# Supplementary material for: Efficient gene knockout and genetic interaction screening using the in4mer CRISPR/Cas12a multiplex knockout platform
Source: Nat Commun. 2024 Apr 27;15:3577. doi: 10.1038/s41467-024-47795-3 (PMC11055879; doi:10.1038/s41467-024-47795-3)
Supplement: Supplementary file 4 — Supplementary Data 1 [file 41467_2024_47795_MOESM4_ESM.xlsx]

## Sheet: Supplementary Data 1
388 hits			26 hits			13 hits (Gold Standard Set)
	score			score			score
MTM1:MTMR2	-0.45		SEC11A:SEC11C	-1.53		CNOT7:CNOT8	1.87
MMP14:MMP16	-0.45		SLC25A28:SLC25A37	0.28		PITPNA:PITPNB	1.83
BCL2L12:PMAIP1	-0.45		ASF1A:ASF1B	0.28		TIA1:TIAL1	1.83
GALNT16:POC1B-GALNT4	-0.45		AP1B1:AP2B1	0.1		SAR1A:SAR1B	1.49
MMP7:MMP9	-0.45		TLK1:TLK2	-1.07		PTP4A1:PTP4A2	1.38
GALNT2:POC1B-GALNT4	-0.45		PITPNA:PITPNB	1.83		GSK3A:GSK3B	1.28
DSN1:SRRM2	-0.28		PTP4A1:PTP4A2	1.38		CSNK2A1:CSNK2A2	1.24
BAD:BIK	-0.15		CSNK2A1:CSNK2A2	1.24		CSNK1D:CSNK1E	1.14
BAD:BMF	0.05		TOP1:TOP1MT	0.22		MAPK1:MAPK3	1.04
CDC16:KRAS	-0.28		PTCH1:PTCH2	-0.28		ARFGEF1:ARFGEF2	0.75
KLK11:KLK13	-0.45		SEC23A:SEC23B	-1.15		HDAC1:HDAC2	0.46
BCL2L11:PMAIP1	-0.45		TIA1:TIAL1	1.83		SLC25A28:SLC25A37	0.28
RPL7:RPL7L1	-0.28		TRA2A:TRA2B	0		ASF1A:ASF1B	0.28
TIMM17A:TIMM17B	0		CNOT7:CNOT8	1.87
BAK1:BID	-0.45		CSNK1D:CSNK1E	1.14
EXOSC4:EXOSC6	0.28		MAP2K1:MAP2K2	-2.32
PRSS8:PRSS45	-0.45		ROCK1:ROCK2	-2.1
PPP1R14A:PPP1R14B	-0.55		CRK:CRKL	-0.23
NCAPH:TMEM136	-0.28		ARFGEF1:ARFGEF2	0.75
COPS2:PSMD11	0.28		AP2A1:AP2A2	-1.44
CALM2:CALM3	-0.45		MAPK1:MAPK3	1.04
CCNB1:NAV1	0.28		CCNL1:CCNL2	-0.46
SEC11A:SEC11C	-1.53		HDAC1:HDAC2	0.46
BAD:BCL2L11	-0.35		CSTF2:CSTF2T	-0.28
MMP1:MMP2	-0.45		GSK3A:GSK3B	1.28
SLC25A28:SLC25A37	0.28		SAR1A:SAR1B	1.49
CDT1:FXYD5	0.84
BIK:HRK	-0.45
KRAS:TOP1	0.28
POP7:ZNF550	-0.28
MMP3:MMP14	-0.45
LMBR1L:RAD54L	-0.28
YIF1A:YIF1B	-2.35
SLC16A1:SLC16A3	0
BCL2L12:BIK	-0.45
U2AF2:UHMK1	0.28
RPL22:RPL22L1	0
RRP1:RRP1B	0.84
BID:HRK	-0.45
MMP1:MMP9	-0.45
EXO1:RRAS	-0.28
RRP7A:XPO1	0.28
ASF1A:ASF1B	0.28
BCL2L11:BID	-0.45
NCAPH:TBC1D2	-0.28
KLK8:KLK13	-0.45
CPA6:CPO	-0.45
CAPN1:CAPN14	-0.45
FAM50A:FAM50B	0.22
KCNA2:KCNA7	-0.45
CHD1:CHD2	-0.91
MMP12:MMP13	-0.45
MMP3:MMP7	-0.45
BAX:BIK	-0.25
BAG3:BAG4	-0.52
CAPZA1:CAPZA2	1.77
GALNT5:GALNT16	-0.45
CCND1:EXO1	-0.28
AP1B1:AP2B1	0.1
BAK1:BCL2L11	-0.45
PRPS1:PRPS2	-0.45
PAPOLA:PAPOLG	1.83
DAZAP1:TARDBP	-0.28
GALNT5:POC1B-GALNT4	-0.45
RPS6KB1:SGK2	-0.45
CAPN1:CAPN3	-0.45
TGM1:TGM7	-0.45
MMP12:MMP14	-0.45
BCL2L12:BCL2L14	-0.45
BMF:BNIP3	-0.25
EEF2:EFTUD2	-0.28
MMP9:MMP11	-0.45
MCTP1:MCTP2	-0.84
PCSK1:PCSK2	-0.45
CDT1:SOAT1	0.28
CLASP1:CLASP2	-0.34
UBE2A:UBE2B	-0.21
LRP2:LRP8	-0.45
POP7:SP110	-0.28
CCNT1:CCNT2	0.75
MMP11:MMP27	-0.45
KCNG1:KCNS3	-0.45
MMP16:MMP25	-0.45
WEE1:WEE2	0.29
TNPO1:TNPO2	-2.73
BIK:BMF	0.05
NCAPH:RAB31	-0.28
BMF:BNIP3L	-0.35
BAX:HRK	-0.45
PCSK1:PCSK7	-0.45
BAD:HRK	-0.35
CPSF3:CPSF3L	0.84
KLK9:KLK13	-0.45
TLK1:TLK2	-1.07
FAM126A:FAM126B	-1.08
MMP1:MMP16	-0.25
MTMR3:MTMR4	-2.24
KCNA7:KCND3	-0.45
PARP1:RAD21	0.84
EGFR:KRAS	-0.28
BAD:BCL2L14	-0.45
BAK1:BNIP3L	-0.45
MET:VHL	0.84
ASCC3:SNRNP200	0.28
MMP7:MMP16	-0.45
XRN2:XYLT2	-0.28
ARPP19:ENSA	-1.46
IDH3B:IDH3G	-0.28
BAX:BMF	0.15
BIK:BNIP3	-0.45
KEAP1:KLHL28	-0.45
PARP1:SMC1A	0.28
ATP6V1B1:ATP6V1B2	-0.33
MMP1:MMP11	-0.35
HSP90AA1:HSP90AB1	1.53
SMC1A:SMC1B	0.28
BAK1:HRK	-0.45
CCNA2:EPAS1	-0.28
BCL2L12:HRK	-0.45
GALNT1:GALNT13	-0.51
FKBP4:FKBP5	-0.28
BAD:PMAIP1	-0.05
ALKBH4:ATR	0.28
ATR:SNRPB	0.28
LDHA:LDHB	0
PITPNA:PITPNB	1.83
PEX5:PEX5L	-0.52
RBBP4:RBBP7	-0.79
MMP1:MMP8	-0.35
CTBP1:CTBP2	-0.52
BMF:BOK	-0.25
EPHA7:EPHA8	-0.45
KLK13:PRSS2	-0.45
NCAPH:PGBD1	-0.28
BAD:BID	-0.35
RNF19A:RNF19B	-1.16
BCL2L11:BMF	-0.25
GALNT1:GALNT11	-0.45
GALNT2:GALNT16	-0.45
MMP15:MMP16	-0.45
GALNT4:GALNT16	-0.45
ARPC5:ARPC5L	-2.41
GALNT6:GALNT16	-0.45
KCNA4:KCNA5	-0.45
KCNB2:KCNG1	-0.45
EXO1:TMEM136	-0.28
TP53:WEE1	0.84
DUSP4:DUSP6	-0.35
CAD:FUT5	-0.28
PIP5K1A:PIP5K1C	0.06
PTP4A1:PTP4A2	1.38
MCM2:SP110	0.84
BAD:BAK1	-0.45
BAX:BID	-0.35
CCNA2:LPP	-0.28
CSNK2A1:CSNK2A2	1.24
VPS4A:VPS4B	0
SULT1A3:SULT2A1	-0.45
GALNT13:GALNT16	-0.45
PAPSS1:PAPSS2	-1.45
CCNB1:GRB10	0.28
FBXW7:FEN1	0.28
RUVBL1:ZNF264	-0.28
INPP5F:SACM1L	-0.45
TOP1:TOP1MT	0.22
BAD:BCL2L12	-0.25
EXO1:FAH	-0.28
GNL3:GNL3L	-1.07
BAX:BCL2L14	-0.35
PTCH1:PTCH2	-0.28
PCSK2:PCSK4	-0.45
BBC3:BCL2L14	-0.45
CDK20:CDKL2	-0.45
EXO1:P4HTM	-0.28
STT3A:STT3B	-1.19
BAX:BCL2L13	-0.45
KALRN:TRIO	-0.83
EXO1:NPDC1	-0.28
DDX39A:DDX39B	-0.84
POP7:SOAT1	-0.28
CAPN3:CAPN5	-0.45
MCM2:TANC2	0.84
NDE1:NDEL1	-1.08
CAMK1D:CAMK2G	-0.45
BAX:PMAIP1	-0.35
MCM2:ZNF83	0.84
SEC23A:SEC23B	-1.15
MMP1:MMP17	-0.35
MMP17:MMP24	-0.45
TNKS:TNKS2	-1.89
PMPCB:UQCRC1	0.23
TIA1:TIAL1	1.83
GALNT5:GALNT11	-0.45
MMP11:MMP24	-0.45
EXO1:ZNF175	-0.28
MMP8:MMP11	-0.45
DDX19A:DDX19B	1.83
CDK4:CDK6	-0.41
TRA2A:TRA2B	0
NAA10:NAA11	-0.33
MCM2:TP53	0.84
PRKACA:PRKACB	-2.28
COPS7A:COPS7B	0.99
SRRM2:SRRM3	-0.28
BAK1:BCL2L12	-0.45
MMP3:MMP13	-0.45
RPS4X:RPS4Y1	-0.45
CNOT7:CNOT8	1.87
CSNK1D:CSNK1E	1.14
BNIP3L:PMAIP1	-0.35
KCND2:KCND3	-0.69
FUBP1:KHSRP	-0.45
MMP13:MMP14	-0.45
GNL1:LSG1	-0.28
CHMP1A:CHMP1B	-0.89
NDUFA9:RAD54L	-0.28
LSM6:SNRPF	-0.28
H2AFV:H2AFZ	0
DDX5:DDX17	-0.41
TBL1X:TBL1XR1	-0.45
MAP2K1:MAP2K2	-2.32
MMP3:MMP12	-0.45
MMP14:MMP24	-0.45
CCNE1:CCNE2	-1.02
BAK1:BCL2L13	-0.45
BMF:PMAIP1	-0.05
MMP7:MMP14	-0.45
MMP7:MMP13	-0.45
BOK:PMAIP1	-0.45
ROCK1:ROCK2	-2.1
BCL2L1:MCL1	-2.32
UBE2C:UBE2U	-0.28
EXO1:PTPN21	-0.28
MMP14:MMP17	-0.45
ZCCHC6:ZCCHC11	-0.69
ATR:KRAS	-0.28
NCAPH:ZNF559	-0.28
CAPN1:CAPN8	-0.45
PTBP1:PTBP2	0
CRK:CRKL	-0.23
GALNT11:GALNT13	-0.45
MMP11:MMP17	-0.45
MMP8:MMP13	-0.45
BCL2L12:BMF	-0.15
CALM1:CALM2	-0.69
UAP1:UAP1L1	-1.13
DNMT1:S100A10	-0.28
ATP6V0A1:ATP6V0A2	-1.16
TTC7A:TTC7B	0.6
BID:BMF	-0.15
ASRGL1:TASP1	-0.83
MMP7:MMP24	-0.45
NCAPH:ZDHHC2	-0.28
DNAJA1:DNAJA2	1.83
KLK8:KLK9	-0.45
PARP2:SMC1A	0.28
EAF1:EAF2	0.22
KDELR1:KDELR2	1.83
CDS1:CDS2	0.22
GALNT3:GALNT5	-0.45
ADSL:RP5-1042K10.14	-0.28
BCL2L14:PMAIP1	-0.45
CCND1:MCM7	-0.28
MMP11:MMP12	-0.45
PCSK1:PCSK4	-0.45
MMP1:MMP27	-0.35
ARFGEF1:ARFGEF2	0.75
ZDHHC13:ZDHHC17	-0.28
EIF1:EIF1B	-1.08
CDT1:EPAS1	0.28
DYNC1LI1:DYNC1LI2	-1.51
PRSS8:PRSS38	-0.45
AP2A1:AP2A2	-1.44
MAPK1:MAPK3	1.04
RNF148:RNF149	-0.45
TAF4:TAF4B	-0.84
PLCL2:PLCZ1	-0.45
MMP11:MMP16	-0.45
EPHA7:EPHB4	-0.45
COQ10A:COQ10B	-0.9
BAX:BCL2L12	-0.45
CCNL1:CCNL2	-0.46
ARPC1A:ARPC1B	-0.84
SNRPA:SNRPB2	0.22
CCNB1:PLEKHO1	-0.28
BCL2L13:BMF	-0.35
GALNT4:GALNT11	-0.45
MCM2:S100A10	0.84
PGK1:PGK2	-0.89
IPO5:RANBP6	-0.34
RPS6KA3:RPS6KB1	-0.45
MMP1:MMP24	-0.45
CDK12:CDK13	-1.07
CCNA2:PCNXL2	-0.28
BIK:PMAIP1	-0.35
DIAPH1:DIAPH3	-0.61
MMP14:MMP15	-0.45
KCNG1:KCNS1	-0.45
GALNT13:GALNT14	-0.45
GIT1:GIT2	-0.29
MMP8:MMP17	-0.45
BLK:HCK	-0.45
GALNT1:GALNT2	-0.45
HNRNPM:MYEF2	0.28
MMP1:MMP7	-0.45
BAD:BAX	-0.05
POP7:ZNF175	-0.28
BCL2L14:HRK	-0.45
PARP2:RAD21	0.84
PSMA2:RP11-111K18.1	0.28
SAFB:SAFB2	0.55
EPHA7:EPHB2	-0.45
BID:BIK	-0.35
PYCR1:PYCR2	-0.67
MMP1:MMP12	-0.25
MMP8:MMP12	-0.45
CISD1:CISD2	-0.61
MMP11:MMP14	-0.45
BAK1:BNIP3	-0.45
BBC3:BMF	-0.35
NCAPH:PTRF	-0.28
BCL2L14:BID	-0.45
TAF1:TAF1L	-0.89
EPC1:EPC2	-1.08
MMP9:MMP27	-0.45
PSMB6:PSMB9	-0.33
UBE2V1:UBE2V2	-1.02
SEC24A:SEC24B	-1.75
PRSS8:PRSS22	-0.45
HDAC1:HDAC2	0.46
MAFG:MAFK	-0.61
GALNT1:GALNT5	-0.45
SLC25A12:SLC25A13	-0.06
MMP1:MMP13	-0.35
TOR1A:TOR1B	-1.22
STK38:STK38L	-2.52
PRSS8:PRSS33	-0.45
RALA:RALB	0
MCM2:MLKL	0.84
MMP3:MMP11	-0.45
BAD:BNIP3L	-0.45
EXO1:RIN2	-0.28
BCL2L11:BNIP3L	-0.45
GALNT4:GALNT13	-0.45
CSTF2:CSTF2T	-0.28
BAX:BNIP3	-0.45
PRSS8:PRSS27	-0.45
RPS6KB1:RPS6KB2	-2.24
CUL4A:CUL4B	-0.61
AKT2:SGK2	-0.45
GSK3A:GSK3B	1.28
BAD:BBC3	-0.35
SAR1A:SAR1B	1.49
LIMK1:LIMK2	-1.07
BOK:HRK	-0.35
BAK1:BOK	-0.45
SOS1:SOS2	-1.08
KAT2A:KAT2B	-1.35
MMP11:MMP13	-0.45
SLC20A1:SLC20A2	0
BAK1:BMF	-0.35
MARK2:MARK3	-0.25
BID:PMAIP1	-0.35
PRSS8:PRSS42	-0.45
BCL2A1:MCL1	-0.45
GALNT5:GALNT6	-0.45
POLR2B:POLR3B	-0.83
MMP1:MMP3	-0.45
BAX:BOK	-0.45
DYNC1I1:DYNC1I2	-0.33
BAX:BBC3	-0.45
CDC6:KRAS	-0.28
GFPT1:GFPT2	-0.55
MCM2:ZNF175	0.84
RAB1A:RAB1B	0.24
BAD:BOK	-0.35
USP5:USP13	-0.33
BAX:BNIP3L	-0.45
BIK:BOK	-0.45
GCFC2:PAXBP1	0.28
GALNT11:GALNT16	-0.35
BCL2L14:BMF	-0.45
CDC37:CDC37L1	-0.28
ATP6V1E1:ATP6V1E2	-0.89
BMF:HRK	-0.35
STAM:STAM2	-2.73
CPA3:CPA6	-0.45
MMP1:MMP14	-0.45
