# Supplementary material for: Efficient gene knockout and genetic interaction screening using the in4mer CRISPR/Cas12a multiplex knockout platform
Source: Nat Commun. 2024 Apr 27;15:3577. doi: 10.1038/s41467-024-47795-3 (PMC11055879; doi:10.1038/s41467-024-47795-3)
Supplement: Supplementary file 5 — Supplementary Data 2 [file 41467_2024_47795_MOESM5_ESM.xlsx]

## Sheet: Supplementary Data 2
	Plasmid_S1	T0-1_S2	T0-2_S3	T7-1_S6	T7-2_S7	T14-1_S8	T14-2_S9	T21-1_S10	T21-2_S11
EssEssEssEssEssEssEss_1	16957	1790	1752	514	531	297	445	302	484
EssEssEssEssEssEssEss_2	29583	4539	4474	752	855	526	703	595	671
EssEssEssEssEssEssEss_3	2705	851	830	276	326	208	305	203	181
EssEssEssEssEssEssNon_1	10304	1403	1339	446	468	329	381	569	532
EssEssEssEssEssEssNon_2	16765	3078	2903	653	607	395	425	455	368
EssEssEssEssEssEssNon_3	4585	1300	1262	402	461	262	347	409	260
EssEssEssEssEssNonEss_1	12458	1629	1491	543	495	302	342	412	246
EssEssEssEssEssNonEss_2	19432	3046	2825	430	437	234	274	168	225
EssEssEssEssEssNonEss_3	12997	4971	4625	1895	1876	1582	1941	2599	2294
EssEssEssEssEssNonNon_1	9581	1343	1419	353	364	202	184	269	226
EssEssEssEssEssNonNon_2	18064	2920	2874	448	584	268	724	377	949
EssEssEssEssEssNonNon_3	1258	483	430	161	209	118	119	119	126
EssEssEssEssNonEssEss_1	11233	1383	1381	391	493	225	346	228	243
EssEssEssEssNonEssEss_2	33660	5969	5538	891	948	684	692	1134	753
EssEssEssEssNonEssEss_3	5410	2057	2029	849	803	583	688	625	661
EssEssEssEssNonEssNon_1	8268	1196	1205	364	415	182	270	207	162
EssEssEssEssNonEssNon_2	16984	3569	3237	626	649	384	559	645	528
EssEssEssEssNonEssNon_3	1096	404	388	118	230	87	226	158	144
EssEssEssEssNonNonEss_1	14459	2041	1900	680	675	441	317	395	156
EssEssEssEssNonNonEss_2	17626	2881	2816	477	448	300	346	441	383
EssEssEssEssNonNonEss_3	7553	2910	2706	1121	1227	1104	1032	1338	1110
EssEssEssEssNonNonNon_1	9036	1455	1401	451	500	178	328	70	226
EssEssEssEssNonNonNon_2	14036	2565	2452	405	393	298	380	448	428
EssEssEssEssNonNonNon_3	3925	1348	1262	457	586	360	553	656	672
EssEssEssNonEssEssEss_1	10415	1165	1082	408	371	241	235	180	112
EssEssEssNonEssEssEss_2	25933	4502	4333	759	822	446	593	461	511
EssEssEssNonEssEssEss_3	3190	1076	995	334	410	270	452	531	996
EssEssEssNonEssEssNon_1	6212	851	903	282	238	197	102	292	37
EssEssEssNonEssEssNon_2	21732	4250	4210	831	927	738	737	844	681
EssEssEssNonEssEssNon_3	1263	403	338	120	140	98	116	227	136
EssEssEssNonEssNonEss_1	9416	1150	1098	356	379	209	150	187	56
EssEssEssNonEssNonEss_2	21429	3443	3184	433	514	321	502	455	508
EssEssEssNonEssNonEss_3	5030	1873	1759	714	637	490	580	652	374
EssEssEssNonEssNonNon_1	4546	602	667	165	193	52	82	45	61
EssEssEssNonEssNonNon_2	15987	2838	2709	376	421	197	382	207	450
EssEssEssNonEssNonNon_3	6341	2043	1992	784	858	557	875	781	1064
EssEssEssNonNonEssEss_1	13356	1578	1657	585	543	366	238	285	168
EssEssEssNonNonEssEss_2	24402	4611	4535	716	707	513	605	754	619
EssEssEssNonNonEssEss_3	1370	528	497	161	188	107	166	98	84
EssEssEssNonNonEssNon_1	10769	1542	1400	489	570	279	364	186	291
EssEssEssNonNonEssNon_2	18511	3889	3813	714	726	526	609	686	646
EssEssEssNonNonEssNon_3	6216	1998	2088	724	731	440	705	609	779
EssEssEssNonNonNonEss_1	12566	1682	1542	458	599	222	516	218	402
EssEssEssNonNonNonEss_2	14302	2579	2406	318	345	208	182	235	112
EssEssEssNonNonNonEss_3	7489	2700	2555	968	943	747	850	878	640
EssEssEssNonNonNonNon_1	7347	1128	1096	370	424	146	324	217	215
EssEssEssNonNonNonNon_2	15513	2862	2860	446	530	284	496	412	390
EssEssEssNonNonNonNon_3	2968	1015	1036	343	376	247	273	378	183
EssEssNonEssEssEssEss_1	11738	1471	1380	441	419	255	358	237	347
EssEssNonEssEssEssEss_2	29967	3905	3847	764	851	668	775	865	658
EssEssNonEssEssEssEss_3	1888	627	619	227	204	211	107	283	75
EssEssNonEssEssEssNon_1	7399	1114	1110	264	275	97	93	57	24
EssEssNonEssEssEssNon_2	26393	3962	3846	748	722	412	445	625	361
EssEssNonEssEssEssNon_3	2935	876	776	207	302	130	190	129	138
EssEssNonEssEssNonEss_1	14513	1802	1754	530	602	364	461	451	595
EssEssNonEssEssNonEss_2	23660	3041	2757	458	496	368	251	503	194
EssEssNonEssEssNonEss_3	8932	3271	3087	1298	1212	1105	1136	1564	1211
EssEssNonEssEssNonNon_1	11337	1612	1545	408	470	184	299	189	268
EssEssNonEssEssNonNon_2	16479	2362	2216	391	395	269	235	497	225
EssEssNonEssEssNonNon_3	11842	4102	3855	1555	1617	1072	1400	1878	1381
EssEssNonEssNonEssEss_1	17687	2292	2113	791	807	428	591	261	376
EssEssNonEssNonEssEss_2	22680	3238	3081	556	504	357	264	447	135
EssEssNonEssNonEssEss_3	7372	2838	2771	1121	1330	973	1025	1323	1036
EssEssNonEssNonEssNon_1	13484	2138	2005	701	660	372	346	391	370
EssEssNonEssNonEssNon_2	20084	3338	3224	521	583	341	369	575	394
EssEssNonEssNonEssNon_3	4878	1650	1584	678	618	409	532	831	528
EssEssNonEssNonNonEss_1	13934	2000	1853	642	692	399	547	470	425
EssEssNonEssNonNonEss_2	22504	2853	2781	417	497	300	403	307	383
EssEssNonEssNonNonEss_3	11756	4132	3961	1569	1755	1244	1625	1473	1350
EssEssNonEssNonNonNon_1	11677	1880	1815	567	688	332	530	395	537
EssEssNonEssNonNonNon_2	16803	2425	2330	369	438	238	409	279	302
EssEssNonEssNonNonNon_3	7610	2562	2398	801	1158	472	1104	775	1303
EssEssNonNonEssEssEss_1	15710	1797	1727	663	574	453	433	542	375
EssEssNonNonEssEssEss_2	25139	3662	3521	538	512	344	334	512	250
EssEssNonNonEssEssEss_3	3536	1096	1088	377	440	227	362	317	277
EssEssNonNonEssEssNon_1	9926	1480	1445	563	483	339	298	474	314
EssEssNonNonEssEssNon_2	18078	3090	2942	590	617	370	529	428	438
EssEssNonNonEssEssNon_3	9624	2696	2680	883	964	628	741	912	566
EssEssNonNonEssNonEss_1	13714	1572	1586	644	629	408	448	406	267
EssEssNonNonEssNonEss_2	17686	2584	2472	376	385	206	251	267	272
EssEssNonNonEssNonEss_3	7018	2595	2495	936	1007	750	849	841	559
EssEssNonNonEssNonNon_1	9502	1386	1299	382	524	217	451	330	571
EssEssNonNonEssNonNon_2	12238	1872	1771	274	356	315	334	969	393
EssEssNonNonEssNonNon_3	8211	2747	2573	1023	1033	690	965	1169	676
EssEssNonNonNonEssEss_1	13117	1546	1637	641	556	391	328	393	202
EssEssNonNonNonEssEss_2	24129	3778	3686	646	607	380	469	316	561
EssEssNonNonNonEssEss_3	4278	1811	1697	650	617	700	494	895	585
EssEssNonNonNonEssNon_1	9887	1485	1407	543	645	413	430	551	354
EssEssNonNonNonEssNon_2	16189	2858	2753	517	573	364	404	471	288
EssEssNonNonNonEssNon_3	6587	2245	2189	879	796	562	879	1018	1167
EssEssNonNonNonNonEss_1	15697	2180	2078	764	838	504	694	579	542
EssEssNonNonNonNonEss_2	17679	2543	2293	413	351	301	170	335	209
EssEssNonNonNonNonEss_3	8785	3313	3262	1262	1410	931	1254	1173	1034
EssEssNonNonNonNonNon_1	12748	1952	2020	568	745	318	567	264	497
EssEssNonNonNonNonNon_2	10769	1713	1620	285	310	170	242	361	235
EssEssNonNonNonNonNon_3	3486	1090	1099	441	379	300	365	579	408
EssNonEssEssEssEssEss_1	10202	987	1029	516	501	356	358	529	293
EssNonEssEssEssEssEss_2	24411	4244	4076	782	908	444	482	554	472
EssNonEssEssEssEssEss_3	5397	1690	1563	371	323	301	340	391	411
EssNonEssEssEssEssNon_1	9058	1232	1217	452	570	287	464	282	492
EssNonEssEssEssEssNon_2	18972	3809	3669	877	786	548	478	604	446
EssNonEssEssEssEssNon_3	5337	1567	1457	287	315	187	289	391	270
EssNonEssEssEssNonEss_1	15157	1764	1702	713	928	430	640	367	345
EssNonEssEssEssNonEss_2	22311	3313	3210	595	609	326	422	358	431
EssNonEssEssEssNonEss_3	4027	1538	1440	373	356	381	375	504	346
EssNonEssEssEssNonNon_1	8231	1100	1033	519	481	259	303	314	249
EssNonEssEssEssNonNon_2	11404	1901	1944	328	414	204	342	186	512
EssNonEssEssEssNonNon_3	6155	2315	2091	404	437	222	342	164	300
EssNonEssEssNonEssEss_1	12886	1665	1605	896	902	577	661	437	400
EssNonEssEssNonEssEss_2	16748	3145	3042	596	634	330	655	500	970
EssNonEssEssNonEssEss_3	4705	1946	1774	429	543	337	593	427	637
EssNonEssEssNonEssNon_1	14331	2057	1903	967	1129	595	689	517	383
EssNonEssEssNonEssNon_2	14121	3030	2854	633	708	309	646	390	693
EssNonEssEssNonEssNon_3	5652	1782	1715	464	432	413	381	821	451
EssNonEssEssNonNonEss_1	11315	1456	1404	793	1084	500	816	390	445
EssNonEssEssNonNonEss_2	15139	2628	2363	495	512	329	399	447	457
EssNonEssEssNonNonEss_3	5728	2118	2090	494	485	373	472	371	519
EssNonEssEssNonNonNon_1	10741	1564	1522	1104	971	790	892	1283	733
EssNonEssEssNonNonNon_2	14615	2643	2431	546	559	341	449	478	509
EssNonEssEssNonNonNon_3	7472	2756	2643	561	658	345	498	529	381
EssNonEssNonEssEssEss_1	13795	1561	1491	1005	1113	679	750	910	540
EssNonEssNonEssEssEss_2	30659	5687	5314	1239	1371	858	1124	1122	1123
EssNonEssNonEssEssEss_3	8096	2818	2723	493	692	361	696	541	792
EssNonEssNonEssEssNon_1	9546	1467	1339	964	939	671	688	446	395
EssNonEssNonEssEssNon_2	14529	3206	3033	776	782	494	614	579	461
EssNonEssNonEssEssNon_3	6425	1950	1792	392	363	242	376	491	536
EssNonEssNonEssNonEss_1	14192	1673	1576	1173	1231	707	920	451	493
EssNonEssNonEssNonEss_2	20397	3301	3149	630	627	503	449	1118	402
EssNonEssNonEssNonEss_3	6690	2548	2362	570	581	489	480	854	442
EssNonEssNonEssNonNon_1	10290	1440	1287	972	965	661	806	677	535
EssNonEssNonEssNonNon_2	15323	2801	2755	518	577	298	356	263	368
EssNonEssNonEssNonNon_3	9998	3504	3396	565	766	350	634	599	550
EssNonEssNonNonEssEss_1	14982	1928	1863	1264	1276	747	935	716	551
EssNonEssNonNonEssEss_2	24762	4888	4743	982	1058	664	830	798	878
EssNonEssNonNonEssEss_3	6989	2806	2726	680	707	579	674	867	1038
EssNonEssNonNonEssNon_1	13016	1993	1817	1456	1455	1073	1129	937	817
EssNonEssNonNonEssNon_2	20947	4601	4585	1076	984	802	729	1276	635
EssNonEssNonNonEssNon_3	6272	2134	1972	423	404	248	258	350	513
EssNonEssNonNonNonEss_1	12490	1738	1610	1222	1367	847	1081	636	622
EssNonEssNonNonNonEss_2	13273	2525	2369	443	502	274	233	329	163
EssNonEssNonNonNonEss_3	9242	3551	3295	796	858	588	768	728	740
EssNonEssNonNonNonNon_1	8505	1432	1291	881	999	698	946	914	852
EssNonEssNonNonNonNon_2	12667	2518	2441	443	543	262	372	332	324
EssNonEssNonNonNonNon_3	5352	1832	1873	363	459	251	459	341	583
EssNonNonEssEssEssEss_1	13681	1353	1295	426	513	173	369	117	297
EssNonNonEssEssEssEss_2	26391	4106	4012	956	1076	633	917	762	894
EssNonNonEssEssEssEss_3	8436	2908	2687	749	873	438	803	512	845
EssNonNonEssEssEssNon_1	11811	1594	1599	516	496	252	335	120	244
EssNonNonEssEssEssNon_2	14852	2958	2704	693	669	391	305	349	291
EssNonNonEssEssEssNon_3	4558	1451	1274	323	396	164	268	204	208
EssNonNonEssEssNonEss_1	12169	1367	1252	472	557	190	356	117	190
EssNonNonEssEssNonEss_2	16694	2436	2196	472	498	295	403	406	425
EssNonNonEssEssNonEss_3	10240	4050	3721	1000	934	628	675	686	449
EssNonNonEssEssNonNon_1	9254	1303	1273	406	475	262	285	298	203
EssNonNonEssEssNonNon_2	12448	2172	2007	439	529	192	396	229	371
EssNonNonEssEssNonNon_3	13858	5053	4778	1342	1332	839	1052	1600	1189
EssNonNonEssNonEssEss_1	17916	2177	2086	987	872	629	672	627	747
EssNonNonEssNonEssEss_2	25625	4433	4138	852	1008	570	553	959	636
EssNonNonEssNonEssEss_3	3059	1437	1320	326	313	236	222	290	204
EssNonNonEssNonEssNon_1	11210	1749	1667	751	829	473	539	430	388
EssNonNonEssNonEssNon_2	16023	3328	2989	740	811	455	640	526	816
EssNonNonEssNonEssNon_3	2741	1013	988	296	320	132	220	267	125
EssNonNonEssNonNonEss_1	19929	2598	2597	1240	1288	723	733	750	450
EssNonNonEssNonNonEss_2	15921	2331	2181	369	462	148	289	199	292
EssNonNonEssNonNonEss_3	7834	3109	2865	862	825	647	616	916	726
EssNonNonEssNonNonNon_1	12090	1897	1818	824	768	461	408	413	296
EssNonNonEssNonNonNon_2	12130	2134	1924	383	431	183	188	195	165
EssNonNonEssNonNonNon_3	10771	4231	4134	1048	1203	655	1069	1118	1141
EssNonNonNonEssEssEss_1	15081	1845	1685	1200	1160	868	950	803	684
EssNonNonNonEssEssEss_2	22791	3884	3694	739	853	462	446	684	399
EssNonNonNonEssEssEss_3	6437	2180	2259	579	552	390	356	480	286
EssNonNonNonEssEssNon_1	9588	1394	1376	1109	1053	710	819	706	620
EssNonNonNonEssEssNon_2	12497	2597	2529	610	666	479	503	671	475
EssNonNonNonEssEssNon_3	3422	1015	1072	241	305	103	304	142	257
EssNonNonNonEssNonEss_1	18008	2025	1976	1385	1496	866	985	706	522
EssNonNonNonEssNonEss_2	13237	2031	1853	365	357	132	192	114	166
EssNonNonNonEssNonEss_3	5148	1995	1980	493	555	311	414	341	483
EssNonNonNonEssNonNon_1	10033	1359	1365	1149	1083	666	800	590	467
EssNonNonNonEssNonNon_2	14439	2323	2301	468	534	307	324	326	286
EssNonNonNonEssNonNon_3	11544	4091	4035	1120	1085	639	878	900	707
EssNonNonNonNonEssEss_1	16084	1996	1951	1483	1594	985	1195	1062	737
EssNonNonNonNonEssEss_2	18968	3398	3262	745	789	532	578	856	635
EssNonNonNonNonEssEss_3	1746	832	747	229	185	136	167	135	145
EssNonNonNonNonEssNon_1	15914	2313	2227	1815	1692	1088	1289	1032	1162
EssNonNonNonNonEssNon_2	14100	2899	2829	672	717	423	574	439	493
EssNonNonNonNonEssNon_3	3023	1135	1055	285	270	113	178	115	167
EssNonNonNonNonNonEss_1	12881	1803	1735	1429	1458	955	1224	669	908
EssNonNonNonNonNonEss_2	17043	2606	2483	547	468	266	343	337	213
EssNonNonNonNonNonEss_3	6101	2465	2330	622	601	377	440	435	405
EssNonNonNonNonNonNon_1	12957	1899	1910	1502	1563	1062	1210	895	602
EssNonNonNonNonNonNon_2	9368	1665	1550	371	345	249	196	375	142
EssNonNonNonNonNonNon_3	4540	1641	1601	533	508	256	437	416	331
NonEssEssEssEssEssEss_1	8919	940	874	351	326	307	205	491	171
NonEssEssEssEssEssEss_2	42154	3581	3516	704	761	383	482	455	356
NonEssEssEssEssEssEss_3	1994	566	515	206	242	118	170	85	151
NonEssEssEssEssEssNon_1	6221	835	797	256	200	128	109	75	139
NonEssEssEssEssEssNon_2	31565	3163	3043	777	931	492	727	600	725
NonEssEssEssEssEssNon_3	6352	1430	1394	554	539	280	392	515	362
NonEssEssEssEssNonEss_1	10553	1413	1310	403	534	200	348	195	286
NonEssEssEssEssNonEss_2	31860	2651	2482	517	423	355	261	402	284
NonEssEssEssEssNonEss_3	11703	3273	3067	1124	1316	861	1082	1053	996
NonEssEssEssEssNonNon_1	8941	1211	1151	434	403	311	369	446	378
NonEssEssEssEssNonNon_2	20547	1798	1736	300	340	148	217	202	163
NonEssEssEssEssNonNon_3	10865	2756	2576	961	979	548	574	806	484
NonEssEssEssNonEssEss_1	11872	1384	1340	470	524	335	312	271	285
NonEssEssEssNonEssEss_2	50711	4607	4303	929	944	743	746	1201	850
NonEssEssEssNonEssEss_3	6565	2046	2013	863	837	545	593	549	536
NonEssEssEssNonEssNon_1	10546	1441	1362	534	569	324	382	333	320
NonEssEssEssNonEssNon_2	16685	1769	1658	359	421	296	372	290	405
NonEssEssEssNonEssNon_3	5123	1350	1305	478	538	293	378	302	286
NonEssEssEssNonNonEss_1	10797	1455	1458	616	679	379	452	399	374
NonEssEssEssNonNonEss_2	23657	1991	2046	361	380	203	143	320	98
NonEssEssEssNonNonEss_3	10731	3077	2894	1144	1121	754	880	597	604
NonEssEssEssNonNonNon_1	10375	1514	1596	615	609	439	442	410	334
NonEssEssEssNonNonNon_2	14644	1362	1359	223	265	68	91	55	63
NonEssEssEssNonNonNon_3	8054	2093	2038	810	846	418	596	450	434
NonEssEssNonEssEssEss_1	9919	989	981	440	478	290	359	198	250
NonEssEssNonEssEssEss_2	42324	3983	3717	1246	1290	806	1119	929	1057
NonEssEssNonEssEssEss_3	3773	1162	1037	405	428	283	264	356	175
NonEssEssNonEssEssNon_1	6714	927	870	406	469	263	366	319	324
NonEssEssNonEssEssNon_2	35171	3805	3609	1344	1337	941	1029	1170	787
NonEssEssNonEssEssNon_3	3564	816	782	355	345	143	235	105	141
NonEssEssNonEssNonEss_1	12282	1433	1351	665	765	312	652	249	536
NonEssEssNonEssNonEss_2	36798	3167	3104	803	1160	513	888	557	838
NonEssEssNonEssNonEss_3	6180	1797	1806	735	694	526	542	442	422
NonEssEssNonEssNonNon_1	7676	1113	1026	503	564	292	296	208	147
NonEssEssNonEssNonNon_2	22898	2193	2174	609	680	445	533	557	539
NonEssEssNonEssNonNon_3	13724	3560	3375	1397	1561	830	1267	1129	1015
NonEssEssNonNonEssEss_1	13602	1583	1524	748	693	437	535	393	424
NonEssEssNonNonEssEss_2	35297	3443	3393	982	1087	589	857	537	929
NonEssEssNonNonEssEss_3	9344	2849	2688	1150	1419	682	994	599	837
NonEssEssNonNonEssNon_1	7624	1087	1038	515	550	276	414	191	304
NonEssEssNonNonEssNon_2	26267	2902	2720	1070	1062	810	879	919	661
NonEssEssNonNonEssNon_3	3005	786	718	280	355	147	239	151	111
NonEssEssNonNonNonEss_1	11598	1641	1637	900	1026	614	701	638	603
NonEssEssNonNonNonEss_2	33590	3124	2910	904	1023	575	818	576	638
NonEssEssNonNonNonEss_3	11155	3219	3065	1152	1386	786	1092	845	1137
NonEssEssNonNonNonNon_1	6465	1023	1003	509	698	368	506	314	424
NonEssEssNonNonNonNon_2	23911	2359	2276	644	788	410	522	410	326
NonEssEssNonNonNonNon_3	7846	2066	1988	891	813	517	522	595	295
NonEssNonEssEssEssEss_1	12080	1321	1317	475	503	318	321	325	267
NonEssNonEssEssEssEss_2	40022	2706	2670	579	690	329	394	485	373
NonEssNonEssEssEssEss_3	12051	2818	2685	1302	1270	1057	994	1106	841
NonEssNonEssEssEssNon_1	8159	1095	1082	322	410	165	362	212	334
NonEssNonEssEssEssNon_2	38087	3179	3009	788	805	546	501	843	300
NonEssNonEssEssEssNon_3	5093	1141	1132	436	475	271	378	329	268
NonEssNonEssEssNonEss_1	15647	1982	1892	685	655	423	393	589	263
NonEssNonEssEssNonEss_2	38863	2523	2439	442	565	192	383	232	279
NonEssNonEssEssNonEss_3	18467	4774	4508	1912	2006	1296	1603	1352	1168
NonEssNonEssEssNonNon_1	9705	1364	1318	416	442	225	233	241	196
NonEssNonEssEssNonNon_2	36158	2735	2469	526	646	294	563	323	547
NonEssNonEssEssNonNon_3	17631	4209	3912	1911	1910	1122	1504	1081	1116
NonEssNonEssNonEssEss_1	12117	1598	1423	625	637	342	476	362	266
NonEssNonEssNonEssEss_2	47689	3626	3418	809	815	532	549	692	535
NonEssNonEssNonEssEss_3	11150	3336	3070	1501	1508	1012	1160	1176	790
NonEssNonEssNonEssNon_1	13879	1927	2012	857	768	527	486	681	552
NonEssNonEssNonEssNon_2	28663	2566	2367	607	689	464	629	670	629
NonEssNonEssNonEssNon_3	8259	1953	1822	835	846	525	668	749	432
NonEssNonEssNonNonEss_1	12615	1722	1731	835	773	591	458	641	384
NonEssNonEssNonNonEss_2	33885	2415	2223	549	531	462	450	644	517
NonEssNonEssNonNonEss_3	10807	3049	2905	1229	1288	790	978	582	592
NonEssNonEssNonNonNon_1	11470	1831	1695	549	631	250	500	207	499
NonEssNonEssNonNonNon_2	15419	1252	1151	267	231	209	103	380	72
NonEssNonEssNonNonNon_3	11605	2888	2867	1308	1430	737	1226	875	1034
NonEssNonNonEssEssEss_1	12674	1260	1245	497	611	270	404	199	276
NonEssNonNonEssEssEss_2	48470	3570	3469	1706	1844	1230	1411	1273	928
NonEssNonNonEssEssEss_3	9207	2163	2129	844	966	643	776	628	529
NonEssNonNonEssEssNon_1	8184	1176	1201	470	674	231	416	184	242
NonEssNonNonEssEssNon_2	31301	2642	2726	1764	1776	1702	1747	1854	1589
NonEssNonNonEssEssNon_3	8425	1777	1737	787	732	410	525	436	336
NonEssNonNonEssNonEss_1	11244	1335	1288	817	701	494	573	414	557
NonEssNonNonEssNonEss_2	25059	1812	1639	740	807	612	627	725	612
NonEssNonNonEssNonEss_3	9267	2444	2243	939	911	560	690	536	586
NonEssNonNonEssNonNon_1	9568	1356	1298	773	718	483	405	542	187
NonEssNonNonEssNonNon_2	17089	1327	1216	1001	1075	1165	1275	1414	1122
NonEssNonNonEssNonNon_3	13433	3174	2907	1476	1627	903	1407	995	1280
NonEssNonNonNonEssEss_1	12329	1482	1398	604	760	227	472	125	441
NonEssNonNonNonEssEss_2	37475	2979	2933	1511	1513	1099	1286	1158	1090
NonEssNonNonNonEssEss_3	6854	1928	1829	851	877	778	853	1038	884
NonEssNonNonNonEssNon_1	9036	1310	1276	635	544	415	334	370	197
NonEssNonNonNonEssNon_2	17472	1659	1515	1179	1118	1184	1236	1272	1145
NonEssNonNonNonEssNon_3	7213	1736	1591	790	876	473	647	553	477
NonEssNonNonNonNonEss_1	13577	1884	1774	1156	1170	837	1026	551	670
NonEssNonNonNonNonEss_2	28445	2101	1978	743	880	511	725	370	438
NonEssNonNonNonNonEss_3	7940	2183	2152	782	917	476	737	460	465
NonEssNonNonNonNonNon_1	10553	1646	1574	1210	1165	1118	1201	1209	964
NonEssNonNonNonNonNon_2	28165	2283	2113	1480	1562	1621	1939	2216	1860
NonEssNonNonNonNonNon_3	8462	2133	1954	882	1046	534	937	657	809
NonNonEssEssEssEssEss_1	13219	1220	1126	436	456	262	284	225	135
NonNonEssEssEssEssEss_2	24137	3656	3495	1099	1252	630	707	642	589
NonNonEssEssEssEssEss_3	7376	2196	2017	938	909	889	763	1290	715
NonNonEssEssEssEssNon_1	8811	1035	1055	356	419	219	276	161	208
NonNonEssEssEssEssNon_2	20626	3646	3386	1088	1179	615	786	690	670
NonNonEssEssEssEssNon_3	4995	1307	1277	504	562	283	500	383	356
NonNonEssEssEssNonEss_1	11480	1256	1290	470	465	309	218	374	232
NonNonEssEssEssNonEss_2	19845	2594	2514	855	759	376	450	395	279
NonNonEssEssEssNonEss_3	11127	3727	3747	1462	1363	1002	1024	1250	951
NonNonEssEssEssNonNon_1	7001	893	857	331	291	148	187	151	161
NonNonEssEssEssNonNon_2	13685	2094	2021	634	677	338	502	362	401
NonNonEssEssEssNonNon_3	7795	2315	2261	943	955	520	739	595	486
NonNonEssEssNonEssEss_1	12916	1428	1343	625	681	413	566	609	433
NonNonEssEssNonEssEss_2	21961	3386	3335	998	1108	598	781	651	606
NonNonEssEssNonEssEss_3	5316	1863	1751	851	909	696	766	780	617
NonNonEssEssNonEssNon_1	9439	1260	1147	513	570	309	395	266	167
NonNonEssEssNonEssNon_2	19992	3536	3294	992	1189	452	720	406	488
NonNonEssEssNonEssNon_3	2690	803	798	296	381	111	328	102	290
NonNonEssEssNonNonEss_1	9696	1247	1276	592	512	304	350	207	313
NonNonEssEssNonNonEss_2	17570	2300	2255	654	722	278	338	310	231
NonNonEssEssNonNonEss_3	7205	2469	2392	936	1122	783	987	964	811
NonNonEssEssNonNonNon_1	7671	1091	1014	479	483	270	304	237	246
NonNonEssEssNonNonNon_2	9290	1470	1363	481	441	229	231	193	141
NonNonEssEssNonNonNon_3	13472	3808	3743	1629	1563	942	1247	1360	878
NonNonEssNonEssEssEss_1	12810	1362	1326	990	795	657	552	563	385
NonNonEssNonEssEssEss_2	24135	3725	3709	2218	2379	1433	1885	1301	1174
NonNonEssNonEssEssEss_3	4669	1415	1361	497	560	395	515	538	454
NonNonEssNonEssEssNon_1	8007	1001	955	821	773	509	608	407	345
NonNonEssNonEssEssNon_2	20391	3793	3683	2089	2383	1353	1823	1148	1285
NonNonEssNonEssEssNon_3	5040	1343	1201	416	492	246	451	383	436
NonNonEssNonEssNonEss_1	12339	1338	1255	1059	1213	758	959	762	678
NonNonEssNonEssNonEss_2	18561	2597	2493	1755	1608	1208	1084	1178	719
NonNonEssNonEssNonEss_3	9374	3129	3015	1248	1190	1049	1032	1222	987
NonNonEssNonEssNonNon_1	7857	1084	1025	734	864	523	625	458	298
NonNonEssNonEssNonNon_2	16918	2631	2512	1378	1593	904	1201	856	934
NonNonEssNonEssNonNon_3	11958	3438	3433	1161	1342	755	1176	1058	892
NonNonEssNonNonEssEss_1	11008	1253	1274	853	1042	572	818	515	417
NonNonEssNonNonEssEss_2	30493	5028	4937	3076	3198	1965	2315	1568	1454
NonNonEssNonNonEssEss_3	8382	2858	2939	1053	1176	642	954	511	648
NonNonEssNonNonEssNon_1	8804	1170	1197	936	880	698	719	526	434
NonNonEssNonNonEssNon_2	18370	3391	3196	2142	2129	1509	1783	1683	1294
NonNonEssNonNonEssNon_3	2173	647	686	233	349	151	329	153	304
NonNonEssNonNonNonEss_1	12791	1695	1498	1379	1528	1198	1369	894	910
NonNonEssNonNonNonEss_2	18353	2649	2656	1597	2002	1064	1466	897	949
NonNonEssNonNonNonEss_3	11249	3842	3555	1619	1607	1208	1453	1429	1514
NonNonEssNonNonNonNon_1	10370	1461	1374	1196	1458	1125	1287	845	1053
NonNonEssNonNonNonNon_2	13612	2240	2132	1493	1490	1133	1328	1134	1011
NonNonEssNonNonNonNon_3	4366	1407	1265	549	495	269	406	308	285
NonNonNonEssEssEssEss_1	10259	926	934	345	381	152	279	157	211
NonNonNonEssEssEssEss_2	19700	2739	2679	824	1084	392	716	351	511
NonNonNonEssEssEssEss_3	8400	2364	2250	1688	1698	1387	1437	1471	897
NonNonNonEssEssEssNon_1	9708	1119	1151	441	330	243	177	215	69
NonNonNonEssEssEssNon_2	19916	3336	3180	1356	1446	771	964	767	848
NonNonNonEssEssEssNon_3	7829	2112	1914	2029	2375	1477	2499	1755	1766
NonNonNonEssEssNonEss_1	9811	1049	1054	382	350	203	267	235	210
NonNonNonEssEssNonEss_2	17162	2179	2074	790	830	441	468	588	418
NonNonNonEssEssNonEss_3	13673	4328	4110	2792	2880	2180	2274	2107	1562
NonNonNonEssEssNonNon_1	10555	1338	1291	447	507	288	337	388	199
NonNonNonEssEssNonNon_2	16798	2500	2390	890	861	499	484	594	422
NonNonNonEssEssNonNon_3	20510	5802	5629	5430	5995	3954	6297	5227	4328
NonNonNonEssNonEssEss_1	11308	1268	1196	514	648	266	413	196	212
NonNonNonEssNonEssEss_2	24144	3473	3506	1318	1446	762	1131	808	1287
NonNonNonEssNonEssEss_3	20425	7297	7121	5936	6676	5027	6568	4669	4693
NonNonNonEssNonEssNon_1	10015	1276	1246	473	520	273	252	226	74
NonNonNonEssNonEssNon_2	14912	2792	2650	1059	1167	639	837	1055	676
NonNonNonEssNonEssNon_3	3631	1261	1205	1551	1369	1339	1632	1906	1370
NonNonNonEssNonNonEss_1	12723	1551	1492	698	714	313	471	189	437
NonNonNonEssNonNonEss_2	18819	2496	2371	1035	963	625	552	558	289
NonNonNonEssNonNonEss_3	15722	5502	5293	3646	3921	2869	3710	2893	2568
NonNonNonEssNonNonNon_1	10838	1436	1420	646	645	371	378	423	256
NonNonNonEssNonNonNon_2	10287	1624	1577	638	838	355	537	352	498
NonNonNonEssNonNonNon_3	12587	4079	3822	4598	4608	3773	5374	5166	4288
NonNonNonNonEssEssEss_1	13449	1380	1408	915	991	623	866	420	704
NonNonNonNonEssEssEss_2	25416	3815	3651	4000	4160	3046	3969	2957	3204
NonNonNonNonEssEssEss_3	8282	2403	2417	1958	1880	1644	1802	1635	1094
NonNonNonNonEssEssNon_1	8358	1095	1069	881	1094	563	901	479	551
NonNonNonNonEssEssNon_2	23224	4112	3901	4890	5508	5163	6316	6054	6093
NonNonNonNonEssEssNon_3	2851	739	685	692	795	609	822	649	674
NonNonNonNonEssNonEss_1	13681	1577	1431	1272	1250	790	908	673	493
NonNonNonNonEssNonEss_2	19127	2592	2384	1970	2270	1540	2043	1402	1502
NonNonNonNonEssNonEss_3	11692	3708	3456	2481	2446	1739	2125	1608	1460
NonNonNonNonEssNonNon_1	10051	1209	1189	1120	1275	703	1040	556	490
NonNonNonNonEssNonNon_2	13274	2012	1971	3020	2731	3613	3729	4805	3393
NonNonNonNonEssNonNon_3	15058	4386	4152	4706	5121	3723	5861	4447	4298
NonNonNonNonNonEssEss_1	14051	1646	1560	1172	1345	746	1101	690	736
NonNonNonNonNonEssEss_2	25250	3790	3646	4225	4601	3694	4868	3496	3802
NonNonNonNonNonEssEss_3	5853	2326	2241	2187	2150	2072	2405	2385	1667
NonNonNonNonNonEssNon_1	15015	2085	1910	1635	1635	1214	1433	1228	1354
NonNonNonNonNonEssNon_2	13365	2446	2380	3136	3151	3436	3999	4545	4283
NonNonNonNonNonEssNon_3	8918	2772	2585	3430	3810	3390	5309	5391	5252
NonNonNonNonNonNonEss_1	13352	1669	1531	1997	2005	2013	2102	1855	1481
NonNonNonNonNonNonEss_2	14936	2072	1938	2170	2196	1818	2194	1657	1460
NonNonNonNonNonNonEss_3	15667	5685	5432	3944	4485	3397	4380	3953	3668
NonNonNonNonNonNonNon_1	12475	1734	1650	2271	2156	2668	2916	3340	3024
NonNonNonNonNonNonNon_2	16022	2453	2409	3181	3596	3506	4539	4882	4535
NonNonNonNonNonNonNon_3	10604	3518	3190	4216	4915	4358	6852	8061	7297
