# Supplementary material for: Efficient gene knockout and genetic interaction screening using the in4mer CRISPR/Cas12a multiplex knockout platform
Source: Nat Commun. 2024 Apr 27;15:3577. doi: 10.1038/s41467-024-47795-3 (PMC11055879; doi:10.1038/s41467-024-47795-3)
Supplement: Supplementary file 6 — Supplementary Data 3 [file 41467_2024_47795_MOESM6_ESM.xlsx]

## Sheet: Supplementary Data 3
	PlasmidR_S1	T0-1R_S2	T0-2R_S3	T7-1R_S4	T7-2R_S5	T14-1R_S6	T14-2R_S7	T21-1R_S8	T21-2R_S9
EssEssEssEssEssEssEss_1	17103	16588	18318	5088	5362	5309	3903	3810	3995
EssEssEssEssEssEssEss_2	13219	19436	21348	3941	3989	5609	3711	4883	4314
EssEssEssEssEssEssEss_3	2415	2819	3129	749	669	432	272	183	168
EssEssEssEssEssEssNon_1	11441	11205	13077	3722	3311	4502	3054	3109	2950
EssEssEssEssEssEssNon_2	7043	9616	10800	1780	2205	1656	1805	1555	1321
EssEssEssEssEssEssNon_3	455	406	404	166	134	119	114	66	58
EssEssEssEssEssNonEss_1	8456	6907	7560	1970	2445	1943	1964	1424	2097
EssEssEssEssEssNonEss_2	7577	10168	11412	2670	2606	4169	2679	4550	3286
EssEssEssEssEssNonEss_3	1448	1707	1810	417	585	739	576	337	390
EssEssEssEssEssNonNon_1	4189	3706	4144	1092	1331	1348	945	903	848
EssEssEssEssEssNonNon_2	6573	7815	8461	2377	2264	3550	2044	3230	2009
EssEssEssEssEssNonNon_3	1276	1287	1351	361	393	173	396	44	250
EssEssEssEssNonEssEss_1	11485	11437	12917	3790	3851	4621	4179	3898	5089
EssEssEssEssNonEssEss_2	8237	12351	13746	2808	3293	3465	3285	2681	3384
EssEssEssEssNonEssEss_3	3250	3813	4267	1409	1352	1154	642	1174	548
EssEssEssEssNonEssNon_1	6080	6221	7091	1944	2223	1629	2019	1261	2219
EssEssEssEssNonEssNon_2	4887	7355	8215	1391	2277	1561	3500	1314	3539
EssEssEssEssNonEssNon_3	1239	1413	1511	802	908	1095	699	823	734
EssEssEssEssNonNonEss_1	4751	4676	5555	1791	1508	2218	1393	1737	1595
EssEssEssEssNonNonEss_2	5333	6493	7397	1761	1696	2267	1595	1769	1538
EssEssEssEssNonNonEss_3	2933	3314	3773	1143	1667	626	1418	280	1560
EssEssEssEssNonNonNon_1	3057	2821	2957	988	976	942	692	631	548
EssEssEssEssNonNonNon_2	3000	3748	4419	772	1277	770	1112	685	1176
EssEssEssEssNonNonNon_3	2942	3304	3665	1236	1238	655	500	478	433
EssEssEssNonEssEssEss_1	10346	8853	9967	3238	2834	4523	2390	4293	2132
EssEssEssNonEssEssEss_2	7096	10974	11869	2597	2309	3292	2836	3420	3562
EssEssEssNonEssEssEss_3	2338	3139	3278	1001	1130	593	869	207	637
EssEssEssNonEssEssNon_1	7408	6735	7822	2834	2430	3609	2598	2911	2784
EssEssEssNonEssEssNon_2	5962	7943	8570	1662	1616	2398	1160	1698	1172
EssEssEssNonEssEssNon_3	1282	1421	1864	373	667	139	371	50	177
EssEssEssNonEssNonEss_1	5928	5082	5538	2230	2276	2864	2456	2202	2890
EssEssEssNonEssNonEss_2	7291	9767	10641	2322	2342	3247	2693	3255	3268
EssEssEssNonEssNonEss_3	4053	4804	4935	1816	1741	1823	1297	2062	1359
EssEssEssNonEssNonNon_1	3781	3343	3825	1147	1102	1030	599	702	589
EssEssEssNonEssNonNon_2	3099	4244	4578	1048	1334	1735	1991	1547	2832
EssEssEssNonEssNonNon_3	1885	1795	2146	590	647	295	306	129	157
EssEssEssNonNonEssEss_1	7770	7100	8285	2753	2443	2815	1737	2222	1769
EssEssEssNonNonEssEss_2	5247	7960	9060	2085	1826	2721	1889	2591	2023
EssEssEssNonNonEssEss_3	3836	4674	4993	1873	1677	1466	872	1237	885
EssEssEssNonNonEssNon_1	4894	4708	5240	1722	1652	1907	1221	1517	1192
EssEssEssNonNonEssNon_2	4689	7140	7677	1306	1708	1947	2391	1928	3060
EssEssEssNonNonEssNon_3	776	968	1206	296	402	343	507	300	489
EssEssEssNonNonNonEss_1	1683	1581	1639	713	652	1039	588	768	500
EssEssEssNonNonNonEss_2	5309	6857	8001	1682	1742	2871	1970	2751	2750
EssEssEssNonNonNonEss_3	3852	5080	5838	1880	2308	985	1468	684	1543
EssEssEssNonNonNonNon_1	2233	1994	2311	842	942	1357	1113	1382	1683
EssEssEssNonNonNonNon_2	3663	4377	4917	1047	805	1226	621	887	864
EssEssEssNonNonNonNon_3	1608	1685	2138	773	916	699	559	406	619
EssEssNonEssEssEssEss_1	14716	14498	16180	5323	5421	5565	3640	4760	4120
EssEssNonEssEssEssEss_2	11654	15956	18238	3809	4090	4346	3899	3521	4792
EssEssNonEssEssEssEss_3	2536	3058	3372	858	744	1163	407	787	488
EssEssNonEssEssEssNon_1	7806	8187	8728	3087	3005	3419	2483	3272	3176
EssEssNonEssEssEssNon_2	6322	8561	9756	1794	1845	2657	1666	2667	1876
EssEssNonEssEssEssNon_3	1512	1742	1839	391	329	195	129	72	81
EssEssNonEssEssNonEss_1	6972	6163	6735	2156	2163	2434	1270	2734	1551
EssEssNonEssEssNonEss_2	7824	9853	11003	2283	2290	3055	2164	2886	1931
EssEssNonEssEssNonEss_3	4248	4408	5115	917	1078	587	821	335	929
EssEssNonEssEssNonNon_1	3148	3057	3370	1033	1062	912	909	646	881
EssEssNonEssEssNonNon_2	6873	7808	9210	2152	2485	3712	2926	3787	3962
EssEssNonEssEssNonNon_3	1602	1456	1598	399	410	365	331	187	191
EssEssNonEssNonEssEss_1	9750	10264	11219	4893	4406	5575	4184	5560	4311
EssEssNonEssNonEssEss_2	6294	9066	9897	1820	1905	2794	2061	2254	2163
EssEssNonEssNonEssEss_3	2632	2780	3403	891	1064	396	440	340	714
EssEssNonEssNonEssNon_1	4702	5246	5768	2624	2894	3755	3495	2855	3996
EssEssNonEssNonEssNon_2	4871	6943	7724	1724	1595	2540	2543	2109	2462
EssEssNonEssNonEssNon_3	1416	1200	1343	379	401	217	160	205	142
EssEssNonEssNonNonEss_1	3116	3304	3771	1572	1265	1446	1294	1252	1445
EssEssNonEssNonNonEss_2	5423	7020	7727	1649	2085	2550	2512	2515	3078
EssEssNonEssNonNonEss_3	5985	6678	7515	2861	3025	3208	3239	2832	3632
EssEssNonEssNonNonNon_1	2880	2669	3093	1082	1512	1496	1644	1261	1619
EssEssNonEssNonNonNon_2	3087	3471	3914	1253	1019	2218	959	2283	1427
EssEssNonEssNonNonNon_3	2670	2861	3277	1097	1258	1028	779	973	786
EssEssNonNonEssEssEss_1	12356	11963	13113	4890	5067	4846	4163	4106	4050
EssEssNonNonEssEssEss_2	9034	13759	15027	3177	3182	4471	3957	2962	3826
EssEssNonNonEssEssEss_3	3579	4579	4962	1585	1690	2052	1731	1826	2061
EssEssNonNonEssEssNon_1	8371	8039	9469	2999	2928	2705	1621	2179	1502
EssEssNonNonEssEssNon_2	4581	6248	7475	1249	1545	1902	1753	1089	2367
EssEssNonNonEssEssNon_3	1923	2011	2350	862	1033	909	1157	800	930
EssEssNonNonEssNonEss_1	5294	5001	5570	2311	2139	3334	2383	2926	2325
EssEssNonNonEssNonEss_2	7147	8974	10172	2135	2199	2449	1771	1529	1238
EssEssNonNonEssNonEss_3	9766	11027	12299	3325	3444	3222	3439	2559	3684
EssEssNonNonEssNonNon_1	3865	3736	4206	1569	1499	1644	1383	1109	1701
EssEssNonNonEssNonNon_2	3633	4483	5040	1285	1343	2062	1092	2093	1064
EssEssNonNonEssNonNon_3	3682	3650	4234	1691	1917	2062	1266	1530	1101
EssEssNonNonNonEssEss_1	6928	7435	8242	2538	2709	2523	2332	2485	2880
EssEssNonNonNonEssEss_2	5945	9360	10255	2001	1990	2319	1906	2292	2648
EssEssNonNonNonEssEss_3	6389	7731	8795	2883	3456	2050	2769	1578	4223
EssEssNonNonNonEssNon_1	3843	4296	4734	2005	1939	3088	1405	3105	1837
EssEssNonNonNonEssNon_2	4139	6449	6890	1447	1482	2702	1645	2045	2010
EssEssNonNonNonEssNon_3	2258	2326	2461	1307	1487	1810	1801	1677	2384
EssEssNonNonNonNonEss_1	2391	2736	2938	1198	988	1000	1079	588	1011
EssEssNonNonNonNonEss_2	4700	6139	6866	1465	1307	2485	929	2441	1021
EssEssNonNonNonNonEss_3	9493	11307	12939	4692	5212	4035	3748	3298	4028
EssEssNonNonNonNonNon_1	1200	1185	1388	511	663	284	344	115	376
EssEssNonNonNonNonNon_2	2923	3815	4280	612	676	406	489	238	459
EssEssNonNonNonNonNon_3	3043	3517	3820	1444	1336	890	605	575	515
EssNonEssEssEssEssEss_1	16158	12585	14592	4070	4455	3165	2580	2298	2547
EssNonEssEssEssEssEss_2	11219	13551	15496	3609	4064	5455	5578	4610	7188
EssNonEssEssEssEssEss_3	4486	5676	5971	1167	1020	2416	945	2725	1090
EssNonEssEssEssEssNon_1	10212	9726	11130	3710	4176	4632	4373	3720	5171
EssNonEssEssEssEssNon_2	6639	8778	9228	1431	1315	1181	1351	848	1541
EssNonEssEssEssEssNon_3	1732	1889	1999	391	429	737	315	543	314
EssNonEssEssEssNonEss_1	9506	7885	8908	3215	3192	3368	2753	2550	2479
EssNonEssEssEssNonEss_2	6523	7465	8128	1930	2239	2782	2872	2850	3865
EssNonEssEssEssNonEss_3	3655	4326	4785	851	1010	787	1092	473	1144
EssNonEssEssEssNonNon_1	5164	4634	5273	1798	2271	1876	1953	1209	1613
EssNonEssEssEssNonNon_2	4578	4727	5127	1185	829	1559	553	1131	491
EssNonEssEssEssNonNon_3	2633	2890	3163	686	850	810	857	543	961
EssNonEssEssNonEssEss_1	11145	11717	13114	4939	4992	5406	5585	5509	6868
EssNonEssEssNonEssEss_2	8176	10665	11373	1745	1981	1793	1809	1559	1788
EssNonEssEssNonEssEss_3	3051	3738	3940	1333	1565	1377	901	742	1269
EssNonEssEssNonEssNon_1	7163	7434	8732	2949	2707	3332	2235	2253	2443
EssNonEssEssNonEssNon_2	3111	4142	4486	649	923	519	580	475	452
EssNonEssEssNonEssNon_3	4306	4639	5367	2098	2237	2810	2307	2148	2367
EssNonEssEssNonNonEss_1	2603	2585	2949	1068	1238	1039	1099	1037	1182
EssNonEssEssNonNonEss_2	5588	5958	6650	1049	1220	1070	535	654	467
EssNonEssEssNonNonEss_3	6682	8614	9945	2897	2708	3014	1250	2183	1177
EssNonEssEssNonNonNon_1	2843	2717	2955	979	1234	1000	863	703	867
EssNonEssEssNonNonNon_2	2208	2384	2792	332	415	64	225	42	106
EssNonEssEssNonNonNon_3	1661	2087	2134	912	908	1303	631	1042	730
EssNonEssNonEssEssEss_1	12331	9940	10989	5812	5075	5550	3198	3815	2349
EssNonEssNonEssEssEss_2	8811	10411	11805	2369	2205	3109	2006	2029	2406
EssNonEssNonEssEssEss_3	4660	6127	6818	1409	1426	1801	2020	1555	2449
EssNonEssNonEssEssNon_1	6132	5438	6111	2744	2836	3038	1594	2534	1372
EssNonEssNonEssEssNon_2	5302	5987	6648	663	888	605	606	438	718
EssNonEssNonEssEssNon_3	2224	2521	3047	1094	819	1689	635	1613	720
EssNonEssNonEssNonEss_1	5798	4533	5275	2667	2531	2472	1268	1759	1056
EssNonEssNonEssNonEss_2	6090	6418	6939	1260	1495	1321	1283	740	767
EssNonEssNonEssNonEss_3	8674	10760	12449	2779	2427	2827	1959	2789	2079
EssNonEssNonEssNonNon_1	3277	2906	3088	1318	1587	1464	748	1253	631
EssNonEssNonEssNonNon_2	4010	4326	4808	818	583	1318	260	995	178
EssNonEssNonEssNonNon_3	4629	5410	5677	1811	2063	1797	2168	1182	2353
EssNonEssNonNonEssEss_1	7222	7116	7670	3071	3355	2121	1862	1403	1288
EssNonEssNonNonEssEss_2	5529	7502	8620	1304	1683	1425	2343	1120	2953
EssNonEssNonNonEssEss_3	5226	7093	7593	3505	3428	3310	1915	2249	1487
EssNonEssNonNonEssNon_1	6150	5939	6806	3074	3496	2505	2089	1946	1650
EssNonEssNonNonEssNon_2	3616	4733	5118	792	648	1045	704	396	685
EssNonEssNonNonEssNon_3	2624	3210	3678	1714	1696	1493	939	869	1226
EssNonEssNonNonNonEss_1	3743	3310	3710	2097	1843	1673	854	1686	786
EssNonEssNonNonNonEss_2	3387	3831	4067	743	671	5198	487	366	440
EssNonEssNonNonNonEss_3	9205	12385	13832	6454	6951	5728	4154	4353	3825
EssNonEssNonNonNonNon_1	2217	2056	2414	1389	1649	1335	1269	712	1274
EssNonEssNonNonNonNon_2	2727	2810	3157	676	698	1523	509	1768	622
EssNonEssNonNonNonNon_3	4572	5421	6071	4304	4108	5192	3076	3961	3198
EssNonNonEssEssEssEss_1	15115	12285	13843	6490	6662	7014	5003	5285	5220
EssNonNonEssEssEssEss_2	11238	13693	14704	3538	3440	5534	4130	5693	5603
EssNonNonEssEssEssEss_3	5064	6032	6539	1899	2037	3851	3429	3482	4231
EssNonNonEssEssEssNon_1	10644	9855	10526	5040	5393	6427	5021	5635	6203
EssNonNonEssEssEssNon_2	6005	7641	8071	1511	1688	2158	1827	2260	2232
EssNonNonEssEssEssNon_3	2790	2812	3255	628	647	546	562	310	616
EssNonNonEssEssNonEss_1	8943	7163	8303	4560	4664	5159	4500	4448	5214
EssNonNonEssEssNonEss_2	6695	7415	8357	1948	1759	2034	1633	1697	1454
EssNonNonEssEssNonEss_3	7127	8133	8959	1763	2076	1991	1851	1225	1456
EssNonNonEssEssNonNon_1	6908	5547	6120	2645	2910	2019	1757	1187	1758
EssNonNonEssEssNonNon_2	4476	4470	5001	1301	1168	1959	983	1779	849
EssNonNonEssEssNonNon_3	3859	3408	3792	763	862	1152	889	1424	1000
EssNonNonEssNonEssEss_1	9362	8706	9432	5356	4361	6392	3239	5367	2986
EssNonNonEssNonEssEss_2	6131	7910	8708	1792	1759	5826	1446	1363	1617
EssNonNonEssNonEssEss_3	6990	8200	9479	3278	3357	3250	2852	3112	3444
EssNonNonEssNonEssNon_1	5338	4954	5604	2950	3149	2871	2875	2324	3119
EssNonNonEssNonEssNon_2	4048	5462	5948	836	989	668	554	449	518
EssNonNonEssNonEssNon_3	3740	3765	4219	2032	2008	2347	1741	1655	1603
EssNonNonEssNonNonEss_1	5385	5073	5628	2797	2522	3089	1747	2246	1687
EssNonNonEssNonNonEss_2	4174	4158	4790	816	893	1095	1137	1061	1591
EssNonNonEssNonNonEss_3	10462	12463	13767	4484	4649	3803	3971	2544	3198
EssNonNonEssNonNonNon_1	2276	1905	2330	1110	1233	1054	600	1007	451
EssNonNonEssNonNonNon_2	2945	3027	3327	754	649	505	277	293	216
EssNonNonEssNonNonNon_3	6395	6553	7539	2650	3234	2396	2201	1635	3485
EssNonNonNonEssEssEss_1	10021	8103	9028	4288	3905	4338	3216	3665	3473
EssNonNonNonEssEssEss_2	6912	9066	10123	2002	1955	2433	1868	2008	2266
EssNonNonNonEssEssEss_3	5448	6828	7647	1578	1728	1197	1774	768	2209
EssNonNonNonEssEssNon_1	6007	5041	6136	2508	2701	3019	2668	2536	3330
EssNonNonNonEssEssNon_2	4254	5403	5826	1117	957	1346	863	1380	902
EssNonNonNonEssEssNon_3	3565	3494	4256	692	837	529	817	374	601
EssNonNonNonEssNonEss_1	6009	4950	5541	2743	2845	2641	2462	2299	3275
EssNonNonNonEssNonEss_2	7077	7520	8797	2031	1976	2508	2095	1658	1943
EssNonNonNonEssNonEss_3	10244	11417	12420	2617	2672	2905	2660	1996	2532
EssNonNonNonEssNonNon_1	4211	3504	3978	1837	2262	1596	2698	1268	3882
EssNonNonNonEssNonNon_2	4072	4238	4677	1278	965	1601	885	1715	1150
EssNonNonNonEssNonNon_3	7056	6616	7447	1692	2162	1188	1683	730	1921
EssNonNonNonNonEssEss_1	4476	3910	4711	2669	2521	2327	1831	1719	1385
EssNonNonNonNonEssEss_2	7273	10005	10873	1908	2213	2157	2422	1576	2643
EssNonNonNonNonEssEss_3	11330	14234	16052	9131	9839	8912	8467	6365	7914
EssNonNonNonNonEssNon_1	2811	2862	3034	1193	1230	1008	770	546	721
EssNonNonNonNonEssNon_2	2911	3590	4216	855	876	867	1144	776	1769
EssNonNonNonNonEssNon_3	4070	4440	5206	4011	3977	5943	3882	5114	3170
EssNonNonNonNonNonEss_1	2692	2673	2778	1413	1094	940	502	407	524
EssNonNonNonNonNonEss_2	3353	3724	4511	1022	634	1041	445	658	369
EssNonNonNonNonNonEss_3	11503	15058	16975	10558	9651	10439	7419	6423	6878
EssNonNonNonNonNonNon_1	2581	2288	2504	1280	1340	1220	864	1010	1082
EssNonNonNonNonNonNon_2	2196	2386	2777	745	731	1399	931	1160	1240
EssNonNonNonNonNonNon_3	5207	5805	6191	5476	6365	8878	8263	6853	8912
NonEssEssEssEssEssEss_1	13658	11610	12693	3440	3547	5471	3983	4735	4912
NonEssEssEssEssEssEss_2	13684	25057	26693	10533	10252	12699	9240	9669	9290
NonEssEssEssEssEssEss_3	2521	2311	2545	2043	2439	1110	1148	623	760
NonEssEssEssEssEssNon_1	7975	6881	7738	1647	1674	1762	1628	1119	1009
NonEssEssEssEssEssNon_2	9217	16402	17630	6234	6017	8366	5375	7664	5971
NonEssEssEssEssEssNon_3	1719	1484	1567	1761	1814	1477	1154	1059	927
NonEssEssEssEssNonEss_1	4796	3574	4114	624	1045	418	743	184	521
NonEssEssEssEssNonEss_2	11280	19140	21253	7653	7855	8100	6726	6350	7549
NonEssEssEssEssNonEss_3	2911	2642	2828	2749	2607	2708	1442	2068	1242
NonEssEssEssEssNonNon_1	3843	3124	3597	1036	908	1875	924	1973	1602
NonEssEssEssEssNonNon_2	6423	10173	11337	4108	4375	4403	4011	3349	4449
NonEssEssEssEssNonNon_3	2167	1850	2091	1630	2074	828	887	288	478
NonEssEssEssNonEssEss_1	8317	7153	7956	2192	1761	2817	1884	2490	1680
NonEssEssEssNonEssEss_2	7539	14948	15903	5215	5455	5062	4402	4062	4622
NonEssEssEssNonEssEss_3	3609	3466	4044	4868	5284	3995	2987	2787	2841
NonEssEssEssNonEssNon_1	5017	4628	4793	1421	1633	2495	2431	1933	2426
NonEssEssEssNonEssNon_2	5237	9631	10375	3161	3463	4256	3614	4395	5739
NonEssEssEssNonEssNon_3	1390	1188	1310	1793	1725	1045	887	446	457
NonEssEssEssNonNonEss_1	3551	3153	3576	649	761	715	896	905	1060
NonEssEssEssNonNonEss_2	6792	10819	11195	4370	4566	4200	3482	2631	3111
NonEssEssEssNonNonEss_3	3837	3992	4453	5016	5154	2934	2113	1422	1536
NonEssEssEssNonNonNon_1	3038	2312	2627	430	512	499	235	361	208
NonEssEssEssNonNonNon_2	3112	5101	5465	2122	1680	2735	903	2241	916
NonEssEssEssNonNonNon_3	1297	1195	1216	1439	1359	1006	525	782	206
NonEssEssNonEssEssEss_1	9212	7392	8042	2910	3119	2575	2927	1898	3137
NonEssEssNonEssEssEss_2	11336	22160	23786	10082	10326	10356	8624	7941	8322
NonEssEssNonEssEssEss_3	3013	2953	3352	3319	3211	2027	1344	1181	794
NonEssEssNonEssEssNon_1	6673	5321	6104	2501	2140	2271	1489	2183	1255
NonEssEssNonEssEssNon_2	6502	12754	13903	5613	5533	4815	3586	3642	3543
NonEssEssNonEssEssNon_3	2952	2959	3068	3774	3048	1948	1051	966	969
NonEssEssNonEssNonEss_1	4418	3487	3638	1241	1202	824	970	828	1160
NonEssEssNonEssNonEss_2	7356	13775	14856	8134	8229	9475	7171	9070	7639
NonEssEssNonEssNonEss_3	5337	5062	5672	5495	5445	3914	2948	2349	2055
NonEssEssNonEssNonNon_1	3114	2072	2607	532	797	319	516	186	888
NonEssEssNonEssNonNon_2	2996	5169	5909	2401	2342	1582	1263	700	953
NonEssEssNonEssNonNon_3	1981	1748	1921	1944	2062	916	899	344	786
NonEssEssNonNonEssEss_1	4279	3586	4289	1446	1478	1460	792	1306	866
NonEssEssNonNonEssEss_2	5843	11688	12480	5522	5645	5384	3915	4065	4032
NonEssEssNonNonEssEss_3	5308	5465	5982	8444	7679	4992	3879	3623	3440
NonEssEssNonNonEssNon_1	3882	3394	3814	1454	1861	1065	1420	799	1429
NonEssEssNonNonEssNon_2	4094	9428	10755	4577	4601	5175	5198	5852	7774
NonEssEssNonNonEssNon_3	1864	1726	1962	2086	2636	1246	1507	804	1158
NonEssEssNonNonNonEss_1	2326	1951	2262	760	848	689	315	638	210
NonEssEssNonNonNonEss_2	4101	7456	8263	5337	5766	5682	4406	5300	4783
NonEssEssNonNonNonEss_3	7373	7303	7914	10549	10108	6422	4891	3529	3585
NonEssEssNonNonNonNon_1	2043	1860	2134	859	1221	840	934	823	1156
NonEssEssNonNonNonNon_2	2854	4968	5469	3533	3610	3372	2499	3251	2321
NonEssEssNonNonNonNon_3	2295	2168	2257	3686	2854	2970	1753	1807	1552
NonEssNonEssEssEssEss_1	12340	11358	12641	3903	4710	3115	4255	3395	6300
NonEssNonEssEssEssEss_2	12305	22516	23828	7805	7344	8987	7912	7341	9236
NonEssNonEssEssEssEss_3	3973	4180	4481	3534	3874	2944	3060	2667	3254
NonEssNonEssEssEssNon_1	6970	6222	7037	2208	2245	981	1204	590	902
NonEssNonEssEssEssNon_2	7104	12760	13721	3650	3507	3129	2473	2180	2391
NonEssNonEssEssEssNon_3	1849	1777	1886	1636	1677	1517	1054	1121	1514
NonEssNonEssEssNonEss_1	3886	3349	3829	1167	1028	736	830	597	976
NonEssNonEssEssNonEss_2	10729	17080	18939	7358	6883	8330	6623	6851	8012
NonEssNonEssEssNonEss_3	7008	6751	7225	5887	5746	4957	3736	3818	3974
NonEssNonEssEssNonNon_1	3310	2800	2854	999	891	1135	645	816	929
NonEssNonEssEssNonNon_2	5751	8883	9403	3435	3263	4123	2612	3240	2461
NonEssNonEssEssNonNon_3	2040	1927	1835	1672	1689	1448	725	602	596
NonEssNonEssNonEssEss_1	6334	6229	7075	2013	2360	1498	1789	1417	1908
NonEssNonEssNonEssEss_2	8512	15592	16700	4822	4977	5604	5229	4356	5342
NonEssNonEssNonEssEss_3	5933	5798	6411	7112	6800	4573	3003	3412	2820
NonEssNonEssNonEssNon_1	3934	3964	4569	1523	1487	1954	1849	2868	3175
NonEssNonEssNonEssNon_2	4293	7525	8547	2566	2368	2261	2007	1859	2184
NonEssNonEssNonEssNon_3	2638	2350	2443	3036	2932	1651	1268	1009	1047
NonEssNonEssNonNonEss_1	3473	3206	3845	1400	1654	1358	1662	809	1457
NonEssNonEssNonNonEss_2	5713	8943	9510	3582	3725	3611	3440	2636	4032
NonEssNonEssNonNonEss_3	9971	9855	10827	11595	12220	8093	6479	5336	5474
NonEssNonEssNonNonNon_1	2031	1902	2077	589	582	671	366	416	409
NonEssNonEssNonNonNon_2	2966	4455	4703	1535	1618	1108	834	710	871
NonEssNonEssNonNonNon_3	4808	4067	4599	5061	4856	3009	2112	1774	1468
NonEssNonNonEssEssEss_1	9759	9766	10723	5536	5681	4520	3034	3625	3061
NonEssNonNonEssEssEss_2	9320	17687	19083	8448	8735	8324	7247	6568	7680
NonEssNonNonEssEssEss_3	7522	7747	8661	8323	9001	5695	4932	4627	5394
NonEssNonNonEssEssNon_1	5135	5116	5747	3589	3402	2819	1971	2687	1784
NonEssNonNonEssEssNon_2	5943	10757	11297	5777	5047	6510	3886	4766	3713
NonEssNonNonEssEssNon_3	3435	3237	3578	3029	3828	1603	1956	948	1817
NonEssNonNonEssNonEss_1	3250	3076	3380	1839	2079	1568	976	1270	833
NonEssNonNonEssNonEss_2	5794	10477	11436	6546	6022	5975	5593	5352	6259
NonEssNonNonEssNonEss_3	7968	7757	8846	8326	8460	5218	4394	3309	3441
NonEssNonNonEssNonNon_1	3284	3063	3383	1882	2484	1494	2009	1048	1910
NonEssNonNonEssNonNon_2	4225	6806	7498	3813	4466	3232	2957	2221	2393
NonEssNonNonEssNonNon_3	5157	4390	4864	5079	4947	3437	2868	2474	2650
NonEssNonNonNonEssEss_1	4609	4918	5512	3538	3060	2903	1977	2646	1775
NonEssNonNonNonEssEss_2	4479	8789	9443	4477	4048	3786	2385	3820	2331
NonEssNonNonNonEssEss_3	8122	8388	9048	11670	11357	7004	6150	4590	5615
NonEssNonNonNonEssNon_1	3621	3781	4407	2771	3401	2780	3048	2086	4278
NonEssNonNonNonEssNon_2	2863	5467	5936	3187	2862	3095	2020	2572	2063
NonEssNonNonNonEssNon_3	3053	2828	2993	3383	3666	2167	1914	1696	1581
NonEssNonNonNonNonEss_1	2594	2644	2917	1399	1470	775	942	405	805
NonEssNonNonNonNonEss_2	3174	5321	6091	4013	3501	5747	3112	7383	4143
NonEssNonNonNonNonEss_3	11247	10581	11929	14031	14681	9260	8062	5012	6800
NonEssNonNonNonNonNon_1	1149	1222	1565	814	907	786	690	599	518
NonEssNonNonNonNonNon_2	2643	4216	4321	3328	3025	3240	1842	2811	1643
NonEssNonNonNonNonNon_3	6425	5938	6443	7380	7006	4617	3246	3081	2201
NonNonEssEssEssEssEss_1	11059	10139	11532	2543	2398	2716	2107	2439	2122
NonNonEssEssEssEssEss_2	11102	19013	20572	4929	4476	4835	4044	3950	4173
NonNonEssEssEssEssEss_3	5517	5997	6920	3840	3634	3060	2198	1792	1640
NonNonEssEssEssEssNon_1	8529	7999	9321	1767	1476	2714	1277	2223	1456
NonNonEssEssEssEssNon_2	6931	11450	12518	3263	3602	4073	4537	3292	5119
NonNonEssEssEssEssNon_3	2037	2128	2197	1772	1714	2079	1612	1266	1514
NonNonEssEssEssNonEss_1	6900	5266	5748	989	1162	1403	1399	1439	1768
NonNonEssEssEssNonEss_2	7951	12380	13575	3999	4279	4810	3929	3972	3735
NonNonEssEssEssNonEss_3	7097	7512	8255	5006	5606	5154	4319	3876	4601
NonNonEssEssEssNonNon_1	5926	4858	5356	1069	1330	960	1516	854	1444
NonNonEssEssEssNonNon_2	4084	6516	6922	1954	1941	2039	1819	1231	1577
NonNonEssEssEssNonNon_3	2704	2741	3012	1827	1858	1460	1248	926	987
NonNonEssEssNonEssEss_1	7974	7787	8982	1540	1598	1672	1193	1608	2011
NonNonEssEssNonEssEss_2	6294	11056	12161	3241	3151	4885	3051	4563	3993
NonNonEssEssNonEssEss_3	8185	8741	9839	16344	16273	14912	12317	10362	11193
NonNonEssEssNonEssNon_1	4006	4265	4766	995	1385	2329	2022	2544	3419
NonNonEssEssNonEssNon_2	3973	7667	7921	1922	1956	2156	1625	2242	1667
NonNonEssEssNonEssNon_3	2027	2136	2175	4344	4360	4186	3738	2367	2864
NonNonEssEssNonNonEss_1	3855	3237	3657	686	745	1131	810	840	712
NonNonEssEssNonNonEss_2	4098	6415	6995	1844	2137	1092	1427	757	1351
NonNonEssEssNonNonEss_3	9771	11104	12350	18867	19704	18512	15624	12528	14169
NonNonEssEssNonNonNon_1	1230	1041	1101	130	182	74	14	2	8
NonNonEssEssNonNonNon_2	3543	5215	5948	1515	1476	1667	1272	1431	1305
NonNonEssEssNonNonNon_3	3881	4339	4486	7973	8211	7534	6242	4150	4795
NonNonEssNonEssEssEss_1	7630	6349	7235	3145	3001	2314	1693	1940	1799
NonNonEssNonEssEssEss_2	7550	13968	15739	5378	5015	7530	5901	6072	6344
NonNonEssNonEssEssEss_3	6915	8034	8816	8152	7808	8429	6255	6363	6382
NonNonEssNonEssEssNon_1	4697	4229	4732	2426	2564	2028	1710	1387	1493
NonNonEssNonEssEssNon_2	5223	9726	10232	2945	3104	2905	2710	2937	2667
NonNonEssNonEssEssNon_3	3607	3970	4420	5017	4922	5163	3853	3198	2896
NonNonEssNonEssNonEss_1	3457	2542	2799	1724	1333	1523	1110	1855	1400
NonNonEssNonEssNonEss_2	5202	8885	9819	4108	4249	5469	5004	4898	5253
NonNonEssNonEssNonEss_3	9537	10562	11693	11453	11340	9612	8088	5905	6446
NonNonEssNonEssNonNon_1	1555	1217	1382	809	712	516	864	285	652
NonNonEssNonEssNonNon_2	3468	5646	6050	3312	2642	4372	2099	3314	1931
NonNonEssNonEssNonNon_3	4040	4121	4714	4578	4586	3933	3272	2419	2652
NonNonEssNonNonEssEss_1	5848	5273	5916	2761	2893	1919	2231	1446	3074
NonNonEssNonNonEssEss_2	4490	8829	10181	4430	4100	3651	3018	2925	3221
NonNonEssNonNonEssEss_3	11019	13106	14821	34071	33530	38612	30842	24264	25943
NonNonEssNonNonEssNon_1	2428	2209	2556	1547	1883	1342	1518	800	1578
NonNonEssNonNonEssNon_2	3399	6412	6994	5828	6327	4544	5107	2961	4685
NonNonEssNonNonEssNon_3	4689	5084	5337	14022	14246	17314	14107	11825	11579
NonNonEssNonNonNonEss_1	2143	1785	1990	1080	1030	1291	680	1153	446
NonNonEssNonNonNonEss_2	4670	8043	8637	6017	6554	4025	3762	3071	3105
NonNonEssNonNonNonEss_3	11276	13700	14748	35359	34559	39909	32114	25907	27497
NonNonEssNonNonNonNon_1	1328	1027	1224	1069	968	1165	1059	1089	1452
NonNonEssNonNonNonNon_2	3178	5161	5691	10054	9695	8467	8476	4813	6870
NonNonEssNonNonNonNon_3	4863	5279	5673	14717	14530	18115	13428	11715	11234
NonNonNonEssEssEssEss_1	8417	7876	9318	3590	4039	2565	2531	2545	2346
NonNonNonEssEssEssEss_2	12465	21649	23668	6335	5670	8129	4830	7096	4993
NonNonNonEssEssEssEss_3	8122	9131	9988	4877	4627	4609	3046	3182	2821
NonNonNonEssEssEssNon_1	7252	7548	8564	3089	3149	2002	1401	1472	1255
NonNonNonEssEssEssNon_2	4933	8811	9410	1986	2022	1684	1621	1107	1578
NonNonNonEssEssEssNon_3	4106	3823	4389	2685	2669	2062	2780	1318	3046
NonNonNonEssEssNonEss_1	4923	3994	4647	2162	2114	1626	1910	1616	2181
NonNonNonEssEssNonEss_2	8462	13516	14764	4111	4785	3932	4086	3001	4134
NonNonNonEssEssNonEss_3	7567	8541	9429	5472	5638	5029	4686	3816	4569
NonNonNonEssEssNonNon_1	3508	2906	3057	1635	1562	1550	2020	1496	3147
NonNonNonEssEssNonNon_2	5485	8477	9210	3201	3094	3534	2223	2639	2211
NonNonNonEssEssNonNon_3	4238	4376	4749	2525	3143	2563	2685	1856	2405
NonNonNonEssNonEssEss_1	5282	5475	6189	3004	2900	3611	2257	2873	2593
NonNonNonEssNonEssEss_2	6347	11290	12068	3391	3070	3404	2892	2983	3388
NonNonNonEssNonEssEss_3	9850	11149	12021	17769	18086	17811	15918	12847	15805
NonNonNonEssNonEssNon_1	3719	3814	4311	1700	2161	1732	2445	1694	3053
NonNonNonEssNonEssNon_2	3618	7093	7410	1906	2205	2256	2521	2334	3332
NonNonNonEssNonEssNon_3	4604	4824	5089	7956	8373	7405	6790	4775	6098
NonNonNonEssNonNonEss_1	2458	2482	2528	938	1516	933	1433	476	1241
NonNonNonEssNonNonEss_2	5523	8214	8939	3010	2840	2966	1588	2222	1727
NonNonNonEssNonNonEss_3	15959	16751	18127	25717	26293	25229	20400	16680	17971
NonNonNonEssNonNonNon_1	2269	2070	2142	794	858	291	274	157	210
NonNonNonEssNonNonNon_2	2505	3909	4269	1260	1448	898	1522	486	2184
NonNonNonEssNonNonNon_3	6391	6033	6790	11080	11938	12194	10439	7364	8871
NonNonNonNonEssEssEss_1	8559	8890	9513	10425	10217	9589	8262	6911	8727
NonNonNonNonEssEssEss_2	7780	14404	15542	6333	5953	5833	4930	4365	5431
NonNonNonNonEssEssEss_3	11012	12332	13634	9916	9692	8871	7574	5804	6276
NonNonNonNonEssEssNon_1	3776	3905	4311	7915	8954	9406	8773	5807	7403
NonNonNonNonEssEssNon_2	4088	7699	8202	3824	3781	5060	3011	4715	2625
NonNonNonNonEssEssNon_3	6761	6181	6904	5662	6156	4608	3912	2537	2688
NonNonNonNonEssNonEss_1	3097	2900	3207	4303	4174	4129	2859	2674	2121
NonNonNonNonEssNonEss_2	5625	9965	10600	5513	5868	4487	3624	2672	2726
NonNonNonNonEssNonEss_3	12681	13526	15093	10842	11683	9101	8218	5255	6911
NonNonNonNonEssNonNon_1	2575	2259	2625	2984	2902	2989	1754	2682	1420
NonNonNonNonEssNonNon_2	2895	4547	4970	3189	3162	2496	2166	1194	1481
NonNonNonNonEssNonNon_3	6592	5480	6275	5652	6022	5287	4121	3417	3069
NonNonNonNonNonEssEss_1	4792	4944	5675	6039	6970	5508	5435	3211	4386
NonNonNonNonNonEssEss_2	4070	7926	8696	6196	5881	6571	4653	4732	4218
NonNonNonNonNonEssEss_3	11471	13613	14674	38509	37111	54256	42661	39829	40553
NonNonNonNonNonEssNon_1	2569	2938	3103	6054	5851	8433	6989	5989	6488
NonNonNonNonNonEssNon_2	1787	3569	3946	4319	4241	6526	5048	5154	5295
NonNonNonNonNonEssNon_3	6444	6273	7140	21266	19467	37095	28114	28560	30726
NonNonNonNonNonNonEss_1	1579	1564	1827	2092	2124	1938	1313	1276	1076
NonNonNonNonNonNonEss_2	4640	7577	8145	7944	7808	6288	5681	3981	4850
NonNonNonNonNonNonEss_3	16454	18554	20804	50118	54071	73597	61453	54477	56477
NonNonNonNonNonNonNon_1	1274	1267	1708	2782	2333	3992	2207	2715	2155
NonNonNonNonNonNonNon_2	1930	3267	3577	6663	6927	11185	10465	9356	12329
NonNonNonNonNonNonNon_3	9148	9099	9894	28233	28895	55554	45619	46232	50211
