# Supplementary material for: Efficient gene knockout and genetic interaction screening using the in4mer CRISPR/Cas12a multiplex knockout platform
Source: Nat Commun. 2024 Apr 27;15:3577. doi: 10.1038/s41467-024-47795-3 (PMC11055879; doi:10.1038/s41467-024-47795-3)
Supplement: Supplementary file 7 — Supplementary Data 4 [file 41467_2024_47795_MOESM7_ESM.xlsx]

## Sheet: Supplementary Data 4
ReagentID	Target	sequence
A1BG_1	A1BG	TCCCCGCGCCGTAGCTGGAATAATTTCTACTATTGTAGATACCTGAACGCGGTGGCCCTGAAATTTCTACTCTAGTAGATGGGGACAGCGCGCCGGTCGATAATTTCTACTGTCGTAGATCAGGCCGGGGGTGATCCAGG
A1BG_2	A1BG	ACCTGAACGCGGTGGCCCTGTAATTTCTACTATTGTAGATTCCCCGCGCCGTAGCTGGAAAAATTTCTACTCTAGTAGATCAGGCCGGGGGTGATCCAGGTAATTTCTACTGTCGTAGATGGGGACAGCGCGCCGGTCGA
A1CF_1	A1CF	TATTACTTGCAGATCGGTAATAATTTCTACTATTGTAGATTCGGTTACTGAAGTGCACAAAAATTTCTACTCTAGTAGATGGTATACCCGAGGCACAGGTTAATTTCTACTGTCGTAGATGGGATGCCCCCAACAAATAA
A1CF_2	A1CF	TCGGTTACTGAAGTGCACAATAATTTCTACTATTGTAGATTATTACTTGCAGATCGGTAAAAATTTCTACTCTAGTAGATGGGATGCCCCCAACAAATAATAATTTCTACTGTCGTAGATGGTATACCCGAGGCACAGGT
A2M_1	A2M	ACCGTGGCAGTCGGAAGCGTTAATTTCTACTATTGTAGATTGACACCCACTGGTAGCCGTAAATTTCTACTCTAGTAGATGCAGAATCCCCAATCACGTCTAATTTCTACTGTCGTAGATCCTGTCGAAAGTGTGAGTCC
A2M_2	A2M	TGACACCCACTGGTAGCCGTTAATTTCTACTATTGTAGATACCGTGGCAGTCGGAAGCGTAAATTTCTACTCTAGTAGATCCTGTCGAAAGTGTGAGTCCTAATTTCTACTGTCGTAGATGCAGAATCCCCAATCACGTC
A2ML1_1	A2ML1	CAACTCCCGACACCCGGATTTAATTTCTACTATTGTAGATCCGGTCTCACATAGTAGGAGAAATTTCTACTCTAGTAGATTGACTCGACCAAGGCTTATGTAATTTCTACTGTCGTAGATCGTTCCACCTCTCGATACCA
A2ML1_2	A2ML1	CCGGTCTCACATAGTAGGAGTAATTTCTACTATTGTAGATCAACTCCCGACACCCGGATTAAATTTCTACTCTAGTAGATCGTTCCACCTCTCGATACCATAATTTCTACTGTCGTAGATTGACTCGACCAAGGCTTATG
A3GALT2_1	A3GALT2	ATGGCGGGCCAGAGCGTGATTAATTTCTACTATTGTAGATGGATGGCTCTTTCGACCCAGAAATTTCTACTCTAGTAGATGATGGCGCGCATGCGCACGTTAATTTCTACTGTCGTAGATGCTGAAGTGCTGGTCCACGT
A3GALT2_2	A3GALT2	GGATGGCTCTTTCGACCCAGTAATTTCTACTATTGTAGATATGGCGGGCCAGAGCGTGATAAATTTCTACTCTAGTAGATGCTGAAGTGCTGGTCCACGTTAATTTCTACTGTCGTAGATGATGGCGCGCATGCGCACGT
A4GALT_1	A4GALT	TGGCCTTCGAGCGCCGGCACTAATTTCTACTATTGTAGATGGCGGCATCTACCTGGACACAAATTTCTACTCTAGTAGATGGCGGCCGACTCCACCGAGCTAATTTCTACTGTCGTAGATGTCTCCATCATGATCTACTG
A4GALT_2	A4GALT	GGCGGCATCTACCTGGACACTAATTTCTACTATTGTAGATTGGCCTTCGAGCGCCGGCACAAATTTCTACTCTAGTAGATGTCTCCATCATGATCTACTGTAATTTCTACTGTCGTAGATGGCGGCCGACTCCACCGAGC
A4GNT_1	A4GNT	GCTGCGCAGGCTTCTCGGTATAATTTCTACTATTGTAGATCTGATTCCACACCGATGCCCAAATTTCTACTCTAGTAGATAAGTCCCACCAGGGGCTGGATAATTTCTACTGTCGTAGATGCAGCAGACTCTACGGAACA
A4GNT_2	A4GNT	CTGATTCCACACCGATGCCCTAATTTCTACTATTGTAGATGCTGCGCAGGCTTCTCGGTAAAATTTCTACTCTAGTAGATGCAGCAGACTCTACGGAACATAATTTCTACTGTCGTAGATAAGTCCCACCAGGGGCTGGA
AAAS_1	AAAS	AGCGATCAGATCTTCGCTCCTAATTTCTACTATTGTAGATCCTGACAGCGCCCTGATAGAAAATTTCTACTCTAGTAGATCCATGCCTCACCAAATGTTGTAATTTCTACTGTCGTAGATGGGGATCCTTTGTCAGTTGT
AAAS_2	AAAS	CCTGACAGCGCCCTGATAGATAATTTCTACTATTGTAGATAGCGATCAGATCTTCGCTCCAAATTTCTACTCTAGTAGATGGGGATCCTTTGTCAGTTGTTAATTTCTACTGTCGTAGATCCATGCCTCACCAAATGTTG
AACS_1	AACS	CCCAACAGTGAGCACGCTGTTAATTTCTACTATTGTAGATGGTGCGCCCGTGGTGCCCGAAAATTTCTACTCTAGTAGATCCGCCTGCACCCTAGCATCATAATTTCTACTGTCGTAGATGAATCTTTGAAAGGTCTATG
AACS_2	AACS	GGTGCGCCCGTGGTGCCCGATAATTTCTACTATTGTAGATCCCAACAGTGAGCACGCTGTAAATTTCTACTCTAGTAGATGAATCTTTGAAAGGTCTATGTAATTTCTACTGTCGTAGATCCGCCTGCACCCTAGCATCA
AADAC_1	AADAC	CTCCTGCACTATCTCCAGAATAATTTCTACTATTGTAGATGTGGGACTTCATCAAAGCTCAAATTTCTACTCTAGTAGATCCAGCACTTCCCACGCACCATAATTTCTACTGTCGTAGATTACGTAAGAACCACCTTAAG
AADAC_2	AADAC	GTGGGACTTCATCAAAGCTCTAATTTCTACTATTGTAGATCTCCTGCACTATCTCCAGAAAAATTTCTACTCTAGTAGATTACGTAAGAACCACCTTAAGTAATTTCTACTGTCGTAGATCCAGCACTTCCCACGCACCA
AADACL2_1	AADACL2	GCGATGGCATCCAAGGCCATTAATTTCTACTATTGTAGATTATCCATGATATTCAGGCTGAAATTTCTACTCTAGTAGATAAGCTATAGGCTGGCTCCTCTAATTTCTACTGTCGTAGATGGCAAGTACAATCGTACTGG
AADACL2_2	AADACL2	TATCCATGATATTCAGGCTGTAATTTCTACTATTGTAGATGCGATGGCATCCAAGGCCATAAATTTCTACTCTAGTAGATGGCAAGTACAATCGTACTGGTAATTTCTACTGTCGTAGATAAGCTATAGGCTGGCTCCTC
AADACL3_1	AADACL3	GTTACCGCAAGTTACCTAAGTAATTTCTACTATTGTAGATGCGGAGGCAGATCTTGCATGAAATTTCTACTCTAGTAGATGGACAATCCCTGTGAAGCTGTAATTTCTACTGTCGTAGATACAGGGTGGCCAACCGCTGC
AADACL3_2	AADACL3	GCGGAGGCAGATCTTGCATGTAATTTCTACTATTGTAGATGTTACCGCAAGTTACCTAAGAAATTTCTACTCTAGTAGATACAGGGTGGCCAACCGCTGCTAATTTCTACTGTCGTAGATGGACAATCCCTGTGAAGCTG
AADACL4_1	AADACL4	GGACGATACCCGTGAGGCTGTAATTTCTACTATTGTAGATGGTACCGCAAGCTTCCTGACAAATTTCTACTCTAGTAGATCCGGAAGTTCATGGTGACTTTAATTTCTACTGTCGTAGATAGCACTTCCTCACCACGGAT
AADACL4_2	AADACL4	GGTACCGCAAGCTTCCTGACTAATTTCTACTATTGTAGATGGACGATACCCGTGAGGCTGAAATTTCTACTCTAGTAGATAGCACTTCCTCACCACGGATTAATTTCTACTGTCGTAGATCCGGAAGTTCATGGTGACTT
AADAT_1	AADAT	AGACTGCCGTAATCACTGTATAATTTCTACTATTGTAGATGCTTGCAAGAAAATATGATTAAATTTCTACTCTAGTAGATAGATTCCCTAAGAGACATACTAATTTCTACTGTCGTAGATGTCCTCTGCTCAATATGTCA
AADAT_2	AADAT	GCTTGCAAGAAAATATGATTTAATTTCTACTATTGTAGATAGACTGCCGTAATCACTGTAAAATTTCTACTCTAGTAGATGTCCTCTGCTCAATATGTCATAATTTCTACTGTCGTAGATAGATTCCCTAAGAGACATAC
AAGAB_1	AAGAB	AGACACTCTATCGCAGACCATAATTTCTACTATTGTAGATGATAGGAACCAAGGCTTTAGAAATTTCTACTCTAGTAGATTCCTAACACATAAACACTTATAATTTCTACTGTCGTAGATTTCCCTCTAGAAATCGGGCC
AAGAB_2	AAGAB	GATAGGAACCAAGGCTTTAGTAATTTCTACTATTGTAGATAGACACTCTATCGCAGACCAAAATTTCTACTCTAGTAGATTTCCCTCTAGAAATCGGGCCTAATTTCTACTGTCGTAGATTCCTAACACATAAACACTTA
AAK1_1	AAK1	TGGTGCTCGATAGGACAGCGTAATTTCTACTATTGTAGATAATAGCACCATTCACGTACCAAATTTCTACTCTAGTAGATCACTGATGCAGGCGGGCAACTAATTTCTACTGTCGTAGATGCCAGTGTTCCCCAACCAAA
AAK1_2	AAK1	AATAGCACCATTCACGTACCTAATTTCTACTATTGTAGATTGGTGCTCGATAGGACAGCGAAATTTCTACTCTAGTAGATGCCAGTGTTCCCCAACCAAATAATTTCTACTGTCGTAGATCACTGATGCAGGCGGGCAAC
AAMDC_1	AAMDC	CAAGTCCGACTACCCCCTGGTAATTTCTACTATTGTAGATTCGGCCAATCACAAGAGTCTAAATTTCTACTCTAGTAGATTTATGACTTCCCCTGAAATTTAATTTCTACTGTCGTAGATCTTATCATGGGGGCAAATGA
AAMDC_2	AAMDC	TCGGCCAATCACAAGAGTCTTAATTTCTACTATTGTAGATCAAGTCCGACTACCCCCTGGAAATTTCTACTCTAGTAGATCTTATCATGGGGGCAAATGATAATTTCTACTGTCGTAGATTTATGACTTCCCCTGAAATT
AAMP_1	AAMP	GCGGGCACAGCTGACGGCAATAATTTCTACTATTGTAGATGGACCTGAAGCAGGGAAGCCAAATTTCTACTCTAGTAGATTGTGAGCCTGGACCCCAAGATAATTTCTACTGTCGTAGATACTCTAGTGGCCACAGGGGA
AAMP_2	AAMP	GGACCTGAAGCAGGGAAGCCTAATTTCTACTATTGTAGATGCGGGCACAGCTGACGGCAAAAATTTCTACTCTAGTAGATACTCTAGTGGCCACAGGGGATAATTTCTACTGTCGTAGATTGTGAGCCTGGACCCCAAGA
AANAT_1	AANAT	CCGAGCTGTCAGCGGCGCCATAATTTCTACTATTGTAGATGGAGGACGCTGTCAGCGCCTAAATTTCTACTCTAGTAGATCCAGAGCGAGCCGATGATGATAATTTCTACTGTCGTAGATCTGGCCGTGCACCGCGCCTT
AANAT_2	AANAT	GGAGGACGCTGTCAGCGCCTTAATTTCTACTATTGTAGATCCGAGCTGTCAGCGGCGCCAAAATTTCTACTCTAGTAGATCTGGCCGTGCACCGCGCCTTTAATTTCTACTGTCGTAGATCCAGAGCGAGCCGATGATGA
AAR2_1	AAR2	CACTCAATGCCACAGCGGGGTAATTTCTACTATTGTAGATCGGGGCGTGAAGATGATCCCAAATTTCTACTCTAGTAGATTGAGTGTGCTCCAGCGCAGCTAATTTCTACTGTCGTAGATCAGAGGGTGCCACGCCAGCT
AAR2_2	AAR2	CGGGGCGTGAAGATGATCCCTAATTTCTACTATTGTAGATCACTCAATGCCACAGCGGGGAAATTTCTACTCTAGTAGATCAGAGGGTGCCACGCCAGCTTAATTTCTACTGTCGTAGATTGAGTGTGCTCCAGCGCAGC
AARD_1	AARD	CCACCTCGTCCCGCGTGCGATAATTTCTACTATTGTAGATGTGGGCGGTGCAGCGCGCGAAAATTTCTACTCTAGTAGATCGCCGCTGCAGAGAGAGAATTAATTTCTACTGTCGTAGATGGGGACGGCAGGAGCACGGA
AARD_2	AARD	GTGGGCGGTGCAGCGCGCGATAATTTCTACTATTGTAGATCCACCTCGTCCCGCGTGCGAAAATTTCTACTCTAGTAGATGGGGACGGCAGGAGCACGGATAATTTCTACTGTCGTAGATCGCCGCTGCAGAGAGAGAAT
AARS1_1	AARS1	CGCTATCGAAGAGCTCCGGGTAATTTCTACTATTGTAGATATGGGCGTATCGGACAGCTCAAATTTCTACTCTAGTAGATCTGTCCAGGATGCGACGCCCTAATTTCTACTGTCGTAGATCCAGTGTATGGTCGGGCACC
AARS1_2	AARS1	ATGGGCGTATCGGACAGCTCTAATTTCTACTATTGTAGATCGCTATCGAAGAGCTCCGGGAAATTTCTACTCTAGTAGATCCAGTGTATGGTCGGGCACCTAATTTCTACTGTCGTAGATCTGTCCAGGATGCGACGCCC
AARS2_1	AARS2	GTCGGATCCTGCGTCGAGCTTAATTTCTACTATTGTAGATCCCGCTGCTCAACGCCATACAAATTTCTACTCTAGTAGATTACGCAGAACAGGGGGGCCATAATTTCTACTGTCGTAGATTGAACTTCTTTCGGGACCGC
AARS2_2	AARS2	CCCGCTGCTCAACGCCATACTAATTTCTACTATTGTAGATGTCGGATCCTGCGTCGAGCTAAATTTCTACTCTAGTAGATTGAACTTCTTTCGGGACCGCTAATTTCTACTGTCGTAGATTACGCAGAACAGGGGGGCCA
AARSD1_1	AARSD1	ACAACCCGAATGGGCCCAGCTAATTTCTACTATTGTAGATGGGCAGCATCTCATCACGGCAAATTTCTACTCTAGTAGATCAACATGTGCTGTGGGACCCTAATTTCTACTGTCGTAGATGGGAGATTTCGGAGTGCGAT
AARSD1_2	AARSD1	GGGCAGCATCTCATCACGGCTAATTTCTACTATTGTAGATACAACCCGAATGGGCCCAGCAAATTTCTACTCTAGTAGATGGGAGATTTCGGAGTGCGATTAATTTCTACTGTCGTAGATCAACATGTGCTGTGGGACCC
AASDH_1	AASDH	GGACGAAAAGACAGTCAGATTAATTTCTACTATTGTAGATCCGTGGGATGTAAATGGTAGAAATTTCTACTCTAGTAGATACTCCCTCTGCTCAGTACAATAATTTCTACTGTCGTAGATCACAACAGAAGGATCGAAGG
AASDH_2	AASDH	CCGTGGGATGTAAATGGTAGTAATTTCTACTATTGTAGATGGACGAAAAGACAGTCAGATAAATTTCTACTCTAGTAGATCACAACAGAAGGATCGAAGGTAATTTCTACTGTCGTAGATACTCCCTCTGCTCAGTACAA
AASDHPPT_1	AASDHPPT	TGTACTTAACAGGCTGGTCGTAATTTCTACTATTGTAGATCTGCGGCACTTGGCTGCCGAAAATTTCTACTCTAGTAGATATTGGCAGGTCGTGGTTCAATAATTTCTACTGTCGTAGATGATGAGTCCTTTGCAAGAAC
AASDHPPT_2	AASDHPPT	CTGCGGCACTTGGCTGCCGATAATTTCTACTATTGTAGATTGTACTTAACAGGCTGGTCGAAATTTCTACTCTAGTAGATGATGAGTCCTTTGCAAGAACTAATTTCTACTGTCGTAGATATTGGCAGGTCGTGGTTCAA
AASS_1	AASS	TCATAATCAATAAGGCGAATTAATTTCTACTATTGTAGATGTGTTGAAGGCTCGGGGATCAAATTTCTACTCTAGTAGATGTGCTGGTGTGATGTAGCTTTAATTTCTACTGTCGTAGATTCAGGTAATGTACCGTTGGA
AASS_2	AASS	GTGTTGAAGGCTCGGGGATCTAATTTCTACTATTGTAGATTCATAATCAATAAGGCGAATAAATTTCTACTCTAGTAGATTCAGGTAATGTACCGTTGGATAATTTCTACTGTCGTAGATGTGCTGGTGTGATGTAGCTT
AATF_1	AATF	TAATGCTACCCACTACTAGGTAATTTCTACTATTGTAGATAGTACCCAGACACTAGATATAAATTTCTACTCTAGTAGATTGTAGACTGTAAAGTCGGCATAATTTCTACTGTCGTAGATACACTAGAGAAGGTCATCAC
AATF_2	AATF	AGTACCCAGACACTAGATATTAATTTCTACTATTGTAGATTAATGCTACCCACTACTAGGAAATTTCTACTCTAGTAGATACACTAGAGAAGGTCATCACTAATTTCTACTGTCGTAGATTGTAGACTGTAAAGTCGGCA
AATK_1	AATK	AACGGCGCTGGCGCTCTCTGTAATTTCTACTATTGTAGATTGCGAGGGTAGTGGTCGCCGAAATTTCTACTCTAGTAGATCCGACACGTCCAGCGACGGCTAATTTCTACTGTCGTAGATGTGACTGCCGACCAGCTGTG
AATK_2	AATK	TGCGAGGGTAGTGGTCGCCGTAATTTCTACTATTGTAGATAACGGCGCTGGCGCTCTCTGAAATTTCTACTCTAGTAGATGTGACTGCCGACCAGCTGTGTAATTTCTACTGTCGTAGATCCGACACGTCCAGCGACGGC
ABAT_1	ABAT	ACTGGCCCATCGCACCGTTCTAATTTCTACTATTGTAGATGAGGGCGGGTCTGTTGACAAAAATTTCTACTCTAGTAGATTCCGGCCAGCATGGCTGCGCTAATTTCTACTGTCGTAGATATTGGAGCAGGAGCCGCAGG
ABAT_2	ABAT	GAGGGCGGGTCTGTTGACAATAATTTCTACTATTGTAGATACTGGCCCATCGCACCGTTCAAATTTCTACTCTAGTAGATATTGGAGCAGGAGCCGCAGGTAATTTCTACTGTCGTAGATTCCGGCCAGCATGGCTGCGC
ABCA1_1	ABCA1	AACGCCCTCACCAAAGACCCTAATTTCTACTATTGTAGATACGCTGTACCTGCCCTACGTAAATTTCTACTCTAGTAGATCATGTCATCAACGTAACAGGTAATTTCTACTGTCGTAGATTATGCCCGCTTGAAAGGGCT
ABCA1_2	ABCA1	ACGCTGTACCTGCCCTACGTTAATTTCTACTATTGTAGATAACGCCCTCACCAAAGACCCAAATTTCTACTCTAGTAGATTATGCCCGCTTGAAAGGGCTTAATTTCTACTGTCGTAGATCATGTCATCAACGTAACAGG
ABCA10_1	ABCA10	ATAAGGAAACCTATGCTCGCTAATTTCTACTATTGTAGATCCAGGTAAAACTCGCTCAAAAAATTTCTACTCTAGTAGATTCTGGAACAAATCCCGAAGATAATTTCTACTGTCGTAGATAGTGACATCTCTGAATGAAG
ABCA10_2	ABCA10	CCAGGTAAAACTCGCTCAAATAATTTCTACTATTGTAGATATAAGGAAACCTATGCTCGCAAATTTCTACTCTAGTAGATAGTGACATCTCTGAATGAAGTAATTTCTACTGTCGTAGATTCTGGAACAAATCCCGAAGA
ABCA12_1	ABCA12	AACATACCTCATGAAGCCGGTAATTTCTACTATTGTAGATCAAGCCAAGAATTCGTGCGAAAATTTCTACTCTAGTAGATCTCTAACATCGAGCCTGAACTAATTTCTACTGTCGTAGATGGACTTCAGGAACTGGAGGA
ABCA12_2	ABCA12	CAAGCCAAGAATTCGTGCGATAATTTCTACTATTGTAGATAACATACCTCATGAAGCCGGAAATTTCTACTCTAGTAGATGGACTTCAGGAACTGGAGGATAATTTCTACTGTCGTAGATCTCTAACATCGAGCCTGAAC
ABCA13_1	ABCA13	GCTGATTCGGCGAGGACCATTAATTTCTACTATTGTAGATGTGGATCAGCTTGAACAAGTAAATTTCTACTCTAGTAGATACGTGTCTAGAATACGTAACTAATTTCTACTGTCGTAGATGGCCAATCTGAATGGAACAA
ABCA13_2	ABCA13	GTGGATCAGCTTGAACAAGTTAATTTCTACTATTGTAGATGCTGATTCGGCGAGGACCATAAATTTCTACTCTAGTAGATGGCCAATCTGAATGGAACAATAATTTCTACTGTCGTAGATACGTGTCTAGAATACGTAAC
ABCA2_1	ABCA2	ATCCCCTACGCCAACGAGGATAATTTCTACTATTGTAGATCCGACGAGGAGAGCATTGTCAAATTTCTACTCTAGTAGATATTGGCCGCCCCACCCGCACTAATTTCTACTGTCGTAGATCCTCCAACGTCGGGTTCCGC
ABCA2_2	ABCA2	CCGACGAGGAGAGCATTGTCTAATTTCTACTATTGTAGATATCCCCTACGCCAACGAGGAAAATTTCTACTCTAGTAGATCCTCCAACGTCGGGTTCCGCTAATTTCTACTGTCGTAGATATTGGCCGCCCCACCCGCAC
ABCA3_1	ABCA3	ATACCCGCTGATGTATGCCCTAATTTCTACTATTGTAGATAGGTGCCGGCTATCACATGAAAATTTCTACTCTAGTAGATCCGTACCCGCCGTTCATCGCTAATTTCTACTGTCGTAGATCCAGGGCAGTTCGGCGTGCC
ABCA3_2	ABCA3	AGGTGCCGGCTATCACATGATAATTTCTACTATTGTAGATATACCCGCTGATGTATGCCCAAATTTCTACTCTAGTAGATCCAGGGCAGTTCGGCGTGCCTAATTTCTACTGTCGTAGATCCGTACCCGCCGTTCATCGC
ABCA4_1	ABCA4	ATCTTGCGCACCAAGGTTAATAATTTCTACTATTGTAGATGCGAATACCCCGCTTTGACCAAATTTCTACTCTAGTAGATGCACTGAGTACCTGGTTCGCTAATTTCTACTGTCGTAGATATGATCATCCTGAACCGCTG
ABCA4_2	ABCA4	GCGAATACCCCGCTTTGACCTAATTTCTACTATTGTAGATATCTTGCGCACCAAGGTTAAAAATTTCTACTCTAGTAGATATGATCATCCTGAACCGCTGTAATTTCTACTGTCGTAGATGCACTGAGTACCTGGTTCGC
ABCA5_1	ABCA5	GCAATTCATATCGTAGCAGATAATTTCTACTATTGTAGATCAAAGGCTCATGGTGCTCACAAATTTCTACTCTAGTAGATGCTTCAATCAAAGGGATACCTAATTTCTACTGTCGTAGATACTAAAACTAATATTTCCAT
ABCA5_2	ABCA5	CAAAGGCTCATGGTGCTCACTAATTTCTACTATTGTAGATGCAATTCATATCGTAGCAGAAAATTTCTACTCTAGTAGATACTAAAACTAATATTTCCATTAATTTCTACTGTCGTAGATGCTTCAATCAAAGGGATACC
ABCA6_1	ABCA6	TCATATAGGTACAACGAATATAATTTCTACTATTGTAGATCAGGGATATAACAGTCCACTAAATTTCTACTCTAGTAGATCCAGAAACTATGATAGCTCCTAATTTCTACTGTCGTAGATGCATCGGGGATGTGATGAGT
ABCA6_2	ABCA6	CAGGGATATAACAGTCCACTTAATTTCTACTATTGTAGATTCATATAGGTACAACGAATAAAATTTCTACTCTAGTAGATGCATCGGGGATGTGATGAGTTAATTTCTACTGTCGTAGATCCAGAAACTATGATAGCTCC
ABCA7_1	ABCA7	GATGCGCACGTGGCCGGGGCTAATTTCTACTATTGTAGATATGGTTCAGGGATCCCGTACAAATTTCTACTCTAGTAGATGAGAGCTAGACACGCGGCTGTAATTTCTACTGTCGTAGATGGAGCCGCCCACAAAGGCAA
ABCA7_2	ABCA7	ATGGTTCAGGGATCCCGTACTAATTTCTACTATTGTAGATGATGCGCACGTGGCCGGGGCAAATTTCTACTCTAGTAGATGGAGCCGCCCACAAAGGCAATAATTTCTACTGTCGTAGATGAGAGCTAGACACGCGGCTG
ABCA8_1	ABCA8	ACATCGAGTTGCCCACCTTATAATTTCTACTATTGTAGATACTACACCTTAGGGGCAAGCAAATTTCTACTCTAGTAGATAGCCGTCCGATGGATGAGGATAATTTCTACTGTCGTAGATCCCGATTCATTAATTGTAGA
ABCA8_2	ABCA8	ACTACACCTTAGGGGCAAGCTAATTTCTACTATTGTAGATACATCGAGTTGCCCACCTTAAAATTTCTACTCTAGTAGATCCCGATTCATTAATTGTAGATAATTTCTACTGTCGTAGATAGCCGTCCGATGGATGAGGA
ABCA9_1	ABCA9	TAATTCCTGTACAACTCGTTTAATTTCTACTATTGTAGATGTTTCAACACGGAAGGGCTAAAATTTCTACTCTAGTAGATGAACATCTATTCTACGAGTCTAATTTCTACTGTCGTAGATAACTATTCAATAGACGCAGT
ABCA9_2	ABCA9	GTTTCAACACGGAAGGGCTATAATTTCTACTATTGTAGATTAATTCCTGTACAACTCGTTAAATTTCTACTCTAGTAGATAACTATTCAATAGACGCAGTTAATTTCTACTGTCGTAGATGAACATCTATTCTACGAGTC
ABCB1_1	ABCB1	AGCTATCGTGGTGGCAAACATAATTTCTACTATTGTAGATTCACTCGTCCTGGTAGATCTAAATTTCTACTCTAGTAGATCACGTGGTTGGAAGCTAACCTAATTTCTACTGTCGTAGATTGGTGGTCTAGGTGATATCA
ABCB1_2	ABCB1	TCACTCGTCCTGGTAGATCTTAATTTCTACTATTGTAGATAGCTATCGTGGTGGCAAACAAAATTTCTACTCTAGTAGATTGGTGGTCTAGGTGATATCATAATTTCTACTGTCGTAGATCACGTGGTTGGAAGCTAACC
ABCB10_1	ABCB10	CGGGTCCCTATCGCCGTTCATAATTTCTACTATTGTAGATAGACCCACCGTTAAAAGGCAAAATTTCTACTCTAGTAGATAGCGTGGTGCCTCCAGTGTCTAATTTCTACTGTCGTAGATCAGGTCAGCGCATTGTGAAT
ABCB10_2	ABCB10	AGACCCACCGTTAAAAGGCATAATTTCTACTATTGTAGATCGGGTCCCTATCGCCGTTCAAAATTTCTACTCTAGTAGATCAGGTCAGCGCATTGTGAATTAATTTCTACTGTCGTAGATAGCGTGGTGCCTCCAGTGTC
ABCB11_1	ABCB11	CGGACTATGAGCTGAAGGCCTAATTTCTACTATTGTAGATTACGGAGGAGCTACTAACTTAAATTTCTACTCTAGTAGATTCAGTGTCATAGTAGGAGCTTAATTTCTACTGTCGTAGATGACATGGCCACCTCAGCTCT
ABCB11_2	ABCB11	TACGGAGGAGCTACTAACTTTAATTTCTACTATTGTAGATCGGACTATGAGCTGAAGGCCAAATTTCTACTCTAGTAGATGACATGGCCACCTCAGCTCTTAATTTCTACTGTCGTAGATTCAGTGTCATAGTAGGAGCT
ABCB4_1	ABCB4	TGTCCAGATACTCTCGGCATTAATTTCTACTATTGTAGATGGACCGTAGACAGTCGGTGTAAATTTCTACTCTAGTAGATATATGACTAGAGTGGATCCATAATTTCTACTGTCGTAGATGCAGCGACAAGGAAAAGTTC
ABCB4_2	ABCB4	GGACCGTAGACAGTCGGTGTTAATTTCTACTATTGTAGATTGTCCAGATACTCTCGGCATAAATTTCTACTCTAGTAGATGCAGCGACAAGGAAAAGTTCTAATTTCTACTGTCGTAGATATATGACTAGAGTGGATCCA
ABCB5_1	ABCB5	TTCGGGACCACCATCAGTAATAATTTCTACTATTGTAGATGATGAGGCTACGTCTGCCCTAAATTTCTACTCTAGTAGATGTGTAATCCATAGCAGTTATTAATTTCTACTGTCGTAGATACGATGAGATTAAGACACTT
ABCB5_2	ABCB5	GATGAGGCTACGTCTGCCCTTAATTTCTACTATTGTAGATTTCGGGACCACCATCAGTAAAAATTTCTACTCTAGTAGATACGATGAGATTAAGACACTTTAATTTCTACTGTCGTAGATGTGTAATCCATAGCAGTTAT
ABCB6_1	ABCB6	GCAGAGAGTCCACTGCTCGTTAATTTCTACTATTGTAGATGCCTGTGGGTGCTGCGGTATAAATTTCTACTCTAGTAGATGCTGTCTTGGGGGGCCGGCCTAATTTCTACTGTCGTAGATCGCATACTTTGTCACTGAGC
ABCB6_2	ABCB6	GCCTGTGGGTGCTGCGGTATTAATTTCTACTATTGTAGATGCAGAGAGTCCACTGCTCGTAAATTTCTACTCTAGTAGATCGCATACTTTGTCACTGAGCTAATTTCTACTGTCGTAGATGCTGTCTTGGGGGGCCGGCC
ABCB7_1	ABCB7	ACAGCTATAATGGTGCTCGCTAATTTCTACTATTGTAGATTAGTATTACAAATGCGGTGCAAATTTCTACTCTAGTAGATGCAAGGTAGCCCAGAATTCATAATTTCTACTGTCGTAGATCCGACATCTGGTTGAGGCTG
ABCB7_2	ABCB7	TAGTATTACAAATGCGGTGCTAATTTCTACTATTGTAGATACAGCTATAATGGTGCTCGCAAATTTCTACTCTAGTAGATCCGACATCTGGTTGAGGCTGTAATTTCTACTGTCGTAGATGCAAGGTAGCCCAGAATTCA
ABCB8_1	ABCB8	CCGTTGCTCCATGGCGAAGGTAATTTCTACTATTGTAGATCTGACAGGTCCATGGCCAACAAATTTCTACTCTAGTAGATGCACCTCGAAGCCGGGGCGGTAATTTCTACTGTCGTAGATAAGCGGCTCACCAGCTGCCC
ABCB8_2	ABCB8	CTGACAGGTCCATGGCCAACTAATTTCTACTATTGTAGATCCGTTGCTCCATGGCGAAGGAAATTTCTACTCTAGTAGATAAGCGGCTCACCAGCTGCCCTAATTTCTACTGTCGTAGATGCACCTCGAAGCCGGGGCGG
ABCB9_1	ABCB9	CCGCAGGTATTCGGGGCGGCTAATTTCTACTATTGTAGATGAGTTCATCGACCGGCAGCCAAATTTCTACTCTAGTAGATTGCAGCGTGGCCCCAGACGCTAATTTCTACTGTCGTAGATGCTGCCCCAGACGTAGTACA
ABCB9_2	ABCB9	GAGTTCATCGACCGGCAGCCTAATTTCTACTATTGTAGATCCGCAGGTATTCGGGGCGGCAAATTTCTACTCTAGTAGATGCTGCCCCAGACGTAGTACATAATTTCTACTGTCGTAGATTGCAGCGTGGCCCCAGACGC
ABCC1_1	ABCC1	TCGGAAACCATCCACGACCCTAATTTCTACTATTGTAGATCCGTCTACGTGACCATTGACAAATTTCTACTCTAGTAGATCTGCGTACCTATGCCAGCACTAATTTCTACTGTCGTAGATACGGACCTGTAATATGGTTC
ABCC1_2	ABCC1	CCGTCTACGTGACCATTGACTAATTTCTACTATTGTAGATTCGGAAACCATCCACGACCCAAATTTCTACTCTAGTAGATACGGACCTGTAATATGGTTCTAATTTCTACTGTCGTAGATCTGCGTACCTATGCCAGCAC
ABCC10_1	ABCC10	GACGGTGCTATCTGGCACTTTAATTTCTACTATTGTAGATGATCCCCCTGCAGAGCCATCAAATTTCTACTCTAGTAGATCACCAGCAATGGTCGCATACTAATTTCTACTGTCGTAGATAAGGCCAGGCACTCACACTG
ABCC10_2	ABCC10	GATCCCCCTGCAGAGCCATCTAATTTCTACTATTGTAGATGACGGTGCTATCTGGCACTTAAATTTCTACTCTAGTAGATAAGGCCAGGCACTCACACTGTAATTTCTACTGTCGTAGATCACCAGCAATGGTCGCATAC
ABCC11_1	ABCC11	CGTTGAGAGACTCTTCCAGGTAATTTCTACTATTGTAGATCCGGGCCTTGTCATATGCGCAAATTTCTACTCTAGTAGATAATCCCTCGCCTTGAGACTTTAATTTCTACTGTCGTAGATAAGGGGTGTGCTATGGACCC
ABCC11_2	ABCC11	CCGGGCCTTGTCATATGCGCTAATTTCTACTATTGTAGATCGTTGAGAGACTCTTCCAGGAAATTTCTACTCTAGTAGATAAGGGGTGTGCTATGGACCCTAATTTCTACTGTCGTAGATAATCCCTCGCCTTGAGACTT
ABCC12_1	ABCC12	AGAGGACACGCGTGTTGATGTAATTTCTACTATTGTAGATGTGACAGACAAGCGAGTTCAAAATTTCTACTCTAGTAGATATGCTGGTGTTTGGCGTCACTAATTTCTACTGTCGTAGATACGGGTGCGGTGAGTTTGCG
ABCC12_2	ABCC12	GTGACAGACAAGCGAGTTCATAATTTCTACTATTGTAGATAGAGGACACGCGTGTTGATGAAATTTCTACTCTAGTAGATACGGGTGCGGTGAGTTTGCGTAATTTCTACTGTCGTAGATATGCTGGTGTTTGGCGTCAC
ABCC2_1	ABCC2	AGACTCTGATCCGGACACTCTAATTTCTACTATTGTAGATGTCAACTACAGTGTGTAGTAAAATTTCTACTCTAGTAGATTCCAACGGTGTACTCCTTCCTAATTTCTACTGTCGTAGATCCTGGGAACATGATTCGGAA
ABCC2_2	ABCC2	GTCAACTACAGTGTGTAGTATAATTTCTACTATTGTAGATAGACTCTGATCCGGACACTCAAATTTCTACTCTAGTAGATCCTGGGAACATGATTCGGAATAATTTCTACTGTCGTAGATTCCAACGGTGTACTCCTTCC
ABCC3_1	ABCC3	TCCGCAAAGAATGTCGACCCTAATTTCTACTATTGTAGATACTCAACGGAGCTGTGGCCGAAATTTCTACTCTAGTAGATGTGCGTCACCAGCACTCGCGTAATTTCTACTGTCGTAGATGGGCTTTGCCGAAAAGCACG
ABCC3_2	ABCC3	ACTCAACGGAGCTGTGGCCGTAATTTCTACTATTGTAGATTCCGCAAAGAATGTCGACCCAAATTTCTACTCTAGTAGATGGGCTTTGCCGAAAAGCACGTAATTTCTACTGTCGTAGATGTGCGTCACCAGCACTCGCG
ABCC4_1	ABCC4	AACACAGCGTACGCCTATGCTAATTTCTACTATTGTAGATAGTGCAAGCAAAATCATCGTAAATTTCTACTCTAGTAGATGCATAGCAAGATCTCTATTGTAATTTCTACTGTCGTAGATAGTGCCGTGCTCGGGGAATT
ABCC4_2	ABCC4	AGTGCAAGCAAAATCATCGTTAATTTCTACTATTGTAGATAACACAGCGTACGCCTATGCAAATTTCTACTCTAGTAGATAGTGCCGTGCTCGGGGAATTTAATTTCTACTGTCGTAGATGCATAGCAAGATCTCTATTG
ABCC5_1	ABCC5	TTCATAGAAATCCGCGAGGATAATTTCTACTATTGTAGATCGGATAGCACTATTGAAGATAAATTTCTACTCTAGTAGATGGATGGCCCCCCGCAAGCGGTAATTTCTACTGTCGTAGATGGGGGTCAGCTTGGGCGAGT
ABCC5_2	ABCC5	CGGATAGCACTATTGAAGATTAATTTCTACTATTGTAGATTTCATAGAAATCCGCGAGGAAAATTTCTACTCTAGTAGATGGGGGTCAGCTTGGGCGAGTTAATTTCTACTGTCGTAGATGGATGGCCCCCCGCAAGCGG
ABCC6_1	ABCC6	TCGTGACGCACGCACTCCACTAATTTCTACTATTGTAGATGGGTGCTGTGGCCTACGTGCAAATTTCTACTCTAGTAGATAGAGGAACTTGAGTCTACGATAATTTCTACTGTCGTAGATTGAGAAGGACCGTACCACTT
ABCC6_2	ABCC6	GGGTGCTGTGGCCTACGTGCTAATTTCTACTATTGTAGATTCGTGACGCACGCACTCCACAAATTTCTACTCTAGTAGATTGAGAAGGACCGTACCACTTTAATTTCTACTGTCGTAGATAGAGGAACTTGAGTCTACGA
ABCC8_1	ABCC8	GTGACCCACAAGCTACAGTATAATTTCTACTATTGTAGATCGATGGCTCGCAAGTCGATGAAATTTCTACTCTAGTAGATGGATCGTGGACCACCTTGGGTAATTTCTACTGTCGTAGATCCTCAGCCCATCTAGTACCT
ABCC8_2	ABCC8	CGATGGCTCGCAAGTCGATGTAATTTCTACTATTGTAGATGTGACCCACAAGCTACAGTAAAATTTCTACTCTAGTAGATCCTCAGCCCATCTAGTACCTTAATTTCTACTGTCGTAGATGGATCGTGGACCACCTTGGG
ABCC9_1	ABCC9	TGCGGGACGTAGACGCCGTGTAATTTCTACTATTGTAGATATACAGCGCTCGTGCCACACAAATTTCTACTCTAGTAGATGGCGACCAATTCTACTTAGTTAATTTCTACTGTCGTAGATACTTAGATCACTTACGAGTC
ABCC9_2	ABCC9	ATACAGCGCTCGTGCCACACTAATTTCTACTATTGTAGATTGCGGGACGTAGACGCCGTGAAATTTCTACTCTAGTAGATACTTAGATCACTTACGAGTCTAATTTCTACTGTCGTAGATGGCGACCAATTCTACTTAGT
ABCD1_1	ABCD1	GGGCGGCCCGCTCCCGTGGATAATTTCTACTATTGTAGATTGTGCGCTCGCTCACCAGCTAAATTTCTACTCTAGTAGATGCGCTGTCACTTCAAGAGGCTAATTTCTACTGTCGTAGATCCGGCGGGCGCCTGAAGACC
ABCD1_2	ABCD1	TGTGCGCTCGCTCACCAGCTTAATTTCTACTATTGTAGATGGGCGGCCCGCTCCCGTGGAAAATTTCTACTCTAGTAGATCCGGCGGGCGCCTGAAGACCTAATTTCTACTGTCGTAGATGCGCTGTCACTTCAAGAGGC
ABCD2_1	ABCD2	ATAGGCGTGGTCTACTAGGCTAATTTCTACTATTGTAGATGATGTAATGCTGACCTCCTAAAATTTCTACTCTAGTAGATGCAGGCTACACTGCTCGAGTTAATTTCTACTGTCGTAGATATGATGAAAGTCCGAGGCTT
ABCD2_2	ABCD2	GATGTAATGCTGACCTCCTATAATTTCTACTATTGTAGATATAGGCGTGGTCTACTAGGCAAATTTCTACTCTAGTAGATATGATGAAAGTCCGAGGCTTTAATTTCTACTGTCGTAGATGCAGGCTACACTGCTCGAGT
ABCD3_1	ABCD3	AATGGGCTTCATTGATAGTATAATTTCTACTATTGTAGATAATACAGATCGACTACACTGAAATTTCTACTCTAGTAGATCCCGGCCAATCTAGTCATTTTAATTTCTACTGTCGTAGATCGAGTAAGGCTCACTAAATA
ABCD3_2	ABCD3	AATACAGATCGACTACACTGTAATTTCTACTATTGTAGATAATGGGCTTCATTGATAGTAAAATTTCTACTCTAGTAGATCGAGTAAGGCTCACTAAATATAATTTCTACTGTCGTAGATCCCGGCCAATCTAGTCATTT
ABCD4_1	ABCD4	CGGGGCCGTGCGTACTACACTAATTTCTACTATTGTAGATCCAGGACCCCATAGTACTGAAAATTTCTACTCTAGTAGATAGCGGGGTCTATGGAGACCTTAATTTCTACTGTCGTAGATAGCACAGGCTGGCTCGGGCC
ABCD4_2	ABCD4	CCAGGACCCCATAGTACTGATAATTTCTACTATTGTAGATCGGGGCCGTGCGTACTACACAAATTTCTACTCTAGTAGATAGCACAGGCTGGCTCGGGCCTAATTTCTACTGTCGTAGATAGCGGGGTCTATGGAGACCT
ABCE1_1	ABCE1	ATGAGCCTTCTAGTTACCTATAATTTCTACTATTGTAGATGTGGATCTGAATTACAAAATAAATTTCTACTCTAGTAGATAAGTTACCTTCTCTTACACTTAATTTCTACTGTCGTAGATACCCACCTAAAAGAACGAAA
ABCE1_2	ABCE1	GTGGATCTGAATTACAAAATTAATTTCTACTATTGTAGATATGAGCCTTCTAGTTACCTAAAATTTCTACTCTAGTAGATACCCACCTAAAAGAACGAAATAATTTCTACTGTCGTAGATAAGTTACCTTCTCTTACACT
ABCF1_1	ABCF1	ATGAAGCCACTTGGCGCTCATAATTTCTACTATTGTAGATAGTACCCGCCCCAAAACCCCAAATTTCTACTCTAGTAGATAGCATCTCCGCTCATGGCAATAATTTCTACTGTCGTAGATGAGCTGACACCAAGCGATTG
ABCF1_2	ABCF1	AGTACCCGCCCCAAAACCCCTAATTTCTACTATTGTAGATATGAAGCCACTTGGCGCTCAAAATTTCTACTCTAGTAGATGAGCTGACACCAAGCGATTGTAATTTCTACTGTCGTAGATAGCATCTCCGCTCATGGCAA
ABCF2_1	ABCF2	TGATCAGTACGTGAAGACGCTAATTTCTACTATTGTAGATGTAGGCTCATCCAGGAGCAGAAATTTCTACTCTAGTAGATACGCTTCCCAATAGCAGAGATAATTTCTACTGTCGTAGATATGCAAGATCCGCGAGGCCC
ABCF2_2	ABCF2	GTAGGCTCATCCAGGAGCAGTAATTTCTACTATTGTAGATTGATCAGTACGTGAAGACGCAAATTTCTACTCTAGTAGATATGCAAGATCCGCGAGGCCCTAATTTCTACTGTCGTAGATACGCTTCCCAATAGCAGAGA
ABCF2-H2BE1_1	ABCF2-H2BE1	TGATCAGTACGTGAAGACGCTAATTTCTACTATTGTAGATGTAGGCTCATCCAGGAGCAGAAATTTCTACTCTAGTAGATACGCTTCCCAATAGCAGAGATAATTTCTACTGTCGTAGATATGCAAGATCCGCGAGGCCC
ABCF2-H2BE1_2	ABCF2-H2BE1	GTAGGCTCATCCAGGAGCAGTAATTTCTACTATTGTAGATTGATCAGTACGTGAAGACGCAAATTTCTACTCTAGTAGATATGCAAGATCCGCGAGGCCCTAATTTCTACTGTCGTAGATACGCTTCCCAATAGCAGAGA
ABCF3_1	ABCF3	CCTTAAGTCGAGCCTCGGCCTAATTTCTACTATTGTAGATACAACTGGATAGGGGCGTCCAAATTTCTACTCTAGTAGATCCGGTAACCATCTAGCCGCTTAATTTCTACTGTCGTAGATATAGGCCAGATCTTCTGCTG
ABCF3_2	ABCF3	ACAACTGGATAGGGGCGTCCTAATTTCTACTATTGTAGATCCTTAAGTCGAGCCTCGGCCAAATTTCTACTCTAGTAGATATAGGCCAGATCTTCTGCTGTAATTTCTACTGTCGTAGATCCGGTAACCATCTAGCCGCT
ABCG1_1	ABCG1	TGATCACCGTACTCGCCGGATAATTTCTACTATTGTAGATCCGGTACACACATTGTCCTTAAATTTCTACTCTAGTAGATGGGAAGTTCAATAGTGGTGATAATTTCTACTGTCGTAGATGGAAGCAGCGCAGGTCCCGG
ABCG1_2	ABCG1	CCGGTACACACATTGTCCTTTAATTTCTACTATTGTAGATTGATCACCGTACTCGCCGGAAAATTTCTACTCTAGTAGATGGAAGCAGCGCAGGTCCCGGTAATTTCTACTGTCGTAGATGGGAAGTTCAATAGTGGTGA
ABCG2_1	ABCG2	TATGAGTGGCTTATCCTGCTTAATTTCTACTATTGTAGATATAGGTTATCACTGTGAGGCAAATTTCTACTCTAGTAGATGGTTGGAACTCAGTTTATCCTAATTTCTACTGTCGTAGATATGATTCGTCATAGTTGTTG
ABCG2_2	ABCG2	ATAGGTTATCACTGTGAGGCTAATTTCTACTATTGTAGATTATGAGTGGCTTATCCTGCTAAATTTCTACTCTAGTAGATATGATTCGTCATAGTTGTTGTAATTTCTACTGTCGTAGATGGTTGGAACTCAGTTTATCC
ABCG4_1	ABCG4	AAAGGCGTGGTCACCAACCTTAATTTCTACTATTGTAGATGTGGAGCTGTCCTATTCCGTAAATTTCTACTCTAGTAGATCAACACCGTGAGGTGCGGCATAATTTCTACTGTCGTAGATAGGGCGATGGCCAGACGCTT
ABCG4_2	ABCG4	GTGGAGCTGTCCTATTCCGTTAATTTCTACTATTGTAGATAAAGGCGTGGTCACCAACCTAAATTTCTACTCTAGTAGATAGGGCGATGGCCAGACGCTTTAATTTCTACTGTCGTAGATCAACACCGTGAGGTGCGGCA
ABCG5_1	ABCG5	ACGGGTGAGCGGCGCCGGGTTAATTTCTACTATTGTAGATCTAGGATGCACATGATCTGCAAATTTCTACTCTAGTAGATCTGTGGCACGCCAGCGGAAATAATTTCTACTGTCGTAGATTGGAAGGAGCCGGGATTGCC
ABCG5_2	ABCG5	CTAGGATGCACATGATCTGCTAATTTCTACTATTGTAGATACGGGTGAGCGGCGCCGGGTAAATTTCTACTCTAGTAGATTGGAAGGAGCCGGGATTGCCTAATTTCTACTGTCGTAGATCTGTGGCACGCCAGCGGAAA
ABCG8_1	ABCG8	AGTCGTCAGATTTCCAACGATAATTTCTACTATTGTAGATTAGAAACAGGGCTGCGAGTGAAATTTCTACTCTAGTAGATCGGTACCTGAGCTCCCTATGTAATTTCTACTGTCGTAGATGCCAGCCTGGACAAGGTCTT
ABCG8_2	ABCG8	TAGAAACAGGGCTGCGAGTGTAATTTCTACTATTGTAGATAGTCGTCAGATTTCCAACGAAAATTTCTACTCTAGTAGATGCCAGCCTGGACAAGGTCTTTAATTTCTACTGTCGTAGATCGGTACCTGAGCTCCCTATG
ABHD1_1	ABHD1	ACAACCGGGGCTGCCGTGGGTAATTTCTACTATTGTAGATAGGGGCGACTACAAAGCATCAAATTTCTACTCTAGTAGATCTGGCATCACTGGCAGTAGCTAATTTCTACTGTCGTAGATTTTGAGACCACTCGCTCCCT
ABHD1_2	ABHD1	AGGGGCGACTACAAAGCATCTAATTTCTACTATTGTAGATACAACCGGGGCTGCCGTGGGAAATTTCTACTCTAGTAGATTTTGAGACCACTCGCTCCCTTAATTTCTACTGTCGTAGATCTGGCATCACTGGCAGTAGC
ABHD10_1	ABHD10	GAAGGTCTGGTCGATTAAGGTAATTTCTACTATTGTAGATCAAAACTCCTCAATCGCCAAAAATTTCTACTCTAGTAGATGATTCTTGTTGGATCTAGCCTAATTTCTACTGTCGTAGATCGTGCAAGCAGCACGCTGAG
ABHD10_2	ABHD10	CAAAACTCCTCAATCGCCAATAATTTCTACTATTGTAGATGAAGGTCTGGTCGATTAAGGAAATTTCTACTCTAGTAGATCGTGCAAGCAGCACGCTGAGTAATTTCTACTGTCGTAGATGATTCTTGTTGGATCTAGCC
ABHD11_1	ABHD11	GCGAGGGTGCCTGTCGCACCTAATTTCTACTATTGTAGATCTGCCGAAGAGCCCGTGCAAAAATTTCTACTCTAGTAGATCGTGCCCGAAAACTGGCGGATAATTTCTACTGTCGTAGATCAACCTATGTGGCAGCCATG
ABHD11_2	ABHD11	CTGCCGAAGAGCCCGTGCAATAATTTCTACTATTGTAGATGCGAGGGTGCCTGTCGCACCAAATTTCTACTCTAGTAGATCAACCTATGTGGCAGCCATGTAATTTCTACTGTCGTAGATCGTGCCCGAAAACTGGCGGA
ABHD12_1	ABHD12	CTAGCGTGGCGACAAATCTGTAATTTCTACTATTGTAGATTCATCAAACTATGTCCTGGAAAATTTCTACTCTAGTAGATTCTTGCAGGCGAAAGGGCGTTAATTTCTACTGTCGTAGATAGGCGGCAGTCGGCGTCCAG
ABHD12_2	ABHD12	TCATCAAACTATGTCCTGGATAATTTCTACTATTGTAGATCTAGCGTGGCGACAAATCTGAAATTTCTACTCTAGTAGATAGGCGGCAGTCGGCGTCCAGTAATTTCTACTGTCGTAGATTCTTGCAGGCGAAAGGGCGT
ABHD12B_1	ABHD12B	ACACATACCTCTGTAGTCAATAATTTCTACTATTGTAGATCCAACATGTGGGTTGCAAGTAAATTTCTACTCTAGTAGATATTGCTTTACAGAGTTGCAATAATTTCTACTGTCGTAGATCCATCACGAAGGGCTGCTTC
ABHD12B_2	ABHD12B	CCAACATGTGGGTTGCAAGTTAATTTCTACTATTGTAGATACACATACCTCTGTAGTCAAAAATTTCTACTCTAGTAGATCCATCACGAAGGGCTGCTTCTAATTTCTACTGTCGTAGATATTGCTTTACAGAGTTGCAA
ABHD13_1	ABHD13	CATATCCTCGATAATCAACCTAATTTCTACTATTGTAGATGCCGTTCCTTGGGTGGAGCAAAATTTCTACTCTAGTAGATGACTACGTGATGACTAGACCTAATTTCTACTGTCGTAGATGATACGATACACTGGAGACA
ABHD13_2	ABHD13	GCCGTTCCTTGGGTGGAGCATAATTTCTACTATTGTAGATCATATCCTCGATAATCAACCAAATTTCTACTCTAGTAGATGATACGATACACTGGAGACATAATTTCTACTGTCGTAGATGACTACGTGATGACTAGACC
ABHD14A_1	ABHD14A	GGGAACTCGGCACCTTCAAATAATTTCTACTATTGTAGATGTAGGAGCATGAGCAGCAGAAAATTTCTACTCTAGTAGATAGGGCCACGGCCCGGTAGCCTAATTTCTACTGTCGTAGATGTACCTCCAGGTCCCGCAGC
ABHD14A_2	ABHD14A	GTAGGAGCATGAGCAGCAGATAATTTCTACTATTGTAGATGGGAACTCGGCACCTTCAAAAAATTTCTACTCTAGTAGATGTACCTCCAGGTCCCGCAGCTAATTTCTACTGTCGTAGATAGGGCCACGGCCCGGTAGCC
ABHD14A-ACY1_1	ABHD14A-ACY1	CGCCAGTACCTGCGTATCCGTAATTTCTACTATTGTAGATGCCATTCACTTTGCCCCCAGAAATTTCTACTCTAGTAGATAGTGGGAGCACCTCGCGGTATAATTTCTACTGTCGTAGATTGGGGAACCGGTGGCCCTCC
ABHD14A-ACY1_2	ABHD14A-ACY1	GCCATTCACTTTGCCCCCAGTAATTTCTACTATTGTAGATCGCCAGTACCTGCGTATCCGAAATTTCTACTCTAGTAGATTGGGGAACCGGTGGCCCTCCTAATTTCTACTGTCGTAGATAGTGGGAGCACCTCGCGGTA
ABHD14B_1	ABHD14B	TCAGTGCAGATGGGGGCCACTAATTTCTACTATTGTAGATACACCTGAATCCCTGCAGGTAAATTTCTACTCTAGTAGATGCTTCTCCTCCGAGACCTGGTAATTTCTACTGTCGTAGATCGAGAGGCCCTGCCCGGCAG
ABHD14B_2	ABHD14B	ACACCTGAATCCCTGCAGGTTAATTTCTACTATTGTAGATTCAGTGCAGATGGGGGCCACAAATTTCTACTCTAGTAGATCGAGAGGCCCTGCCCGGCAGTAATTTCTACTGTCGTAGATGCTTCTCCTCCGAGACCTGG
ABHD15_1	ABHD15	GCGGTGAGCGAAGGCTCGGGTAATTTCTACTATTGTAGATGTCCTGCCCGTAGCGCCTGGAAATTTCTACTCTAGTAGATAGCGACGGGCGCGAGCCACTTAATTTCTACTGTCGTAGATGGGGCCGCCGGATCACCAGC
ABHD15_2	ABHD15	GTCCTGCCCGTAGCGCCTGGTAATTTCTACTATTGTAGATGCGGTGAGCGAAGGCTCGGGAAATTTCTACTCTAGTAGATGGGGCCGCCGGATCACCAGCTAATTTCTACTGTCGTAGATAGCGACGGGCGCGAGCCACT
ABHD16A_1	ABHD16A	GCAGGATACGTACTATCAGCTAATTTCTACTATTGTAGATTGGACCGGCGGGGGACAGCTAAATTTCTACTCTAGTAGATACTTCCGGAGCTGGCCAGTCTAATTTCTACTGTCGTAGATTACCAGGCATTGGCCGCTGG
ABHD16A_2	ABHD16A	TGGACCGGCGGGGGACAGCTTAATTTCTACTATTGTAGATGCAGGATACGTACTATCAGCAAATTTCTACTCTAGTAGATTACCAGGCATTGGCCGCTGGTAATTTCTACTGTCGTAGATACTTCCGGAGCTGGCCAGTC
ABHD16B_1	ABHD16B	GGCGGTGCAGTGCGTACTCGTAATTTCTACTATTGTAGATCCTGATGACGCGCGCGCTGCAAATTTCTACTCTAGTAGATGACAGACAGCCCATCTCGTATAATTTCTACTGTCGTAGATGCGCCAGCGGCACAAGGTCG
ABHD16B_2	ABHD16B	CCTGATGACGCGCGCGCTGCTAATTTCTACTATTGTAGATGGCGGTGCAGTGCGTACTCGAAATTTCTACTCTAGTAGATGCGCCAGCGGCACAAGGTCGTAATTTCTACTGTCGTAGATGACAGACAGCCCATCTCGTA
ABHD17A_1	ABHD17A	CAGGTACACGGTCCTCTTCTTAATTTCTACTATTGTAGATGCGGGCGCTCTTGGTGGGGAAAATTTCTACTCTAGTAGATCTTGGGGACCCTGAGAGCCTTAATTTCTACTGTCGTAGATTCCTACGACTACTCCGGCTA
ABHD17A_2	ABHD17A	GCGGGCGCTCTTGGTGGGGATAATTTCTACTATTGTAGATCAGGTACACGGTCCTCTTCTAAATTTCTACTCTAGTAGATTCCTACGACTACTCCGGCTATAATTTCTACTGTCGTAGATCTTGGGGACCCTGAGAGCCT
ABHD17B_1	ABHD17B	GCATTGGGTGAACAACGTACTAATTTCTACTATTGTAGATACGCCTGAACTTTGTAGATAAAATTTCTACTCTAGTAGATCGGAACTGGCACCATATCCATAATTTCTACTGTCGTAGATCATCTGTCTGAACGAGCAGA
ABHD17B_2	ABHD17B	ACGCCTGAACTTTGTAGATATAATTTCTACTATTGTAGATGCATTGGGTGAACAACGTACAAATTTCTACTCTAGTAGATCATCTGTCTGAACGAGCAGATAATTTCTACTGTCGTAGATCGGAACTGGCACCATATCCA
ABHD17C_1	ABHD17C	CCCGAGCTGACGCCGTATCCTAATTTCTACTATTGTAGATCCGGGCCGTGCGCGAGAAGAAAATTTCTACTCTAGTAGATTCCAGGTATGGCGTGAGTCCTAATTTCTACTGTCGTAGATGTGCGAGAAGAGCAGCGTGT
ABHD17C_2	ABHD17C	CCGGGCCGTGCGCGAGAAGATAATTTCTACTATTGTAGATCCCGAGCTGACGCCGTATCCAAATTTCTACTCTAGTAGATGTGCGAGAAGAGCAGCGTGTTAATTTCTACTGTCGTAGATTCCAGGTATGGCGTGAGTCC
ABHD18_1	ABHD18	AAGCGATTATCCAGTACACATAATTTCTACTATTGTAGATATCATAGGACGGGCCATTAGAAATTTCTACTCTAGTAGATCCCCATGGCTCACTATGTGCTAATTTCTACTGTCGTAGATCAGCTCCCTCCAATTAATTG
ABHD18_2	ABHD18	ATCATAGGACGGGCCATTAGTAATTTCTACTATTGTAGATAAGCGATTATCCAGTACACAAAATTTCTACTCTAGTAGATCAGCTCCCTCCAATTAATTGTAATTTCTACTGTCGTAGATCCCCATGGCTCACTATGTGC
ABHD2_1	ABHD2	TGGGCGTAGTCAACGAAAGTTAATTTCTACTATTGTAGATCCCCAGATCAACGGTGGAATAAATTTCTACTCTAGTAGATAAACACCGGACGATCACGTATAATTTCTACTGTCGTAGATGCCATGCTTACCATAGGTGA
ABHD2_2	ABHD2	CCCCAGATCAACGGTGGAATTAATTTCTACTATTGTAGATTGGGCGTAGTCAACGAAAGTAAATTTCTACTCTAGTAGATGCCATGCTTACCATAGGTGATAATTTCTACTGTCGTAGATAAACACCGGACGATCACGTA
ABHD3_1	ABHD3	CGTGAGGCCAGGCAACAATATAATTTCTACTATTGTAGATCAATGACTCTGAGCAAGCGAAAATTTCTACTCTAGTAGATACAACAGAGGAGTGGCGGGGTAATTTCTACTGTCGTAGATGAAGCCCCCGGTGCAGTACA
ABHD3_2	ABHD3	CAATGACTCTGAGCAAGCGATAATTTCTACTATTGTAGATCGTGAGGCCAGGCAACAATAAAATTTCTACTCTAGTAGATGAAGCCCCCGGTGCAGTACATAATTTCTACTGTCGTAGATACAACAGAGGAGTGGCGGGG
ABHD4_1	ABHD4	AAGTCCGGCCGGAATCGCTGTAATTTCTACTATTGTAGATCCTCCGACCAACTAACCCCAAAATTTCTACTCTAGTAGATGGGCGAAGCTCAAGGCCAGCTAATTTCTACTGTCGTAGATCGCCTTTAACATAGAGTTAA
ABHD4_2	ABHD4	CCTCCGACCAACTAACCCCATAATTTCTACTATTGTAGATAAGTCCGGCCGGAATCGCTGAAATTTCTACTCTAGTAGATCGCCTTTAACATAGAGTTAATAATTTCTACTGTCGTAGATGGGCGAAGCTCAAGGCCAGC
ABHD5_1	ABHD5	GACGAAGTAGTAGACCCAGGTAATTTCTACTATTGTAGATCCTGAACGACCAGACCTTGCAAATTTCTACTCTAGTAGATGCTGGCCTAAGGATTGCAGGTAATTTCTACTGTCGTAGATAGGTGTGATATAGACGTAGG
ABHD5_2	ABHD5	CCTGAACGACCAGACCTTGCTAATTTCTACTATTGTAGATGACGAAGTAGTAGACCCAGGAAATTTCTACTCTAGTAGATAGGTGTGATATAGACGTAGGTAATTTCTACTGTCGTAGATGCTGGCCTAAGGATTGCAGG
ABHD6_1	ABHD6	ACTTGCCCATCTATGGACAGTAATTTCTACTATTGTAGATAATCCCACAGGCCTGCAGTAAAATTTCTACTCTAGTAGATCCTTGATCCCGTCTACCCCATAATTTCTACTGTCGTAGATTGTGGCCTTCAGCACTGATA
ABHD6_2	ABHD6	AATCCCACAGGCCTGCAGTATAATTTCTACTATTGTAGATACTTGCCCATCTATGGACAGAAATTTCTACTCTAGTAGATTGTGGCCTTCAGCACTGATATAATTTCTACTGTCGTAGATCCTTGATCCCGTCTACCCCA
ABHD8_1	ABHD8	ATCCATGGTGTCGGCGGTTCTAATTTCTACTATTGTAGATACCCGCAGCACGCGGCCGGGAAATTTCTACTCTAGTAGATCAGCTAGTGATGCGCTTCTCTAATTTCTACTGTCGTAGATGTCCGCTGTCAGCGCCGGAT
ABHD8_2	ABHD8	ACCCGCAGCACGCGGCCGGGTAATTTCTACTATTGTAGATATCCATGGTGTCGGCGGTTCAAATTTCTACTCTAGTAGATGTCCGCTGTCAGCGCCGGATTAATTTCTACTGTCGTAGATCAGCTAGTGATGCGCTTCTC
ABI1_1	ABI1	ACAGTAGTCTGCCACCCGAGTAATTTCTACTATTGTAGATGACGGAATACTCCTTATAAAAAATTTCTACTCTAGTAGATCCAACGTAAAGTGGCTAAAATAATTTCTACTGTCGTAGATGAATATACCTTACAGGGCGC
ABI1_2	ABI1	GACGGAATACTCCTTATAAATAATTTCTACTATTGTAGATACAGTAGTCTGCCACCCGAGAAATTTCTACTCTAGTAGATGAATATACCTTACAGGGCGCTAATTTCTACTGTCGTAGATCCAACGTAAAGTGGCTAAAA
ABI2_1	ABI2	GTACCACTGGAGGACGCACTTAATTTCTACTATTGTAGATTACGCGGCAGCCCACCCATCAAATTTCTACTCTAGTAGATTCGCAGTAATCGGCCACCCGTAATTTCTACTGTCGTAGATCTAATATAACGAACTGGTCG
ABI2_2	ABI2	TACGCGGCAGCCCACCCATCTAATTTCTACTATTGTAGATGTACCACTGGAGGACGCACTAAATTTCTACTCTAGTAGATCTAATATAACGAACTGGTCGTAATTTCTACTGTCGTAGATTCGCAGTAATCGGCCACCCG
ABI3_1	ABI3	GCAGCGCCGAAGGTGTCGGTTAATTTCTACTATTGTAGATCGAGCCAGTGCACCTGCCGGAAATTTCTACTCTAGTAGATCGCCCGCTCTACCTACCTGCTAATTTCTACTGTCGTAGATATGGCCAATGTCGTCCAGGC
ABI3_2	ABI3	CGAGCCAGTGCACCTGCCGGTAATTTCTACTATTGTAGATGCAGCGCCGAAGGTGTCGGTAAATTTCTACTCTAGTAGATATGGCCAATGTCGTCCAGGCTAATTTCTACTGTCGTAGATCGCCCGCTCTACCTACCTGC
ABI3BP_1	ABI3BP	GCTGAATCCTTGTGAGTAACTAATTTCTACTATTGTAGATTCGATAGCGAATTGTATAAAAAATTTCTACTCTAGTAGATGCTGTAGGCACAATCCATGGTAATTTCTACTGTCGTAGATGGTGTAATTGTTCCGGCACT
ABI3BP_2	ABI3BP	TCGATAGCGAATTGTATAAATAATTTCTACTATTGTAGATGCTGAATCCTTGTGAGTAACAAATTTCTACTCTAGTAGATGGTGTAATTGTTCCGGCACTTAATTTCTACTGTCGTAGATGCTGTAGGCACAATCCATGG
ABITRAM_1	ABITRAM	CCGGTTAGAGTGCTGTAGTATAATTTCTACTATTGTAGATCTATCAGATCAGTACCAACTAAATTTCTACTCTAGTAGATGATCCACGAGCGAAGGCACCTAATTTCTACTGTCGTAGATTCCTTGTAGAATATGTGTCA
ABITRAM_2	ABITRAM	CTATCAGATCAGTACCAACTTAATTTCTACTATTGTAGATCCGGTTAGAGTGCTGTAGTAAAATTTCTACTCTAGTAGATTCCTTGTAGAATATGTGTCATAATTTCTACTGTCGTAGATGATCCACGAGCGAAGGCACC
ABL1_1	ABL1	CGGGTAAGGGGACATGCCATTAATTTCTACTATTGTAGATACGGTGGCCGACGGGCTCATAAATTTCTACTCTAGTAGATGTGGCCAGTGGAGATAACACTAATTTCTACTGTCGTAGATATTCAGGCCGCCCTCCGGGG
ABL1_2	ABL1	ACGGTGGCCGACGGGCTCATTAATTTCTACTATTGTAGATCGGGTAAGGGGACATGCCATAAATTTCTACTCTAGTAGATATTCAGGCCGCCCTCCGGGGTAATTTCTACTGTCGTAGATGTGGCCAGTGGAGATAACAC
ABL2_1	ABL2	GCTCCAGCATGAGCAGTATATAATTTCTACTATTGTAGATCATCGTCCCTATGGTTGTGAAAATTTCTACTCTAGTAGATACTCCTGCCCAGCAAGAGGCTAATTTCTACTGTCGTAGATGAGCGAACTTCACTCCACTC
ABL2_2	ABL2	CATCGTCCCTATGGTTGTGATAATTTCTACTATTGTAGATGCTCCAGCATGAGCAGTATAAAATTTCTACTCTAGTAGATGAGCGAACTTCACTCCACTCTAATTTCTACTGTCGTAGATACTCCTGCCCAGCAAGAGGC
ABLIM1_1	ABLIM1	CTCGGTCTTCGTAGATTGCTTAATTTCTACTATTGTAGATGGGGCCTGAGCGTAAGTTGGAAATTTCTACTCTAGTAGATGGACTGGACGACATCGGCTGTAATTTCTACTGTCGTAGATGCAGCCATTCCGAAGGTCAA
ABLIM1_2	ABLIM1	GGGGCCTGAGCGTAAGTTGGTAATTTCTACTATTGTAGATCTCGGTCTTCGTAGATTGCTAAATTTCTACTCTAGTAGATGCAGCCATTCCGAAGGTCAATAATTTCTACTGTCGTAGATGGACTGGACGACATCGGCTG
ABLIM2_1	ABLIM2	TTCGTGCGGCAGGGCGAGTATAATTTCTACTATTGTAGATCCTGCCCGTATCGGTGGGCAAAATTTCTACTCTAGTAGATCTTGCTGATGTACTCGGCATTAATTTCTACTGTCGTAGATTGGCTGCTTGTCGACACGCC
ABLIM2_2	ABLIM2	CCTGCCCGTATCGGTGGGCATAATTTCTACTATTGTAGATTTCGTGCGGCAGGGCGAGTAAAATTTCTACTCTAGTAGATTGGCTGCTTGTCGACACGCCTAATTTCTACTGTCGTAGATCTTGCTGATGTACTCGGCAT
ABLIM3_1	ABLIM3	ATACTGTGAGTCCGACTACCTAATTTCTACTATTGTAGATATGACCCCTTAGGTTCCGAGAAATTTCTACTCTAGTAGATAGTCTATCTACGAGGTACAATAATTTCTACTGTCGTAGATTAGATCGGGGGTTTCCGGTA
ABLIM3_2	ABLIM3	ATGACCCCTTAGGTTCCGAGTAATTTCTACTATTGTAGATATACTGTGAGTCCGACTACCAAATTTCTACTCTAGTAGATTAGATCGGGGGTTTCCGGTATAATTTCTACTGTCGTAGATAGTCTATCTACGAGGTACAA
ABO_1	ABO	CGCGACCACGTGGGCGTGGATAATTTCTACTATTGTAGATACCGACCAGCCGGCCGCGGTAAATTTCTACTCTAGTAGATCGCTTGCAGGATGGTCTACCTAATTTCTACTGTCGTAGATATGCGGCGCATGGACACGTC
ABO_2	ABO	ACCGACCAGCCGGCCGCGGTTAATTTCTACTATTGTAGATCGCGACCACGTGGGCGTGGAAAATTTCTACTCTAGTAGATATGCGGCGCATGGACACGTCTAATTTCTACTGTCGTAGATCGCTTGCAGGATGGTCTACC
ABR_1	ABR	TAGTTATCGACAAACGCTTTTAATTTCTACTATTGTAGATGCTGGCCAAGAACCCCGAGAAAATTTCTACTCTAGTAGATATTCCGATTGTGGATCCTGATAATTTCTACTGTCGTAGATGGGACACAGCGGAGCCCAAG
ABR_2	ABR	GCTGGCCAAGAACCCCGAGATAATTTCTACTATTGTAGATTAGTTATCGACAAACGCTTTAAATTTCTACTCTAGTAGATGGGACACAGCGGAGCCCAAGTAATTTCTACTGTCGTAGATATTCCGATTGTGGATCCTGA
ABRA_1	ABRA	GGAGCTTGAGGTGAGTCCTGTAATTTCTACTATTGTAGATAGTTGCCCACTGGGCTATATAAATTTCTACTCTAGTAGATCCTCCGCGTTGGGGAGCCGTTAATTTCTACTGTCGTAGATATGTGAGAAACCTCAGGGGC
ABRA_2	ABRA	AGTTGCCCACTGGGCTATATTAATTTCTACTATTGTAGATGGAGCTTGAGGTGAGTCCTGAAATTTCTACTCTAGTAGATATGTGAGAAACCTCAGGGGCTAATTTCTACTGTCGTAGATCCTCCGCGTTGGGGAGCCGT
ABRACL_1	ABRACL	GTGGAGGAAATTCATCGTTTTAATTTCTACTATTGTAGATAGCGTGAAATTTGGGGTCCTAAATTTCTACTCTAGTAGATGGGTCCTCTTCCGTGATGATTAATTTCTACTGTCGTAGATAACCCAAACGATGAATTTCC
ABRACL_2	ABRACL	AGCGTGAAATTTGGGGTCCTTAATTTCTACTATTGTAGATGTGGAGGAAATTCATCGTTTAAATTTCTACTCTAGTAGATAACCCAAACGATGAATTTCCTAATTTCTACTGTCGTAGATGGGTCCTCTTCCGTGATGAT
ABRAXAS1_1	ABRAXAS1	CTTACTAGCACTACTACTTATAATTTCTACTATTGTAGATATATGTTAACTTACCTTTAAAAATTTCTACTCTAGTAGATAGGTTTATATAAGGAATGTTTAATTTCTACTGTCGTAGATTAACCCAGTTGTTCAGACAT
ABRAXAS1_2	ABRAXAS1	ATATGTTAACTTACCTTTAATAATTTCTACTATTGTAGATCTTACTAGCACTACTACTTAAAATTTCTACTCTAGTAGATTAACCCAGTTGTTCAGACATTAATTTCTACTGTCGTAGATAGGTTTATATAAGGAATGTT
ABRAXAS2_1	ABRAXAS2	CACAGCGCCAACAGCAACGCTAATTTCTACTATTGTAGATTGACTACGCAAGCAAAGTGAAAATTTCTACTCTAGTAGATGCATCAGTGACTCACAAATCTAATTTCTACTGTCGTAGATCCTCAGGCAGTGTGTGCAGA
ABRAXAS2_2	ABRAXAS2	TGACTACGCAAGCAAAGTGATAATTTCTACTATTGTAGATCACAGCGCCAACAGCAACGCAAATTTCTACTCTAGTAGATCCTCAGGCAGTGTGTGCAGATAATTTCTACTGTCGTAGATGCATCAGTGACTCACAAATC
ABT1_1	ABT1	TCTTTGGCGCGCAGACCGGTTAATTTCTACTATTGTAGATAAAGATCATAACGGAAGGGGAAATTTCTACTCTAGTAGATGGCCCCTGCACGTCCGCAACTAATTTCTACTGTCGTAGATTGCCCACAGTACTTGCACCG
ABT1_2	ABT1	AAAGATCATAACGGAAGGGGTAATTTCTACTATTGTAGATTCTTTGGCGCGCAGACCGGTAAATTTCTACTCTAGTAGATTGCCCACAGTACTTGCACCGTAATTTCTACTGTCGTAGATGGCCCCTGCACGTCCGCAAC
ABTB1_1	ABTB1	CGAGCCCTGCTGGATGACCATAATTTCTACTATTGTAGATCCGTGTACTACAAAGACCACAAATTTCTACTCTAGTAGATATCGCGTAGAGCCCGGCGGATAATTTCTACTGTCGTAGATCCCTGTAGTGGCGTCTAAGC
ABTB1_2	ABTB1	CCGTGTACTACAAAGACCACTAATTTCTACTATTGTAGATCGAGCCCTGCTGGATGACCAAAATTTCTACTCTAGTAGATCCCTGTAGTGGCGTCTAAGCTAATTTCTACTGTCGTAGATATCGCGTAGAGCCCGGCGGA
ABTB2_1	ABTB2	CGCATGCTCAACTGTGGGAGTAATTTCTACTATTGTAGATAGCCCCTACAACGGCGGGTCAAATTTCTACTCTAGTAGATTTGCTGAGCCGAGGCGCCGATAATTTCTACTGTCGTAGATGTGCGCATCCACGAGTACGC
ABTB2_2	ABTB2	AGCCCCTACAACGGCGGGTCTAATTTCTACTATTGTAGATCGCATGCTCAACTGTGGGAGAAATTTCTACTCTAGTAGATGTGCGCATCCACGAGTACGCTAATTTCTACTGTCGTAGATTTGCTGAGCCGAGGCGCCGA
ACAA1_1	ACAA1	ACGGGAGAAGCAGGATACCTTAATTTCTACTATTGTAGATACGTCCTTGAGAACCGCGGTAAATTTCTACTCTAGTAGATCCTCAGAAACTGGGCGATTCTAATTTCTACTGTCGTAGATCTTCGCGCTTGATGGAGAAG
ACAA1_2	ACAA1	ACGTCCTTGAGAACCGCGGTTAATTTCTACTATTGTAGATACGGGAGAAGCAGGATACCTAAATTTCTACTCTAGTAGATCTTCGCGCTTGATGGAGAAGTAATTTCTACTGTCGTAGATCCTCAGAAACTGGGCGATTC
ACAA2_1	ACAA2	AGCTAATGATGCTGGCTACTTAATTTCTACTATTGTAGATAGACAAGTCAGTAGCAGTGAAAATTTCTACTCTAGTAGATAAGGGTGTAGCTGATGGTGCTAATTTCTACTGTCGTAGATATGGTTCCAACCTTGATATC
ACAA2_2	ACAA2	AGACAAGTCAGTAGCAGTGATAATTTCTACTATTGTAGATAGCTAATGATGCTGGCTACTAAATTTCTACTCTAGTAGATATGGTTCCAACCTTGATATCTAATTTCTACTGTCGTAGATAAGGGTGTAGCTGATGGTGC
ACACA_1	ACACA	ATAAGACCACCTACGGATAGTAATTTCTACTATTGTAGATGCTAGTACACAGCCAGGGTCAAATTTCTACTCTAGTAGATACAGCGTACAACACCGCCAGTAATTTCTACTGTCGTAGATCAGTTGGCGTCAGGCGAATG
ACACA_2	ACACA	GCTAGTACACAGCCAGGGTCTAATTTCTACTATTGTAGATATAAGACCACCTACGGATAGAAATTTCTACTCTAGTAGATCAGTTGGCGTCAGGCGAATGTAATTTCTACTGTCGTAGATACAGCGTACAACACCGCCAG
ACACB_1	ACACB	GATCGCCATGGGCGTGCCACTAATTTCTACTATTGTAGATTCCTAGGCGGAGAAACCGGAAAATTTCTACTCTAGTAGATATATAGCCGCGGATCCCGCTTAATTTCTACTGTCGTAGATACCGGATGCGTAACTTCGAT
ACACB_2	ACACB	TCCTAGGCGGAGAAACCGGATAATTTCTACTATTGTAGATGATCGCCATGGGCGTGCCACAAATTTCTACTCTAGTAGATACCGGATGCGTAACTTCGATTAATTTCTACTGTCGTAGATATATAGCCGCGGATCCCGCT
ACAD10_1	ACAD10	ACGCCAGGTACGAACCTGGGTAATTTCTACTATTGTAGATCCCCTGGACCGGAAACAGTTAAATTTCTACTCTAGTAGATACCACCTTCCATCAAGGCCTTAATTTCTACTGTCGTAGATACTGCCCGTGATCAAACTGA
ACAD10_2	ACAD10	CCCCTGGACCGGAAACAGTTTAATTTCTACTATTGTAGATACGCCAGGTACGAACCTGGGAAATTTCTACTCTAGTAGATACTGCCCGTGATCAAACTGATAATTTCTACTGTCGTAGATACCACCTTCCATCAAGGCCT
ACAD11_1	ACAD11	CAAGCCTATACTGTACTGCATAATTTCTACTATTGTAGATATAGGGATACCATCAATGGAAAATTTCTACTCTAGTAGATGAGTCTGTACAAACAACTGTTAATTTCTACTGTCGTAGATGCCATATATGTGGCCACGGT
ACAD11_2	ACAD11	ATAGGGATACCATCAATGGATAATTTCTACTATTGTAGATCAAGCCTATACTGTACTGCAAAATTTCTACTCTAGTAGATGCCATATATGTGGCCACGGTTAATTTCTACTGTCGTAGATGAGTCTGTACAAACAACTGT
ACAD8_1	ACAD8	GAAGCTATCAATCATCCAGGTAATTTCTACTATTGTAGATGAGCCATCTCTCGGGCAGCAAAATTTCTACTCTAGTAGATTATGTAGACCCCTCCGAAGCTAATTTCTACTGTCGTAGATGCCCACCGCTCTGTACCATG
ACAD8_2	ACAD8	GAGCCATCTCTCGGGCAGCATAATTTCTACTATTGTAGATGAAGCTATCAATCATCCAGGAAATTTCTACTCTAGTAGATGCCCACCGCTCTGTACCATGTAATTTCTACTGTCGTAGATTATGTAGACCCCTCCGAAGC
ACAD9_1	ACAD9	CGACTGCTCCATCGAGGCAGTAATTTCTACTATTGTAGATCACGGGTCCCAAGAACTGATAAATTTCTACTCTAGTAGATTTGTGCAGGCGTACTCAGCATAATTTCTACTGTCGTAGATGGGGATCATCTTGGCTGGCA
ACAD9_2	ACAD9	CACGGGTCCCAAGAACTGATTAATTTCTACTATTGTAGATCGACTGCTCCATCGAGGCAGAAATTTCTACTCTAGTAGATGGGGATCATCTTGGCTGGCATAATTTCTACTGTCGTAGATTTGTGCAGGCGTACTCAGCA
ACADL_1	ACADL	TGACCGCAACTACAATCACATAATTTCTACTATTGTAGATTATGGTCTCTTAGGATACCGAAATTTCTACTCTAGTAGATGGAGGGGAAGAACGTCTAGATAATTTCTACTGTCGTAGATTGAGCCATGGTTTGTAATAT
ACADL_2	ACADL	TATGGTCTCTTAGGATACCGTAATTTCTACTATTGTAGATTGACCGCAACTACAATCACAAAATTTCTACTCTAGTAGATTGAGCCATGGTTTGTAATATTAATTTCTACTGTCGTAGATGGAGGGGAAGAACGTCTAGA
ACADM_1	ACADM	ATTGGAGATCACAGCATACATAATTTCTACTATTGTAGATTTCGGTAGCAAATGCCTATTAAATTTCTACTCTAGTAGATAAGCTACTGCTCGTAAATTTTAATTTCTACTGTCGTAGATTACCAGCTACATCAGAGCCT
ACADM_2	ACADM	TTCGGTAGCAAATGCCTATTTAATTTCTACTATTGTAGATATTGGAGATCACAGCATACAAAATTTCTACTCTAGTAGATTACCAGCTACATCAGAGCCTTAATTTCTACTGTCGTAGATAAGCTACTGCTCGTAAATTT
ACADS_1	ACADS	GCGGTGCTGGCCTCGATTACTAATTTCTACTATTGTAGATATTCAGAACCCATGAGTCGCAAATTTCTACTCTAGTAGATCCAACGTGAGCCCAGGCGTTTAATTTCTACTGTCGTAGATGATGCGGCCCATGTCCAGGG
ACADS_2	ACADS	ATTCAGAACCCATGAGTCGCTAATTTCTACTATTGTAGATGCGGTGCTGGCCTCGATTACAAATTTCTACTCTAGTAGATGATGCGGCCCATGTCCAGGGTAATTTCTACTGTCGTAGATCCAACGTGAGCCCAGGCGTT
ACADSB_1	ACADSB	CCTATATGAAGGCCCGGAGTTAATTTCTACTATTGTAGATTGGGTCAACTTCAATACCCAAAATTTCTACTCTAGTAGATGTCTACGATACCCACCTTGATAATTTCTACTGTCGTAGATTCCCATATGTAGGTAGGAAG
ACADSB_2	ACADSB	TGGGTCAACTTCAATACCCATAATTTCTACTATTGTAGATCCTATATGAAGGCCCGGAGTAAATTTCTACTCTAGTAGATTCCCATATGTAGGTAGGAAGTAATTTCTACTGTCGTAGATGTCTACGATACCCACCTTGA
ACADVL_1	ACADVL	GCACTCACCATGTAAGCCATTAATTTCTACTATTGTAGATTGTCTAACCGAGCCCTCAAGAAATTTCTACTCTAGTAGATGTGGAGATCGTGGGCATGCATAATTTCTACTGTCGTAGATAAGGTTGCCATGCACATCCT
ACADVL_2	ACADVL	TGTCTAACCGAGCCCTCAAGTAATTTCTACTATTGTAGATGCACTCACCATGTAAGCCATAAATTTCTACTCTAGTAGATAAGGTTGCCATGCACATCCTTAATTTCTACTGTCGTAGATGTGGAGATCGTGGGCATGCA
ACAN_1	ACAN	GGGTTCCTGGCAGATACCCCTAATTTCTACTATTGTAGATACCTGACGGTCTGGTCCCGCAAATTTCTACTCTAGTAGATGTGGACTTCCATCTGGATTCTAATTTCTACTGTCGTAGATTACCTCTGCGGTAGGGGACC
ACAN_2	ACAN	ACCTGACGGTCTGGTCCCGCTAATTTCTACTATTGTAGATGGGTTCCTGGCAGATACCCCAAATTTCTACTCTAGTAGATTACCTCTGCGGTAGGGGACCTAATTTCTACTGTCGTAGATGTGGACTTCCATCTGGATTC
ACAP1_1	ACAP1	CGTCCTCAGATCAACGTGATTAATTTCTACTATTGTAGATCGAGAGGCTCGCCGGGATTTAAATTTCTACTCTAGTAGATAACGGGCCAGCAACGCATTTTAATTTCTACTGTCGTAGATACTTCTCCAAAGTCCGGTCT
ACAP1_2	ACAP1	CGAGAGGCTCGCCGGGATTTTAATTTCTACTATTGTAGATCGTCCTCAGATCAACGTGATAAATTTCTACTCTAGTAGATACTTCTCCAAAGTCCGGTCTTAATTTCTACTGTCGTAGATAACGGGCCAGCAACGCATTT
ACAP2_1	ACAP2	CGACACATAGCCCTCGATTATAATTTCTACTATTGTAGATGGAGCACTCGATACACAAGGAAATTTCTACTCTAGTAGATCTCACTATAGGATAATCCGATAATTTCTACTGTCGTAGATGATCCTGTTTGACCAAACTC
ACAP2_2	ACAP2	GGAGCACTCGATACACAAGGTAATTTCTACTATTGTAGATCGACACATAGCCCTCGATTAAAATTTCTACTCTAGTAGATGATCCTGTTTGACCAAACTCTAATTTCTACTGTCGTAGATCTCACTATAGGATAATCCGA
ACAP3_1	ACAP3	GTGAGCGGCGTCCGCGACCTTAATTTCTACTATTGTAGATACGTGGACGCGCCCAGTGGGAAATTTCTACTCTAGTAGATCGTCCACGAGCAGCATCGACTAATTTCTACTGTCGTAGATCCACCGCAGAGTCGATCACC
ACAP3_2	ACAP3	ACGTGGACGCGCCCAGTGGGTAATTTCTACTATTGTAGATGTGAGCGGCGTCCGCGACCTAAATTTCTACTCTAGTAGATCCACCGCAGAGTCGATCACCTAATTTCTACTGTCGTAGATCGTCCACGAGCAGCATCGAC
ACAT1_1	ACAT1	GGTCAACCAGATGTAGTGGTTAATTTCTACTATTGTAGATATTGTAAAAGACGGGCTAACAAATTTCTACTCTAGTAGATATACATAACTCCGTTCCACATAATTTCTACTGTCGTAGATAATGGCTCCCTGAATTGCAA
ACAT1_2	ACAT1	ATTGTAAAAGACGGGCTAACTAATTTCTACTATTGTAGATGGTCAACCAGATGTAGTGGTAAATTTCTACTCTAGTAGATAATGGCTCCCTGAATTGCAATAATTTCTACTGTCGTAGATATACATAACTCCGTTCCACA
ACAT2_1	ACAT2	GGCCTGACCCACAGATCATCTAATTTCTACTATTGTAGATCTCGCCATGGGAGCAACATAAAATTTCTACTCTAGTAGATCCTGCTGCCAAGACATGTCCTAATTTCTACTGTCGTAGATCATGCCTCCTGCAACCACAA
ACAT2_2	ACAT2	CTCGCCATGGGAGCAACATATAATTTCTACTATTGTAGATGGCCTGACCCACAGATCATCAAATTTCTACTCTAGTAGATCATGCCTCCTGCAACCACAATAATTTCTACTGTCGTAGATCCTGCTGCCAAGACATGTCC
ACBD3_1	ACBD3	TGGGACGCAACATATGTTGATAATTTCTACTATTGTAGATAACTCCCAGACTGCCGTGCAAAATTTCTACTCTAGTAGATGGCCTGGAGGAGTTGTACGGTAATTTCTACTGTCGTAGATTATGGGCCCATAAGAACTTG
ACBD3_2	ACBD3	AACTCCCAGACTGCCGTGCATAATTTCTACTATTGTAGATTGGGACGCAACATATGTTGAAAATTTCTACTCTAGTAGATTATGGGCCCATAAGAACTTGTAATTTCTACTGTCGTAGATGGCCTGGAGGAGTTGTACGG
ACBD4_1	ACBD4	TGGGACCCCATTGGACGATATAATTTCTACTATTGTAGATGAGCCCCTGTACCAGGTGATAAATTTCTACTCTAGTAGATTTACCGCCCCTCCTATGAAGTAATTTCTACTGTCGTAGATGGGGTGCCGGTTCCTTGGGG
ACBD4_2	ACBD4	GAGCCCCTGTACCAGGTGATTAATTTCTACTATTGTAGATTGGGACCCCATTGGACGATAAAATTTCTACTCTAGTAGATGGGGTGCCGGTTCCTTGGGGTAATTTCTACTGTCGTAGATTTACCGCCCCTCCTATGAAG
ACBD5_1	ACBD5	GCGTTTGGAGTAGAAGTGAGTAATTTCTACTATTGTAGATAGTATTACTTGGGTGGTCATAAATTTCTACTCTAGTAGATGGATCCTATTGGAAGATATATAATTTCTACTGTCGTAGATACTGTCTGAATCGCTTGTCA
ACBD5_2	ACBD5	AGTATTACTTGGGTGGTCATTAATTTCTACTATTGTAGATGCGTTTGGAGTAGAAGTGAGAAATTTCTACTCTAGTAGATACTGTCTGAATCGCTTGTCATAATTTCTACTGTCGTAGATGGATCCTATTGGAAGATATA
ACBD6_1	ACBD6	CCCATAGCCCTGAGATCGAGTAATTTCTACTATTGTAGATGATTTGATGGCTTTGGTTATAAATTTCTACTCTAGTAGATAGGTGGCCAGCAGGGAGCAGTAATTTCTACTGTCGTAGATTAATCATTAAGTCTTACCTG
ACBD6_2	ACBD6	GATTTGATGGCTTTGGTTATTAATTTCTACTATTGTAGATCCCATAGCCCTGAGATCGAGAAATTTCTACTCTAGTAGATTAATCATTAAGTCTTACCTGTAATTTCTACTGTCGTAGATAGGTGGCCAGCAGGGAGCAG
ACBD7_1	ACBD7	ATGCTTCCCATTTGGCTTTGTAATTTCTACTATTGTAGATGACAGGGCTGCAGAAGATGTAAATTTCTACTCTAGTAGATTAATACCAATATTAATGTCTTAATTTCTACTGTCGTAGATATGTCTCCAACTATTGCTTG
ACBD7_2	ACBD7	GACAGGGCTGCAGAAGATGTTAATTTCTACTATTGTAGATATGCTTCCCATTTGGCTTTGAAATTTCTACTCTAGTAGATATGTCTCCAACTATTGCTTGTAATTTCTACTGTCGTAGATTAATACCAATATTAATGTCT
ACCS_1	ACCS	GGACACTGCGGTACCCAACATAATTTCTACTATTGTAGATAGGGGAGTATACATCACCCAAAATTTCTACTCTAGTAGATCAGGTCACTGGGCTAGACACTAATTTCTACTGTCGTAGATCCAGCTGAGTCAGCGCGACA
ACCS_2	ACCS	AGGGGAGTATACATCACCCATAATTTCTACTATTGTAGATGGACACTGCGGTACCCAACAAAATTTCTACTCTAGTAGATCCAGCTGAGTCAGCGCGACATAATTTCTACTGTCGTAGATCAGGTCACTGGGCTAGACAC
ACCSL_1	ACCSL	ATATGCCGGATGATCAACCTTAATTTCTACTATTGTAGATTCAACCGCGACCTATCCATCAAATTTCTACTCTAGTAGATGCTCCCGCCTGTATGCAAAGTAATTTCTACTGTCGTAGATATCAGTGAGTCTGGGGAGTA
ACCSL_2	ACCSL	TCAACCGCGACCTATCCATCTAATTTCTACTATTGTAGATATATGCCGGATGATCAACCTAAATTTCTACTCTAGTAGATATCAGTGAGTCTGGGGAGTATAATTTCTACTGTCGTAGATGCTCCCGCCTGTATGCAAAG
ACD_1	ACD	CTCGGATGACATGTGGCCGGTAATTTCTACTATTGTAGATTATCTCCAGGTGGACCGCTTAAATTTCTACTCTAGTAGATGCGGAAGCCGAACTCCTTCTTAATTTCTACTGTCGTAGATACGCCCCTGATACGTCCGAC
ACD_2	ACD	TATCTCCAGGTGGACCGCTTTAATTTCTACTATTGTAGATCTCGGATGACATGTGGCCGGAAATTTCTACTCTAGTAGATACGCCCCTGATACGTCCGACTAATTTCTACTGTCGTAGATGCGGAAGCCGAACTCCTTCT
ACE_1	ACE	AGCGGGATGCCCGCAGCGTTTAATTTCTACTATTGTAGATTATCCCTCCTCTCACCGAAGAAATTTCTACTCTAGTAGATAGTTGGCCTCGGCATACTCGTAATTTCTACTGTCGTAGATTGTCTCCGTATCGGCGATGC
ACE_2	ACE	TATCCCTCCTCTCACCGAAGTAATTTCTACTATTGTAGATAGCGGGATGCCCGCAGCGTTAAATTTCTACTCTAGTAGATTGTCTCCGTATCGGCGATGCTAATTTCTACTGTCGTAGATAGTTGGCCTCGGCATACTCG
ACE2_1	ACE2	GACTACAATGAGAGGCTCTGTAATTTCTACTATTGTAGATATGCTAACGGACCCAGGAAAAAATTTCTACTCTAGTAGATAAGGAACAGTCCACACTTGCTAATTTCTACTGTCGTAGATTGCAGCCACACCTAAGCATT
ACE2_2	ACE2	ATGCTAACGGACCCAGGAAATAATTTCTACTATTGTAGATGACTACAATGAGAGGCTCTGAAATTTCTACTCTAGTAGATTGCAGCCACACCTAAGCATTTAATTTCTACTGTCGTAGATAAGGAACAGTCCACACTTGC
ACER1_1	ACER1	TGTACTCCTGGCACACGATGTAATTTCTACTATTGTAGATGCGGGAGCGCTTCTGGGCATAAATTTCTACTCTAGTAGATAGTACTCGGAGCTGGTGGCCTAATTTCTACTGTCGTAGATAGGGCGTAGGCGTTGACCGT
ACER1_2	ACER1	GCGGGAGCGCTTCTGGGCATTAATTTCTACTATTGTAGATTGTACTCCTGGCACACGATGAAATTTCTACTCTAGTAGATAGGGCGTAGGCGTTGACCGTTAATTTCTACTGTCGTAGATAGTACTCGGAGCTGGTGGCC
ACER2_1	ACER2	ATGGATTCAGGGGTAGGTTCTAATTTCTACTATTGTAGATCAAATGACTCCACTTACCCAAAATTTCTACTCTAGTAGATCTGCAGATCAGCAATGTCTTTAATTTCTACTGTCGTAGATGCTCTGCGATGAGCAGTGCA
ACER2_2	ACER2	CAAATGACTCCACTTACCCATAATTTCTACTATTGTAGATATGGATTCAGGGGTAGGTTCAAATTTCTACTCTAGTAGATGCTCTGCGATGAGCAGTGCATAATTTCTACTGTCGTAGATCTGCAGATCAGCAATGTCTT
ACER3_1	ACER3	GGTCATGTATGGAATGTTGGTAATTTCTACTATTGTAGATCCCCCCACAGGGTTTATCCAAAATTTCTACTCTAGTAGATAAGATCAAGAACTCAGTAAATAATTTCTACTGTCGTAGATGAGTCATGTGGAAGCACCAG
ACER3_2	ACER3	CCCCCCACAGGGTTTATCCATAATTTCTACTATTGTAGATGGTCATGTATGGAATGTTGGAAATTTCTACTCTAGTAGATGAGTCATGTGGAAGCACCAGTAATTTCTACTGTCGTAGATAAGATCAAGAACTCAGTAAA
ACHE_1	ACHE	AGGCGAATGCCCCGCAGCCGTAATTTCTACTATTGTAGATAAGAAGCGGCCATCGTACACAAATTTCTACTCTAGTAGATGGGGGTGACCCGACATCAGTTAATTTCTACTGTCGTAGATCCAGGACCTGCGCTGGTCGT
ACHE_2	ACHE	AAGAAGCGGCCATCGTACACTAATTTCTACTATTGTAGATAGGCGAATGCCCCGCAGCCGAAATTTCTACTCTAGTAGATCCAGGACCTGCGCTGGTCGTTAATTTCTACTGTCGTAGATGGGGGTGACCCGACATCAGT
ACIN1_1	ACIN1	GGCAGCGTCTGGAACGTGAATAATTTCTACTATTGTAGATATACAGAGCTCGCTGCCCAAAAATTTCTACTCTAGTAGATGCTATCTCCTGACAGGGGAGTAATTTCTACTGTCGTAGATAGTGCGGCCTTCAGGTCGGT
ACIN1_2	ACIN1	ATACAGAGCTCGCTGCCCAATAATTTCTACTATTGTAGATGGCAGCGTCTGGAACGTGAAAAATTTCTACTCTAGTAGATAGTGCGGCCTTCAGGTCGGTTAATTTCTACTGTCGTAGATGCTATCTCCTGACAGGGGAG
ACKR1_1	ACKR1	ATACATCTTCGAAGTCCAGCTAATTTCTACTATTGTAGATGGGAGTGGCTGCCCTACTGAAAATTTCTACTCTAGTAGATTATGGTGTGAATGATTCCTTTAATTTCTACTGTCGTAGATTGGGTATCCTAGCTAGCAGC
ACKR1_2	ACKR1	GGGAGTGGCTGCCCTACTGATAATTTCTACTATTGTAGATATACATCTTCGAAGTCCAGCAAATTTCTACTCTAGTAGATTGGGTATCCTAGCTAGCAGCTAATTTCTACTGTCGTAGATTATGGTGTGAATGATTCCTT
ACKR2_1	ACKR2	GGCGGGCATGGGACCATTTGTAATTTCTACTATTGTAGATTGTGTTGGGCCTCAGCGGGAAAATTTCTACTCTAGTAGATCATGTGTCTGTACAAAGACCTAATTTCTACTGTCGTAGATCATTAGCTGCATGAGCCTGG
ACKR2_2	ACKR2	TGTGTTGGGCCTCAGCGGGATAATTTCTACTATTGTAGATGGCGGGCATGGGACCATTTGAAATTTCTACTCTAGTAGATCATTAGCTGCATGAGCCTGGTAATTTCTACTGTCGTAGATCATGTGTCTGTACAAAGACC
ACKR3_1	ACKR3	GACGCAGACGTGACGGTCTTTAATTTCTACTATTGTAGATGTCATCGGCATGATTGCCAAAAATTTCTACTCTAGTAGATTCGGACATCAGCTGGCCATGTAATTTCTACTGTCGTAGATACGCTCATGCACGTGAGGAA
ACKR3_2	ACKR3	GTCATCGGCATGATTGCCAATAATTTCTACTATTGTAGATGACGCAGACGTGACGGTCTTAAATTTCTACTCTAGTAGATACGCTCATGCACGTGAGGAATAATTTCTACTGTCGTAGATTCGGACATCAGCTGGCCATG
ACKR4_1	ACKR4	CCCGCTACCTAGGAACATCATAATTTCTACTATTGTAGATCTAAAACCCACCCATGAACTAAATTTCTACTCTAGTAGATACTGTAGTCATAAGTGCCATTAATTTCTACTGTCGTAGATAGCATAGACAGATATGTGGC
ACKR4_2	ACKR4	CTAAAACCCACCCATGAACTTAATTTCTACTATTGTAGATCCCGCTACCTAGGAACATCAAAATTTCTACTCTAGTAGATAGCATAGACAGATATGTGGCTAATTTCTACTGTCGTAGATACTGTAGTCATAAGTGCCAT
ACLY_1	ACLY	CACGACGTTTGATCAGCTGGTAATTTCTACTATTGTAGATGGAGGCATGTCCAACGAGCTAAATTTCTACTCTAGTAGATGCATCGAGGTCTGCAATGTATAATTTCTACTGTCGTAGATTGAGTCCAGGGCCGATGAGG
ACLY_2	ACLY	GGAGGCATGTCCAACGAGCTTAATTTCTACTATTGTAGATCACGACGTTTGATCAGCTGGAAATTTCTACTCTAGTAGATTGAGTCCAGGGCCGATGAGGTAATTTCTACTGTCGTAGATGCATCGAGGTCTGCAATGTA
ACMSD_1	ACMSD	CCGGGGTCCAAATTGGCACCTAATTTCTACTATTGTAGATGCTACGGAGGCTGGGTGCAGAAATTTCTACTCTAGTAGATACACTCACCCAGTAGCTAAATAATTTCTACTGTCGTAGATGTCCATTTCTCTAATACGAA
ACMSD_2	ACMSD	GCTACGGAGGCTGGGTGCAGTAATTTCTACTATTGTAGATCCGGGGTCCAAATTGGCACCAAATTTCTACTCTAGTAGATGTCCATTTCTCTAATACGAATAATTTCTACTGTCGTAGATACACTCACCCAGTAGCTAAA
ACO1_1	ACO1	GGTCCACTACAGCAAGGCACTAATTTCTACTATTGTAGATGCAATCGTAGCTCGGTCAGCAAATTTCTACTCTAGTAGATACAGCATCACGCATTGCAGCTAATTTCTACTGTCGTAGATGAAGGTCGAGTTCACCCCAA
ACO1_2	ACO1	GCAATCGTAGCTCGGTCAGCTAATTTCTACTATTGTAGATGGTCCACTACAGCAAGGCACAAATTTCTACTCTAGTAGATGAAGGTCGAGTTCACCCCAATAATTTCTACTGTCGTAGATACAGCATCACGCATTGCAGC
ACO2_1	ACO2	ACGGGCCGCAACGACGCAAATAATTTCTACTATTGTAGATCGAGCAGATCCGCGCCACCAAAATTTCTACTCTAGTAGATAGACATTGCCAATCTAGCTGTAATTTCTACTGTCGTAGATGGGGCGAGAAAGACCTGCGC
ACO2_2	ACO2	CGAGCAGATCCGCGCCACCATAATTTCTACTATTGTAGATACGGGCCGCAACGACGCAAAAAATTTCTACTCTAGTAGATGGGGCGAGAAAGACCTGCGCTAATTTCTACTGTCGTAGATAGACATTGCCAATCTAGCTG
ACOD1_1	ACOD1	GATGACACGTGGCACCCTGCTAATTTCTACTATTGTAGATGCTCGACAAAGTGCCGAGAAAAATTTCTACTCTAGTAGATTTGGAGACCCAACATTGCCATAATTTCTACTGTCGTAGATCCTGCACATTTATCTACCCA
ACOD1_2	ACOD1	GCTCGACAAAGTGCCGAGAATAATTTCTACTATTGTAGATGATGACACGTGGCACCCTGCAAATTTCTACTCTAGTAGATCCTGCACATTTATCTACCCATAATTTCTACTGTCGTAGATTTGGAGACCCAACATTGCCA
ACOT1_1	ACOT1	ACAGCTTCTTCAAAGTACTCTAATTTCTACTATTGTAGATAAAGGGGGTGAGCTCTGCCTAAATTTCTACTCTAGTAGATTGGCATTGTGGACATGTTCGTAATTTCTACTGTCGTAGATGGGTGCGGCACGAGCGCTAC
ACOT1_2	ACOT1	AAAGGGGGTGAGCTCTGCCTTAATTTCTACTATTGTAGATACAGCTTCTTCAAAGTACTCAAATTTCTACTCTAGTAGATGGGTGCGGCACGAGCGCTACTAATTTCTACTGTCGTAGATTGGCATTGTGGACATGTTCG
ACOT11_1	ACOT11	AGCACCAGACGGTCGCCGACTAATTTCTACTATTGTAGATCGGTATCCCTCGCCGTCTGCAAATTTCTACTCTAGTAGATTCAGCCGGCACCATGCGGCTTAATTTCTACTGTCGTAGATCAGGAAGTACATCGTGTCCT
ACOT11_2	ACOT11	CGGTATCCCTCGCCGTCTGCTAATTTCTACTATTGTAGATAGCACCAGACGGTCGCCGACAAATTTCTACTCTAGTAGATCAGGAAGTACATCGTGTCCTTAATTTCTACTGTCGTAGATTCAGCCGGCACCATGCGGCT
ACOT12_1	ACOT12	AGTTCCGGGGACCATCTACATAATTTCTACTATTGTAGATGTGGCCAGATTATGGCGTGGAAATTTCTACTCTAGTAGATAATGCTCTGAACGGAGGTGCTAATTTCTACTGTCGTAGATGCTTGCGTGCAATAGCTCCC
ACOT12_2	ACOT12	GTGGCCAGATTATGGCGTGGTAATTTCTACTATTGTAGATAGTTCCGGGGACCATCTACAAAATTTCTACTCTAGTAGATGCTTGCGTGCAATAGCTCCCTAATTTCTACTGTCGTAGATAATGCTCTGAACGGAGGTGC
ACOT13_1	ACOT13	ATATCGACACTGACTCCGGGTAATTTCTACTATTGTAGATCCATACCTTTCCCAAAACTCAAATTTCTACTCTAGTAGATTCTACTAACGTGGCTGTCAATAATTTCTACTGTCGTAGATCGTGCATAGCAGAGCCATTG
ACOT13_2	ACOT13	CCATACCTTTCCCAAAACTCTAATTTCTACTATTGTAGATATATCGACACTGACTCCGGGAAATTTCTACTCTAGTAGATCGTGCATAGCAGAGCCATTGTAATTTCTACTGTCGTAGATTCTACTAACGTGGCTGTCAA
ACOT2_1	ACOT2	ATTGGTACAGCCGGGACGCTTAATTTCTACTATTGTAGATTAACTATGAAGACCTCCCCAAAATTTCTACTCTAGTAGATCGAACATGTCCACAATCCCATAATTTCTACTGTCGTAGATGTCAGATCATTAGGGTTCCT
ACOT2_2	ACOT2	TAACTATGAAGACCTCCCCATAATTTCTACTATTGTAGATATTGGTACAGCCGGGACGCTAAATTTCTACTCTAGTAGATGTCAGATCATTAGGGTTCCTTAATTTCTACTGTCGTAGATCGAACATGTCCACAATCCCA
ACOT4_1	ACOT4	AAGAGGCCCCCTCCAATACCTAATTTCTACTATTGTAGATCTGAAGCGGGACGTACAGATAAATTTCTACTCTAGTAGATAAGATCTCCCCAATAACATGTAATTTCTACTGTCGTAGATCGCTGCGCGCGTCCCTGCGC
ACOT4_2	ACOT4	CTGAAGCGGGACGTACAGATTAATTTCTACTATTGTAGATAAGAGGCCCCCTCCAATACCAAATTTCTACTCTAGTAGATCGCTGCGCGCGTCCCTGCGCTAATTTCTACTGTCGTAGATAAGATCTCCCCAATAACATG
ACOT6_1	ACOT6	CTAGATCATCGACAAGTTTATAATTTCTACTATTGTAGATGTCGCGCAGGGACGTGCGCAAAATTTCTACTCTAGTAGATTGGGCAGACTACTCATCCGGTAATTTCTACTGTCGTAGATGATGCTGCAGCATAAAGTCC
ACOT6_2	ACOT6	GTCGCGCAGGGACGTGCGCATAATTTCTACTATTGTAGATCTAGATCATCGACAAGTTTAAAATTTCTACTCTAGTAGATGATGCTGCAGCATAAAGTCCTAATTTCTACTGTCGTAGATTGGGCAGACTACTCATCCGG
ACOT7_1	ACOT7	TCGCAGTATTCCCGGCAGGATAATTTCTACTATTGTAGATGGATGGTCCCCCCGTGGACAAAATTTCTACTCTAGTAGATGCGACAGGGGCACATACCACTAATTTCTACTGTCGTAGATGGAGGCAGGCATCTTCCAGG
ACOT7_2	ACOT7	GGATGGTCCCCCCGTGGACATAATTTCTACTATTGTAGATTCGCAGTATTCCCGGCAGGAAAATTTCTACTCTAGTAGATGGAGGCAGGCATCTTCCAGGTAATTTCTACTGTCGTAGATGCGACAGGGGCACATACCAC
ACOT8_1	ACOT8	AATATAGCCCCGGGCTCGCATAATTTCTACTATTGTAGATGTCACGACCGTGCTCAACCTAAATTTCTACTCTAGTAGATGGTTGAGCGCCAATGGGTACTAATTTCTACTGTCGTAGATCCTGCCCGAACAAAGTAGCA
ACOT8_2	ACOT8	GTCACGACCGTGCTCAACCTTAATTTCTACTATTGTAGATAATATAGCCCCGGGCTCGCAAAATTTCTACTCTAGTAGATCCTGCCCGAACAAAGTAGCATAATTTCTACTGTCGTAGATGGTTGAGCGCCAATGGGTAC
ACOT9_1	ACOT9	AGTTCGAGATAAGTTGCGGGTAATTTCTACTATTGTAGATGGCCGGCATTTGTAAATCCAAAATTTCTACTCTAGTAGATTCGATAGTTACAGCCCTGGTTAATTTCTACTGTCGTAGATAGGCGCATATTTACCTGGAA
ACOT9_2	ACOT9	GGCCGGCATTTGTAAATCCATAATTTCTACTATTGTAGATAGTTCGAGATAAGTTGCGGGAAATTTCTACTCTAGTAGATAGGCGCATATTTACCTGGAATAATTTCTACTGTCGTAGATTCGATAGTTACAGCCCTGGT
ACOX1_1	ACOX1	GGGCCGATGTCACCAACGGTTAATTTCTACTATTGTAGATCGTCTGGGCGTAGGTGCCAAAAATTTCTACTCTAGTAGATAGACTGGTGCCTCACAGCGCTAATTTCTACTGTCGTAGATGCATCGCTGACCCTGATGAA
ACOX1_2	ACOX1	CGTCTGGGCGTAGGTGCCAATAATTTCTACTATTGTAGATGGGCCGATGTCACCAACGGTAAATTTCTACTCTAGTAGATGCATCGCTGACCCTGATGAATAATTTCTACTGTCGTAGATAGACTGGTGCCTCACAGCGC
ACOX2_1	ACOX2	ACGTGGAACGGCTCACCAACTAATTTCTACTATTGTAGATGCGGCGGATGACCGAGTAGCAAATTTCTACTCTAGTAGATTAACCAACCCAGGCGCCGAGTAATTTCTACTGTCGTAGATTCGGCCTCCTGTACCTACGA
ACOX2_2	ACOX2	GCGGCGGATGACCGAGTAGCTAATTTCTACTATTGTAGATACGTGGAACGGCTCACCAACAAATTTCTACTCTAGTAGATTCGGCCTCCTGTACCTACGATAATTTCTACTGTCGTAGATTAACCAACCCAGGCGCCGAG
ACOX3_1	ACOX3	GCTCGCGATACTTCTCCAAGTAATTTCTACTATTGTAGATGCCATGTTCCACAAGGTCAGAAATTTCTACTCTAGTAGATGCTTCTCAGCCACTCGGCGTTAATTTCTACTGTCGTAGATCTCTGACCGAATTAAGCCAC
ACOX3_2	ACOX3	GCCATGTTCCACAAGGTCAGTAATTTCTACTATTGTAGATGCTCGCGATACTTCTCCAAGAAATTTCTACTCTAGTAGATCTCTGACCGAATTAAGCCACTAATTTCTACTGTCGTAGATGCTTCTCAGCCACTCGGCGT
ACOXL_1	ACOXL	ACACGGCGTGTCAATTACAATAATTTCTACTATTGTAGATATCCCGGACAGGAACGATGAAAATTTCTACTCTAGTAGATATTACAGCTTGGGTTGACGATAATTTCTACTGTCGTAGATGTGTATTGGGCCAGCAGTTC
ACOXL_2	ACOXL	ATCCCGGACAGGAACGATGATAATTTCTACTATTGTAGATACACGGCGTGTCAATTACAAAAATTTCTACTCTAGTAGATGTGTATTGGGCCAGCAGTTCTAATTTCTACTGTCGTAGATATTACAGCTTGGGTTGACGA
ACP1_1	ACP1	AAGGTAACATTTGTCGATCATAATTTCTACTATTGTAGATAGTGGGTCATTGACAGCGGTAAATTTCTACTCTAGTAGATTGACTGGAACGTGGGCCGGTTAATTTCTACTGTCGTAGATAGGAAACTTGTAACCGATCA
ACP1_2	ACP1	AGTGGGTCATTGACAGCGGTTAATTTCTACTATTGTAGATAAGGTAACATTTGTCGATCAAAATTTCTACTCTAGTAGATAGGAAACTTGTAACCGATCATAATTTCTACTGTCGTAGATTGACTGGAACGTGGGCCGGT
ACP2_1	ACP2	GGAAGCCGTGATAGCGCTGCTAATTTCTACTATTGTAGATCGTTGGGCCCATGTCCCCGTAAATTTCTACTCTAGTAGATGGTTGAAGCGCTGCATCCCGTAATTTCTACTGTCGTAGATATAGACATTCCAGACGGTCT
ACP2_2	ACP2	CGTTGGGCCCATGTCCCCGTTAATTTCTACTATTGTAGATGGAAGCCGTGATAGCGCTGCAAATTTCTACTCTAGTAGATATAGACATTCCAGACGGTCTTAATTTCTACTGTCGTAGATGGTTGAAGCGCTGCATCCCG
ACP3_1	ACP3	TGGCTAGACCGAAGTGTACTTAATTTCTACTATTGTAGATTATTCGAAGCACAGACGTTGAAATTTCTACTCTAGTAGATACCTTATAAGGGTGCAGCCTTAATTTCTACTGTCGTAGATCCTCACAATATAAAGGGTCG
ACP3_2	ACP3	TATTCGAAGCACAGACGTTGTAATTTCTACTATTGTAGATTGGCTAGACCGAAGTGTACTAAATTTCTACTCTAGTAGATCCTCACAATATAAAGGGTCGTAATTTCTACTGTCGTAGATACCTTATAAGGGTGCAGCCT
ACP4_1	ACP4	GATATTGGAGCCCACGTGGGTAATTTCTACTATTGTAGATTCCCGGGTCCAGCGCCTGGGAAATTTCTACTCTAGTAGATCCACAGCAAGCCCACGGTCTTAATTTCTACTGTCGTAGATGTGGCTCTCCAACCAGCGAC
ACP4_2	ACP4	TCCCGGGTCCAGCGCCTGGGTAATTTCTACTATTGTAGATGATATTGGAGCCCACGTGGGAAATTTCTACTCTAGTAGATGTGGCTCTCCAACCAGCGACTAATTTCTACTGTCGTAGATCCACAGCAAGCCCACGGTCT
ACP5_1	ACP5	GGCTAGCACGTACCAGGGCATAATTTCTACTATTGTAGATACACGGCCCGGGAAATGGCCAAATTTCTACTCTAGTAGATTATGCTGGACACAGTGACACTAATTTCTACTGTCGTAGATTCTGCCCAGATTGCATACTC
ACP5_2	ACP5	ACACGGCCCGGGAAATGGCCTAATTTCTACTATTGTAGATGGCTAGCACGTACCAGGGCAAAATTTCTACTCTAGTAGATTCTGCCCAGATTGCATACTCTAATTTCTACTGTCGTAGATTATGCTGGACACAGTGACAC
ACP6_1	ACP6	GACACGGGGCTCGGAGTCCTTAATTTCTACTATTGTAGATATTACACAGTCACCAATCTAAAATTTCTACTCTAGTAGATAACTTCAGCAGGCTGCGGTCTAATTTCTACTGTCGTAGATGTAGTTGGGATACAAGACTT
ACP6_2	ACP6	ATTACACAGTCACCAATCTATAATTTCTACTATTGTAGATGACACGGGGCTCGGAGTCCTAAATTTCTACTCTAGTAGATGTAGTTGGGATACAAGACTTTAATTTCTACTGTCGTAGATAACTTCAGCAGGCTGCGGTC
ACP7_1	ACP7	ATGCGGCTCATTGAACCCGTTAATTTCTACTATTGTAGATGCCGGAGAATGCCCCCGTCCAAATTTCTACTCTAGTAGATTCTAACTACAAGGCTCGCTTTAATTTCTACTGTCGTAGATACGGCCGGGCTGCCCGGTTC
ACP7_2	ACP7	GCCGGAGAATGCCCCCGTCCTAATTTCTACTATTGTAGATATGCGGCTCATTGAACCCGTAAATTTCTACTCTAGTAGATACGGCCGGGCTGCCCGGTTCTAATTTCTACTGTCGTAGATTCTAACTACAAGGCTCGCTT
ACR_1	ACR	GTGTGGGCGCTTCATTGGGCTAATTTCTACTATTGTAGATCCGACGAAGCAGTGAGCAGCAAATTTCTACTCTAGTAGATGCCTGAACCGTAACCCACAGTAATTTCTACTGTCGTAGATCGGAGCAAAGGAAATTACAT
ACR_2	ACR	CCGACGAAGCAGTGAGCAGCTAATTTCTACTATTGTAGATGTGTGGGCGCTTCATTGGGCAAATTTCTACTCTAGTAGATCGGAGCAAAGGAAATTACATTAATTTCTACTGTCGTAGATGCCTGAACCGTAACCCACAG
ACRBP_1	ACRBP	CTCCCCGGGTACGAGAAGTATAATTTCTACTATTGTAGATGATCGTGGAGAATACCTGCAAAATTTCTACTCTAGTAGATCACGTTGTTGCTGAGCCTCTTAATTTCTACTGTCGTAGATGGCAGCCGTGGGTTGCACGG
ACRBP_2	ACRBP	GATCGTGGAGAATACCTGCATAATTTCTACTATTGTAGATCTCCCCGGGTACGAGAAGTAAAATTTCTACTCTAGTAGATGGCAGCCGTGGGTTGCACGGTAATTTCTACTGTCGTAGATCACGTTGTTGCTGAGCCTCT
ACRV1_1	ACRV1	AGGTGAGCCCGCTGCGACTGTAATTTCTACTATTGTAGATATGATCTATGGAGCCAGAAAAAATTTCTACTCTAGTAGATACTTGAAAACCCTTCTGATGTAATTTCTACTGTCGTAGATTCCAGAAGTGTGCTCGGCCA
ACRV1_2	ACRV1	ATGATCTATGGAGCCAGAAATAATTTCTACTATTGTAGATAGGTGAGCCCGCTGCGACTGAAATTTCTACTCTAGTAGATTCCAGAAGTGTGCTCGGCCATAATTTCTACTGTCGTAGATACTTGAAAACCCTTCTGATG
ACSBG1_1	ACSBG1	TTCGGAACCTGCAGTGCCGATAATTTCTACTATTGTAGATGGCTTCAAGCGCCAGGACAAAAATTTCTACTCTAGTAGATTGCCGGCCGGATGTCACCGGTAATTTCTACTGTCGTAGATGCCGGATGAAGCCAGACTGA
ACSBG1_2	ACSBG1	GGCTTCAAGCGCCAGGACAATAATTTCTACTATTGTAGATTTCGGAACCTGCAGTGCCGAAAATTTCTACTCTAGTAGATGCCGGATGAAGCCAGACTGATAATTTCTACTGTCGTAGATTGCCGGCCGGATGTCACCGG
ACSBG2_1	ACSBG2	CGAGAGTCAGTCAACCGATTTAATTTCTACTATTGTAGATATACAGGGCACCTTGGTAAGAAATTTCTACTCTAGTAGATGCCATGCGGTAGCTCACGGGTAATTTCTACTGTCGTAGATAACCCCAGGATACCAACTCC
ACSBG2_2	ACSBG2	ATACAGGGCACCTTGGTAAGTAATTTCTACTATTGTAGATCGAGAGTCAGTCAACCGATTAAATTTCTACTCTAGTAGATAACCCCAGGATACCAACTCCTAATTTCTACTGTCGTAGATGCCATGCGGTAGCTCACGGG
ACSF2_1	ACSF2	GGTGCACCCCTGAACGTAGCTAATTTCTACTATTGTAGATAAGACCCAGCAATACTACAAAAATTTCTACTCTAGTAGATGGCGCTCTCCTAAAATGTTGTAATTTCTACTGTCGTAGATACCAGGTGTCTGTGAACCCA
ACSF2_2	ACSF2	AAGACCCAGCAATACTACAATAATTTCTACTATTGTAGATGGTGCACCCCTGAACGTAGCAAATTTCTACTCTAGTAGATACCAGGTGTCTGTGAACCCATAATTTCTACTGTCGTAGATGGCGCTCTCCTAAAATGTTG
ACSF3_1	ACSF3	GTGCGTGCTCAGCACGCCCTTAATTTCTACTATTGTAGATGTTGTGCCGCGTAGGCTGATAAATTTCTACTCTAGTAGATTGAAACGCCGCGGATCAATGTAATTTCTACTGTCGTAGATGCGGCCCAGCTGGAGTATGT
ACSF3_2	ACSF3	GTTGTGCCGCGTAGGCTGATTAATTTCTACTATTGTAGATGTGCGTGCTCAGCACGCCCTAAATTTCTACTCTAGTAGATGCGGCCCAGCTGGAGTATGTTAATTTCTACTGTCGTAGATTGAAACGCCGCGGATCAATG
ACSL1_1	ACSL1	GGACAAGCAAACACCACGCTTAATTTCTACTATTGTAGATTACACCCTCTAATAAGAGTTAAATTTCTACTCTAGTAGATGGTCTCGTGGCGTACCAGAATAATTTCTACTGTCGTAGATGGTGAGTGACCATTGCTCCT
ACSL1_2	ACSL1	TACACCCTCTAATAAGAGTTTAATTTCTACTATTGTAGATGGACAAGCAAACACCACGCTAAATTTCTACTCTAGTAGATGGTGAGTGACCATTGCTCCTTAATTTCTACTGTCGTAGATGGTCTCGTGGCGTACCAGAA
ACSL3_1	ACSL3	CGGAAAGTTCGAAGCTTGCTTAATTTCTACTATTGTAGATCTATGACATACCCTAGTTCTAAATTTCTACTCTAGTAGATGATGGTTTGGCTTCAGTATTTAATTTCTACTGTCGTAGATTACATAAAACACGCCTGTGC
ACSL3_2	ACSL3	CTATGACATACCCTAGTTCTTAATTTCTACTATTGTAGATCGGAAAGTTCGAAGCTTGCTAAATTTCTACTCTAGTAGATTACATAAAACACGCCTGTGCTAATTTCTACTGTCGTAGATGATGGTTTGGCTTCAGTATT
ACSL4_1	ACSL4	GACCGAAGGACACATATATTTAATTTCTACTATTGTAGATTGTGGACAATAAGGCTATCAAAATTTCTACTCTAGTAGATTAATCATACCCTATCTTGAATAATTTCTACTGTCGTAGATCGAGGAAAGTTGTACTTAAA
ACSL4_2	ACSL4	TGTGGACAATAAGGCTATCATAATTTCTACTATTGTAGATGACCGAAGGACACATATATTAAATTTCTACTCTAGTAGATCGAGGAAAGTTGTACTTAAATAATTTCTACTGTCGTAGATTAATCATACCCTATCTTGAA
ACSL5_1	ACSL5	CCGCGGTGCCTCGACTCCTTTAATTTCTACTATTGTAGATGCTTCCAGCTGATATCGCCAAAATTTCTACTCTAGTAGATGACAATGGGCCCTGCTTGGGTAATTTCTACTGTCGTAGATCACGAACCCTTCCGCCCAGG
ACSL5_2	ACSL5	GCTTCCAGCTGATATCGCCATAATTTCTACTATTGTAGATCCGCGGTGCCTCGACTCCTTAAATTTCTACTCTAGTAGATCACGAACCCTTCCGCCCAGGTAATTTCTACTGTCGTAGATGACAATGGGCCCTGCTTGGG
ACSL6_1	ACSL6	TCCACAATCACGGTGCTGATTAATTTCTACTATTGTAGATCCTGTCGTGCCGCTTGTGAAAAATTTCTACTCTAGTAGATCCTTGTCGTACATCCGGTTCTAATTTCTACTGTCGTAGATGCACACATGTTTGAGCGAAT
ACSL6_2	ACSL6	CCTGTCGTGCCGCTTGTGAATAATTTCTACTATTGTAGATTCCACAATCACGGTGCTGATAAATTTCTACTCTAGTAGATGCACACATGTTTGAGCGAATTAATTTCTACTGTCGTAGATCCTTGTCGTACATCCGGTTC
ACSM1_1	ACSM1	CGACTGCCCATAGTTCTCGTTAATTTCTACTATTGTAGATGACAACTGTAGTCGATAGAGAAATTTCTACTCTAGTAGATGTAGGAAATTACGGAGCCTGTAATTTCTACTGTCGTAGATTCCGGTACTTCATAGTCATT
ACSM1_2	ACSM1	GACAACTGTAGTCGATAGAGTAATTTCTACTATTGTAGATCGACTGCCCATAGTTCTCGTAAATTTCTACTCTAGTAGATTCCGGTACTTCATAGTCATTTAATTTCTACTGTCGTAGATGTAGGAAATTACGGAGCCTG
ACSM2A_1	ACSM2A	ATAAGTGAGCACAAGATGTTTAATTTCTACTATTGTAGATTCAGGCTGGCAAGCGACTCCAAATTTCTACTCTAGTAGATCCATCTACAGAACTGCGTCATAATTTCTACTGTCGTAGATACTAGTGGGACCAGTGGTCT
ACSM2A_2	ACSM2A	TCAGGCTGGCAAGCGACTCCTAATTTCTACTATTGTAGATATAAGTGAGCACAAGATGTTAAATTTCTACTCTAGTAGATACTAGTGGGACCAGTGGTCTTAATTTCTACTGTCGTAGATCCATCTACAGAACTGCGTCA
ACSM2B_1	ACSM2B	GAATCTTGGACATTAGGAGCTAATTTCTACTATTGTAGATTCAGTGAGGCATCCACCACTAAATTTCTACTCTAGTAGATCCCATCTACAGAACTGCCTCTAATTTCTACTGTCGTAGATTCAGGCTGGCAAGCGACTCC
ACSM2B_2	ACSM2B	TCAGTGAGGCATCCACCACTTAATTTCTACTATTGTAGATGAATCTTGGACATTAGGAGCAAATTTCTACTCTAGTAGATTCAGGCTGGCAAGCGACTCCTAATTTCTACTGTCGTAGATCCCATCTACAGAACTGCCTC
ACSM3_1	ACSM3	GATGCAACAGCGTCTACTGCTAATTTCTACTATTGTAGATCAACAAGTGTGGCTACTCACAAATTTCTACTCTAGTAGATCAAGCCACCACTCTGGGACCTAATTTCTACTGTCGTAGATCTTATCAGTCCATTGGTCCA
ACSM3_2	ACSM3	CAACAAGTGTGGCTACTCACTAATTTCTACTATTGTAGATGATGCAACAGCGTCTACTGCAAATTTCTACTCTAGTAGATCTTATCAGTCCATTGGTCCATAATTTCTACTGTCGTAGATCAAGCCACCACTCTGGGACC
ACSM4_1	ACSM4	GCCGTGATTCTGCCCAGAATTAATTTCTACTATTGTAGATGGACCACTGGTCCAGCACATAAATTTCTACTCTAGTAGATTCTTAAGGTCAGGACACTCCTAATTTCTACTGTCGTAGATCTAAAATGGCCCAGCACTCT
ACSM4_2	ACSM4	GGACCACTGGTCCAGCACATTAATTTCTACTATTGTAGATGCCGTGATTCTGCCCAGAATAAATTTCTACTCTAGTAGATCTAAAATGGCCCAGCACTCTTAATTTCTACTGTCGTAGATTCTTAAGGTCAGGACACTCC
ACSM5_1	ACSM5	GCAGACGGTGGGTGGCCTTGTAATTTCTACTATTGTAGATTGCCTGTACCACCATCTAGGAAATTTCTACTCTAGTAGATGCTGGTAAAGTAGATGGCCATAATTTCTACTGTCGTAGATCTGTCTGAGAAAGGTACCAG
ACSM5_2	ACSM5	TGCCTGTACCACCATCTAGGTAATTTCTACTATTGTAGATGCAGACGGTGGGTGGCCTTGAAATTTCTACTCTAGTAGATCTGTCTGAGAAAGGTACCAGTAATTTCTACTGTCGTAGATGCTGGTAAAGTAGATGGCCA
ACSM6_1	ACSM6	CAAGGTGGGGCAGTCGGACATAATTTCTACTATTGTAGATAGAGGGCGGGGTAAGGCCCTAAATTTCTACTCTAGTAGATGTGTCCACTTACTGAATCAATAATTTCTACTGTCGTAGATGGGAGCTCCTGTTGTACCCT
ACSM6_2	ACSM6	AGAGGGCGGGGTAAGGCCCTTAATTTCTACTATTGTAGATCAAGGTGGGGCAGTCGGACAAAATTTCTACTCTAGTAGATGGGAGCTCCTGTTGTACCCTTAATTTCTACTGTCGTAGATGTGTCCACTTACTGAATCAA
ACSS1_1	ACSS1	TATGGCGCCCCAACGGCTGTTAATTTCTACTATTGTAGATGGAAGTCCCCCGAGAGCGTTAAATTTCTACTCTAGTAGATGGTGCTCCCTGAGGTGTACATAATTTCTACTGTCGTAGATACACGAGAGTGTCCCGCGCC
ACSS1_2	ACSS1	GGAAGTCCCCCGAGAGCGTTTAATTTCTACTATTGTAGATTATGGCGCCCCAACGGCTGTAAATTTCTACTCTAGTAGATACACGAGAGTGTCCCGCGCCTAATTTCTACTGTCGTAGATGGTGCTCCCTGAGGTGTACA
ACSS2_1	ACSS2	GATCCAGTACATTGTAGCAGTAATTTCTACTATTGTAGATCCACATATCCGGACGTGAACAAATTTCTACTCTAGTAGATGGCACAGTGGGTGAACCCATTAATTTCTACTGTCGTAGATACCAGCCCAAACTCCTACCA
ACSS2_2	ACSS2	CCACATATCCGGACGTGAACTAATTTCTACTATTGTAGATGATCCAGTACATTGTAGCAGAAATTTCTACTCTAGTAGATACCAGCCCAAACTCCTACCATAATTTCTACTGTCGTAGATGGCACAGTGGGTGAACCCAT
ACSS3_1	ACSS3	CCACCAATGGTCTAAGACAGTAATTTCTACTATTGTAGATATTGTAGCCCAAGGTGGTTGAAATTTCTACTCTAGTAGATCTGTGTAGGAGGCGGTTCCTTAATTTCTACTGTCGTAGATGGTCCAGGGCTTGTACCAGC
ACSS3_2	ACSS3	ATTGTAGCCCAAGGTGGTTGTAATTTCTACTATTGTAGATCCACCAATGGTCTAAGACAGAAATTTCTACTCTAGTAGATGGTCCAGGGCTTGTACCAGCTAATTTCTACTGTCGTAGATCTGTGTAGGAGGCGGTTCCT
ACTA1_1	ACTA1	ACGTGCCCGCCATGTACGTGTAATTTCTACTATTGTAGATCTACGTGGGCGACGAGGCTCAAATTTCTACTCTAGTAGATTAGGGCCGTGTTCCCGTCCATAATTTCTACTGTCGTAGATTGAGGGCTACGCGCTGCCGC
ACTA1_2	ACTA1	CTACGTGGGCGACGAGGCTCTAATTTCTACTATTGTAGATACGTGCCCGCCATGTACGTGAAATTTCTACTCTAGTAGATTGAGGGCTACGCGCTGCCGCTAATTTCTACTGTCGTAGATTAGGGCCGTGTTCCCGTCCA
ACTA2_1	ACTA2	CCATCCATTGTGGGACGTCCTAATTTCTACTATTGTAGATAGGGGTGCCTCCGTGAGCAGAAATTTCTACTCTAGTAGATTATCGGGTACTTCAGGGTCATAATTTCTACTGTCGTAGATTCACGCCCAATTGTCTCCCA
ACTA2_2	ACTA2	AGGGGTGCCTCCGTGAGCAGTAATTTCTACTATTGTAGATCCATCCATTGTGGGACGTCCAAATTTCTACTCTAGTAGATTCACGCCCAATTGTCTCCCATAATTTCTACTGTCGTAGATTATCGGGTACTTCAGGGTCA
ACTB_1	ACTB	GCGGGCGACGATGCCCCCCGTAATTTCTACTATTGTAGATCTCCATGTCGTCCCAGTTGGAAATTTCTACTCTAGTAGATCTCGAAGTCCAGGGCGACGTTAATTTCTACTGTCGTAGATAGTGGTACGGCCAGAGGCGT
ACTB_2	ACTB	CTCCATGTCGTCCCAGTTGGTAATTTCTACTATTGTAGATGCGGGCGACGATGCCCCCCGAAATTTCTACTCTAGTAGATAGTGGTACGGCCAGAGGCGTTAATTTCTACTGTCGTAGATCTCGAAGTCCAGGGCGACGT
ACTBL2_1	ACTBL2	CCTCCATGATAGGGCGTCCTTAATTTCTACTATTGTAGATATAGCTCCGTTCCGGTGAGGAAATTTCTACTCTAGTAGATGTGTGGCACCAGATGAGCATTAATTTCTACTGTCGTAGATTAGCCTCGCTCTGTCAGGAT
ACTBL2_2	ACTBL2	ATAGCTCCGTTCCGGTGAGGTAATTTCTACTATTGTAGATCCTCCATGATAGGGCGTCCTAAATTTCTACTCTAGTAGATTAGCCTCGCTCTGTCAGGATTAATTTCTACTGTCGTAGATGTGTGGCACCAGATGAGCAT
ACTC1_1	ACTC1	GCGGGGCCTCTGTGAGCAGGTAATTTCTACTATTGTAGATGTAGCTGAACGTGAAATTGTAAATTTCTACTCTAGTAGATTGTGGTACGGCCAGAAGCATTAATTTCTACTGTCGTAGATGAAGGACTCCTACGTAGGTG
ACTC1_2	ACTC1	GTAGCTGAACGTGAAATTGTTAATTTCTACTATTGTAGATGCGGGGCCTCTGTGAGCAGGAAATTTCTACTCTAGTAGATGAAGGACTCCTACGTAGGTGTAATTTCTACTGTCGTAGATTGTGGTACGGCCAGAAGCAT
ACTG1_1	ACTG1	GCTGGGGACGACGCTCCCCGTAATTTCTACTATTGTAGATAGGGTCAGGATGCCACGCTTAAATTTCTACTCTAGTAGATTCTGGAGAAGAGCTACGAGCTAATTTCTACTGTCGTAGATTCACTGAGCGAGGCTACAGC
ACTG1_2	ACTG1	AGGGTCAGGATGCCACGCTTTAATTTCTACTATTGTAGATGCTGGGGACGACGCTCCCCGAAATTTCTACTCTAGTAGATTCACTGAGCGAGGCTACAGCTAATTTCTACTGTCGTAGATTCTGGAGAAGAGCTACGAGC
ACTG2_1	ACTG2	AGAGTTAGGATCCCTCGCTTTAATTTCTACTATTGTAGATAGGTGATGGCGTCACCCACAAAATTTCTACTCTAGTAGATAATGGCGACGTACATGGCAGTAATTTCTACTGTCGTAGATACTAGATCTGGCACCACTCC
ACTG2_2	ACTG2	AGGTGATGGCGTCACCCACATAATTTCTACTATTGTAGATAGAGTTAGGATCCCTCGCTTAAATTTCTACTCTAGTAGATACTAGATCTGGCACCACTCCTAATTTCTACTGTCGTAGATAATGGCGACGTACATGGCAG
ACTL10_1	ACTL10	GCCGCCACCAGCAGATCCCGTAATTTCTACTATTGTAGATACGAGTGACCCGCGTAGATGAAATTTCTACTCTAGTAGATGCGTGGGTAACGGGTGCTGCTAATTTCTACTGTCGTAGATTGCAGCGCCCGGAAGGCCAG
ACTL10_2	ACTL10	ACGAGTGACCCGCGTAGATGTAATTTCTACTATTGTAGATGCCGCCACCAGCAGATCCCGAAATTTCTACTCTAGTAGATTGCAGCGCCCGGAAGGCCAGTAATTTCTACTGTCGTAGATGCGTGGGTAACGGGTGCTGC
ACTL6A_1	ACTL6A	GACAGTGGAGCCACTCATACTAATTTCTACTATTGTAGATATGCAATCATATATGGAGGAAAATTTCTACTCTAGTAGATAAGCTTCGGTACTTCAAGTGTAATTTCTACTGTCGTAGATCATTAATGTGCTTCCGTCAT
ACTL6A_2	ACTL6A	ATGCAATCATATATGGAGGATAATTTCTACTATTGTAGATGACAGTGGAGCCACTCATACAAATTTCTACTCTAGTAGATCATTAATGTGCTTCCGTCATTAATTTCTACTGTCGTAGATAAGCTTCGGTACTTCAAGTG
ACTL6B_1	ACTL6B	ACTTACCCATCCGATGCCAGTAATTTCTACTATTGTAGATGCTCAGACTTGACGTGTTTGAAATTTCTACTCTAGTAGATAGTACATGACGGCTACGTTCTAATTTCTACTGTCGTAGATGGGGGGCACCCTCCCGGACA
ACTL6B_2	ACTL6B	GCTCAGACTTGACGTGTTTGTAATTTCTACTATTGTAGATACTTACCCATCCGATGCCAGAAATTTCTACTCTAGTAGATGGGGGGCACCCTCCCGGACATAATTTCTACTGTCGTAGATAGTACATGACGGCTACGTTC
ACTL7A_1	ACTL7A	GACCCGCCACTGAGCCCACATAATTTCTACTATTGTAGATCCGGCCTGCCAAGACCCACCAAATTTCTACTCTAGTAGATTATGGAAGGACCTCCGGCCTTAATTTCTACTGTCGTAGATGCCGGGCCATCCCTTAAAGA
ACTL7A_2	ACTL7A	CCGGCCTGCCAAGACCCACCTAATTTCTACTATTGTAGATGACCCGCCACTGAGCCCACAAAATTTCTACTCTAGTAGATGCCGGGCCATCCCTTAAAGATAATTTCTACTGTCGTAGATTATGGAAGGACCTCCGGCCT
ACTL7B_1	ACTL7B	ATGGCGGTGCGGAAGATGTATAATTTCTACTATTGTAGATACCAGCTTGAGAGGCGCCTCAAATTTCTACTCTAGTAGATCAGTACTGCAAGTGCGGCTATAATTTCTACTGTCGTAGATGTGAGGTCACCCCCAGCGTA
ACTL7B_2	ACTL7B	ACCAGCTTGAGAGGCGCCTCTAATTTCTACTATTGTAGATATGGCGGTGCGGAAGATGTAAAATTTCTACTCTAGTAGATGTGAGGTCACCCCCAGCGTATAATTTCTACTGTCGTAGATCAGTACTGCAAGTGCGGCTA
ACTL8_1	ACTL8	CCGAACATCGTGAACTACCTTAATTTCTACTATTGTAGATGCTGGAGACAGTCGCCGTGAAAATTTCTACTCTAGTAGATGCCGGCCAGGATCTCTCCGCTAATTTCTACTGTCGTAGATTGGCTATGGCCTGACCCGCG
ACTL8_2	ACTL8	GCTGGAGACAGTCGCCGTGATAATTTCTACTATTGTAGATCCGAACATCGTGAACTACCTAAATTTCTACTCTAGTAGATTGGCTATGGCCTGACCCGCGTAATTTCTACTGTCGTAGATGCCGGCCAGGATCTCTCCGC
ACTL9_1	ACTL9	TCGGCGAGGCAGCCCGCGTGTAATTTCTACTATTGTAGATTCGCGGTTGGTGGCCGGGCTAAATTTCTACTCTAGTAGATACGCCACGGAGCGTCTGGACTAATTTCTACTGTCGTAGATCATGTCAATAACCACCGCGC
ACTL9_2	ACTL9	TCGCGGTTGGTGGCCGGGCTTAATTTCTACTATTGTAGATTCGGCGAGGCAGCCCGCGTGAAATTTCTACTCTAGTAGATCATGTCAATAACCACCGCGCTAATTTCTACTGTCGTAGATACGCCACGGAGCGTCTGGAC
ACTN1_1	ACTN1	ATCCACCGACACCGGCCCGATAATTTCTACTATTGTAGATTGTGCGATGGCGGCAATCTGAAATTTCTACTCTAGTAGATCCATTGATCTCCTGAGGCGTTAATTTCTACTGTCGTAGATGCCGTCAACCAGGAGAACGA
ACTN1_2	ACTN1	TGTGCGATGGCGGCAATCTGTAATTTCTACTATTGTAGATATCCACCGACACCGGCCCGAAAATTTCTACTCTAGTAGATGCCGTCAACCAGGAGAACGATAATTTCTACTGTCGTAGATCCATTGATCTCCTGAGGCGT
ACTN2_1	ACTN2	GAATGGATTCGTCGCACGATTAATTTCTACTATTGTAGATAAGCGCTCCAGTCTCCGAATAAATTTCTACTCTAGTAGATTCCCCCTTCAGACATCGTGATAATTTCTACTGTCGTAGATCAGCGTCGTGATAGTCCAGT
ACTN2_2	ACTN2	AAGCGCTCCAGTCTCCGAATTAATTTCTACTATTGTAGATGAATGGATTCGTCGCACGATAAATTTCTACTCTAGTAGATCAGCGTCGTGATAGTCCAGTTAATTTCTACTGTCGTAGATTCCCCCTTCAGACATCGTGA
ACTN3_1	ACTN3	GCGTAGTCGATGAGGTCAGGTAATTTCTACTATTGTAGATCTACAGGAGGTGCGGGCGTTAAATTTCTACTCTAGTAGATCGCAATGGCCTCAAACTCATTAATTTCTACTGTCGTAGATCTGAATGCGGGGCGGCTTGT
ACTN3_2	ACTN3	CTACAGGAGGTGCGGGCGTTTAATTTCTACTATTGTAGATGCGTAGTCGATGAGGTCAGGAAATTTCTACTCTAGTAGATCTGAATGCGGGGCGGCTTGTTAATTTCTACTGTCGTAGATCGCAATGGCCTCAAACTCAT
ACTN4_1	ACTN4	CCCGCTCCGGCTTAGGTAACTAATTTCTACTATTGTAGATATCGTCCATACCATCGAGGAAAATTTCTACTCTAGTAGATGCGACTACCGGCGTGTGCACTAATTTCTACTGTCGTAGATCTACGACTCCCACAATGTCA
ACTN4_2	ACTN4	ATCGTCCATACCATCGAGGATAATTTCTACTATTGTAGATCCCGCTCCGGCTTAGGTAACAAATTTCTACTCTAGTAGATCTACGACTCCCACAATGTCATAATTTCTACTGTCGTAGATGCGACTACCGGCGTGTGCAC
ACTR10_1	ACTR10	GGTTCAGTTCCGGAAGGTGTTAATTTCTACTATTGTAGATTAAGTGATCTGAAGCGAGGAAAATTTCTACTCTAGTAGATAGATCTAACCTGATTGATCCTAATTTCTACTGTCGTAGATAAAAGAACACGAGTGAGTGT
ACTR10_2	ACTR10	TAAGTGATCTGAAGCGAGGATAATTTCTACTATTGTAGATGGTTCAGTTCCGGAAGGTGTAAATTTCTACTCTAGTAGATAAAAGAACACGAGTGAGTGTTAATTTCTACTGTCGTAGATAGATCTAACCTGATTGATCC
ACTR1A_1	ACTR1A	AATCCGCTATCCCATGGAGCTAATTTCTACTATTGTAGATTAGTGTGGGCCGACCCAAGCAAATTTCTACTCTAGTAGATAACCCACGAAAAAACCGGGATAATTTCTACTGTCGTAGATGTTACGCTACAGGCAGGACC
ACTR1A_2	ACTR1A	TAGTGTGGGCCGACCCAAGCTAATTTCTACTATTGTAGATAATCCGCTATCCCATGGAGCAAATTTCTACTCTAGTAGATGTTACGCTACAGGCAGGACCTAATTTCTACTGTCGTAGATAACCCACGAAAAAACCGGGA
ACTR1B_1	ACTR1B	AGTCTCGCACCACGCCGTGCTAATTTCTACTATTGTAGATGTCCGATGAAGAGGTCCCCCAAATTTCTACTCTAGTAGATCATCAAGCGTGCTGCCGTCTTAATTTCTACTGTCGTAGATTTACTCGGGTTGAGCGGGGC
ACTR1B_2	ACTR1B	GTCCGATGAAGAGGTCCCCCTAATTTCTACTATTGTAGATAGTCTCGCACCACGCCGTGCAAATTTCTACTCTAGTAGATTTACTCGGGTTGAGCGGGGCTAATTTCTACTGTCGTAGATCATCAAGCGTGCTGCCGTCT
ACTR2_1	ACTR2	TAGCTCCCAGATGGACGTATTAATTTCTACTATTGTAGATATGTCATCCCAATTTCGTACAAATTTCTACTCTAGTAGATCTTTCACTTACCTTGATAAGTAATTTCTACTGTCGTAGATTAACAGTTAAGCTTAACCTA
ACTR2_2	ACTR2	ATGTCATCCCAATTTCGTACTAATTTCTACTATTGTAGATTAGCTCCCAGATGGACGTATAAATTTCTACTCTAGTAGATTAACAGTTAAGCTTAACCTATAATTTCTACTGTCGTAGATCTTTCACTTACCTTGATAAG
ACTR3_1	ACTR3	AGGAGCGCTATAGTTATGTCTAATTTCTACTATTGTAGATCCTCTCTAGGCTGAAGGGTAAAATTTCTACTCTAGTAGATAATAGACTGAACCTCCATTGTAATTTCTACTGTCGTAGATATAGTGGCCAATCCGCCATG
ACTR3_2	ACTR3	CCTCTCTAGGCTGAAGGGTATAATTTCTACTATTGTAGATAGGAGCGCTATAGTTATGTCAAATTTCTACTCTAGTAGATATAGTGGCCAATCCGCCATGTAATTTCTACTGTCGTAGATAATAGACTGAACCTCCATTG
ACTR3B_1	ACTR3B	AATCATTTAACGTACCAGGATAATTTCTACTATTGTAGATAGCTTGGTCAACTACCTTTGAAATTTCTACTCTAGTAGATCTTACAGACAGAACCTCCACTAATTTCTACTGTCGTAGATCCAAGTATGATGTGGATCCC
ACTR3B_2	ACTR3B	AGCTTGGTCAACTACCTTTGTAATTTCTACTATTGTAGATAATCATTTAACGTACCAGGAAAATTTCTACTCTAGTAGATCCAAGTATGATGTGGATCCCTAATTTCTACTGTCGTAGATCTTACAGACAGAACCTCCAC
ACTR3C_1	ACTR3C	CCAGAAGTGGATCAAACAGTTAATTTCTACTATTGTAGATATATACAATTCAGTTTGCCAAAATTTCTACTCTAGTAGATCGTTCACCCACTTGTCGAGATAATTTCTACTGTCGTAGATTTAACGGGGATAGTCATTGA
ACTR3C_2	ACTR3C	ATATACAATTCAGTTTGCCATAATTTCTACTATTGTAGATCCAGAAGTGGATCAAACAGTAAATTTCTACTCTAGTAGATTTAACGGGGATAGTCATTGATAATTTCTACTGTCGTAGATCGTTCACCCACTTGTCGAGA
ACTR5_1	ACTR5	CCTGCACATATAGCAGTCGGTAATTTCTACTATTGTAGATACGGCAAATGATGTCTGAGCAAATTTCTACTCTAGTAGATGCTGGTGCTGGACAACGGGTTAATTTCTACTGTCGTAGATACCGGCACGTTGCGGTCGAA
ACTR5_2	ACTR5	ACGGCAAATGATGTCTGAGCTAATTTCTACTATTGTAGATCCTGCACATATAGCAGTCGGAAATTTCTACTCTAGTAGATACCGGCACGTTGCGGTCGAATAATTTCTACTGTCGTAGATGCTGGTGCTGGACAACGGGT
ACTR6_1	ACTR6	ACTCAACACCATCTCTTCCCTAATTTCTACTATTGTAGATGATTGTCATTATACATACTTAAATTTCTACTCTAGTAGATTAATTGTCAGTTCCGGTCAATAATTTCTACTGTCGTAGATTAGGGCTACTTGGTGAATTG
ACTR6_2	ACTR6	GATTGTCATTATACATACTTTAATTTCTACTATTGTAGATACTCAACACCATCTCTTCCCAAATTTCTACTCTAGTAGATTAGGGCTACTTGGTGAATTGTAATTTCTACTGTCGTAGATTAATTGTCAGTTCCGGTCAA
ACTR8_1	ACTR8	AGGCACGCTCCTACAATAAGTAATTTCTACTATTGTAGATGTCCCTCCCTTAGGAGCCAAAAATTTCTACTCTAGTAGATTGTCCAACGATTCCAAAAGTTAATTTCTACTGTCGTAGATTTACCGAGTATTCCGATGAG
ACTR8_2	ACTR8	GTCCCTCCCTTAGGAGCCAATAATTTCTACTATTGTAGATAGGCACGCTCCTACAATAAGAAATTTCTACTCTAGTAGATTTACCGAGTATTCCGATGAGTAATTTCTACTGTCGTAGATTGTCCAACGATTCCAAAAGT
ACTRT1_1	ACTRT1	CACTACCCCATTGAGCGTGGTAATTTCTACTATTGTAGATAAAGAGGGCTCGGTCATAAGAAATTTCTACTCTAGTAGATCCACGGCCTTGTTGAGTATGTAATTTCTACTGTCGTAGATGCAAGACTTAATCAGAAGTA
ACTRT1_2	ACTRT1	AAAGAGGGCTCGGTCATAAGTAATTTCTACTATTGTAGATCACTACCCCATTGAGCGTGGAAATTTCTACTCTAGTAGATGCAAGACTTAATCAGAAGTATAATTTCTACTGTCGTAGATCCACGGCCTTGTTGAGTATG
ACTRT2_1	ACTRT2	TACCTGTCGGACCAGGCGGTTAATTTCTACTATTGTAGATGACCCCGGCACATGGTCAGCAAATTTCTACTCTAGTAGATGATGTCGTCCACGAGACCCTTAATTTCTACTGTCGTAGATCGGAGGCCGGAGGAGGTCCT
ACTRT2_2	ACTRT2	GACCCCGGCACATGGTCAGCTAATTTCTACTATTGTAGATTACCTGTCGGACCAGGCGGTAAATTTCTACTCTAGTAGATCGGAGGCCGGAGGAGGTCCTTAATTTCTACTGTCGTAGATGATGTCGTCCACGAGACCCT
ACTRT3_1	ACTRT3	CGTGATCTGTTGCCGGTTGGTAATTTCTACTATTGTAGATTCTACCCGAACATTATCGGCAAATTTCTACTCTAGTAGATTCTAGACAATCGGGTTTCTTTAATTTCTACTGTCGTAGATGCACAAGGCCAGTAGTGAAG
ACTRT3_2	ACTRT3	TCTACCCGAACATTATCGGCTAATTTCTACTATTGTAGATCGTGATCTGTTGCCGGTTGGAAATTTCTACTCTAGTAGATGCACAAGGCCAGTAGTGAAGTAATTTCTACTGTCGTAGATTCTAGACAATCGGGTTTCTT
ACVR1_1	ACVR1	TCACTGAGCATCAACGATGGTAATTTCTACTATTGTAGATCCGACACACTCCAACAGTGTAAATTTCTACTCTAGTAGATCCTGAACCATGACTTCTCATTAATTTCTACTGTCGTAGATCTGTGGGGTCATGACTTACT
ACVR1_2	ACVR1	CCGACACACTCCAACAGTGTTAATTTCTACTATTGTAGATTCACTGAGCATCAACGATGGAAATTTCTACTCTAGTAGATCTGTGGGGTCATGACTTACTTAATTTCTACTGTCGTAGATCCTGAACCATGACTTCTCAT
ACVR1B_1	ACVR1B	CCTGAACCAAGACCGTTCTTTAATTTCTACTATTGTAGATAGTCTCGATGAGCAATTCCAAAATTTCTACTCTAGTAGATTCTGAACCGGTACACAGTGATAATTTCTACTGTCGTAGATAATCTGGATGGGATGGAGCA
ACVR1B_2	ACVR1B	AGTCTCGATGAGCAATTCCATAATTTCTACTATTGTAGATCCTGAACCAAGACCGTTCTTAAATTTCTACTCTAGTAGATAATCTGGATGGGATGGAGCATAATTTCTACTGTCGTAGATTCTGAACCGGTACACAGTGA
ACVR1C_1	ACVR1C	CTGAAGCACAATCGTCCTTGTAATTTCTACTATTGTAGATGCTGGTATCTGAATATCATGAAATTTCTACTCTAGTAGATCAACAACATAACACTGCACCTAATTTCTACTGTCGTAGATCTGTAGGAGCACTGTCGACC
ACVR1C_2	ACVR1C	GCTGGTATCTGAATATCATGTAATTTCTACTATTGTAGATCTGAAGCACAATCGTCCTTGAAATTTCTACTCTAGTAGATCTGTAGGAGCACTGTCGACCTAATTTCTACTGTCGTAGATCAACAACATAACACTGCACC
ACVR2A_1	ACVR2A	GTCTACCTGTGAGATATGGCTAATTTCTACTATTGTAGATATTACACATATTGCCCTCACAAATTTCTACTCTAGTAGATAAGAGACCACATTAGCCTTATAATTTCTACTGTCGTAGATACGAATATGTGGCTGTCAAA
ACVR2A_2	ACVR2A	ATTACACATATTGCCCTCACTAATTTCTACTATTGTAGATGTCTACCTGTGAGATATGGCAAATTTCTACTCTAGTAGATACGAATATGTGGCTGTCAAATAATTTCTACTGTCGTAGATAAGAGACCACATTAGCCTTA
ACVR2B_1	ACVR2B	GATGTACCGGCATCGCAAGCTAATTTCTACTATTGTAGATACGAGCTCGATGGTGCCAGAAAATTTCTACTCTAGTAGATCCAGTCACGTACGAGCCACCTAATTTCTACTGTCGTAGATATTGCTGCCGAGAAGCGAGG
ACVR2B_2	ACVR2B	ACGAGCTCGATGGTGCCAGATAATTTCTACTATTGTAGATGATGTACCGGCATCGCAAGCAAATTTCTACTCTAGTAGATATTGCTGCCGAGAAGCGAGGTAATTTCTACTGTCGTAGATCCAGTCACGTACGAGCCACC
ACVRL1_1	ACVRL1	GTCAACCACTACTGCTGCGATAATTTCTACTATTGTAGATTAGATCTCAGTCTCCCGGAAAAATTTCTACTCTAGTAGATGCGGACACAGCTAGCCTCAGTAATTTCTACTGTCGTAGATGGTACACAGGGCAAACCAGC
ACVRL1_2	ACVRL1	TAGATCTCAGTCTCCCGGAATAATTTCTACTATTGTAGATGTCAACCACTACTGCTGCGAAAATTTCTACTCTAGTAGATGGTACACAGGGCAAACCAGCTAATTTCTACTGTCGTAGATGCGGACACAGCTAGCCTCAG
ACY1_1	ACY1	CGCCAGTACCTGCGTATCCGTAATTTCTACTATTGTAGATACGGAGGTCACGGACCCCTCAAATTTCTACTCTAGTAGATTGGGGAACCGGTGGCCCTCCTAATTTCTACTGTCGTAGATTGGCCAGGTCAACACGGTCA
ACY1_2	ACY1	ACGGAGGTCACGGACCCCTCTAATTTCTACTATTGTAGATCGCCAGTACCTGCGTATCCGAAATTTCTACTCTAGTAGATTGGCCAGGTCAACACGGTCATAATTTCTACTGTCGTAGATTGGGGAACCGGTGGCCCTCC
ACY3_1	ACY3	ATCGCGAAGTCCTCCCACGATAATTTCTACTATTGTAGATAGGCCCACCCCGGACGACCCAAATTTCTACTCTAGTAGATGGGCCAGGTAGACGCCCGACTAATTTCTACTGTCGTAGATGATGAAGTCCAGAACTGTGG
ACY3_2	ACY3	AGGCCCACCCCGGACGACCCTAATTTCTACTATTGTAGATATCGCGAAGTCCTCCCACGAAAATTTCTACTCTAGTAGATGATGAAGTCCAGAACTGTGGTAATTTCTACTGTCGTAGATGGGCCAGGTAGACGCCCGAC
ACYP1_1	ACYP1	CGGAAAAACACCCCTTGCACTAATTTCTACTATTGTAGATATAATCCACTGATATCAGGGAAATTTCTACTCTAGTAGATAAGGTGCGTCATATGCAGGATAATTTCTACTGTCGTAGATACCCCCCTTAGGCTGAGGGT
ACYP1_2	ACYP1	ATAATCCACTGATATCAGGGTAATTTCTACTATTGTAGATCGGAAAAACACCCCTTGCACAAATTTCTACTCTAGTAGATACCCCCCTTAGGCTGAGGGTTAATTTCTACTGTCGTAGATAAGGTGCGTCATATGCAGGA
ACYP2_1	ACYP2	GAACACCTCGTAGTCCACGGTAATTTCTACTATTGTAGATCTACTCACATGGAATTGACTAAATTTCTACTCTAGTAGATTCCTGAAACAGTATACAGAATAATTTCTACTGTCGTAGATCTGGTATTCTTCACCCAGCC
ACYP2_2	ACYP2	CTACTCACATGGAATTGACTTAATTTCTACTATTGTAGATGAACACCTCGTAGTCCACGGAAATTTCTACTCTAGTAGATCTGGTATTCTTCACCCAGCCTAATTTCTACTGTCGTAGATTCCTGAAACAGTATACAGAA
ADA_1	ADA	GGGGTCAAGGCCCGGTCCATTAATTTCTACTATTGTAGATGGGGCAACTCACGCGATAGCAAATTTCTACTCTAGTAGATGAGTTGGCCAGCAGGTGCGGTAATTTCTACTGTCGTAGATCCGTACTGTCCACGCCGGGG
ADA_2	ADA	GGGGCAACTCACGCGATAGCTAATTTCTACTATTGTAGATGGGGTCAAGGCCCGGTCCATAAATTTCTACTCTAGTAGATCCGTACTGTCCACGCCGGGGTAATTTCTACTGTCGTAGATGAGTTGGCCAGCAGGTGCGG
ADA2_1	ADA2	TGAACTACTACTCACCTGTCTAATTTCTACTATTGTAGATTACGAGGACAACGTGCTCTAAAATTTCTACTCTAGTAGATAGCGTCATGAGCCTCTCATTTAATTTCTACTGTCGTAGATAACAACAGATGCGCCCGTGT
ADA2_2	ADA2	TACGAGGACAACGTGCTCTATAATTTCTACTATTGTAGATTGAACTACTACTCACCTGTCAAATTTCTACTCTAGTAGATAACAACAGATGCGCCCGTGTTAATTTCTACTGTCGTAGATAGCGTCATGAGCCTCTCATT
ADAD1_1	ADAD1	CCTTTACATGAACCAGTTGCTAATTTCTACTATTGTAGATTCTGAACTAGCATATGTTTCAAATTTCTACTCTAGTAGATCACAAATGCAGCGAGTTCAGTAATTTCTACTGTCGTAGATGCTGTAGAAGAGCAGAAGTT
ADAD1_2	ADAD1	TCTGAACTAGCATATGTTTCTAATTTCTACTATTGTAGATCCTTTACATGAACCAGTTGCAAATTTCTACTCTAGTAGATGCTGTAGAAGAGCAGAAGTTTAATTTCTACTGTCGTAGATCACAAATGCAGCGAGTTCAG
ADAD2_1	ADAD2	CCACGCCCGGGCTGCCCCCATAATTTCTACTATTGTAGATGGCCTGGGCGGGTAGCGGTCAAATTTCTACTCTAGTAGATGCGCTCACCGAGAAGGGGAATAATTTCTACTGTCGTAGATACGGGCCGCGCCCTTGGGGG
ADAD2_2	ADAD2	GGCCTGGGCGGGTAGCGGTCTAATTTCTACTATTGTAGATCCACGCCCGGGCTGCCCCCAAAATTTCTACTCTAGTAGATACGGGCCGCGCCCTTGGGGGTAATTTCTACTGTCGTAGATGCGCTCACCGAGAAGGGGAA
ADAL_1	ADAL	CAGATGACGGCGTCAAGTACTAATTTCTACTATTGTAGATATGGTATGAGAACTAATGGAAAATTTCTACTCTAGTAGATTACCTTCAAGTATAGATTCCTAATTTCTACTGTCGTAGATAAATCCACGATCAGATGACT
ADAL_2	ADAL	ATGGTATGAGAACTAATGGATAATTTCTACTATTGTAGATCAGATGACGGCGTCAAGTACAAATTTCTACTCTAGTAGATAAATCCACGATCAGATGACTTAATTTCTACTGTCGTAGATTACCTTCAAGTATAGATTCC
ADAM10_1	ADAM10	GACTATCCCCATAAATACGGTAATTTCTACTATTGTAGATGATCAATACAACTGCTGATGAAATTTCTACTCTAGTAGATGGAGGTACATGAGACCCATATAATTTCTACTGTCGTAGATCGTCTAGATTTCCATGCCCA
ADAM10_2	ADAM10	GATCAATACAACTGCTGATGTAATTTCTACTATTGTAGATGACTATCCCCATAAATACGGAAATTTCTACTCTAGTAGATCGTCTAGATTTCCATGCCCATAATTTCTACTGTCGTAGATGGAGGTACATGAGACCCATA
ADAM11_1	ADAM11	CCTAGTACGAACCACGGGGTTAATTTCTACTATTGTAGATTCGCGCTGTAGCATCGACGAAAATTTCTACTCTAGTAGATGGGCTCCACGATGTAAGTCATAATTTCTACTGTCGTAGATTGGCGGACCCTTGTGTCCAG
ADAM11_2	ADAM11	TCGCGCTGTAGCATCGACGATAATTTCTACTATTGTAGATCCTAGTACGAACCACGGGGTAAATTTCTACTCTAGTAGATTGGCGGACCCTTGTGTCCAGTAATTTCTACTGTCGTAGATGGGCTCCACGATGTAAGTCA
ADAM12_1	ADAM12	CAGACCACTGAACATTCGGATAATTTCTACTATTGTAGATAAGGGACCACCATCGGCATGAAATTTCTACTCTAGTAGATCGCAGAGGTCTCATTGCCAGTAATTTCTACTGTCGTAGATACAGCACAGCCCATGTGCGC
ADAM12_2	ADAM12	AAGGGACCACCATCGGCATGTAATTTCTACTATTGTAGATCAGACCACTGAACATTCGGAAAATTTCTACTCTAGTAGATACAGCACAGCCCATGTGCGCTAATTTCTACTGTCGTAGATCGCAGAGGTCTCATTGCCAG
ADAM15_1	ADAM15	GACAACAGGGTCCGTCAGATTAATTTCTACTATTGTAGATGAACGGCTGCCTAGCCTACCAAATTTCTACTCTAGTAGATCGGCCCCTGAATGTACGAGTTAATTTCTACTGTCGTAGATGAGGCTAATTGGGAGATCGT
ADAM15_2	ADAM15	GAACGGCTGCCTAGCCTACCTAATTTCTACTATTGTAGATGACAACAGGGTCCGTCAGATAAATTTCTACTCTAGTAGATGAGGCTAATTGGGAGATCGTTAATTTCTACTGTCGTAGATCGGCCCCTGAATGTACGAGT
ADAM17_1	ADAM17	CCTCTATGTTATATTCGGCCTAATTTCTACTATTGTAGATTTACCGAATGCTGCTGGATAAAATTTCTACTCTAGTAGATCCTCTTGTGGAGACTTGAGATAATTTCTACTGTCGTAGATACGAGCACAAAGAATTATGG
ADAM17_2	ADAM17	TTACCGAATGCTGCTGGATATAATTTCTACTATTGTAGATCCTCTATGTTATATTCGGCCAAATTTCTACTCTAGTAGATACGAGCACAAAGAATTATGGTAATTTCTACTGTCGTAGATCCTCTTGTGGAGACTTGAGA
ADAM18_1	ADAM18	GGAGTGCCAGTGGTAGAAAGTAATTTCTACTATTGTAGATGTATCCAGATGCAATAGGTTAAATTTCTACTCTAGTAGATCGAGATGTAGAGTGTAAGGTTAATTTCTACTGTCGTAGATCATGCCAAAAATCTTTGTAA
ADAM18_2	ADAM18	GTATCCAGATGCAATAGGTTTAATTTCTACTATTGTAGATGGAGTGCCAGTGGTAGAAAGAAATTTCTACTCTAGTAGATCATGCCAAAAATCTTTGTAATAATTTCTACTGTCGTAGATCGAGATGTAGAGTGTAAGGT
ADAM19_1	ADAM19	GTTTCAGAAGAATCGACGAGTAATTTCTACTATTGTAGATCCGGGGGCGGCTTGAGATGTAAATTTCTACTCTAGTAGATCGTGATTAATTGGGCGTTGTTAATTTCTACTGTCGTAGATTGTACGGGCAAGTCTCCCCA
ADAM19_2	ADAM19	CCGGGGGCGGCTTGAGATGTTAATTTCTACTATTGTAGATGTTTCAGAAGAATCGACGAGAAATTTCTACTCTAGTAGATTGTACGGGCAAGTCTCCCCATAATTTCTACTGTCGTAGATCGTGATTAATTGGGCGTTGT
ADAM2_1	ADAM2	TCAGCACCCCAGAACCATAATAATTTCTACTATTGTAGATTGCCACTACCAAGGGTATATAAATTTCTACTCTAGTAGATAAGCCGGTTCAAACTGTGCTTAATTTCTACTGTCGTAGATAGTTGATTGGATTGACGAAT
ADAM2_2	ADAM2	TGCCACTACCAAGGGTATATTAATTTCTACTATTGTAGATTCAGCACCCCAGAACCATAAAAATTTCTACTCTAGTAGATAGTTGATTGGATTGACGAATTAATTTCTACTGTCGTAGATAAGCCGGTTCAAACTGTGCT
ADAM20_1	ADAM20	GTTGTCACCTTTCTATAGGCTAATTTCTACTATTGTAGATTTGAGCTGGTAGTGGTCGTGAAATTTCTACTCTAGTAGATCACACTGCCGTATGGTTCCATAATTTCTACTGTCGTAGATCCCTCATGTGGACAATGTAT
ADAM20_2	ADAM20	TTGAGCTGGTAGTGGTCGTGTAATTTCTACTATTGTAGATGTTGTCACCTTTCTATAGGCAAATTTCTACTCTAGTAGATCCCTCATGTGGACAATGTATTAATTTCTACTGTCGTAGATCACACTGCCGTATGGTTCCA
ADAM21_1	ADAM21	TCTTATAAACCAGGTGTTCATAATTTCTACTATTGTAGATCCAGCTACAGCATGATGCTGAAATTTCTACTCTAGTAGATCCTACACAGATGACCGTGCATAATTTCTACTGTCGTAGATCCGGAAGTGGTGATCCCCTT
ADAM21_2	ADAM21	CCAGCTACAGCATGATGCTGTAATTTCTACTATTGTAGATTCTTATAAACCAGGTGTTCAAAATTTCTACTCTAGTAGATCCGGAAGTGGTGATCCCCTTTAATTTCTACTGTCGTAGATCCTACACAGATGACCGTGCA
ADAM22_1	ADAM22	CTCGGATATGGCCCTGGTAGTAATTTCTACTATTGTAGATGTCGATATCCTCGTAATGTAAAATTTCTACTCTAGTAGATGTGGAGCGCCAGAGCATCGTTAATTTCTACTGTCGTAGATGGTGAATGTAAATGCGAGGA
ADAM22_2	ADAM22	GTCGATATCCTCGTAATGTATAATTTCTACTATTGTAGATCTCGGATATGGCCCTGGTAGAAATTTCTACTCTAGTAGATGGTGAATGTAAATGCGAGGATAATTTCTACTGTCGTAGATGTGGAGCGCCAGAGCATCGT
ADAM23_1	ADAM23	CGTAGCCATCACGTGGTATATAATTTCTACTATTGTAGATAGAAAAGCACAGGTCGACCAAAATTTCTACTCTAGTAGATGAGGTGTCTGTTCTCGCACATAATTTCTACTGTCGTAGATGAGCCGAAGGCTTCAATCTG
ADAM23_2	ADAM23	AGAAAAGCACAGGTCGACCATAATTTCTACTATTGTAGATCGTAGCCATCACGTGGTATAAAATTTCTACTCTAGTAGATGAGCCGAAGGCTTCAATCTGTAATTTCTACTGTCGTAGATGAGGTGTCTGTTCTCGCACA
ADAM28_1	ADAM28	ACAGCTTCTATATACCCACATAATTTCTACTATTGTAGATCGTGATGGCAAGGGAAGCCAAAATTTCTACTCTAGTAGATGCAGGAACAATTTGAAACTGTAATTTCTACTGTCGTAGATGCATCACAGCAAATATTGGT
ADAM28_2	ADAM28	CGTGATGGCAAGGGAAGCCATAATTTCTACTATTGTAGATACAGCTTCTATATACCCACAAAATTTCTACTCTAGTAGATGCATCACAGCAAATATTGGTTAATTTCTACTGTCGTAGATGCAGGAACAATTTGAAACTG
ADAM29_1	ADAM29	GGTGCAGGCGCAAATACTGCTAATTTCTACTATTGTAGATGAGGAATGTGTACACCACACAAATTTCTACTCTAGTAGATAGTCGTTCCTTTCATAACGATAATTTCTACTGTCGTAGATCATAAATCCGGATCTCATGG
ADAM29_2	ADAM29	GAGGAATGTGTACACCACACTAATTTCTACTATTGTAGATGGTGCAGGCGCAAATACTGCAAATTTCTACTCTAGTAGATCATAAATCCGGATCTCATGGTAATTTCTACTGTCGTAGATAGTCGTTCCTTTCATAACGA
ADAM30_1	ADAM30	AGTGTATCCTCATACGAACATAATTTCTACTATTGTAGATGTCCATCTGGATACGTGTGTAAATTTCTACTCTAGTAGATCAAACGACCATGCAAGAGCATAATTTCTACTGTCGTAGATACGGAGCCCATGTAGTTGCA
ADAM30_2	ADAM30	GTCCATCTGGATACGTGTGTTAATTTCTACTATTGTAGATAGTGTATCCTCATACGAACAAAATTTCTACTCTAGTAGATACGGAGCCCATGTAGTTGCATAATTTCTACTGTCGTAGATCAAACGACCATGCAAGAGCA
ADAM32_1	ADAM32	CAATCAGGCGTTGAATGTAGTAATTTCTACTATTGTAGATCAAATACACTCTCACAACGTAAATTTCTACTCTAGTAGATATGGTCACACTCAGCACGTGTAATTTCTACTGTCGTAGATCTAGTTATCATACTTACAGC
ADAM32_2	ADAM32	CAAATACACTCTCACAACGTTAATTTCTACTATTGTAGATCAATCAGGCGTTGAATGTAGAAATTTCTACTCTAGTAGATCTAGTTATCATACTTACAGCTAATTTCTACTGTCGTAGATATGGTCACACTCAGCACGTG
ADAM33_1	ADAM33	CGCGCGTGTTCAGCGCCTGCTAATTTCTACTATTGTAGATTGGTCCCAGGAGTGCCGCGAAAATTTCTACTCTAGTAGATGGGTCCTGCGCGCTTCTCGCTAATTTCTACTGTCGTAGATAGCGTGGGACATGCGCCATC
ADAM33_2	ADAM33	TGGTCCCAGGAGTGCCGCGATAATTTCTACTATTGTAGATCGCGCGTGTTCAGCGCCTGCAAATTTCTACTCTAGTAGATAGCGTGGGACATGCGCCATCTAATTTCTACTGTCGTAGATGGGTCCTGCGCGCTTCTCGC
ADAM7_1	ADAM7	GCTGCCAGTATCAGTACGTGTAATTTCTACTATTGTAGATTAAGCCAACATGCATGCTCAAAATTTCTACTCTAGTAGATCTAGGCTCAAATTACAGTGATAATTTCTACTGTCGTAGATTCTGATACAGAAGCGAGATA
ADAM7_2	ADAM7	TAAGCCAACATGCATGCTCATAATTTCTACTATTGTAGATGCTGCCAGTATCAGTACGTGAAATTTCTACTCTAGTAGATTCTGATACAGAAGCGAGATATAATTTCTACTGTCGTAGATCTAGGCTCAAATTACAGTGA
ADAM8_1	ADAM8	GAGCGGCCGCAGTCGGTGTGTAATTTCTACTATTGTAGATAGGGGTGTCGACTTCACCGGAAATTTCTACTCTAGTAGATTGTGACGGCCGGCACCCTGATAATTTCTACTGTCGTAGATCCACCTCCAGCACCCGATGA
ADAM8_2	ADAM8	AGGGGTGTCGACTTCACCGGTAATTTCTACTATTGTAGATGAGCGGCCGCAGTCGGTGTGAAATTTCTACTCTAGTAGATCCACCTCCAGCACCCGATGATAATTTCTACTGTCGTAGATTGTGACGGCCGGCACCCTGA
ADAM9_1	ADAM9	TTATCACACGTCGGAGACATTAATTTCTACTATTGTAGATCTTACTCGAAGTAGCTGAGTAAATTTCTACTCTAGTAGATTGCCGAGGAAAAACCAGTGATAATTTCTACTGTCGTAGATAACTGACCTTTGGAGTACCA
ADAM9_2	ADAM9	CTTACTCGAAGTAGCTGAGTTAATTTCTACTATTGTAGATTTATCACACGTCGGAGACATAAATTTCTACTCTAGTAGATAACTGACCTTTGGAGTACCATAATTTCTACTGTCGTAGATTGCCGAGGAAAAACCAGTGA
ADAMDEC1_1	ADAMDEC1	GATGGTAGTTCTTACCTCAATAATTTCTACTATTGTAGATACGCTCCATGAAATAGTTTGAAATTTCTACTCTAGTAGATACACCACATGTGTGGTTAGCTAATTTCTACTGTCGTAGATGGACCCTACCATGTTCTCAG
ADAMDEC1_2	ADAMDEC1	ACGCTCCATGAAATAGTTTGTAATTTCTACTATTGTAGATGATGGTAGTTCTTACCTCAAAAATTTCTACTCTAGTAGATGGACCCTACCATGTTCTCAGTAATTTCTACTGTCGTAGATACACCACATGTGTGGTTAGC
ADAMTS1_1	ADAMTS1	GTTTGACACACCAGCACCCCTAATTTCTACTATTGTAGATCCAGTCGGCCGGGGCTCGTCAAATTTCTACTCTAGTAGATACGCTCCAGAACGTGGGGCGTAATTTCTACTGTCGTAGATTACAATCTGGCTGCCACCGA
ADAMTS1_2	ADAMTS1	CCAGTCGGCCGGGGCTCGTCTAATTTCTACTATTGTAGATGTTTGACACACCAGCACCCCAAATTTCTACTCTAGTAGATTACAATCTGGCTGCCACCGATAATTTCTACTGTCGTAGATACGCTCCAGAACGTGGGGCG
ADAMTS10_1	ADAMTS10	CCACGCCGTCATGGTTCATGTAATTTCTACTATTGTAGATGCATGGAGTCAAATCGCGTCAAATTTCTACTCTAGTAGATGCTAGGCACGTGAGCGAGCATAATTTCTACTGTCGTAGATACGTAGCGCTCTCGGCTGAC
ADAMTS10_2	ADAMTS10	GCATGGAGTCAAATCGCGTCTAATTTCTACTATTGTAGATCCACGCCGTCATGGTTCATGAAATTTCTACTCTAGTAGATACGTAGCGCTCTCGGCTGACTAATTTCTACTGTCGTAGATGCTAGGCACGTGAGCGAGCA
ADAMTS12_1	ADAMTS12	AATGCCACCGAGGATCGCTGTAATTTCTACTATTGTAGATTCTGGACTCACTCGGGGTTGAAATTTCTACTCTAGTAGATACTTGACGGTCAATCAAGGATAATTTCTACTGTCGTAGATCCGCCGAGCCCTGAGCTCAC
ADAMTS12_2	ADAMTS12	TCTGGACTCACTCGGGGTTGTAATTTCTACTATTGTAGATAATGCCACCGAGGATCGCTGAAATTTCTACTCTAGTAGATCCGCCGAGCCCTGAGCTCACTAATTTCTACTGTCGTAGATACTTGACGGTCAATCAAGGA
ADAMTS13_1	ADAMTS13	ATGTCGCAACAGTGCGCCAGTAATTTCTACTATTGTAGATCAGCCACGACATAGCGCCCTAAATTTCTACTCTAGTAGATACCAGGTGCACCCGAAACTGTAATTTCTACTGTCGTAGATCAGCCTAAGCCACGGCAGGC
ADAMTS13_2	ADAMTS13	CAGCCACGACATAGCGCCCTTAATTTCTACTATTGTAGATATGTCGCAACAGTGCGCCAGAAATTTCTACTCTAGTAGATCAGCCTAAGCCACGGCAGGCTAATTTCTACTGTCGTAGATACCAGGTGCACCCGAAACTG
ADAMTS14_1	ADAMTS14	ACGATGGGACACGCTGCAGCTAATTTCTACTATTGTAGATCGCGCTCGATCAGGCTCAGGAAATTTCTACTCTAGTAGATGGCGGGCCTCATCCGCACAGTAATTTCTACTGTCGTAGATGGGCCCATGTTCGAGTACCA
ADAMTS14_2	ADAMTS14	CGCGCTCGATCAGGCTCAGGTAATTTCTACTATTGTAGATACGATGGGACACGCTGCAGCAAATTTCTACTCTAGTAGATGGGCCCATGTTCGAGTACCATAATTTCTACTGTCGTAGATGGCGGGCCTCATCCGCACAG
ADAMTS15_1	ADAMTS15	GTGTCTATCCCGCGGTACGTTAATTTCTACTATTGTAGATGAGATCGTGACTCCGGGCCCAAATTTCTACTCTAGTAGATGCTACCGAGGCGCCGAGTATTAATTTCTACTGTCGTAGATCCTACACCTGACGCCGGATG
ADAMTS15_2	ADAMTS15	GAGATCGTGACTCCGGGCCCTAATTTCTACTATTGTAGATGTGTCTATCCCGCGGTACGTAAATTTCTACTCTAGTAGATCCTACACCTGACGCCGGATGTAATTTCTACTGTCGTAGATGCTACCGAGGCGCCGAGTAT
ADAMTS16_1	ADAMTS16	GTCGACCACCACCAAGGTCTTAATTTCTACTATTGTAGATATGGGACACGTAATCGCCCCAAATTTCTACTCTAGTAGATAGTCAGGCATGATACGAACATAATTTCTACTGTCGTAGATCTTCCAATACGATGGCACCA
ADAMTS16_2	ADAMTS16	ATGGGACACGTAATCGCCCCTAATTTCTACTATTGTAGATGTCGACCACCACCAAGGTCTAAATTTCTACTCTAGTAGATCTTCCAATACGATGGCACCATAATTTCTACTGTCGTAGATAGTCAGGCATGATACGAACA
ADAMTS17_1	ADAMTS17	GAAAATCGGCTGTGACGGCATAATTTCTACTATTGTAGATGGCTAAGTTGTCCATTGGGCAAATTTCTACTCTAGTAGATAGTGGTGCCGCGCGGGGGAGTAATTTCTACTGTCGTAGATTACTCGGGCCGTGTGCTCGG
ADAMTS17_2	ADAMTS17	GGCTAAGTTGTCCATTGGGCTAATTTCTACTATTGTAGATGAAAATCGGCTGTGACGGCAAAATTTCTACTCTAGTAGATTACTCGGGCCGTGTGCTCGGTAATTTCTACTGTCGTAGATAGTGGTGCCGCGCGGGGGAG
ADAMTS18_1	ADAMTS18	GTGCCACCGAGTAGGCCACATAATTTCTACTATTGTAGATTGACACCCCCGCTTACCATGAAATTTCTACTCTAGTAGATGAGCCTAGTTCATGATCACATAATTTCTACTGTCGTAGATGGGCTCAACAGTGTGCAGAA
ADAMTS18_2	ADAMTS18	TGACACCCCCGCTTACCATGTAATTTCTACTATTGTAGATGTGCCACCGAGTAGGCCACAAAATTTCTACTCTAGTAGATGGGCTCAACAGTGTGCAGAATAATTTCTACTGTCGTAGATGAGCCTAGTTCATGATCACA
ADAMTS19_1	ADAMTS19	CGCTCTCGACTGCTGATCCCTAATTTCTACTATTGTAGATGTCGCCATCCGGCTCGGCATAAATTTCTACTCTAGTAGATGGTATAGCTTACTTGAGTGGTAATTTCTACTGTCGTAGATTAGCAAGCAGTTACTGGCCT
ADAMTS19_2	ADAMTS19	GTCGCCATCCGGCTCGGCATTAATTTCTACTATTGTAGATCGCTCTCGACTGCTGATCCCAAATTTCTACTCTAGTAGATTAGCAAGCAGTTACTGGCCTTAATTTCTACTGTCGTAGATGGTATAGCTTACTTGAGTGG
ADAMTS2_1	ADAMTS2	GAGCACGGCGACGCCCAGCATAATTTCTACTATTGTAGATCGATCTCGATGAGGCTCATGAAATTTCTACTCTAGTAGATACGCCCGTGCCACAGGTACGTAATTTCTACTGTCGTAGATGACGTAGAGACAGCTCCCGA
ADAMTS2_2	ADAMTS2	CGATCTCGATGAGGCTCATGTAATTTCTACTATTGTAGATGAGCACGGCGACGCCCAGCAAAATTTCTACTCTAGTAGATGACGTAGAGACAGCTCCCGATAATTTCTACTGTCGTAGATACGCCCGTGCCACAGGTACG
ADAMTS20_1	ADAMTS20	CACATAGCCCATGACGGCAATAATTTCTACTATTGTAGATTTACCTCCTCACGGTGAATCAAATTTCTACTCTAGTAGATACACGTGATCACAACCAGCTTAATTTCTACTGTCGTAGATGTACAGCCTTCCCATGGTCC
ADAMTS20_2	ADAMTS20	TTACCTCCTCACGGTGAATCTAATTTCTACTATTGTAGATCACATAGCCCATGACGGCAAAAATTTCTACTCTAGTAGATGTACAGCCTTCCCATGGTCCTAATTTCTACTGTCGTAGATACACGTGATCACAACCAGCT
ADAMTS3_1	ADAMTS3	CATGGCAAAGAGCACGTCCATAATTTCTACTATTGTAGATATATACCCCCTGGGGCTAGAAAATTTCTACTCTAGTAGATGTCCATGACCCCCAATTGCCTAATTTCTACTGTCGTAGATTCCGGATTCTATACGTAGCA
ADAMTS3_2	ADAMTS3	ATATACCCCCTGGGGCTAGATAATTTCTACTATTGTAGATCATGGCAAAGAGCACGTCCAAAATTTCTACTCTAGTAGATTCCGGATTCTATACGTAGCATAATTTCTACTGTCGTAGATGTCCATGACCCCCAATTGCC
ADAMTS4_1	ADAMTS4	GCAGGTAGCGCTTTAGCCCCTAATTTCTACTATTGTAGATAAAGTGGTCAGGGTCCGAGTAAATTTCTACTCTAGTAGATAATGGGCCTTTGAGCACCTCTAATTTCTACTGTCGTAGATATCGGCCCAGGGCGAGTGTT
ADAMTS4_2	ADAMTS4	AAAGTGGTCAGGGTCCGAGTTAATTTCTACTATTGTAGATGCAGGTAGCGCTTTAGCCCCAAATTTCTACTCTAGTAGATATCGGCCCAGGGCGAGTGTTTAATTTCTACTGTCGTAGATAATGGGCCTTTGAGCACCTC
ADAMTS5_1	ADAMTS5	GGGTGTAGCGCGCGTGCTTGTAATTTCTACTATTGTAGATTCGATGCTAGCATGGCTGTAAAATTTCTACTCTAGTAGATCTGGACCTACCACGAAAGCATAATTTCTACTGTCGTAGATGTGAGCCACAGTGAAGGCTG
ADAMTS5_2	ADAMTS5	TCGATGCTAGCATGGCTGTATAATTTCTACTATTGTAGATGGGTGTAGCGCGCGTGCTTGAAATTTCTACTCTAGTAGATGTGAGCCACAGTGAAGGCTGTAATTTCTACTGTCGTAGATCTGGACCTACCACGAAAGCA
ADAMTS6_1	ADAMTS6	AGTATGGAGCAACCTCCCGCTAATTTCTACTATTGTAGATTACACTGAACGTGCTCCTGCAAATTTCTACTCTAGTAGATAGCGGGCCACTATAATATTCTAATTTCTACTGTCGTAGATGCTACTTACGCTGGACTGTC
ADAMTS6_2	ADAMTS6	TACACTGAACGTGCTCCTGCTAATTTCTACTATTGTAGATAGTATGGAGCAACCTCCCGCAAATTTCTACTCTAGTAGATGCTACTTACGCTGGACTGTCTAATTTCTACTGTCGTAGATAGCGGGCCACTATAATATTC
ADAMTS7_1	ADAMTS7	GCTGCAGCCGCCAGTATATCTAATTTCTACTATTGTAGATAGCTCTCCAACGAGGACTACAAATTTCTACTCTAGTAGATTCTGTTGGTCATCAGGCCGGTAATTTCTACTGTCGTAGATAGAGCTATGTGCTGACCATC
ADAMTS7_2	ADAMTS7	AGCTCTCCAACGAGGACTACTAATTTCTACTATTGTAGATGCTGCAGCCGCCAGTATATCAAATTTCTACTCTAGTAGATAGAGCTATGTGCTGACCATCTAATTTCTACTGTCGTAGATTCTGTTGGTCATCAGGCCGG
ADAMTS8_1	ADAMTS8	CTAGCGCCCGAGTTCAAGATTAATTTCTACTATTGTAGATTGTCTGAGGCGCGCTTCGTGAAATTTCTACTCTAGTAGATGGCCGGATTTCCGCCACTGCTAATTTCTACTGTCGTAGATAACCAGCCCAGCGACCGCCA
ADAMTS8_2	ADAMTS8	TGTCTGAGGCGCGCTTCGTGTAATTTCTACTATTGTAGATCTAGCGCCCGAGTTCAAGATAAATTTCTACTCTAGTAGATAACCAGCCCAGCGACCGCCATAATTTCTACTGTCGTAGATGGCCGGATTTCCGCCACTGC
ADAMTS9_1	ADAMTS9	TGATCAAAGATGCGATCGGCTAATTTCTACTATTGTAGATCGTAGCACTGGTTATGGCGAAAATTTCTACTCTAGTAGATAAAGCAAGCTGGATGCGATCTAATTTCTACTGTCGTAGATATCGATCTTCACCAAACTGA
ADAMTS9_2	ADAMTS9	CGTAGCACTGGTTATGGCGATAATTTCTACTATTGTAGATTGATCAAAGATGCGATCGGCAAATTTCTACTCTAGTAGATATCGATCTTCACCAAACTGATAATTTCTACTGTCGTAGATAAAGCAAGCTGGATGCGATC
ADAMTSL1_1	ADAMTSL1	GACGAGCTGTATGACTGGGATAATTTCTACTATTGTAGATGATGGTACGCGTTGCTATACAAATTTCTACTCTAGTAGATTGAACACCCCCGCCACACGTTAATTTCTACTGTCGTAGATAGCTCATCGGAGGCAACCGC
ADAMTSL1_2	ADAMTSL1	GATGGTACGCGTTGCTATACTAATTTCTACTATTGTAGATGACGAGCTGTATGACTGGGAAAATTTCTACTCTAGTAGATAGCTCATCGGAGGCAACCGCTAATTTCTACTGTCGTAGATTGAACACCCCCGCCACACGT
ADAMTSL2_1	ADAMTSL2	GTCCCGCACAACGGCTCCCTTAATTTCTACTATTGTAGATCACCGGTACATGTCCGCGGGAAATTTCTACTCTAGTAGATCCTTGCGATAGTTGCCCGTCTAATTTCTACTGTCGTAGATCAGGAGTGTCCGCCGGACGG
ADAMTSL2_2	ADAMTSL2	CACCGGTACATGTCCGCGGGTAATTTCTACTATTGTAGATGTCCCGCACAACGGCTCCCTAAATTTCTACTCTAGTAGATCAGGAGTGTCCGCCGGACGGTAATTTCTACTGTCGTAGATCCTTGCGATAGTTGCCCGTC
ADAMTSL3_1	ADAMTSL3	TACGAGAAAGACGCCGGGGCTAATTTCTACTATTGTAGATTGGAATCGTCGCACGGGGCAAAATTTCTACTCTAGTAGATCAGTGCACCACAGACTTACCTAATTTCTACTGTCGTAGATCGACTGGGAGTACGCTGGGT
ADAMTSL3_2	ADAMTSL3	TGGAATCGTCGCACGGGGCATAATTTCTACTATTGTAGATTACGAGAAAGACGCCGGGGCAAATTTCTACTCTAGTAGATCGACTGGGAGTACGCTGGGTTAATTTCTACTGTCGTAGATCAGTGCACCACAGACTTACC
ADAMTSL4_1	ADAMTSL4	CCGCAGGACGCTGAGCATGCTAATTTCTACTATTGTAGATGATATAACCGTCCTCCCAGGAAATTTCTACTCTAGTAGATGTGGCAATGCAAAGGGCACTTAATTTCTACTGTCGTAGATCTGGGAGTTAAAGGCTGCGC
ADAMTSL4_2	ADAMTSL4	GATATAACCGTCCTCCCAGGTAATTTCTACTATTGTAGATCCGCAGGACGCTGAGCATGCAAATTTCTACTCTAGTAGATCTGGGAGTTAAAGGCTGCGCTAATTTCTACTGTCGTAGATGTGGCAATGCAAAGGGCACT
ADAMTSL5_1	ADAMTSL5	ACGCGGATGTGTCTGGCGCCTAATTTCTACTATTGTAGATTCGGGTGTAGACCACATGCGAAATTTCTACTCTAGTAGATCCAAGTAGGGTCCGGGCGAGTAATTTCTACTGTCGTAGATGGCTCCCTCGGGAGCGCTAC
ADAMTSL5_2	ADAMTSL5	TCGGGTGTAGACCACATGCGTAATTTCTACTATTGTAGATACGCGGATGTGTCTGGCGCCAAATTTCTACTCTAGTAGATGGCTCCCTCGGGAGCGCTACTAATTTCTACTGTCGTAGATCCAAGTAGGGTCCGGGCGAG
ADAP1_1	ADAP1	GACTCAAACCTGGCTCTCGCTAATTTCTACTATTGTAGATTCCGGGTAGATGAACTCCTGAAATTTCTACTCTAGTAGATAATGCACTCCGAGCTGCTCGTAATTTCTACTGTCGTAGATCGAGCAGCTCAGGCAGATGA
ADAP1_2	ADAP1	TCCGGGTAGATGAACTCCTGTAATTTCTACTATTGTAGATGACTCAAACCTGGCTCTCGCAAATTTCTACTCTAGTAGATCGAGCAGCTCAGGCAGATGATAATTTCTACTGTCGTAGATAATGCACTCCGAGCTGCTCG
ADAP2_1	ADAP2	TAGGTACTGCAGACGGGCTGTAATTTCTACTATTGTAGATTACCTCCACAATACTGTCGTAAATTTCTACTCTAGTAGATTACTACATCCCCCAGGCCAATAATTTCTACTGTCGTAGATCCTGGGAGCGAGATGGTTTC
ADAP2_2	ADAP2	TACCTCCACAATACTGTCGTTAATTTCTACTATTGTAGATTAGGTACTGCAGACGGGCTGAAATTTCTACTCTAGTAGATCCTGGGAGCGAGATGGTTTCTAATTTCTACTGTCGTAGATTACTACATCCCCCAGGCCAA
ADAR_1	ADAR	TTGTAGGGTGAACACCGTGGTAATTTCTACTATTGTAGATAGTAGGAAAACGCCCTACCTAAATTTCTACTCTAGTAGATGGGATCCTTGGCTATGACTGTAATTTCTACTGTCGTAGATAAGCCTGAGTGGAGACCGCG
ADAR_2	ADAR	AGTAGGAAAACGCCCTACCTTAATTTCTACTATTGTAGATTTGTAGGGTGAACACCGTGGAAATTTCTACTCTAGTAGATAAGCCTGAGTGGAGACCGCGTAATTTCTACTGTCGTAGATGGGATCCTTGGCTATGACTG
ADARB1_1	ADARB1	GCTGACGCTGTCTCACGCCTTAATTTCTACTATTGTAGATGAAACTCCTGACAAGGCGGAAAATTTCTACTCTAGTAGATATGCAAGGCCACGATCACTCTAATTTCTACTGTCGTAGATGTTCAAGATCATCACGGGAT
ADARB1_2	ADARB1	GAAACTCCTGACAAGGCGGATAATTTCTACTATTGTAGATGCTGACGCTGTCTCACGCCTAAATTTCTACTCTAGTAGATGTTCAAGATCATCACGGGATTAATTTCTACTGTCGTAGATATGCAAGGCCACGATCACTC
ADARB2_1	ADARB2	ACCGCACGAATATCGATCGCTAATTTCTACTATTGTAGATCGCGAGGTGACGACGGACCTAAATTTCTACTCTAGTAGATTGTCCGCGGCCTACGGGCGATAATTTCTACTGTCGTAGATTCGGGGACCAAGTGCATCAG
ADARB2_2	ADARB2	CGCGAGGTGACGACGGACCTTAATTTCTACTATTGTAGATACCGCACGAATATCGATCGCAAATTTCTACTCTAGTAGATTCGGGGACCAAGTGCATCAGTAATTTCTACTGTCGTAGATTGTCCGCGGCCTACGGGCGA
ADAT1_1	ADAT1	GATTCCCACCCGTGCTTACCTAATTTCTACTATTGTAGATGTTACAGGACTGTCAGGGTCAAATTTCTACTCTAGTAGATATCGGGCCATCTTGTCACTATAATTTCTACTGTCGTAGATGCAAGCAGAAAAGTGGCCCA
ADAT1_2	ADAT1	GTTACAGGACTGTCAGGGTCTAATTTCTACTATTGTAGATGATTCCCACCCGTGCTTACCAAATTTCTACTCTAGTAGATGCAAGCAGAAAAGTGGCCCATAATTTCTACTGTCGTAGATATCGGGCCATCTTGTCACTA
ADAT2_1	ADAT2	ACGACACCAATCGAGGACCTTAATTTCTACTATTGTAGATGGTCTCCTCTGCCGACACCGAAATTTCTACTCTAGTAGATTAAATCCCGCTGGTTGTATATAATTTCTACTGTCGTAGATTGGTCTACAACAATGAAGTT
ADAT2_2	ADAT2	GGTCTCCTCTGCCGACACCGTAATTTCTACTATTGTAGATACGACACCAATCGAGGACCTAAATTTCTACTCTAGTAGATTGGTCTACAACAATGAAGTTTAATTTCTACTGTCGTAGATTAAATCCCGCTGGTTGTATA
ADAT3_1	ADAT3	TCCACGCAGGAGCGCGCCGCTAATTTCTACTATTGTAGATCAGGACGGGCGCGGCGTAGGAAATTTCTACTCTAGTAGATGCTGCAGTCGTGGCCGGTGGTAATTTCTACTGTCGTAGATTCGTGGAAGGACGTGGGCCA
ADAT3_2	ADAT3	CAGGACGGGCGCGGCGTAGGTAATTTCTACTATTGTAGATTCCACGCAGGAGCGCGCCGCAAATTTCTACTCTAGTAGATTCGTGGAAGGACGTGGGCCATAATTTCTACTGTCGTAGATGCTGCAGTCGTGGCCGGTGG
ADCK1_1	ADCK1	GCACCAGTACATTGCCGGGGTAATTTCTACTATTGTAGATAGAGCTTCGATGACACCCCTAAATTTCTACTCTAGTAGATGCGCTGTCAGGGTGGGCAGATAATTTCTACTGTCGTAGATAGGCGGAATTCTTCCGTGAG
ADCK1_2	ADCK1	AGAGCTTCGATGACACCCCTTAATTTCTACTATTGTAGATGCACCAGTACATTGCCGGGGAAATTTCTACTCTAGTAGATAGGCGGAATTCTTCCGTGAGTAATTTCTACTGTCGTAGATGCGCTGTCAGGGTGGGCAGA
ADCK2_1	ADCK2	TAGAAACGACTGGTCTGCGATAATTTCTACTATTGTAGATTGAGCTTCGTAACGCAGGTCAAATTTCTACTCTAGTAGATCAAGCTGCATGTCCGAGTGATAATTTCTACTGTCGTAGATGCGCCGGCGCTCTGTTGGTG
ADCK2_2	ADCK2	TGAGCTTCGTAACGCAGGTCTAATTTCTACTATTGTAGATTAGAAACGACTGGTCTGCGAAAATTTCTACTCTAGTAGATGCGCCGGCGCTCTGTTGGTGTAATTTCTACTGTCGTAGATCAAGCTGCATGTCCGAGTGA
ADCK5_1	ADCK5	ACTACCAGCCAATTGCTGCCTAATTTCTACTATTGTAGATTACCGTTGCCAGGATGTGGGAAATTTCTACTCTAGTAGATACGTAGAGGCCCCCGTTGCTTAATTTCTACTGTCGTAGATTGCGCCGGCTGCAAGGTCAA
ADCK5_2	ADCK5	TACCGTTGCCAGGATGTGGGTAATTTCTACTATTGTAGATACTACCAGCCAATTGCTGCCAAATTTCTACTCTAGTAGATTGCGCCGGCTGCAAGGTCAATAATTTCTACTGTCGTAGATACGTAGAGGCCCCCGTTGCT
ADCY1_1	ADCY1	TTGTGCCATCCCATCGCCGATAATTTCTACTATTGTAGATCGCGGCTACACGCTGCGGCTAAATTTCTACTCTAGTAGATAGGGTGCCTGACGATTCAGATAATTTCTACTGTCGTAGATTACCAACGTTGTCTACACCA
ADCY1_2	ADCY1	CGCGGCTACACGCTGCGGCTTAATTTCTACTATTGTAGATTTGTGCCATCCCATCGCCGAAAATTTCTACTCTAGTAGATTACCAACGTTGTCTACACCATAATTTCTACTGTCGTAGATAGGGTGCCTGACGATTCAGA
ADCY10_1	ADCY10	TCAGTACGGCCCCAATACTGTAATTTCTACTATTGTAGATACTACAGGTACCTGGGGGAGAAATTTCTACTCTAGTAGATGAAGGTTGGTCTGTCGTTCTTAATTTCTACTGTCGTAGATGTAAGCCCCCATACCTGCAA
ADCY10_2	ADCY10	ACTACAGGTACCTGGGGGAGTAATTTCTACTATTGTAGATTCAGTACGGCCCCAATACTGAAATTTCTACTCTAGTAGATGTAAGCCCCCATACCTGCAATAATTTCTACTGTCGTAGATGAAGGTTGGTCTGTCGTTCT
ADCY2_1	ADCY2	CCGGTAGAACGTCCGTCCTGTAATTTCTACTATTGTAGATTACGCTGACATCGTTGGCTTAAATTTCTACTCTAGTAGATTAAGCGCCATTCAAGTGCTCTAATTTCTACTGTCGTAGATCAGGCAATGGCTCAAGTCTG
ADCY2_2	ADCY2	TACGCTGACATCGTTGGCTTTAATTTCTACTATTGTAGATCCGGTAGAACGTCCGTCCTGAAATTTCTACTCTAGTAGATCAGGCAATGGCTCAAGTCTGTAATTTCTACTGTCGTAGATTAAGCGCCATTCAAGTGCTC
ADCY3_1	ADCY3	GCGCGTGCCCACGCGGCTAGTAATTTCTACTATTGTAGATACCGGACCCGCTGGGCCAGGAAATTTCTACTCTAGTAGATGCATCTCGTCAGCCACGTGCTAATTTCTACTGTCGTAGATCCAACCCACGCCGGAGGCTG
ADCY3_2	ADCY3	ACCGGACCCGCTGGGCCAGGTAATTTCTACTATTGTAGATGCGCGTGCCCACGCGGCTAGAAATTTCTACTCTAGTAGATCCAACCCACGCCGGAGGCTGTAATTTCTACTGTCGTAGATGCATCTCGTCAGCCACGTGC
ADCY4_1	ADCY4	ACGGCGTATGCCATGCTGCCTAATTTCTACTATTGTAGATCCCGTGGATCGATGACCAGAAAATTTCTACTCTAGTAGATTCCGTACTTCTGCGAGTTGATAATTTCTACTGTCGTAGATGTGCTCTCTGGCCGTGACCC
ADCY4_2	ADCY4	CCCGTGGATCGATGACCAGATAATTTCTACTATTGTAGATACGGCGTATGCCATGCTGCCAAATTTCTACTCTAGTAGATGTGCTCTCTGGCCGTGACCCTAATTTCTACTGTCGTAGATTCCGTACTTCTGCGAGTTGA
ADCY5_1	ADCY5	CGTCGGACAAACTGGAGCGGTAATTTCTACTATTGTAGATGACGTCTGGTCTAACGATGTAAATTTCTACTCTAGTAGATCAACCGCGCCGCCTTCCACCTAATTTCTACTGTCGTAGATTCCTGCACCAACATCGTGGG
ADCY5_2	ADCY5	GACGTCTGGTCTAACGATGTTAATTTCTACTATTGTAGATCGTCGGACAAACTGGAGCGGAAATTTCTACTCTAGTAGATTCCTGCACCAACATCGTGGGTAATTTCTACTGTCGTAGATCAACCGCGCCGCCTTCCACC
ADCY6_1	ADCY6	CCTAAGGCCCTGCAACGTCTTAATTTCTACTATTGTAGATGCAAGCCAAGGACGCCGCAGAAATTTCTACTCTAGTAGATAGTCGAAGCAGTTCCGTTCGTAATTTCTACTGTCGTAGATGGAGACCCGCGGTTACATCC
ADCY6_2	ADCY6	GCAAGCCAAGGACGCCGCAGTAATTTCTACTATTGTAGATCCTAAGGCCCTGCAACGTCTAAATTTCTACTCTAGTAGATGGAGACCCGCGGTTACATCCTAATTTCTACTGTCGTAGATAGTCGAAGCAGTTCCGTTCG
ADCY7_1	ADCY7	GACGCATGGACAAAGGCGGCTAATTTCTACTATTGTAGATACGACACCCAGTGTCCGGGTAAATTTCTACTCTAGTAGATACGCAGCTGGCCAGCGACTGTAATTTCTACTGTCGTAGATGAGCGTTCCCCAGCGCCACC
ADCY7_2	ADCY7	ACGACACCCAGTGTCCGGGTTAATTTCTACTATTGTAGATGACGCATGGACAAAGGCGGCAAATTTCTACTCTAGTAGATGAGCGTTCCCCAGCGCCACCTAATTTCTACTGTCGTAGATACGCAGCTGGCCAGCGACTG
ADCY8_1	ADCY8	ATCGGATCTACATCCATCGCTAATTTCTACTATTGTAGATGCCCGGAACGTCATCATCTTAAATTTCTACTCTAGTAGATGGTTGTGGCCCAGGCAGTGCTAATTTCTACTGTCGTAGATTTAGTCCCAAAACACCGCAC
ADCY8_2	ADCY8	GCCCGGAACGTCATCATCTTTAATTTCTACTATTGTAGATATCGGATCTACATCCATCGCAAATTTCTACTCTAGTAGATTTAGTCCCAAAACACCGCACTAATTTCTACTGTCGTAGATGGTTGTGGCCCAGGCAGTGC
ADCY9_1	ADCY9	CCAGACAGCCCCAGTCGTACTAATTTCTACTATTGTAGATCCTGATGGACACCGCGAGGGAAATTTCTACTCTAGTAGATAGGTGCTCCTCCCTCGGCGCTAATTTCTACTGTCGTAGATACTGGTCAGCAACCACGCTC
ADCY9_2	ADCY9	CCTGATGGACACCGCGAGGGTAATTTCTACTATTGTAGATCCAGACAGCCCCAGTCGTACAAATTTCTACTCTAGTAGATACTGGTCAGCAACCACGCTCTAATTTCTACTGTCGTAGATAGGTGCTCCTCCCTCGGCGC
ADCYAP1_1	ADCYAP1	CGGCGGACAGCTGGTCCAGCTAATTTCTACTATTGTAGATGAGCCATCGAAGTCTGGCAGAAATTTCTACTCTAGTAGATCGGGGAACCGGAGTCCGGCGTAATTTCTACTGTCGTAGATCCACGCCCCGGGCCACGAGC
ADCYAP1_2	ADCYAP1	GAGCCATCGAAGTCTGGCAGTAATTTCTACTATTGTAGATCGGCGGACAGCTGGTCCAGCAAATTTCTACTCTAGTAGATCCACGCCCCGGGCCACGAGCTAATTTCTACTGTCGTAGATCGGGGAACCGGAGTCCGGCG
ADCYAP1R1_1	ADCYAP1R1	ATGAAGACGGAGATCGCCCTTAATTTCTACTATTGTAGATCGACCAGCCATCCTCCGTGCAAATTTCTACTCTAGTAGATATCGAGGGCCTGTACCTCTTTAATTTCTACTGTCGTAGATATCACCCACCACAGAGCTGT
ADCYAP1R1_2	ADCYAP1R1	CGACCAGCCATCCTCCGTGCTAATTTCTACTATTGTAGATATGAAGACGGAGATCGCCCTAAATTTCTACTCTAGTAGATATCACCCACCACAGAGCTGTTAATTTCTACTGTCGTAGATATCGAGGGCCTGTACCTCTT
ADD1_1	ADD1	TCCGGAACCATGGGCTCGTGTAATTTCTACTATTGTAGATCCAGATTATCGAGCATCCGCAAATTTCTACTCTAGTAGATTCATACGCAATAGAATCAGATAATTTCTACTGTCGTAGATCGTGATCGTGTGTAATGTTC
ADD1_2	ADD1	CCAGATTATCGAGCATCCGCTAATTTCTACTATTGTAGATTCCGGAACCATGGGCTCGTGAAATTTCTACTCTAGTAGATCGTGATCGTGTGTAATGTTCTAATTTCTACTGTCGTAGATTCATACGCAATAGAATCAGA
ADD2_1	ADD2	CCTGGCGCAGATCAAGGTGATAATTTCTACTATTGTAGATCTACAGGTGTCGGCTCTGTCAAATTTCTACTCTAGTAGATTGCAGGTTGATCCGATCGGCTAATTTCTACTGTCGTAGATAGGCCCTCATGAGGATGCTG
ADD2_2	ADD2	CTACAGGTGTCGGCTCTGTCTAATTTCTACTATTGTAGATCCTGGCGCAGATCAAGGTGAAAATTTCTACTCTAGTAGATAGGCCCTCATGAGGATGCTGTAATTTCTACTGTCGTAGATTGCAGGTTGATCCGATCGGC
ADD3_1	ADD3	GGTGCTGGTACTCAGGAATCTAATTTCTACTATTGTAGATGGTCTTGGCATGGTCACACCAAATTTCTACTCTAGTAGATTCCGTTCCGAGACTCCTCAGTAATTTCTACTGTCGTAGATATGGGAACCCATATTCACAC
ADD3_2	ADD3	GGTCTTGGCATGGTCACACCTAATTTCTACTATTGTAGATGGTGCTGGTACTCAGGAATCAAATTTCTACTCTAGTAGATATGGGAACCCATATTCACACTAATTTCTACTGTCGTAGATTCCGTTCCGAGACTCCTCAG
ADGB_1	ADGB	TGTACATACCTCGCTGCAGATAATTTCTACTATTGTAGATATCCATCACTCTGATGAGCAAAATTTCTACTCTAGTAGATGTGGTGCTACCAGAGGACAATAATTTCTACTGTCGTAGATGGAGCTCCTGAAAGAAATAT
ADGB_2	ADGB	ATCCATCACTCTGATGAGCATAATTTCTACTATTGTAGATTGTACATACCTCGCTGCAGAAAATTTCTACTCTAGTAGATGGAGCTCCTGAAAGAAATATTAATTTCTACTGTCGTAGATGTGGTGCTACCAGAGGACAA
ADGRA1_1	ADGRA1	ACGCGGCCCTGACCTTCACTTAATTTCTACTATTGTAGATTGTTCACGGCCACGTGGGCCAAATTTCTACTCTAGTAGATCGGTACTCACTACGCCGTGTTAATTTCTACTGTCGTAGATCTGGCGGTCACTCCTATCCA
ADGRA1_2	ADGRA1	TGTTCACGGCCACGTGGGCCTAATTTCTACTATTGTAGATACGCGGCCCTGACCTTCACTAAATTTCTACTCTAGTAGATCTGGCGGTCACTCCTATCCATAATTTCTACTGTCGTAGATCGGTACTCACTACGCCGTGT
ADGRA2_1	ADGRA2	GTGGTATACCCCTGCACGGCTAATTTCTACTATTGTAGATGCAACACGCTCGGCGGGGCAAAATTTCTACTCTAGTAGATGGGTTATGTCGACCAGATCATAATTTCTACTGTCGTAGATCGAAATGGCCGCCTCTTCCA
ADGRA2_2	ADGRA2	GCAACACGCTCGGCGGGGCATAATTTCTACTATTGTAGATGTGGTATACCCCTGCACGGCAAATTTCTACTCTAGTAGATCGAAATGGCCGCCTCTTCCATAATTTCTACTGTCGTAGATGGGTTATGTCGACCAGATCA
ADGRA3_1	ADGRA3	ACGGGATCTGAACTATACACTAATTTCTACTATTGTAGATGCGTACACTGCAGATATGCAAAATTTCTACTCTAGTAGATACGGGGATGACCTGTACCGTTAATTTCTACTGTCGTAGATCAAAGACCGTAATGACGCAA
ADGRA3_2	ADGRA3	GCGTACACTGCAGATATGCATAATTTCTACTATTGTAGATACGGGATCTGAACTATACACAAATTTCTACTCTAGTAGATCAAAGACCGTAATGACGCAATAATTTCTACTGTCGTAGATACGGGGATGACCTGTACCGT
ADGRB1_1	ADGRB1	GGGATCGCACGCGCACCTGCTAATTTCTACTATTGTAGATCCGGTCCCCACAGAACATGGAAATTTCTACTCTAGTAGATCCGGAGAGCGTACTACAGCCTAATTTCTACTGTCGTAGATTCGAGTCCACGCGCACCTAC
ADGRB1_2	ADGRB1	CCGGTCCCCACAGAACATGGTAATTTCTACTATTGTAGATGGGATCGCACGCGCACCTGCAAATTTCTACTCTAGTAGATTCGAGTCCACGCGCACCTACTAATTTCTACTGTCGTAGATCCGGAGAGCGTACTACAGCC
ADGRB2_1	ADGRB2	TGATCGGTGCTGTACTCTACTAATTTCTACTATTGTAGATCGCATCCACCATGAAGCTCAAAATTTCTACTCTAGTAGATCGCATGTGCCAGGCCACGGGTAATTTCTACTGTCGTAGATCCTGTCTGCGCCATGTATAG
ADGRB2_2	ADGRB2	CGCATCCACCATGAAGCTCATAATTTCTACTATTGTAGATTGATCGGTGCTGTACTCTACAAATTTCTACTCTAGTAGATCCTGTCTGCGCCATGTATAGTAATTTCTACTGTCGTAGATCGCATGTGCCAGGCCACGGG
ADGRB3_1	ADGRB3	GTATGGGATGCATCGGTAAGTAATTTCTACTATTGTAGATGTTGGAAATACTCGACGTATAAATTTCTACTCTAGTAGATGGAGAGTGGGGGATCGACGATAATTTCTACTGTCGTAGATCACACCATCGACATCAGATA
ADGRB3_2	ADGRB3	GTTGGAAATACTCGACGTATTAATTTCTACTATTGTAGATGTATGGGATGCATCGGTAAGAAATTTCTACTCTAGTAGATCACACCATCGACATCAGATATAATTTCTACTGTCGTAGATGGAGAGTGGGGGATCGACGA
ADGRD1_1	ADGRD1	ACTCGGATCAGAGGTGCTCATAATTTCTACTATTGTAGATGACCTTCTTAAAAGCCGTGGAAATTTCTACTCTAGTAGATAAGTCTGCTCCAGCGGTGGCTAATTTCTACTGTCGTAGATCGTGGCCAAAATCCTGCCCA
ADGRD1_2	ADGRD1	GACCTTCTTAAAAGCCGTGGTAATTTCTACTATTGTAGATACTCGGATCAGAGGTGCTCAAAATTTCTACTCTAGTAGATCGTGGCCAAAATCCTGCCCATAATTTCTACTGTCGTAGATAAGTCTGCTCCAGCGGTGGC
ADGRD2_1	ADGRD2	TCGGTGCGTCACGCCCTCAGTAATTTCTACTATTGTAGATGCCCACCCAGACCGGATCGCAAATTTCTACTCTAGTAGATACGTAGGGCACTCCTCGGAGTAATTTCTACTGTCGTAGATTCCGTTGCCGCGCCCGCGCT
ADGRD2_2	ADGRD2	GCCCACCCAGACCGGATCGCTAATTTCTACTATTGTAGATTCGGTGCGTCACGCCCTCAGAAATTTCTACTCTAGTAGATTCCGTTGCCGCGCCCGCGCTTAATTTCTACTGTCGTAGATACGTAGGGCACTCCTCGGAG
ADGRE1_1	ADGRE1	GCAGGATGAGTTAGGACCACTAATTTCTACTATTGTAGATGCAGGATGAATTAGGACCACAAATTTCTACTCTAGTAGATCATGGAGTTGACACAGTCAGTAATTTCTACTGTCGTAGATAATCCTGGGTTGCAGAAACA
ADGRE1_2	ADGRE1	GCAGGATGAATTAGGACCACTAATTTCTACTATTGTAGATGCAGGATGAGTTAGGACCACAAATTTCTACTCTAGTAGATAATCCTGGGTTGCAGAAACATAATTTCTACTGTCGTAGATCATGGAGTTGACACAGTCAG
ADGRE2_1	ADGRE2	GGTGTCGTTGTTGCTCAGAATAATTTCTACTATTGTAGATTGTGCCTGATTCCAGTCGAGAAATTTCTACTCTAGTAGATCCGTCCTCATGGCCCACTACTAATTTCTACTGTCGTAGATCAGCAGCACTGTGTGGCCAG
ADGRE2_2	ADGRE2	TGTGCCTGATTCCAGTCGAGTAATTTCTACTATTGTAGATGGTGTCGTTGTTGCTCAGAAAAATTTCTACTCTAGTAGATCAGCAGCACTGTGTGGCCAGTAATTTCTACTGTCGTAGATCCGTCCTCATGGCCCACTAC
ADGRE3_1	ADGRE3	GACGTTCAAGTTGAATGTCTTAATTTCTACTATTGTAGATACGCTGTGTGTTACAATGTCAAATTTCTACTCTAGTAGATGGTCCAATAGCAGCACTCACTAATTTCTACTGTCGTAGATTCCGGGATGTGGAATCGAAA
ADGRE3_2	ADGRE3	ACGCTGTGTGTTACAATGTCTAATTTCTACTATTGTAGATGACGTTCAAGTTGAATGTCTAAATTTCTACTCTAGTAGATTCCGGGATGTGGAATCGAAATAATTTCTACTGTCGTAGATGGTCCAATAGCAGCACTCAC
ADGRE5_1	ADGRE5	CCTCCACGTCATAATGAGCCTAATTTCTACTATTGTAGATGCCTTCTCCCACCTTGAGTCAAATTTCTACTCTAGTAGATGCTTCATGCGTGCGCTGCTCTAATTTCTACTGTCGTAGATATATATCTCCTCCAGTTCGG
ADGRE5_2	ADGRE5	GCCTTCTCCCACCTTGAGTCTAATTTCTACTATTGTAGATCCTCCACGTCATAATGAGCCAAATTTCTACTCTAGTAGATATATATCTCCTCCAGTTCGGTAATTTCTACTGTCGTAGATGCTTCATGCGTGCGCTGCTC
ADGRF1_1	ADGRF1	AATAACCGTGGATATCACAGTAATTTCTACTATTGTAGATGGTGGTGTCGATTCTGAGCAAAATTTCTACTCTAGTAGATCAGCCCAGTGTAATGACATTTAATTTCTACTGTCGTAGATAGTCGGTTCAGGTCACCCAA
ADGRF1_2	ADGRF1	GGTGGTGTCGATTCTGAGCATAATTTCTACTATTGTAGATAATAACCGTGGATATCACAGAAATTTCTACTCTAGTAGATAGTCGGTTCAGGTCACCCAATAATTTCTACTGTCGTAGATCAGCCCAGTGTAATGACATT
ADGRF2_1	ADGRF2	CTGGTATCCAGGGAGACTGCTAATTTCTACTATTGTAGATCCTGCATGAAAACCCCATATAAATTTCTACTCTAGTAGATATAGATAAACATCCTGTTGATAATTTCTACTGTCGTAGATTCACTTGGCTCCAGACTAGG
ADGRF2_2	ADGRF2	CCTGCATGAAAACCCCATATTAATTTCTACTATTGTAGATCTGGTATCCAGGGAGACTGCAAATTTCTACTCTAGTAGATTCACTTGGCTCCAGACTAGGTAATTTCTACTGTCGTAGATATAGATAAACATCCTGTTGA
ADGRF3_1	ADGRF3	AGGTGAGCACCGAGGCGTCCTAATTTCTACTATTGTAGATACCCTCCGACTTACTGACCCAAATTTCTACTCTAGTAGATATACCAGCTGTCCATCTCCTTAATTTCTACTGTCGTAGATAGATAAGACCTGGCCCCCTG
ADGRF3_2	ADGRF3	ACCCTCCGACTTACTGACCCTAATTTCTACTATTGTAGATAGGTGAGCACCGAGGCGTCCAAATTTCTACTCTAGTAGATAGATAAGACCTGGCCCCCTGTAATTTCTACTGTCGTAGATATACCAGCTGTCCATCTCCT
ADGRF4_1	ADGRF4	ACTGACTGCAACAAATCCGATAATTTCTACTATTGTAGATAACAGGACTCAACTGGTGCAAAATTTCTACTCTAGTAGATTCGGTCATCGATTTGGAGGATAATTTCTACTGTCGTAGATTCCATGAGCATGAACAATAC
ADGRF4_2	ADGRF4	AACAGGACTCAACTGGTGCATAATTTCTACTATTGTAGATACTGACTGCAACAAATCCGAAAATTTCTACTCTAGTAGATTCCATGAGCATGAACAATACTAATTTCTACTGTCGTAGATTCGGTCATCGATTTGGAGGA
ADGRF5_1	ADGRF5	CAAGTCGGTCTTGTAGGACCTAATTTCTACTATTGTAGATCTAGGCTTTGATCAAGAGCCAAATTTCTACTCTAGTAGATGAGGCAGCGGGTGAACAATGTAATTTCTACTGTCGTAGATCCAAGCATTACAGTCGGGAG
ADGRF5_2	ADGRF5	CTAGGCTTTGATCAAGAGCCTAATTTCTACTATTGTAGATCAAGTCGGTCTTGTAGGACCAAATTTCTACTCTAGTAGATCCAAGCATTACAGTCGGGAGTAATTTCTACTGTCGTAGATGAGGCAGCGGGTGAACAATG
ADGRG1_1	ADGRG1	AGCTCGCACATGTCCACCGATAATTTCTACTATTGTAGATACACCGTGGCGTTGATCCGGAAATTTCTACTCTAGTAGATGTACCACAATCCCCAAGACCTAATTTCTACTGTCGTAGATTGCCTCTACTGGAACCGACA
ADGRG1_2	ADGRG1	ACACCGTGGCGTTGATCCGGTAATTTCTACTATTGTAGATAGCTCGCACATGTCCACCGAAAATTTCTACTCTAGTAGATTGCCTCTACTGGAACCGACATAATTTCTACTGTCGTAGATGTACCACAATCCCCAAGACC
ADGRG2_1	ADGRG2	AGGACCTATCTAGGACATCTTAATTTCTACTATTGTAGATAACACGACTATAAGTCTAACAAATTTCTACTCTAGTAGATCAGCCAATCCATCCCAGTGGTAATTTCTACTGTCGTAGATTAACAGAATCAACATATAAC
ADGRG2_2	ADGRG2	AACACGACTATAAGTCTAACTAATTTCTACTATTGTAGATAGGACCTATCTAGGACATCTAAATTTCTACTCTAGTAGATTAACAGAATCAACATATAACTAATTTCTACTGTCGTAGATCAGCCAATCCATCCCAGTGG
ADGRG3_1	ADGRG3	ACGCAGAAGGTGAACACGCCTAATTTCTACTATTGTAGATCGATCCCTGCCAGGCAACAGAAATTTCTACTCTAGTAGATGTCACATCCCAGAATACACATAATTTCTACTGTCGTAGATACCAAGTGCAGGCAGTCGGG
ADGRG3_2	ADGRG3	CGATCCCTGCCAGGCAACAGTAATTTCTACTATTGTAGATACGCAGAAGGTGAACACGCCAAATTTCTACTCTAGTAGATACCAAGTGCAGGCAGTCGGGTAATTTCTACTGTCGTAGATGTCACATCCCAGAATACACA
ADGRG4_1	ADGRG4	TCCGCAACTACCAATATCACTAATTTCTACTATTGTAGATATACTCCCGGGGTACTCCATAAATTTCTACTCTAGTAGATATACCCTCCATGGACCCCATTAATTTCTACTGTCGTAGATTGACACTCCCCCAATAGTGA
ADGRG4_2	ADGRG4	ATACTCCCGGGGTACTCCATTAATTTCTACTATTGTAGATTCCGCAACTACCAATATCACAAATTTCTACTCTAGTAGATTGACACTCCCCCAATAGTGATAATTTCTACTGTCGTAGATATACCCTCCATGGACCCCAT
ADGRG5_1	ADGRG5	CGTACATCTCCCTCGTGGGCTAATTTCTACTATTGTAGATAGAGTGGCACTGGTCAGCGAAAATTTCTACTCTAGTAGATCCCGCCGAGCTGACCCGGGATAATTTCTACTGTCGTAGATACGTGCCCATGACTCAGCTG
ADGRG5_2	ADGRG5	AGAGTGGCACTGGTCAGCGATAATTTCTACTATTGTAGATCGTACATCTCCCTCGTGGGCAAATTTCTACTCTAGTAGATACGTGCCCATGACTCAGCTGTAATTTCTACTGTCGTAGATCCCGCCGAGCTGACCCGGGA
ADGRG6_1	ADGRG6	CAATACTGCACGCCATCACATAATTTCTACTATTGTAGATCCTCAGGGTGACGAAGGATGAAATTTCTACTCTAGTAGATGAAAGGCCAAGAGTGGCTACTAATTTCTACTGTCGTAGATGTGGAGCAACTGCCAAAGGC
ADGRG6_2	ADGRG6	CCTCAGGGTGACGAAGGATGTAATTTCTACTATTGTAGATCAATACTGCACGCCATCACAAAATTTCTACTCTAGTAGATGTGGAGCAACTGCCAAAGGCTAATTTCTACTGTCGTAGATGAAAGGCCAAGAGTGGCTAC
ADGRG7_1	ADGRG7	TCAGCGAAGGACTGGGACACTAATTTCTACTATTGTAGATATAAACTACAAAGCCGCATGAAATTTCTACTCTAGTAGATGCATTATCCCAAGTAATTTATAATTTCTACTGTCGTAGATACATCTGATGCCAATAAATT
ADGRG7_2	ADGRG7	ATAAACTACAAAGCCGCATGTAATTTCTACTATTGTAGATTCAGCGAAGGACTGGGACACAAATTTCTACTCTAGTAGATACATCTGATGCCAATAAATTTAATTTCTACTGTCGTAGATGCATTATCCCAAGTAATTTA
ADGRL1_1	ADGRL1	CGATGCTGACCCTTTCCAGATAATTTCTACTATTGTAGATCGACAAGCGCTCGGCATCCAAAATTTCTACTCTAGTAGATCTGGTCGGGATCGACAAGACTAATTTCTACTGTCGTAGATTACAACAAGGAGCGCACGCG
ADGRL1_2	ADGRL1	CGACAAGCGCTCGGCATCCATAATTTCTACTATTGTAGATCGATGCTGACCCTTTCCAGAAAATTTCTACTCTAGTAGATTACAACAAGGAGCGCACGCGTAATTTCTACTGTCGTAGATCTGGTCGGGATCGACAAGAC
ADGRL2_1	ADGRL2	ATGCGGCACGTTTGTCGTATTAATTTCTACTATTGTAGATCGTGGCCTACAGAGTGACCGAAATTTCTACTCTAGTAGATTGTACTAAGGAACTGTCCCATAATTTCTACTGTCGTAGATTATGTTGTTGTTTGGCGACT
ADGRL2_2	ADGRL2	CGTGGCCTACAGAGTGACCGTAATTTCTACTATTGTAGATATGCGGCACGTTTGTCGTATAAATTTCTACTCTAGTAGATTATGTTGTTGTTTGGCGACTTAATTTCTACTGTCGTAGATTGTACTAAGGAACTGTCCCA
ADGRL3_1	ADGRL3	GAGCTACTCCAAGCGTACAATAATTTCTACTATTGTAGATTAGGTTCCTGGACACGGGTCAAATTTCTACTCTAGTAGATGGACGATGCTGATGGAAGGTTAATTTCTACTGTCGTAGATACGACGTGATAGTTATTCCA
ADGRL3_2	ADGRL3	TAGGTTCCTGGACACGGGTCTAATTTCTACTATTGTAGATGAGCTACTCCAAGCGTACAAAAATTTCTACTCTAGTAGATACGACGTGATAGTTATTCCATAATTTCTACTGTCGTAGATGGACGATGCTGATGGAAGGT
ADGRL4_1	ADGRL4	ACTCAGTCCTGTGGCGAAAATAATTTCTACTATTGTAGATAGTCTCAATGAGCTCAAACCAAATTTCTACTCTAGTAGATCAAGGATCACTCAACTAGGATAATTTCTACTGTCGTAGATTTACCTATATCCGTTGAATT
ADGRL4_2	ADGRL4	AGTCTCAATGAGCTCAAACCTAATTTCTACTATTGTAGATACTCAGTCCTGTGGCGAAAAAAATTTCTACTCTAGTAGATTTACCTATATCCGTTGAATTTAATTTCTACTGTCGTAGATCAAGGATCACTCAACTAGGA
ADGRV1_1	ADGRV1	TACACTACCGAGTAGAGCCATAATTTCTACTATTGTAGATGGAGTTCCACCAGCCGGAATAAATTTCTACTCTAGTAGATGTAGCGAAAGTACAGAGTCGTAATTTCTACTGTCGTAGATCAACAGCACATGCGGCGTCA
ADGRV1_2	ADGRV1	GGAGTTCCACCAGCCGGAATTAATTTCTACTATTGTAGATTACACTACCGAGTAGAGCCAAAATTTCTACTCTAGTAGATCAACAGCACATGCGGCGTCATAATTTCTACTGTCGTAGATGTAGCGAAAGTACAGAGTCG
ADH1A_1	ADH1A	ACACTGAGGAATAGCGAGTGTAATTTCTACTATTGTAGATGTGGTACCATGGTGACCCCAAAATTTCTACTCTAGTAGATCCTTGGCAACATTGACTGCATAATTTCTACTGTCGTAGATTCCACCACTGTGTACTGTGA
ADH1A_2	ADH1A	GTGGTACCATGGTGACCCCATAATTTCTACTATTGTAGATACACTGAGGAATAGCGAGTGAAATTTCTACTCTAGTAGATTCCACCACTGTGTACTGTGATAATTTCTACTGTCGTAGATCCTTGGCAACATTGACTGCA
ADH1B_1	ADH1B	TCGACTGGTTATGGGTCTGCTAATTTCTACTATTGTAGATCCACTAACCACGTGGTCATCAAATTTCTACTCTAGTAGATCCCCTGCAGGTGAACCTCCTTAATTTCTACTGTCGTAGATTAAGCCTTAGGAGGTGCAAC
ADH1B_2	ADH1B	CCACTAACCACGTGGTCATCTAATTTCTACTATTGTAGATTCGACTGGTTATGGGTCTGCAAATTTCTACTCTAGTAGATTAAGCCTTAGGAGGTGCAACTAATTTCTACTGTCGTAGATCCCCTGCAGGTGAACCTCCT
ADH1C_1	ADH1C	GTCGGCGTCAGCACCTTCTCTAATTTCTACTATTGTAGATCACGATGCCGGCTGCCTCATAAATTTCTACTCTAGTAGATTACCTTGGCAACTTTGACTGTAATTTCTACTGTCGTAGATCTTGTTGATGTCCACAGCAA
ADH1C_2	ADH1C	CACGATGCCGGCTGCCTCATTAATTTCTACTATTGTAGATGTCGGCGTCAGCACCTTCTCAAATTTCTACTCTAGTAGATCTTGTTGATGTCCACAGCAATAATTTCTACTGTCGTAGATTACCTTGGCAACTTTGACTG
ADH4_1	ADH4	GGCAAGATTGATATCTGACATAATTTCTACTATTGTAGATAGAATCATAGGTATTGACATAAATTTCTACTCTAGTAGATCACACAAATTTGTGAGTGGATAATTTCTACTGTCGTAGATTGCTTGCAGGTCACCCCTGG
ADH4_2	ADH4	AGAATCATAGGTATTGACATTAATTTCTACTATTGTAGATGGCAAGATTGATATCTGACAAAATTTCTACTCTAGTAGATTGCTTGCAGGTCACCCCTGGTAATTTCTACTGTCGTAGATCACACAAATTTGTGAGTGGA
ADH5_1	ADH5	AACCGGTTATGGTGCTGCTGTAATTTCTACTATTGTAGATGAGTCACTCAAGGGAAAGGAAAATTTCTACTCTAGTAGATAATGTCCTGATAGATCATTGTAATTTCTACTGTCGTAGATAGTATTCTCCTTACCCGCCT
ADH5_2	ADH5	GAGTCACTCAAGGGAAAGGATAATTTCTACTATTGTAGATAACCGGTTATGGTGCTGCTGAAATTTCTACTCTAGTAGATAGTATTCTCCTTACCCGCCTTAATTTCTACTGTCGTAGATAATGTCCTGATAGATCATTG
ADH6_1	ADH6	ATACAGGTTGTGGCCACCGGTAATTTCTACTATTGTAGATACAGAAGGTGCTGGTATTACAAATTTCTACTCTAGTAGATGGCATACTTTCTCTAGAGGATAATTTCTACTGTCGTAGATAGGCACTCAGTAGCACCCAA
ADH6_2	ADH6	ACAGAAGGTGCTGGTATTACTAATTTCTACTATTGTAGATATACAGGTTGTGGCCACCGGAAATTTCTACTCTAGTAGATAGGCACTCAGTAGCACCCAATAATTTCTACTGTCGTAGATGGCATACTTTCTCTAGAGGA
ADH7_1	ADH7	GCCACAGGAATCTGTCGCACTAATTTCTACTATTGTAGATCTGGTCGTGGAGTACTGGCTAAATTTCTACTCTAGTAGATAACAGCAGCGCCATATCCAGTAATTTCTACTGTCGTAGATGCAACAGAAGATTCATCCAC
ADH7_2	ADH7	CTGGTCGTGGAGTACTGGCTTAATTTCTACTATTGTAGATGCCACAGGAATCTGTCGCACAAATTTCTACTCTAGTAGATGCAACAGAAGATTCATCCACTAATTTCTACTGTCGTAGATAACAGCAGCGCCATATCCAG
ADHFE1_1	ADHFE1	GGCTATCCACGCGCTGCGGATAATTTCTACTATTGTAGATGGCATCACTTCGAGAGCCATAAATTTCTACTCTAGTAGATCCTAGTGAAGAATGGCATCCTAATTTCTACTGTCGTAGATCCTGCAATCAGAGGCTTAAG
ADHFE1_2	ADHFE1	GGCATCACTTCGAGAGCCATTAATTTCTACTATTGTAGATGGCTATCCACGCGCTGCGGAAAATTTCTACTCTAGTAGATCCTGCAATCAGAGGCTTAAGTAATTTCTACTGTCGTAGATCCTAGTGAAGAATGGCATCC
ADI1_1	ADI1	AGTAGAGCACCCCGAGCCGCTAATTTCTACTATTGTAGATGACGATGAGATCCGCTACATAAATTTCTACTCTAGTAGATGCGGATCTCATCGTCCAAGTTAATTTCTACTGTCGTAGATGCTGGATGCTGACAAATATG
ADI1_2	ADI1	GACGATGAGATCCGCTACATTAATTTCTACTATTGTAGATAGTAGAGCACCCCGAGCCGCAAATTTCTACTCTAGTAGATGCTGGATGCTGACAAATATGTAATTTCTACTGTCGTAGATGCGGATCTCATCGTCCAAGT
ADIG_1	ADIG	ATGCCGCTGGTGAACGACCTTAATTTCTACTATTGTAGATCAATCCAAGCACACACTGGAAAATTTCTACTCTAGTAGATTGCCTCCCTGTGGGTTTGCTTAATTTCTACTGTCGTAGATTTGATCATCTGGCTACGCTT
ADIG_2	ADIG	CAATCCAAGCACACACTGGATAATTTCTACTATTGTAGATATGCCGCTGGTGAACGACCTAAATTTCTACTCTAGTAGATTTGATCATCTGGCTACGCTTTAATTTCTACTGTCGTAGATTGCCTCCCTGTGGGTTTGCT
ADIPOQ_1	ADIPOQ	CCGGAAAGCCTCGGGGACCTTAATTTCTACTATTGTAGATGCTCTGCCCGGTCATGACCAAAATTTCTACTCTAGTAGATCGTTACTATCCCCAACATGCTAATTTCTACTGTCGTAGATACACTGAATGCTGAGCGGTA
ADIPOQ_2	ADIPOQ	GCTCTGCCCGGTCATGACCATAATTTCTACTATTGTAGATCCGGAAAGCCTCGGGGACCTAAATTTCTACTCTAGTAGATACACTGAATGCTGAGCGGTATAATTTCTACTGTCGTAGATCGTTACTATCCCCAACATGC
ADIPOR1_1	ADIPOR1	ACACCGTCTATTGTCATTCATAATTTCTACTATTGTAGATGGTGGGTTGGCGATTACCCGAAATTTCTACTCTAGTAGATTAGGTCTGGGAGGGACGTTGTAATTTCTACTGTCGTAGATCCCATCCAAATCACTCACCA
ADIPOR1_2	ADIPOR1	GGTGGGTTGGCGATTACCCGTAATTTCTACTATTGTAGATACACCGTCTATTGTCATTCAAAATTTCTACTCTAGTAGATCCCATCCAAATCACTCACCATAATTTCTACTGTCGTAGATTAGGTCTGGGAGGGACGTTG
ADIPOR2_1	ADIPOR2	GGCGAAACATATAAAAGATCTAATTTCTACTATTGTAGATGAGAAGAGCCGAGAGACCCCAAATTTCTACTCTAGTAGATCAAGCCCATCATGCTATGGATAATTTCTACTGTCGTAGATTACTGTAATCCACAACCTTG
ADIPOR2_2	ADIPOR2	GAGAAGAGCCGAGAGACCCCTAATTTCTACTATTGTAGATGGCGAAACATATAAAAGATCAAATTTCTACTCTAGTAGATTACTGTAATCCACAACCTTGTAATTTCTACTGTCGTAGATCAAGCCCATCATGCTATGGA
ADIRF_1	ADIRF	CTGGGCGGTCCCCTCCACCTTAATTTCTACTATTGTAGATCAGTGTCAGCGGCCGGAGCGAAATTTCTACTCTAGTAGATATGGCAAGCAAGGGCTTGCATAATTTCTACTGTCGTAGATCAGCCATGGACCAGCTGGCC
ADIRF_2	ADIRF	CAGTGTCAGCGGCCGGAGCGTAATTTCTACTATTGTAGATCTGGGCGGTCCCCTCCACCTAAATTTCTACTCTAGTAGATCAGCCATGGACCAGCTGGCCTAATTTCTACTGTCGTAGATATGGCAAGCAAGGGCTTGCA
ADK_1	ADK	ATACTTACTTATCAAGGAAATAATTTCTACTATTGTAGATCTTGGAATTACACTGACCTGAAATTTCTACTCTAGTAGATGGTAAGTACTTACTGCTATATAATTTCTACTGTCGTAGATAAAGTCGAATATCATGCTGG
ADK_2	ADK	CTTGGAATTACACTGACCTGTAATTTCTACTATTGTAGATATACTTACTTATCAAGGAAAAAATTTCTACTCTAGTAGATAAAGTCGAATATCATGCTGGTAATTTCTACTGTCGTAGATGGTAAGTACTTACTGCTATA
ADM_1	ADM	GCTGCCGCTTCGGGACGTGCTAATTTCTACTATTGTAGATGAAACTCCGACGCGACATCCAAATTTCTACTCTAGTAGATGTCGCCCTGATGTACCTGGGTAATTTCTACTGTCGTAGATACTCGGATGCGGGCGGCATC
ADM_2	ADM	GAAACTCCGACGCGACATCCTAATTTCTACTATTGTAGATGCTGCCGCTTCGGGACGTGCAAATTTCTACTCTAGTAGATACTCGGATGCGGGCGGCATCTAATTTCTACTGTCGTAGATGTCGCCCTGATGTACCTGGG
ADM2_1	ADM2	GGGGGCCCGAGTGTTGGCGGTAATTTCTACTATTGTAGATCGACGGCCGCCCTGGGTTGCAAATTTCTACTCTAGTAGATGGAGAGGCTGACCCATAACATAATTTCTACTGTCGTAGATGGTCCTGCGGGGGCCCGAGT
ADM2_2	ADM2	CGACGGCCGCCCTGGGTTGCTAATTTCTACTATTGTAGATGGGGGCCCGAGTGTTGGCGGAAATTTCTACTCTAGTAGATGGTCCTGCGGGGGCCCGAGTTAATTTCTACTGTCGTAGATGGAGAGGCTGACCCATAACA
ADM5_1	ADM5	CCAGCACCGCGGGCACGTCTTAATTTCTACTATTGTAGATTGGGAACCGAGCCGGGCTTCAAATTTCTACTCTAGTAGATGGACCCACCGCCTGGCGGAGTAATTTCTACTGTCGTAGATAGGATTCCGGCCTGCAGCGA
ADM5_2	ADM5	TGGGAACCGAGCCGGGCTTCTAATTTCTACTATTGTAGATCCAGCACCGCGGGCACGTCTAAATTTCTACTCTAGTAGATAGGATTCCGGCCTGCAGCGATAATTTCTACTGTCGTAGATGGACCCACCGCCTGGCGGAG
ADNP_1	ADNP	GATCGGGGAACCACTACATTTAATTTCTACTATTGTAGATCGCAATGTCCATAGTGAAGAAAATTTCTACTCTAGTAGATCTCGTAAGTGCGCTTCACAGTAATTTCTACTGTCGTAGATACATTGCAGCAGGGTAGTCA
ADNP_2	ADNP	CGCAATGTCCATAGTGAAGATAATTTCTACTATTGTAGATGATCGGGGAACCACTACATTAAATTTCTACTCTAGTAGATACATTGCAGCAGGGTAGTCATAATTTCTACTGTCGTAGATCTCGTAAGTGCGCTTCACAG
ADNP2_1	ADNP2	CATGCACCTGTCCGGAAAGTTAATTTCTACTATTGTAGATTGTGAGTCGGGCGGTCCCGTAAATTTCTACTCTAGTAGATCGTCCAACGTCTACCAGGTCTAATTTCTACTGTCGTAGATAACCTACACGCTGGCCCCCG
ADNP2_2	ADNP2	TGTGAGTCGGGCGGTCCCGTTAATTTCTACTATTGTAGATCATGCACCTGTCCGGAAAGTAAATTTCTACTCTAGTAGATAACCTACACGCTGGCCCCCGTAATTTCTACTGTCGTAGATCGTCCAACGTCTACCAGGTC
ADO_1	ADO	AACGGATCGCCCGCCAGGCTTAATTTCTACTATTGTAGATGATCGCGACGCGGCTTCTGGAAATTTCTACTCTAGTAGATGCTGCACGACCACCCGGGCATAATTTCTACTGTCGTAGATGCGCCGAGGACTTGAACATC
ADO_2	ADO	GATCGCGACGCGGCTTCTGGTAATTTCTACTATTGTAGATAACGGATCGCCCGCCAGGCTAAATTTCTACTCTAGTAGATGCGCCGAGGACTTGAACATCTAATTTCTACTGTCGTAGATGCTGCACGACCACCCGGGCA
ADORA1_1	ADORA1	CGGGAACGTGCTGGTGATCTTAATTTCTACTATTGTAGATAGTGCGAGTTCGAGAAGGTCAAATTTCTACTCTAGTAGATCGGATTAGGTAGAAGACCTCTAATTTCTACTGTCGTAGATGCGCTGTGGACTCACCGGAG
ADORA1_2	ADORA1	AGTGCGAGTTCGAGAAGGTCTAATTTCTACTATTGTAGATCGGGAACGTGCTGGTGATCTAAATTTCTACTCTAGTAGATGCGCTGTGGACTCACCGGAGTAATTTCTACTGTCGTAGATCGGATTAGGTAGAAGACCTC
ADORA2A_1	ADORA2A	CTGGCGGCGCGACGACAGCTTAATTTCTACTATTGTAGATGTCCTGGTCCTCACGCAGAGAAATTTCTACTCTAGTAGATGTGACCGGCACGAGGGCTAATAATTTCTACTGTCGTAGATACTGGCGGCGGCCGACATCG
ADORA2A_2	ADORA2A	GTCCTGGTCCTCACGCAGAGTAATTTCTACTATTGTAGATCTGGCGGCGCGACGACAGCTAAATTTCTACTCTAGTAGATACTGGCGGCGGCCGACATCGTAATTTCTACTGTCGTAGATGTGACCGGCACGAGGGCTAA
ADORA2B_1	ADORA2B	GGTGGCGGGCAACGTGCTGGTAATTTCTACTATTGTAGATGCATCGGATTGACTCCATTCAAATTTCTACTCTAGTAGATTGCACTGACTTCTACGGCTGTAATTTCTACTGTCGTAGATTGGTGGCCTGCAGGCAGCTT
ADORA2B_2	ADORA2B	GCATCGGATTGACTCCATTCTAATTTCTACTATTGTAGATGGTGGCGGGCAACGTGCTGGAAATTTCTACTCTAGTAGATTGGTGGCCTGCAGGCAGCTTTAATTTCTACTGTCGTAGATTGCACTGACTTCTACGGCTG
ADORA3_1	ADORA3	TGTTCCAGCCAAACATGGGGTAATTTCTACTATTGTAGATGATAAGTTCAGACTGAGTTTAAATTTCTACTCTAGTAGATCACAGATACAAGAGGGTCACTAATTTCTACTGTCGTAGATGTCATGAGAATGGACTACAT
ADORA3_2	ADORA3	GATAAGTTCAGACTGAGTTTTAATTTCTACTATTGTAGATTGTTCCAGCCAAACATGGGGAAATTTCTACTCTAGTAGATGTCATGAGAATGGACTACATTAATTTCTACTGTCGTAGATCACAGATACAAGAGGGTCAC
ADPGK_1	ADPGK	CTTATCACTGAAGAAGCGCTTAATTTCTACTATTGTAGATGCAGGTCTTTCCCGCGGTGAAAATTTCTACTCTAGTAGATGACCAACTGGACCGCAAAGATAATTTCTACTGTCGTAGATAAAGCTCCCCATGCCAACCG
ADPGK_2	ADPGK	GCAGGTCTTTCCCGCGGTGATAATTTCTACTATTGTAGATCTTATCACTGAAGAAGCGCTAAATTTCTACTCTAGTAGATAAAGCTCCCCATGCCAACCGTAATTTCTACTGTCGTAGATGACCAACTGGACCGCAAAGA
ADPRH_1	ADPRH	GTGACGACACAGTGATGCACTAATTTCTACTATTGTAGATCCCACTGCAAGGGTGGTCTGAAATTTCTACTCTAGTAGATCAGACTCACCAGTGTTGAAGTAATTTCTACTGTCGTAGATCACGTCTAGGGCATCCAAGC
ADPRH_2	ADPRH	CCCACTGCAAGGGTGGTCTGTAATTTCTACTATTGTAGATGTGACGACACAGTGATGCACAAATTTCTACTCTAGTAGATCACGTCTAGGGCATCCAAGCTAATTTCTACTGTCGTAGATCAGACTCACCAGTGTTGAAG
ADPRHL1_1	ADPRHL1	CTTGTGCGGCGAACGACACATAATTTCTACTATTGTAGATAGTACCGCAGGCCGATGCACAAATTTCTACTCTAGTAGATCGCAGACTACTGGTGCCTGGTAATTTCTACTGTCGTAGATTGGCGAGAGTACGAGGTGGT
ADPRHL1_2	ADPRHL1	AGTACCGCAGGCCGATGCACTAATTTCTACTATTGTAGATCTTGTGCGGCGAACGACACAAAATTTCTACTCTAGTAGATTGGCGAGAGTACGAGGTGGTTAATTTCTACTGTCGTAGATCGCAGACTACTGGTGCCTGG
ADPRM_1	ADPRM	CAAGGAACCAGGCGGCGATATAATTTCTACTATTGTAGATGAGAAGACTGATCCACGCCCAAATTTCTACTCTAGTAGATGATGCATTATACTGTGCATTTAATTTCTACTGTCGTAGATACACACTCTAAACTTAACAC
ADPRM_2	ADPRM	GAGAAGACTGATCCACGCCCTAATTTCTACTATTGTAGATCAAGGAACCAGGCGGCGATAAAATTTCTACTCTAGTAGATACACACTCTAAACTTAACACTAATTTCTACTGTCGTAGATGATGCATTATACTGTGCATT
ADPRS_1	ADPRS	CCGTTAAACTGGGCCCGGGCTAATTTCTACTATTGTAGATTACGAGGCCCACGACACCGTAAATTTCTACTCTAGTAGATACGAGGTGGACATGGCTCACTAATTTCTACTGTCGTAGATATGCGGGTGGCTGGCATCTC
ADPRS_2	ADPRS	TACGAGGCCCACGACACCGTTAATTTCTACTATTGTAGATCCGTTAAACTGGGCCCGGGCAAATTTCTACTCTAGTAGATATGCGGGTGGCTGGCATCTCTAATTTCTACTGTCGTAGATACGAGGTGGACATGGCTCAC
ADRA1A_1	ADRA1A	CGATGGATGCGGAGCGTCACTAATTTCTACTATTGTAGATGAGGTCCTAGGCTACTGGGCAAATTTCTACTCTAGTAGATATCGACCGCTACATCGGCGTTAATTTCTACTGTCGTAGATATTGGACCCCTGTTCGGCTG
ADRA1A_2	ADRA1A	GAGGTCCTAGGCTACTGGGCTAATTTCTACTATTGTAGATCGATGGATGCGGAGCGTCACAAATTTCTACTCTAGTAGATATTGGACCCCTGTTCGGCTGTAATTTCTACTGTCGTAGATATCGACCGCTACATCGGCGT
ADRA1B_1	ADRA1B	ACGAGGACACCCTTAGCAGTTAATTTCTACTATTGTAGATTCGGTGACCCCGCACTCCTTAAATTTCTACTCTAGTAGATGACACGGCAGTACATGACTATAATTTCTACTGTCGTAGATAAGCGGTAGAGCGATGAAGA
ADRA1B_2	ADRA1B	TCGGTGACCCCGCACTCCTTTAATTTCTACTATTGTAGATACGAGGACACCCTTAGCAGTAAATTTCTACTCTAGTAGATAAGCGGTAGAGCGATGAAGATAATTTCTACTGTCGTAGATGACACGGCAGTACATGACTA
ADRA1D_1	ADRA1D	GTGGACCGGTACGTGGGCGTTAATTTCTACTATTGTAGATGCAGAAGCGCTCGTCAGGGGAAATTTCTACTCTAGTAGATCGTGGTCGCGCGCAGCACCATAATTTCTACTGTCGTAGATCCCGCGGAGCTCCGGTTGTC
ADRA1D_2	ADRA1D	GCAGAAGCGCTCGTCAGGGGTAATTTCTACTATTGTAGATGTGGACCGGTACGTGGGCGTAAATTTCTACTCTAGTAGATCCCGCGGAGCTCCGGTTGTCTAATTTCTACTGTCGTAGATCGTGGTCGCGCGCAGCACCA
ADRA2A_1	ADRA2A	ACGAGCCGCGCGCTCAAGGCTAATTTCTACTATTGTAGATTCGATGGAGATGAGCGGCGGAAATTTCTACTCTAGTAGATGATGCACGACGAGATGACGTTAATTTCTACTGTCGTAGATAAGCGTCGCACCCGCGTGCC
ADRA2A_2	ADRA2A	TCGATGGAGATGAGCGGCGGTAATTTCTACTATTGTAGATACGAGCCGCGCGCTCAAGGCAAATTTCTACTCTAGTAGATAAGCGTCGCACCCGCGTGCCTAATTTCTACTGTCGTAGATGATGCACGACGAGATGACGT
ADRA2B_1	ADRA2B	CGGCGCACGTGGTGCGAGGTTAATTTCTACTATTGTAGATCCATCTTCGGCAACGCTCTGAAATTTCTACTCTAGTAGATTGCCAGAGAGGTCAACGGACTAATTTCTACTGTCGTAGATGAGTTGTACTCCAGCGCGCG
ADRA2B_2	ADRA2B	CCATCTTCGGCAACGCTCTGTAATTTCTACTATTGTAGATCGGCGCACGTGGTGCGAGGTAAATTTCTACTCTAGTAGATGAGTTGTACTCCAGCGCGCGTAATTTCTACTGTCGTAGATTGCCAGAGAGGTCAACGGAC
ADRA2C_1	ADRA2C	GGTAGTCGGGGACGCACCGTTAATTTCTACTATTGTAGATGCCACTCGGTAGATGCGCGCAAATTTCTACTCTAGTAGATTACTCGACGGCCTGCGTCACTAATTTCTACTGTCGTAGATCGCCGCTGGTCTCGCTCTAC
ADRA2C_2	ADRA2C	GCCACTCGGTAGATGCGCGCTAATTTCTACTATTGTAGATGGTAGTCGGGGACGCACCGTAAATTTCTACTCTAGTAGATCGCCGCTGGTCTCGCTCTACTAATTTCTACTGTCGTAGATTACTCGACGGCCTGCGTCAC
ADRB1_1	ADRB1	GTCACCAACCGGGCCTACGCTAATTTCTACTATTGTAGATGCGATGGCCACGATCACCAGAAATTTCTACTCTAGTAGATGTTCGGGGCCACCATCGTGGTAATTTCTACTGTCGTAGATCCCGCACGCCCGTTGGCCAG
ADRB1_2	ADRB1	GCGATGGCCACGATCACCAGTAATTTCTACTATTGTAGATGTCACCAACCGGGCCTACGCAAATTTCTACTCTAGTAGATCCCGCACGCCCGTTGGCCAGTAATTTCTACTGTCGTAGATGTTCGGGGCCACCATCGTGG
ADRB2_1	ADRB2	GGGCCGCCCATATTCTTATGTAATTTCTACTATTGTAGATACTGCGATCACGCACAGGGTAAATTTCTACTCTAGTAGATCTGGTGGGTGGCCCGGTACCTAATTTCTACTGTCGTAGATCATCGTGTCCTTCTACGTTC
ADRB2_2	ADRB2	ACTGCGATCACGCACAGGGTTAATTTCTACTATTGTAGATGGGCCGCCCATATTCTTATGAAATTTCTACTCTAGTAGATCATCGTGTCCTTCTACGTTCTAATTTCTACTGTCGTAGATCTGGTGGGTGGCCCGGTACC
ADRB3_1	ADRB3	CGTGGTGGCTACGCGCCAGCTAATTTCTACTATTGTAGATGATGCTGGCGGTCACACACAAAATTTCTACTCTAGTAGATGTGACCAGTGCGCCGTAACGTAATTTCTACTGTCGTAGATCGTGGGAGGCGGCCCTAGCC
ADRB3_2	ADRB3	GATGCTGGCGGTCACACACATAATTTCTACTATTGTAGATCGTGGTGGCTACGCGCCAGCAAATTTCTACTCTAGTAGATCGTGGGAGGCGGCCCTAGCCTAATTTCTACTGTCGTAGATGTGACCAGTGCGCCGTAACG
ADRM1_1	ADRM1	TCCGGAGTCACGGTGGTCCCTAATTTCTACTATTGTAGATACGTTCCCGGACGTCCTGTCAAATTTCTACTCTAGTAGATAGCACGTAGACCCTCCCGCTTAATTTCTACTGTCGTAGATCCGCCTAGCGCAGAGAGTTC
ADRM1_2	ADRM1	ACGTTCCCGGACGTCCTGTCTAATTTCTACTATTGTAGATTCCGGAGTCACGGTGGTCCCAAATTTCTACTCTAGTAGATCCGCCTAGCGCAGAGAGTTCTAATTTCTACTGTCGTAGATAGCACGTAGACCCTCCCGCT
ADSL_1	ADSL	GCGACAGGTATAAATTCCGGTAATTTCTACTATTGTAGATCCAGGAGGCGTATGTCGGTGAAATTTCTACTCTAGTAGATCGACATGATGTGATGGCTCATAATTTCTACTGTCGTAGATCTAAGGAACGAGCCAGTCTA
ADSL_2	ADSL	CCAGGAGGCGTATGTCGGTGTAATTTCTACTATTGTAGATGCGACAGGTATAAATTCCGGAAATTTCTACTCTAGTAGATCTAAGGAACGAGCCAGTCTATAATTTCTACTGTCGTAGATCGACATGATGTGATGGCTCA
ADSS1_1	ADSS1	ACCAGGCTGTCGACGGACTTTAATTTCTACTATTGTAGATATCCAACTGCACCGTGGGCGAAATTTCTACTCTAGTAGATAGGGTGGGGAACATCGACTGTAATTTCTACTGTCGTAGATAGGGGGGCAACAACGCCGGC
ADSS1_2	ADSS1	ATCCAACTGCACCGTGGGCGTAATTTCTACTATTGTAGATACCAGGCTGTCGACGGACTTAAATTTCTACTCTAGTAGATAGGGGGGCAACAACGCCGGCTAATTTCTACTGTCGTAGATAGGGTGGGGAACATCGACTG
ADSS2_1	ADSS2	GTGGTCCATGTAGGGCCTCATAATTTCTACTATTGTAGATGGTATGCCACCTCAAAATGTAAATTTCTACTCTAGTAGATCCCTTTCTAGGACTAGAAGGTAATTTCTACTGTCGTAGATGAAACACAAGTTAGTTACCT
ADSS2_2	ADSS2	GGTATGCCACCTCAAAATGTTAATTTCTACTATTGTAGATGTGGTCCATGTAGGGCCTCAAAATTTCTACTCTAGTAGATGAAACACAAGTTAGTTACCTTAATTTCTACTGTCGTAGATCCCTTTCTAGGACTAGAAGG
ADTRP_1	ADTRP	CCCCAAGGTCCTAGATACTGTAATTTCTACTATTGTAGATCCAGATTAAGCAGCGTCATAAAATTTCTACTCTAGTAGATAGCCAATGTGATGGGGAATATAATTTCTACTGTCGTAGATTACGGGGTCACCTGCCTGGA
ADTRP_2	ADTRP	CCAGATTAAGCAGCGTCATATAATTTCTACTATTGTAGATCCCCAAGGTCCTAGATACTGAAATTTCTACTCTAGTAGATTACGGGGTCACCTGCCTGGATAATTTCTACTGTCGTAGATAGCCAATGTGATGGGGAATA
AEBP1_1	AEBP1	CATCGCGGTACTCTCGGCACTAATTTCTACTATTGTAGATCGTGATCCCCAACTACGATGAAATTTCTACTCTAGTAGATCTCATAGCCGTTGGTGTACATAATTTCTACTGTCGTAGATGGACCCGCGGGGTGGGCTCG
AEBP1_2	AEBP1	CGTGATCCCCAACTACGATGTAATTTCTACTATTGTAGATCATCGCGGTACTCTCGGCACAAATTTCTACTCTAGTAGATGGACCCGCGGGGTGGGCTCGTAATTTCTACTGTCGTAGATCTCATAGCCGTTGGTGTACA
AEBP2_1	AEBP2	ACTGGTAGATGGAGTGTTATTAATTTCTACTATTGTAGATAGAGCACTGACCTGTCCTCCAAATTTCTACTCTAGTAGATGCCTCCCCCAGTCCCGTAGCTAATTTCTACTGTCGTAGATGGAGCCGAGCCCCGAGAGCG
AEBP2_2	AEBP2	AGAGCACTGACCTGTCCTCCTAATTTCTACTATTGTAGATACTGGTAGATGGAGTGTTATAAATTTCTACTCTAGTAGATGGAGCCGAGCCCCGAGAGCGTAATTTCTACTGTCGTAGATGCCTCCCCCAGTCCCGTAGC
AEN_1	AEN	GGACATAGGTCGTATCCCGGTAATTTCTACTATTGTAGATACTCCAGCGGGTACGGTAGTAAATTTCTACTCTAGTAGATCGGGAGCAGGCCTTCTGCTGTAATTTCTACTGTCGTAGATATGGTAGCTCACAATGGAAC
AEN_2	AEN	ACTCCAGCGGGTACGGTAGTTAATTTCTACTATTGTAGATGGACATAGGTCGTATCCCGGAAATTTCTACTCTAGTAGATATGGTAGCTCACAATGGAACTAATTTCTACTGTCGTAGATCGGGAGCAGGCCTTCTGCTG
AFAP1_1	AFAP1	GCTCCGTGGCTGCGAGGTGATAATTTCTACTATTGTAGATGATGCGATGAGCAGCTCTTAAAATTTCTACTCTAGTAGATTCGCCGTCCAGAGCAAGGAATAATTTCTACTGTCGTAGATATGACGCAGAGCAACTTGGT
AFAP1_2	AFAP1	GATGCGATGAGCAGCTCTTATAATTTCTACTATTGTAGATGCTCCGTGGCTGCGAGGTGAAAATTTCTACTCTAGTAGATATGACGCAGAGCAACTTGGTTAATTTCTACTGTCGTAGATTCGCCGTCCAGAGCAAGGAA
AFAP1L1_1	AFAP1L1	ACGAAGCTGGGCCCCGAGTGTAATTTCTACTATTGTAGATGTCCCCTTGCAGGCGGCCGAAAATTTCTACTCTAGTAGATCGTGACGCCTGCAGATAATGTAATTTCTACTGTCGTAGATAGGCGGCACCAGCGTTCCTT
AFAP1L1_2	AFAP1L1	GTCCCCTTGCAGGCGGCCGATAATTTCTACTATTGTAGATACGAAGCTGGGCCCCGAGTGAAATTTCTACTCTAGTAGATAGGCGGCACCAGCGTTCCTTTAATTTCTACTGTCGTAGATCGTGACGCCTGCAGATAATG
AFAP1L2_1	AFAP1L2	ACCTACGACTATGTGGATGCTAATTTCTACTATTGTAGATAGAGTATGGGAGCTCCGTGGAAATTTCTACTCTAGTAGATCCTGAACGTGCTGGTGAACATAATTTCTACTGTCGTAGATACGTCCAGCTGAGGGCTGTG
AFAP1L2_2	AFAP1L2	AGAGTATGGGAGCTCCGTGGTAATTTCTACTATTGTAGATACCTACGACTATGTGGATGCAAATTTCTACTCTAGTAGATACGTCCAGCTGAGGGCTGTGTAATTTCTACTGTCGTAGATCCTGAACGTGCTGGTGAACA
AFDN_1	AFDN	CCTGAGCCACGACGATCTGATAATTTCTACTATTGTAGATGGGCGTCCCATGTATTTAAGAAATTTCTACTCTAGTAGATACTCTACTAAATAGGGCAGCTAATTTCTACTGTCGTAGATAATAGATTGGTGACCGACCC
AFDN_2	AFDN	GGGCGTCCCATGTATTTAAGTAATTTCTACTATTGTAGATCCTGAGCCACGACGATCTGAAAATTTCTACTCTAGTAGATAATAGATTGGTGACCGACCCTAATTTCTACTGTCGTAGATACTCTACTAAATAGGGCAGC
AFF1_1	AFF1	GTACTAAGGAACTCCTTCACTAATTTCTACTATTGTAGATAGCAGACCTACTCCAATGAAAAATTTCTACTCTAGTAGATGAAGTCTGGTCTCGGGAGCCTAATTTCTACTGTCGTAGATCCTGCGGGCGGCTGTTTATC
AFF1_2	AFF1	AGCAGACCTACTCCAATGAATAATTTCTACTATTGTAGATGTACTAAGGAACTCCTTCACAAATTTCTACTCTAGTAGATCCTGCGGGCGGCTGTTTATCTAATTTCTACTGTCGTAGATGAAGTCTGGTCTCGGGAGCC
AFF2_1	AFF2	CAAGCGTGTTCTGGACTCGGTAATTTCTACTATTGTAGATGAGATCCAACTACTCACGATAAATTTCTACTCTAGTAGATAGTGTTGGTGAGATGTCCGGTAATTTCTACTGTCGTAGATGCTTGAGACTGGTCCTGTGT
AFF2_2	AFF2	GAGATCCAACTACTCACGATTAATTTCTACTATTGTAGATCAAGCGTGTTCTGGACTCGGAAATTTCTACTCTAGTAGATGCTTGAGACTGGTCCTGTGTTAATTTCTACTGTCGTAGATAGTGTTGGTGAGATGTCCGG
AFF3_1	AFF3	GGGACGATCCTGCTTAGCCCTAATTTCTACTATTGTAGATCGAAGACGACTTCAGCTTAGAAATTTCTACTCTAGTAGATACCGGGTTGTAGTACTGATTTAATTTCTACTGTCGTAGATGCCGGAACGAACTTCTCTCC
AFF3_2	AFF3	CGAAGACGACTTCAGCTTAGTAATTTCTACTATTGTAGATGGGACGATCCTGCTTAGCCCAAATTTCTACTCTAGTAGATGCCGGAACGAACTTCTCTCCTAATTTCTACTGTCGTAGATACCGGGTTGTAGTACTGATT
AFF4_1	AFF4	GCTACTCCGGGACGAGACTCTAATTTCTACTATTGTAGATGTAACTCTGAACCTTCACACAAATTTCTACTCTAGTAGATCGGCTACTGCTCCCACTATTTAATTTCTACTGTCGTAGATGGCAACGAATGTTCTCTCCT
AFF4_2	AFF4	GTAACTCTGAACCTTCACACTAATTTCTACTATTGTAGATGCTACTCCGGGACGAGACTCAAATTTCTACTCTAGTAGATGGCAACGAATGTTCTCTCCTTAATTTCTACTGTCGTAGATCGGCTACTGCTCCCACTATT
AFG1L_1	AFG1L	GGTAATCTATCCCAGAATCTTAATTTCTACTATTGTAGATGCAAACTCTGTTTAAGGCGAAAATTTCTACTCTAGTAGATGCCGTTTGCCATGGACCTCTTAATTTCTACTGTCGTAGATGTTTATAGCCTATACGGTTC
AFG1L_2	AFG1L	GCAAACTCTGTTTAAGGCGATAATTTCTACTATTGTAGATGGTAATCTATCCCAGAATCTAAATTTCTACTCTAGTAGATGTTTATAGCCTATACGGTTCTAATTTCTACTGTCGTAGATGCCGTTTGCCATGGACCTCT
AFG3L2_1	AFG3L2	GCGGTCGGAGATGAACTTTGTAATTTCTACTATTGTAGATTCCGACACTGAAGAGTCCGCAAATTTCTACTCTAGTAGATTAGCAATACGTTTGGTTTAATAATTTCTACTGTCGTAGATATCGATGAAATCGATGCGGT
AFG3L2_2	AFG3L2	TCCGACACTGAAGAGTCCGCTAATTTCTACTATTGTAGATGCGGTCGGAGATGAACTTTGAAATTTCTACTCTAGTAGATATCGATGAAATCGATGCGGTTAATTTCTACTGTCGTAGATTAGCAATACGTTTGGTTTAA
AFM_1	AFM	GAGAATATTCACCGTGTCACTAATTTCTACTATTGTAGATCCTACCCTGGATCCCGAAGAAAATTTCTACTCTAGTAGATCAGATATATTGCGATACTCATAATTTCTACTGTCGTAGATGCCACCTCCTCAAAATGAAC
AFM_2	AFM	CCTACCCTGGATCCCGAAGATAATTTCTACTATTGTAGATGAGAATATTCACCGTGTCACAAATTTCTACTCTAGTAGATGCCACCTCCTCAAAATGAACTAATTTCTACTGTCGTAGATCAGATATATTGCGATACTCA
AFMID_1	AFMID	CTTCCCCGACGAGTCGTCTGTAATTTCTACTATTGTAGATACGGAGGATACTGGCAGAGCAAATTTCTACTCTAGTAGATTCTGCTCCCAGTCGGACAACTAATTTCTACTGTCGTAGATTGGACAAACGCAACGCTGCG
AFMID_2	AFMID	ACGGAGGATACTGGCAGAGCTAATTTCTACTATTGTAGATCTTCCCCGACGAGTCGTCTGAAATTTCTACTCTAGTAGATTGGACAAACGCAACGCTGCGTAATTTCTACTGTCGTAGATTCTGCTCCCAGTCGGACAAC
AFP_1	AFP	GGACCCGAACTTTCCAAGCCTAATTTCTACTATTGTAGATGATTTGGAGATAGACCTTCAAAATTTCTACTCTAGTAGATTCATAGCGAGCAGCCCAAAGTAATTTCTACTGTCGTAGATAGTCTGGAAACACTTCTCCA
AFP_2	AFP	GATTTGGAGATAGACCTTCATAATTTCTACTATTGTAGATGGACCCGAACTTTCCAAGCCAAATTTCTACTCTAGTAGATAGTCTGGAAACACTTCTCCATAATTTCTACTGTCGTAGATTCATAGCGAGCAGCCCAAAG
AFTPH_1	AFTPH	ATGCCATCAATGGAAGTAGCTAATTTCTACTATTGTAGATCCCGAATGGTTAGTGCTTCTAAATTTCTACTCTAGTAGATAAAGCCCAAACATTGACCCCTAATTTCTACTGTCGTAGATATACACCAGATTATACTCGT
AFTPH_2	AFTPH	CCCGAATGGTTAGTGCTTCTTAATTTCTACTATTGTAGATATGCCATCAATGGAAGTAGCAAATTTCTACTCTAGTAGATATACACCAGATTATACTCGTTAATTTCTACTGTCGTAGATAAAGCCCAAACATTGACCCC
AGA_1	AGA	GAGGAAGTCCTGATGAACTTTAATTTCTACTATTGTAGATTAGATGTACCAGCAGCAATAAAATTTCTACTCTAGTAGATACAGCGTGGAGGGCATTAGCTAATTTCTACTGTCGTAGATCAGAATGTTATACCAGATCC
AGA_2	AGA	TAGATGTACCAGCAGCAATATAATTTCTACTATTGTAGATGAGGAAGTCCTGATGAACTTAAATTTCTACTCTAGTAGATCAGAATGTTATACCAGATCCTAATTTCTACTGTCGTAGATACAGCGTGGAGGGCATTAGC
AGAP1_1	AGAP1	GCAGGCTACCAACACGGTTTTAATTTCTACTATTGTAGATCAGACCGTTTACCACTACTAAAATTTCTACTCTAGTAGATCAATGACCGTAGCCTCACTCTAATTTCTACTGTCGTAGATAGATGCCTTCGTGAACAGCC
AGAP1_2	AGAP1	CAGACCGTTTACCACTACTATAATTTCTACTATTGTAGATGCAGGCTACCAACACGGTTTAAATTTCTACTCTAGTAGATAGATGCCTTCGTGAACAGCCTAATTTCTACTGTCGTAGATCAATGACCGTAGCCTCACTC
AGAP11_1	AGAP11	CCACCGTGCACATTACGAAGTAATTTCTACTATTGTAGATCAAGCAGTCCATGGGCTGGTAAATTTCTACTCTAGTAGATACTTTAAAGCCACGACGTATTAATTTCTACTGTCGTAGATCTCAGCAGTGCTGGACAGGC
AGAP11_2	AGAP11	CAAGCAGTCCATGGGCTGGTTAATTTCTACTATTGTAGATCCACCGTGCACATTACGAAGAAATTTCTACTCTAGTAGATCTCAGCAGTGCTGGACAGGCTAATTTCTACTGTCGTAGATACTTTAAAGCCACGACGTAT
AGAP2_1	AGAP2	TCGGAGTCACTACCCCGACGTAATTTCTACTATTGTAGATCTTCGCGGGGAGGGACGAGGAAATTTCTACTCTAGTAGATCATCCACAGTACCCACGGCATAATTTCTACTGTCGTAGATCGACAGAAGCCACTACTCCC
AGAP2_2	AGAP2	CTTCGCGGGGAGGGACGAGGTAATTTCTACTATTGTAGATTCGGAGTCACTACCCCGACGAAATTTCTACTCTAGTAGATCGACAGAAGCCACTACTCCCTAATTTCTACTGTCGTAGATCATCCACAGTACCCACGGCA
AGAP3_1	AGAP3	AGCTCCGGTACGGAGCGGCTTAATTTCTACTATTGTAGATCGGGTTATCGACGACAGCAGAAATTTCTACTCTAGTAGATCTCCGCTCCACGGACAGCCCTAATTTCTACTGTCGTAGATGCGCTCTCCAACTCCGCGGC
AGAP3_2	AGAP3	CGGGTTATCGACGACAGCAGTAATTTCTACTATTGTAGATAGCTCCGGTACGGAGCGGCTAAATTTCTACTCTAGTAGATGCGCTCTCCAACTCCGCGGCTAATTTCTACTGTCGTAGATCTCCGCTCCACGGACAGCCC
AGAP4_1	AGAP4	ACTGAAACGCACAGTAGATATAATTTCTACTATTGTAGATAACAGTCACCTCAGCAGGCTAAATTTCTACTCTAGTAGATTCATAATGTGCACGGTGGAATAATTTCTACTGTCGTAGATAGAGGTGGAGATGGGTGTGC
AGAP4_2	AGAP4	AACAGTCACCTCAGCAGGCTTAATTTCTACTATTGTAGATACTGAAACGCACAGTAGATAAAATTTCTACTCTAGTAGATAGAGGTGGAGATGGGTGTGCTAATTTCTACTGTCGTAGATTCATAATGTGCACGGTGGAA
AGAP5_1	AGAP5	ACTATTTGAGTGTTTACTTATAATTTCTACTATTGTAGATAACGGTCACCTCAGCAGGCTAAATTTCTACTCTAGTAGATGTTCTTCGTAATGTGCACGGTAATTTCTACTGTCGTAGATATGTTTGGCCAGTGGCAGAC
AGAP5_2	AGAP5	AACGGTCACCTCAGCAGGCTTAATTTCTACTATTGTAGATACTATTTGAGTGTTTACTTAAAATTTCTACTCTAGTAGATATGTTTGGCCAGTGGCAGACTAATTTCTACTGTCGTAGATGTTCTTCGTAATGTGCACGG
AGAP6_1	AGAP6	ACTGAAACGCACAGCAGATATAATTTCTACTATTGTAGATAGAGTCAAGCACAATATTCCAAATTTCTACTCTAGTAGATGAGATGCAGATAGAACTTTGTAATTTCTACTGTCGTAGATAACAGTCACCTCAGCAGGCT
AGAP6_2	AGAP6	AGAGTCAAGCACAATATTCCTAATTTCTACTATTGTAGATACTGAAACGCACAGCAGATAAAATTTCTACTCTAGTAGATAACAGTCACCTCAGCAGGCTTAATTTCTACTGTCGTAGATGAGATGCAGATAGAACTTTG
AGAP9_1	AGAP9	ACCGACTCCCAGCACCAGCCTAATTTCTACTATTGTAGATGGGGCTGAAGCATATGGAGTAAATTTCTACTCTAGTAGATAACAGTCACCTCAGCAGGCTTAATTTCTACTGTCGTAGATACTATTTGAGTGTTTACTTA
AGAP9_2	AGAP9	GGGGCTGAAGCATATGGAGTTAATTTCTACTATTGTAGATACCGACTCCCAGCACCAGCCAAATTTCTACTCTAGTAGATACTATTTGAGTGTTTACTTATAATTTCTACTGTCGTAGATAACAGTCACCTCAGCAGGCT
AGBL1_1	AGBL1	AGAGTCGAACGGCCGCAGAGTAATTTCTACTATTGTAGATGGTCTTGGAGTACGAGTACCAAATTTCTACTCTAGTAGATCACGATCCCTATCTTTATATTAATTTCTACTGTCGTAGATAGTGGTGATGCACCCGGGGA
AGBL1_2	AGBL1	GGTCTTGGAGTACGAGTACCTAATTTCTACTATTGTAGATAGAGTCGAACGGCCGCAGAGAAATTTCTACTCTAGTAGATAGTGGTGATGCACCCGGGGATAATTTCTACTGTCGTAGATCACGATCCCTATCTTTATAT
AGBL2_1	AGBL2	CATGGCCACAGTCGTAAGAATAATTTCTACTATTGTAGATATAACCCAGGAGCCATTACTAAATTTCTACTCTAGTAGATCATATGACCAGGACACTTGCTAATTTCTACTGTCGTAGATTAGGGCCTATCAGTTTATCT
AGBL2_2	AGBL2	ATAACCCAGGAGCCATTACTTAATTTCTACTATTGTAGATCATGGCCACAGTCGTAAGAAAAATTTCTACTCTAGTAGATTAGGGCCTATCAGTTTATCTTAATTTCTACTGTCGTAGATCATATGACCAGGACACTTGC
AGBL3_1	AGBL3	CAAGTCACTAATATGCGAGCTAATTTCTACTATTGTAGATCCTAGTATTATCGGTGCCTGAAATTTCTACTCTAGTAGATCCTATGAACCATGTTCCGGGTAATTTCTACTGTCGTAGATTAAGCCCGTTGGGATATACA
AGBL3_2	AGBL3	CCTAGTATTATCGGTGCCTGTAATTTCTACTATTGTAGATCAAGTCACTAATATGCGAGCAAATTTCTACTCTAGTAGATTAAGCCCGTTGGGATATACATAATTTCTACTGTCGTAGATCCTATGAACCATGTTCCGGG
AGBL4_1	AGBL4	ATCTGAATCGTCACTGGCTGTAATTTCTACTATTGTAGATCTTGTAAGCCAGCACCCTATAAATTTCTACTCTAGTAGATGTCTGCTGGTAGATTTCACCTAATTTCTACTGTCGTAGATCAGCAACAACGAAAGCTTGA
AGBL4_2	AGBL4	CTTGTAAGCCAGCACCCTATTAATTTCTACTATTGTAGATATCTGAATCGTCACTGGCTGAAATTTCTACTCTAGTAGATCAGCAACAACGAAAGCTTGATAATTTCTACTGTCGTAGATGTCTGCTGGTAGATTTCACC
AGBL5_1	AGBL5	AGCACAGTCTGGTCGGGTCCTAATTTCTACTATTGTAGATTAGATTGCAACACGGCCGCTAAATTTCTACTCTAGTAGATGGCCCGGGGATCATCAGGTCTAATTTCTACTGTCGTAGATCCTCAAAGGTGGGCCGGTCT
AGBL5_2	AGBL5	TAGATTGCAACACGGCCGCTTAATTTCTACTATTGTAGATAGCACAGTCTGGTCGGGTCCAAATTTCTACTCTAGTAGATCCTCAAAGGTGGGCCGGTCTTAATTTCTACTGTCGTAGATGGCCCGGGGATCATCAGGTC
AGER_1	AGER	TTACGGTAGACACGGACTCGTAATTTCTACTATTGTAGATACAGGTCAGGGTTACGGTTCAAATTTCTACTCTAGTAGATGGGGCCCCCTTACACTTCAGTAATTTCTACTGTCGTAGATCATCCAAGTGCCAGCTAAGA
AGER_2	AGER	ACAGGTCAGGGTTACGGTTCTAATTTCTACTATTGTAGATTTACGGTAGACACGGACTCGAAATTTCTACTCTAGTAGATCATCCAAGTGCCAGCTAAGATAATTTCTACTGTCGTAGATGGGGCCCCCTTACACTTCAG
AGFG1_1	AGFG1	GGCGAGGATTAAATCCACCATAATTTCTACTATTGTAGATGGTATGTCCCGCCAGAACAAAAATTTCTACTCTAGTAGATCTCGAACCACTAGACTGTCCTAATTTCTACTGTCGTAGATGGACCACAGGTAAAGCTCCT
AGFG1_2	AGFG1	GGTATGTCCCGCCAGAACAATAATTTCTACTATTGTAGATGGCGAGGATTAAATCCACCAAAATTTCTACTCTAGTAGATGGACCACAGGTAAAGCTCCTTAATTTCTACTGTCGTAGATCTCGAACCACTAGACTGTCC
AGFG2_1	AGFG2	GAGTGCGCCCAGCGCGGGGTTAATTTCTACTATTGTAGATACGGGATTGCAGGAATACTAAAATTTCTACTCTAGTAGATATGCTCGGACATCTTTAGTATAATTTCTACTGTCGTAGATGTATAAGTGGGCCCCTTGAC
AGFG2_2	AGFG2	ACGGGATTGCAGGAATACTATAATTTCTACTATTGTAGATGAGTGCGCCCAGCGCGGGGTAAATTTCTACTCTAGTAGATGTATAAGTGGGCCCCTTGACTAATTTCTACTGTCGTAGATATGCTCGGACATCTTTAGTA
AGGF1_1	AGGF1	TGTTCTATCGGTACCAGGGTTAATTTCTACTATTGTAGATTGCTAGAAGTCGGATAAGGTAAATTTCTACTCTAGTAGATTGCGTTCTGGTACAGCCGTTTAATTTCTACTGTCGTAGATACTAGTTGGAACAGTGACTT
AGGF1_2	AGGF1	TGCTAGAAGTCGGATAAGGTTAATTTCTACTATTGTAGATTGTTCTATCGGTACCAGGGTAAATTTCTACTCTAGTAGATACTAGTTGGAACAGTGACTTTAATTTCTACTGTCGTAGATTGCGTTCTGGTACAGCCGTT
AGK_1	AGK	GTCGAAGAACACCAGTAACATAATTTCTACTATTGTAGATGACATATTACTGATGCCACAAAATTTCTACTCTAGTAGATTCTGGCATGGATGTGACTATTAATTTCTACTGTCGTAGATCTTGCTAACTTTGACGCCAG
AGK_2	AGK	GACATATTACTGATGCCACATAATTTCTACTATTGTAGATGTCGAAGAACACCAGTAACAAAATTTCTACTCTAGTAGATCTTGCTAACTTTGACGCCAGTAATTTCTACTGTCGTAGATTCTGGCATGGATGTGACTAT
AGL_1	AGL	CCGATATGGAGGAGAACCTGTAATTTCTACTATTGTAGATGTATGTCATAGCACCCTCCAAAATTTCTACTCTAGTAGATCGTGTTGGTGCTGATAATCATAATTTCTACTGTCGTAGATGATCAGACTTGGTTACTCGC
AGL_2	AGL	GTATGTCATAGCACCCTCCATAATTTCTACTATTGTAGATCCGATATGGAGGAGAACCTGAAATTTCTACTCTAGTAGATGATCAGACTTGGTTACTCGCTAATTTCTACTGTCGTAGATCGTGTTGGTGCTGATAATCA
AGMAT_1	AGMAT	CCGGATGCGGCGAGGTCCGATAATTTCTACTATTGTAGATATCCGGGGCGCCGCCAGAGCAAATTTCTACTCTAGTAGATGCCATCGCTTGCAATATGGGTAATTTCTACTGTCGTAGATGGACAGCTGCCGGCGAATTC
AGMAT_2	AGMAT	ATCCGGGGCGCCGCCAGAGCTAATTTCTACTATTGTAGATCCGGATGCGGCGAGGTCCGAAAATTTCTACTCTAGTAGATGGACAGCTGCCGGCGAATTCTAATTTCTACTGTCGTAGATGCCATCGCTTGCAATATGGG
AGMO_1	AGMO	GTGTCCGGCCCACATAATATTAATTTCTACTATTGTAGATCACGATGAAACCCAGTGAAAAAATTTCTACTCTAGTAGATAGGAGCATTGAACTGACCAGTAATTTCTACTGTCGTAGATTGTCTATGCAATAACGATTT
AGMO_2	AGMO	CACGATGAAACCCAGTGAAATAATTTCTACTATTGTAGATGTGTCCGGCCCACATAATATAAATTTCTACTCTAGTAGATTGTCTATGCAATAACGATTTTAATTTCTACTGTCGTAGATAGGAGCATTGAACTGACCAG
AGO1_1	AGO1	GGGTGCGAAGCAGGCGATGGTAATTTCTACTATTGTAGATCATCATACACAGGCTTGCGAAAATTTCTACTCTAGTAGATTCACCGCCTGAGGGCTACTATAATTTCTACTGTCGTAGATATGTTACCCGTCGCCCTGCT
AGO1_2	AGO1	CATCATACACAGGCTTGCGATAATTTCTACTATTGTAGATGGGTGCGAAGCAGGCGATGGAAATTTCTACTCTAGTAGATATGTTACCCGTCGCCCTGCTTAATTTCTACTGTCGTAGATTCACCGCCTGAGGGCTACTA
AGO2_1	AGO2	GAGCAGCCTTCGGACGCGGTTAATTTCTACTATTGTAGATACACAGATCCATACGTCCGTAAATTTCTACTCTAGTAGATGGGATCGGAAGCCCGTGTTTTAATTTCTACTGTCGTAGATGATGGACTTCCGTGCACTGG
AGO2_2	AGO2	ACACAGATCCATACGTCCGTTAATTTCTACTATTGTAGATGAGCAGCCTTCGGACGCGGTAAATTTCTACTCTAGTAGATGATGGACTTCCGTGCACTGGTAATTTCTACTGTCGTAGATGGGATCGGAAGCCCGTGTTT
AGO3_1	AGO3	GACGTTACTTTACCTGGGGATAATTTCTACTATTGTAGATCACATGGCAGGCCGAACAGAAAATTTCTACTCTAGTAGATCCCGATGAGAATCAGTCAGATAATTTCTACTGTCGTAGATTCTGAAATACTGCGCTACTG
AGO3_2	AGO3	CACATGGCAGGCCGAACAGATAATTTCTACTATTGTAGATGACGTTACTTTACCTGGGGAAAATTTCTACTCTAGTAGATTCTGAAATACTGCGCTACTGTAATTTCTACTGTCGTAGATCCCGATGAGAATCAGTCAGA
AGO4_1	AGO4	CCTCGAGTGGCAAGTATGTATAATTTCTACTATTGTAGATGATGTGGTTAACATACGTTTAAATTTCTACTCTAGTAGATTACCGGGCTCAGCCTATCATTAATTTCTACTGTCGTAGATCAGGCGAGGGTAAAGACCAA
AGO4_2	AGO4	GATGTGGTTAACATACGTTTTAATTTCTACTATTGTAGATCCTCGAGTGGCAAGTATGTAAAATTTCTACTCTAGTAGATCAGGCGAGGGTAAAGACCAATAATTTCTACTGTCGTAGATTACCGGGCTCAGCCTATCAT
AGPAT1_1	AGPAT1	ATCGACCGGAAGCGCACGGGTAATTTCTACTATTGTAGATTCGACGTTGCGTCCTCGCACAAATTTCTACTCTAGTAGATTGAGGGAACGAGAAACCACATAATTTCTACTGTCGTAGATACTCGGATCCCGTACAGGTA
AGPAT1_2	AGPAT1	TCGACGTTGCGTCCTCGCACTAATTTCTACTATTGTAGATATCGACCGGAAGCGCACGGGAAATTTCTACTCTAGTAGATACTCGGATCCCGTACAGGTATAATTTCTACTGTCGTAGATTGAGGGAACGAGAAACCACA
AGPAT2_1	AGPAT2	CGAGGGTACTCGCAACGACATAATTTCTACTATTGTAGATATCAACCGGCAGCGCTCTAGAAATTTCTACTCTAGTAGATGGAGCGCTGCGTGCAGATCGTAATTTCTACTGTCGTAGATACGCCAAGGTCGCCCTGTAC
AGPAT2_2	AGPAT2	ATCAACCGGCAGCGCTCTAGTAATTTCTACTATTGTAGATCGAGGGTACTCGCAACGACAAAATTTCTACTCTAGTAGATACGCCAAGGTCGCCCTGTACTAATTTCTACTGTCGTAGATGGAGCGCTGCGTGCAGATCG
AGPAT3_1	AGPAT3	ACGGAGACCAAGCACCGCGTTAATTTCTACTATTGTAGATACGGACCAGGCCACGGTAGAAAATTTCTACTCTAGTAGATGAAGCGCTCACACATGGTCCTAATTTCTACTGTCGTAGATCGCTTGCAGAACACAATCTC
AGPAT3_2	AGPAT3	ACGGACCAGGCCACGGTAGATAATTTCTACTATTGTAGATACGGAGACCAAGCACCGCGTAAATTTCTACTCTAGTAGATCGCTTGCAGAACACAATCTCTAATTTCTACTGTCGTAGATGAAGCGCTCACACATGGTCC
AGPAT4_1	AGPAT4	ACGGACCCGCGCGCCTACCTTAATTTCTACTATTGTAGATACTGTGAGGGCACACGGTTCAAATTTCTACTCTAGTAGATTCGGGGTAGTCCCGGAGGTGTAATTTCTACTGTCGTAGATTCAAGCTCCTCACGGTGATG
AGPAT4_2	AGPAT4	ACTGTGAGGGCACACGGTTCTAATTTCTACTATTGTAGATACGGACCCGCGCGCCTACCTAAATTTCTACTCTAGTAGATTCAAGCTCCTCACGGTGATGTAATTTCTACTGTCGTAGATTCGGGGTAGTCCCGGAGGTG
AGPAT5_1	AGPAT5	ACGAGAAAGAGATGCGAAACTAATTTCTACTATTGTAGATGCACGTAGCGCACATGTCCTAAATTTCTACTCTAGTAGATGCAAATCTCCATATAGCAATTAATTTCTACTGTCGTAGATTACCAAGCGCTGGACGACCG
AGPAT5_2	AGPAT5	GCACGTAGCGCACATGTCCTTAATTTCTACTATTGTAGATACGAGAAAGAGATGCGAAACAAATTTCTACTCTAGTAGATTACCAAGCGCTGGACGACCGTAATTTCTACTGTCGTAGATGCAAATCTCCATATAGCAAT
AGPS_1	AGPS	CCAGGTCCTCGATATTGCCATAATTTCTACTATTGTAGATATATGGCCTGATGTGTCCTGAAATTTCTACTCTAGTAGATGCCCTTCTTATTGAAGATGATAATTTCTACTGTCGTAGATTAGGCATCCTTAAATCCTAG
AGPS_2	AGPS	ATATGGCCTGATGTGTCCTGTAATTTCTACTATTGTAGATCCAGGTCCTCGATATTGCCAAAATTTCTACTCTAGTAGATTAGGCATCCTTAAATCCTAGTAATTTCTACTGTCGTAGATGCCCTTCTTATTGAAGATGA
AGR2_1	AGR2	GGTCGAGAGTCCTTTGTGTCTAATTTCTACTATTGTAGATGATGAGTGCCCACACAGTCAAAATTTCTACTCTAGTAGATATTCTAGGTTGGGGTGACCATAATTTCTACTGTCGTAGATACTGTGGTATCTCTGGCCAG
AGR2_2	AGR2	GATGAGTGCCCACACAGTCATAATTTCTACTATTGTAGATGGTCGAGAGTCCTTTGTGTCAAATTTCTACTCTAGTAGATACTGTGGTATCTCTGGCCAGTAATTTCTACTGTCGTAGATATTCTAGGTTGGGGTGACCA
AGR3_1	AGR3	GTAAGAAGCCATTAATGGTTTAATTTCTACTATTGTAGATGGTCTCTGCCTCTTACTCGTAAATTTCTACTCTAGTAGATGGATGGGGAGATGACATCACTAATTTCTACTGTCGTAGATTTCCAACCTTGCCATTGCAA
AGR3_2	AGR3	GGTCTCTGCCTCTTACTCGTTAATTTCTACTATTGTAGATGTAAGAAGCCATTAATGGTTAAATTTCTACTCTAGTAGATTTCCAACCTTGCCATTGCAATAATTTCTACTGTCGTAGATGGATGGGGAGATGACATCAC
AGRN_1	AGRN	GGAGTGTCCGCTTGCGGGACTAATTTCTACTATTGTAGATGGGCGACGTGTGCTGTGAAGAAATTTCTACTCTAGTAGATGTAGGTGACTCCGTCGTCCCTAATTTCTACTGTCGTAGATCCGTAGCTCGCAGGCACTGC
AGRN_2	AGRN	GGGCGACGTGTGCTGTGAAGTAATTTCTACTATTGTAGATGGAGTGTCCGCTTGCGGGACAAATTTCTACTCTAGTAGATCCGTAGCTCGCAGGCACTGCTAATTTCTACTGTCGTAGATGTAGGTGACTCCGTCGTCCC
AGRP_1	AGRP	CCACCCCTGCAGGTACTAGATAATTTCTACTATTGTAGATTCGCGTGGCAGGCAGTGCCAAAATTTCTACTCTAGTAGATGCCCCCATGGAGGGCATCAGTAATTTCTACTGTCGTAGATCCTCTGCCAAGGCCTGAGCC
AGRP_2	AGRP	TCGCGTGGCAGGCAGTGCCATAATTTCTACTATTGTAGATCCACCCCTGCAGGTACTAGAAAATTTCTACTCTAGTAGATCCTCTGCCAAGGCCTGAGCCTAATTTCTACTGTCGTAGATGCCCCCATGGAGGGCATCAG
AGT_1	AGT	CAGCGACTAGCACCAGCTGGTAATTTCTACTATTGTAGATGGCTTCCCGGCATTGGCCTTAAATTTCTACTCTAGTAGATATGGACCACGCCCCATAGCTTAATTTCTACTGTCGTAGATCCTTACCTTGGAAGTGGACG
AGT_2	AGT	GGCTTCCCGGCATTGGCCTTTAATTTCTACTATTGTAGATCAGCGACTAGCACCAGCTGGAAATTTCTACTCTAGTAGATCCTTACCTTGGAAGTGGACGTAATTTCTACTGTCGTAGATATGGACCACGCCCCATAGCT
AGTPBP1_1	AGTPBP1	CTCGCCTGCCGTAGGAACAATAATTTCTACTATTGTAGATTATGCCGGTTATCATGGCGGAAATTTCTACTCTAGTAGATATCGGTAGAACAAGCATCGGTAATTTCTACTGTCGTAGATTATCATAGTGGATGACGTAG
AGTPBP1_2	AGTPBP1	TATGCCGGTTATCATGGCGGTAATTTCTACTATTGTAGATCTCGCCTGCCGTAGGAACAAAAATTTCTACTCTAGTAGATTATCATAGTGGATGACGTAGTAATTTCTACTGTCGTAGATATCGGTAGAACAAGCATCGG
AGTR1_1	AGTR1	TACTCACGTGTCTCAGCATTTAATTTCTACTATTGTAGATGTCAGGCCCAGCCCTATCGGAAATTTCTACTCTAGTAGATGAAGGCCCTAAAGAAGGCTTTAATTTCTACTGTCGTAGATCCAGCTATAATCCATCGAAA
AGTR1_2	AGTR1	GTCAGGCCCAGCCCTATCGGTAATTTCTACTATTGTAGATTACTCACGTGTCTCAGCATTAAATTTCTACTCTAGTAGATCCAGCTATAATCCATCGAAATAATTTCTACTGTCGTAGATGAAGGCCCTAAAGAAGGCTT
AGTR2_1	AGTR2	TGGTCAATATTGTCGTGGTTTAATTTCTACTATTGTAGATGCTACTCTTCCTCTATGGGCAAATTTCTACTCTAGTAGATTATCACCTGCATGAGTGTTGTAATTTCTACTGTCGTAGATACTTCGGGCTTGTGAACATC
AGTR2_2	AGTR2	GCTACTCTTCCTCTATGGGCTAATTTCTACTATTGTAGATTGGTCAATATTGTCGTGGTTAAATTTCTACTCTAGTAGATACTTCGGGCTTGTGAACATCTAATTTCTACTGTCGTAGATTATCACCTGCATGAGTGTTG
AGTRAP_1	AGTRAP	CTGGACATCGTGCACATCAGTAATTTCTACTATTGTAGATGCGTGGGCATGGCCATCCTCAAATTTCTACTCTAGTAGATGCGGGACTCCATCGACGCCATAATTTCTACTGTCGTAGATGCGTCGATGGAGTCCCGCTG
AGTRAP_2	AGTRAP	GCGTGGGCATGGCCATCCTCTAATTTCTACTATTGTAGATCTGGACATCGTGCACATCAGAAATTTCTACTCTAGTAGATGCGTCGATGGAGTCCCGCTGTAATTTCTACTGTCGTAGATGCGGGACTCCATCGACGCCA
AGXT_1	AGXT	TATGCGCTCCCCGATGTCCATAATTTCTACTATTGTAGATGGTGGACGACTCCCCGTGGGAAATTTCTACTCTAGTAGATTGGGCGGGACCCCCCTTTACTAATTTCTACTGTCGTAGATTGGTCTGGAACACGTACTGG
AGXT_2	AGXT	GGTGGACGACTCCCCGTGGGTAATTTCTACTATTGTAGATTATGCGCTCCCCGATGTCCAAAATTTCTACTCTAGTAGATTGGTCTGGAACACGTACTGGTAATTTCTACTGTCGTAGATTGGGCGGGACCCCCCTTTAC
AGXT2_1	AGXT2	AGGATACTCACGGGTGGCAATAATTTCTACTATTGTAGATCAGGACACGGTTGTAGCCAAAAATTTCTACTCTAGTAGATAGTGCGCCCTGGCCATCAGCTAATTTCTACTGTCGTAGATGAAGGTTGGGCTCTCACTTC
AGXT2_2	AGXT2	CAGGACACGGTTGTAGCCAATAATTTCTACTATTGTAGATAGGATACTCACGGGTGGCAAAAATTTCTACTCTAGTAGATGAAGGTTGGGCTCTCACTTCTAATTTCTACTGTCGTAGATAGTGCGCCCTGGCCATCAGC
AHCTF1_1	AHCTF1	CATCGGTAAGTAATTACCTGTAATTTCTACTATTGTAGATCTATACCTTGATAAACGCTCAAATTTCTACTCTAGTAGATGGAAGAACAGTTAGAAGCTATAATTTCTACTGTCGTAGATCAGGCTGCAGATGATAGCAA
AHCTF1_2	AHCTF1	CTATACCTTGATAAACGCTCTAATTTCTACTATTGTAGATCATCGGTAAGTAATTACCTGAAATTTCTACTCTAGTAGATCAGGCTGCAGATGATAGCAATAATTTCTACTGTCGTAGATGGAAGAACAGTTAGAAGCTA
AHCY_1	AHCY	GAGCCCGCGTCATCATCACCTAATTTCTACTATTGTAGATGGACGACGGGGGCGACCTCAAAATTTCTACTCTAGTAGATACTCACCCTCCAGTGTATGCTAATTTCTACTGTCGTAGATGATGGCTCTTCTAGGTGCAG
AHCY_2	AHCY	GGACGACGGGGGCGACCTCATAATTTCTACTATTGTAGATGAGCCCGCGTCATCATCACCAAATTTCTACTCTAGTAGATGATGGCTCTTCTAGGTGCAGTAATTTCTACTGTCGTAGATACTCACCCTCCAGTGTATGC
AHCYL1_1	AHCYL1	GACGCCGGGAGATTGAGATTTAATTTCTACTATTGTAGATATAACTTGTACTGCTGCCGAAAATTTCTACTCTAGTAGATCAAGCAGACCAGCGGCACTGTAATTTCTACTGTCGTAGATCCCACCAAAACTGGCCGAAG
AHCYL1_2	AHCYL1	ATAACTTGTACTGCTGCCGATAATTTCTACTATTGTAGATGACGCCGGGAGATTGAGATTAAATTTCTACTCTAGTAGATCCCACCAAAACTGGCCGAAGTAATTTCTACTGTCGTAGATCAAGCAGACCAGCGGCACTG
AHCYL2_1	AHCYL2	ACGGCAACAGTAGAGGTTGTTAATTTCTACTATTGTAGATTAAATCCAGTGGGTAAGATCAAATTTCTACTCTAGTAGATAGCGGCTTCATATACAGATATAATTTCTACTGTCGTAGATGGTGGGACGTTTGTTGAATT
AHCYL2_2	AHCYL2	TAAATCCAGTGGGTAAGATCTAATTTCTACTATTGTAGATACGGCAACAGTAGAGGTTGTAAATTTCTACTCTAGTAGATGGTGGGACGTTTGTTGAATTTAATTTCTACTGTCGTAGATAGCGGCTTCATATACAGATA
AHDC1_1	AHDC1	GCTCGCTGCTCGATTCGGATTAATTTCTACTATTGTAGATCGCCGGCGACACAGGATCTTAAATTTCTACTCTAGTAGATGCCGCCCCAGCGATACGGGGTAATTTCTACTGTCGTAGATGTTGGGGCGAATACGCTTTG
AHDC1_2	AHDC1	CGCCGGCGACACAGGATCTTTAATTTCTACTATTGTAGATGCTCGCTGCTCGATTCGGATAAATTTCTACTCTAGTAGATGTTGGGGCGAATACGCTTTGTAATTTCTACTGTCGTAGATGCCGCCCCAGCGATACGGGG
AHI1_1	AHI1	CATTCACCGAACTGATAGACTAATTTCTACTATTGTAGATGGCTTGCCGTATCCCAAACAAAATTTCTACTCTAGTAGATATCCACGCTTAAGAAATCAATAATTTCTACTGTCGTAGATCTAGCCCGACACTATTAGAA
AHI1_2	AHI1	GGCTTGCCGTATCCCAAACATAATTTCTACTATTGTAGATCATTCACCGAACTGATAGACAAATTTCTACTCTAGTAGATCTAGCCCGACACTATTAGAATAATTTCTACTGTCGTAGATATCCACGCTTAAGAAATCAA
AHNAK_1	AHNAK	ACGGGTCCAGGTCTGGCCAGTAATTTCTACTATTGTAGATGCGTCACCTCCTGCACAAAGAAATTTCTACTCTAGTAGATAAAGTAGATGGTGGCACCCATAATTTCTACTGTCGTAGATGGCCCACCGTGTGGTGCCCC
AHNAK_2	AHNAK	GCGTCACCTCCTGCACAAAGTAATTTCTACTATTGTAGATACGGGTCCAGGTCTGGCCAGAAATTTCTACTCTAGTAGATGGCCCACCGTGTGGTGCCCCTAATTTCTACTGTCGTAGATAAAGTAGATGGTGGCACCCA
AHNAK2_1	AHNAK2	AATCGTGTACTCGCACCCTATAATTTCTACTATTGTAGATAAGATGCCGTCGTACAGGGCAAATTTCTACTCTAGTAGATGGTGCAGACACATCCACCGATAATTTCTACTGTCGTAGATCGCCGACGTGAAGGTCCAGG
AHNAK2_2	AHNAK2	AAGATGCCGTCGTACAGGGCTAATTTCTACTATTGTAGATAATCGTGTACTCGCACCCTAAAATTTCTACTCTAGTAGATCGCCGACGTGAAGGTCCAGGTAATTTCTACTGTCGTAGATGGTGCAGACACATCCACCGA
AHR_1	AHR	ATGCCCAGTGTAGCTGACGCTAATTTCTACTATTGTAGATGTCCTTAGTGGTAAGGGATCAAATTTCTACTCTAGTAGATGTCCGGATTTCAAGTATGGATAATTTCTACTGTCGTAGATAGAGAAGGCCTGAACTTACA
AHR_2	AHR	GTCCTTAGTGGTAAGGGATCTAATTTCTACTATTGTAGATATGCCCAGTGTAGCTGACGCAAATTTCTACTCTAGTAGATAGAGAAGGCCTGAACTTACATAATTTCTACTGTCGTAGATGTCCGGATTTCAAGTATGGA
AHRR_1	AHRR	GACGGATGTAATGCACCAGATAATTTCTACTATTGTAGATATGCAGTTCCGATTCGCACAAAATTTCTACTCTAGTAGATATCTGCCGTGTGCGCTGCCTTAATTTCTACTGTCGTAGATTGCATTGCGGCACCCGTTCT
AHRR_2	AHRR	ATGCAGTTCCGATTCGCACATAATTTCTACTATTGTAGATGACGGATGTAATGCACCAGAAAATTTCTACTCTAGTAGATTGCATTGCGGCACCCGTTCTTAATTTCTACTGTCGTAGATATCTGCCGTGTGCGCTGCCT
AHSA1_1	AHSA1	AGCTTATCCGTGGACCAATTTAATTTCTACTATTGTAGATACGCTCCATTCATAAAAGAAAAATTTCTACTCTAGTAGATCCTACAATGAATGGAGAGTCTAATTTCTACTGTCGTAGATGACAGGTACTTCTAAGTCAG
AHSA1_2	AHSA1	ACGCTCCATTCATAAAAGAATAATTTCTACTATTGTAGATAGCTTATCCGTGGACCAATTAAATTTCTACTCTAGTAGATGACAGGTACTTCTAAGTCAGTAATTTCTACTGTCGTAGATCCTACAATGAATGGAGAGTC
AHSG_1	AHSG	TGGATCATCGCAGTTCGGTTTAATTTCTACTATTGTAGATCGTGGTATACGCAAAATGTGAAATTTCTACTCTAGTAGATCCACAAGCTGAGCCCGGGAATAATTTCTACTGTCGTAGATTAAGGCAACACTCAGTGAGA
AHSG_2	AHSG	CGTGGTATACGCAAAATGTGTAATTTCTACTATTGTAGATTGGATCATCGCAGTTCGGTTAAATTTCTACTCTAGTAGATTAAGGCAACACTCAGTGAGATAATTTCTACTGTCGTAGATCCACAAGCTGAGCCCGGGAA
AHSP_1	AHSP	AGCGTTCTGCTGAATCAGCATAATTTCTACTATTGTAGATGCAGGATTGAAGGAGTTCAGAAATTTCTACTCTAGTAGATAGGCCAATAAGGATCTCATTTAATTTCTACTGTCGTAGATATCCAGTCCTCCACCACAGT
AHSP_2	AHSP	GCAGGATTGAAGGAGTTCAGTAATTTCTACTATTGTAGATAGCGTTCTGCTGAATCAGCAAAATTTCTACTCTAGTAGATATCCAGTCCTCCACCACAGTTAATTTCTACTGTCGTAGATAGGCCAATAAGGATCTCATT
AICDA_1	AICDA	CTCGCAGAAAGTCGGCCACATAATTTCTACTATTGTAGATTGCGAGGGAACCCCAACCTCAAATTTCTACTCTAGTAGATATTGATACCTTATTGCGAAGTAATTTCTACTGTCGTAGATAGTCCGAGATGTAGCGGAGG
AICDA_2	AICDA	TGCGAGGGAACCCCAACCTCTAATTTCTACTATTGTAGATCTCGCAGAAAGTCGGCCACAAAATTTCTACTCTAGTAGATAGTCCGAGATGTAGCGGAGGTAATTTCTACTGTCGTAGATATTGATACCTTATTGCGAAG
AIDA_1	AIDA	TCTTTAGATCTGAATGGCATTAATTTCTACTATTGTAGATAATTTAGTCCACACAGTCTCAAATTTCTACTCTAGTAGATAATAAGTGATACCTACCGGGTAATTTCTACTGTCGTAGATGTCACTCACATCTGATACTC
AIDA_2	AIDA	AATTTAGTCCACACAGTCTCTAATTTCTACTATTGTAGATTCTTTAGATCTGAATGGCATAAATTTCTACTCTAGTAGATGTCACTCACATCTGATACTCTAATTTCTACTGTCGTAGATAATAAGTGATACCTACCGGG
AIF1_1	AIF1	TAGACGATCCCAAATATAGCTAATTTCTACTATTGTAGATACCTTAATGGAAATGGCGATAAATTTCTACTCTAGTAGATCCCCTCACCTTTGAAGCCTTTAATTTCTACTGTCGTAGATCCAAGACTCACCTAGAGCTA
AIF1_2	AIF1	ACCTTAATGGAAATGGCGATTAATTTCTACTATTGTAGATTAGACGATCCCAAATATAGCAAATTTCTACTCTAGTAGATCCAAGACTCACCTAGAGCTATAATTTCTACTGTCGTAGATCCCCTCACCTTTGAAGCCTT
AIF1L_1	AIF1L	AGCAAGCCGAACGCCTTCCCTAATTTCTACTATTGTAGATGTGTGACCAGAAGTACAGTGAAATTTCTACTCTAGTAGATCCCGGCAGACCTGATGTCTTTAATTTCTACTGTCGTAGATCGGTTGATCTCGGCCAGCCT
AIF1L_2	AIF1L	GTGTGACCAGAAGTACAGTGTAATTTCTACTATTGTAGATAGCAAGCCGAACGCCTTCCCAAATTTCTACTCTAGTAGATCGGTTGATCTCGGCCAGCCTTAATTTCTACTGTCGTAGATCCCGGCAGACCTGATGTCTT
AIFM1_1	AIFM1	TATGTCTGAAGGTACTGATTTAATTTCTACTATTGTAGATGCAGGCCTACAAGACTATGAAAATTTCTACTCTAGTAGATCTTGGTAGCGAACTGGCCTGTAATTTCTACTGTCGTAGATACTGCTGACTCCAACGGATT
AIFM1_2	AIFM1	GCAGGCCTACAAGACTATGATAATTTCTACTATTGTAGATTATGTCTGAAGGTACTGATTAAATTTCTACTCTAGTAGATACTGCTGACTCCAACGGATTTAATTTCTACTGTCGTAGATCTTGGTAGCGAACTGGCCTG
AIFM2_1	AIFM2	GCGGGATCGCAGCAGCCAGCTAATTTCTACTATTGTAGATAGCCAGCAGGCCGCTATCCAAAATTTCTACTCTAGTAGATGGTCTATCCCCACTACTAGCTAATTTCTACTGTCGTAGATATGTACTCTCGATACTCATT
AIFM2_2	AIFM2	AGCCAGCAGGCCGCTATCCATAATTTCTACTATTGTAGATGCGGGATCGCAGCAGCCAGCAAATTTCTACTCTAGTAGATATGTACTCTCGATACTCATTTAATTTCTACTGTCGTAGATGGTCTATCCCCACTACTAGC
AIFM3_1	AIFM3	TCCGACCGGATCGTCCTGTGTAATTTCTACTATTGTAGATCGAGCCTATGGCATCGAGGTAAATTTCTACTCTAGTAGATACTATCCGGACGCCAGAGGATAATTTCTACTGTCGTAGATACCAGGGGTGCGCCGTAGTG
AIFM3_2	AIFM3	CGAGCCTATGGCATCGAGGTTAATTTCTACTATTGTAGATTCCGACCGGATCGTCCTGTGAAATTTCTACTCTAGTAGATACCAGGGGTGCGCCGTAGTGTAATTTCTACTGTCGTAGATACTATCCGGACGCCAGAGGA
AIG1_1	AIG1	ATCGAGATGAGGACATCGCATAATTTCTACTATTGTAGATATCCACTCACCATTCCGTGAAAATTTCTACTCTAGTAGATGATGGCCTTGTAGTTACACATAATTTCTACTGTCGTAGATTGACTCGAGGAAGTGGGAAC
AIG1_2	AIG1	ATCCACTCACCATTCCGTGATAATTTCTACTATTGTAGATATCGAGATGAGGACATCGCAAAATTTCTACTCTAGTAGATTGACTCGAGGAAGTGGGAACTAATTTCTACTGTCGTAGATGATGGCCTTGTAGTTACACA
AIM2_1	AIM2	AGTACCATAACTGGCAAACATAATTTCTACTATTGTAGATCCTCTAAGAAACCACTGTGCAAATTTCTACTCTAGTAGATAATCATCAAGGTAGCTACTTTAATTTCTACTGTCGTAGATAGCTTGACTTAGTGGCTTTG
AIM2_2	AIM2	CCTCTAAGAAACCACTGTGCTAATTTCTACTATTGTAGATAGTACCATAACTGGCAAACAAAATTTCTACTCTAGTAGATAGCTTGACTTAGTGGCTTTGTAATTTCTACTGTCGTAGATAATCATCAAGGTAGCTACTT
AIMP1_1	AIMP1	TAGCAGTTATGATGCAACCATAATTTCTACTATTGTAGATACTGGATGTTCTTGATCCTAAAATTTCTACTCTAGTAGATGTACCAGAAGATACGGTTGTTAATTTCTACTGTCGTAGATTCCGACATCTACTTCTTCCA
AIMP1_2	AIMP1	ACTGGATGTTCTTGATCCTATAATTTCTACTATTGTAGATTAGCAGTTATGATGCAACCAAAATTTCTACTCTAGTAGATTCCGACATCTACTTCTTCCATAATTTCTACTGTCGTAGATGTACCAGAAGATACGGTTGT
AIMP2_1	AIMP2	AGGCACGCTCTTGACCGAGGTAATTTCTACTATTGTAGATAGCTTTCAAAACGAACCTACAAATTTCTACTCTAGTAGATAAACGTCTGTATGAGTTGAATAATTTCTACTGTCGTAGATGGAAGAGTCTAACCTGTCTC
AIMP2_2	AIMP2	AGCTTTCAAAACGAACCTACTAATTTCTACTATTGTAGATAGGCACGCTCTTGACCGAGGAAATTTCTACTCTAGTAGATGGAAGAGTCTAACCTGTCTCTAATTTCTACTGTCGTAGATAAACGTCTGTATGAGTTGAA
AIP_1	AIP	ACTACCGGACGCTGCACAGTTAATTTCTACTATTGTAGATCCTCGCGGTACAACCGGTTGAAATTTCTACTCTAGTAGATCGCATCTGTGCAACACCGCATAATTTCTACTGTCGTAGATGTCTGTCATGGCCCATGGGT
AIP_2	AIP	CCTCGCGGTACAACCGGTTGTAATTTCTACTATTGTAGATACTACCGGACGCTGCACAGTAAATTTCTACTCTAGTAGATGTCTGTCATGGCCCATGGGTTAATTTCTACTGTCGTAGATCGCATCTGTGCAACACCGCA
AIPL1_1	AIPL1	CTCTCCGTGGAGGACGGGCATAATTTCTACTATTGTAGATGCACGGGGGCACGGGCGAGCAAATTTCTACTCTAGTAGATCGATGATGATGTGCATGGGCTAATTTCTACTGTCGTAGATGCCTACCACACGCTGGGCTA
AIPL1_2	AIPL1	GCACGGGGGCACGGGCGAGCTAATTTCTACTATTGTAGATCTCTCCGTGGAGGACGGGCAAAATTTCTACTCTAGTAGATGCCTACCACACGCTGGGCTATAATTTCTACTGTCGTAGATCGATGATGATGTGCATGGGC
AIRE_1	AIRE	GAACTCCCCGCCAACCTGGATAATTTCTACTATTGTAGATCTCGGGGACCACGTCGTGGTAAATTTCTACTCTAGTAGATCCGCCGTCCCGACACACGGCTAATTTCTACTGTCGTAGATACGCCCTCCTGTCCTGGCTG
AIRE_2	AIRE	CTCGGGGACCACGTCGTGGTTAATTTCTACTATTGTAGATGAACTCCCCGCCAACCTGGAAAATTTCTACTCTAGTAGATACGCCCTCCTGTCCTGGCTGTAATTTCTACTGTCGTAGATCCGCCGTCCCGACACACGGC
AJAP1_1	AJAP1	CGGGCGTTTACGGCCCCACCTAATTTCTACTATTGTAGATGGAGTGGACAGCCAGCGCGGAAATTTCTACTCTAGTAGATAGCTCGCCGTGGACCTGCCCTAATTTCTACTGTCGTAGATGCACAACGGAGCCTTCCACC
AJAP1_2	AJAP1	GGAGTGGACAGCCAGCGCGGTAATTTCTACTATTGTAGATCGGGCGTTTACGGCCCCACCAAATTTCTACTCTAGTAGATGCACAACGGAGCCTTCCACCTAATTTCTACTGTCGTAGATAGCTCGCCGTGGACCTGCCC
AJM1_1	AJM1	GCGAGCGTGACGTCCTGGCTTAATTTCTACTATTGTAGATAACAAGCGCCACTGCCGCAGAAATTTCTACTCTAGTAGATTCGGACGGATAGGGCCTGGGTAATTTCTACTGTCGTAGATGGGGCCGCGCCGAGAAGACC
AJM1_2	AJM1	AACAAGCGCCACTGCCGCAGTAATTTCTACTATTGTAGATGCGAGCGTGACGTCCTGGCTAAATTTCTACTCTAGTAGATGGGGCCGCGCCGAGAAGACCTAATTTCTACTGTCGTAGATTCGGACGGATAGGGCCTGGG
AJUBA_1	AJUBA	AGGCGCCGCGCTACGAAGGCTAATTTCTACTATTGTAGATGCTCGTCCTGGTACCGGGCGAAATTTCTACTCTAGTAGATGGCTGCCAGGAAAGCCGCCATAATTTCTACTGTCGTAGATCTCGCGTCGCTGGCCGAGCT
AJUBA_2	AJUBA	GCTCGTCCTGGTACCGGGCGTAATTTCTACTATTGTAGATAGGCGCCGCGCTACGAAGGCAAATTTCTACTCTAGTAGATCTCGCGTCGCTGGCCGAGCTTAATTTCTACTGTCGTAGATGGCTGCCAGGAAAGCCGCCA
AK1_1	AK1	ACCGGGGACCTCCTGCGGTCTAATTTCTACTATTGTAGATGAAGTATTGACTTTGGCCACAAATTTCTACTCTAGTAGATGGTCAGTGCCTTACCCGTCGTAATTTCTACTGTCGTAGATAAAGGCTTCCTGATTGATGG
AK1_2	AK1	GAAGTATTGACTTTGGCCACTAATTTCTACTATTGTAGATACCGGGGACCTCCTGCGGTCAAATTTCTACTCTAGTAGATAAAGGCTTCCTGATTGATGGTAATTTCTACTGTCGTAGATGGTCAGTGCCTTACCCGTCG
AK2_1	AK2	ACCCCAAGAGTGGCCGTTCCTAATTTCTACTATTGTAGATGTTCCTAACTTCCAGGTGAGAAATTTCTACTCTAGTAGATGTCTTCCTCTCTGTAGGCACTAATTTCTACTGTCGTAGATGCTCGATGACCTCATGGAGA
AK2_2	AK2	GTTCCTAACTTCCAGGTGAGTAATTTCTACTATTGTAGATACCCCAAGAGTGGCCGTTCCAAATTTCTACTCTAGTAGATGCTCGATGACCTCATGGAGATAATTTCTACTGTCGTAGATGTCTTCCTCTCTGTAGGCAC
AK3_1	AK3	CCATCCAACAGCCAGCTATATAATTTCTACTATTGTAGATCCCGCTTTGCTGTAGAAATTAAATTTCTACTCTAGTAGATACAACAACTACTCACCACAGTAATTTCTACTGTCGTAGATGCTCATGAAGGGCCAGCCGA
AK3_2	AK3	CCCGCTTTGCTGTAGAAATTTAATTTCTACTATTGTAGATCCATCCAACAGCCAGCTATAAAATTTCTACTCTAGTAGATGCTCATGAAGGGCCAGCCGATAATTTCTACTGTCGTAGATACAACAACTACTCACCACAG
AK4_1	AK4	AACTCACCATCAAGGAGCCATAATTTCTACTATTGTAGATATAGAAGTTGGTGAGATGGCAAATTTCTACTCTAGTAGATTTACATGTACATGAGGTGGATAATTTCTACTGTCGTAGATTGGGCGATCCTCTGGCACAC
AK4_2	AK4	ATAGAAGTTGGTGAGATGGCTAATTTCTACTATTGTAGATAACTCACCATCAAGGAGCCAAAATTTCTACTCTAGTAGATTGGGCGATCCTCTGGCACACTAATTTCTACTGTCGTAGATTTACATGTACATGAGGTGGA
AK5_1	AK5	GTCGAGGTCTGGTAGGATCATAATTTCTACTATTGTAGATCATTGTCGTCTGGTCGGCCCAAATTTCTACTCTAGTAGATCCCCAGTTTGATGCCGACCGTAATTTCTACTGTCGTAGATTAAACAACTTTCCAAGTATT
AK5_2	AK5	CATTGTCGTCTGGTCGGCCCTAATTTCTACTATTGTAGATGTCGAGGTCTGGTAGGATCAAAATTTCTACTCTAGTAGATTAAACAACTTTCCAAGTATTTAATTTCTACTGTCGTAGATCCCCAGTTTGATGCCGACCG
AK6_1	AK6	GAGCAATTGTATGATGGCTATAATTTCTACTATTGTAGATCAGGTAGTTGATGAGTTAGAAAATTTCTACTCTAGTAGATAAGTCTTTCGTACAATACATTAATTTCTACTGTCGTAGATACCTCCCTGCCTTCTAGGGG
AK6_2	AK6	CAGGTAGTTGATGAGTTAGATAATTTCTACTATTGTAGATGAGCAATTGTATGATGGCTAAAATTTCTACTCTAGTAGATACCTCCCTGCCTTCTAGGGGTAATTTCTACTGTCGTAGATAAGTCTTTCGTACAATACAT
AK7_1	AK7	GGCAGCCCATCGAATATTAATAATTTCTACTATTGTAGATTCAGGTCAACTAGACGATCAAAATTTCTACTCTAGTAGATGAGCGCGCCCAAGTCATCACTAATTTCTACTGTCGTAGATAAGCGAAGCCCCAACTACAC
AK7_2	AK7	TCAGGTCAACTAGACGATCATAATTTCTACTATTGTAGATGGCAGCCCATCGAATATTAAAAATTTCTACTCTAGTAGATAAGCGAAGCCCCAACTACACTAATTTCTACTGTCGTAGATGAGCGCGCCCAAGTCATCAC
AK8_1	AK8	CTATACGGCCACCGAAGCCATAATTTCTACTATTGTAGATAGATTCGGGTGGCCAGTCAAAAATTTCTACTCTAGTAGATCTGAGGCGGGTGGACCTAATTAATTTCTACTGTCGTAGATCTGGTAGAAGACGTCCACAC
AK8_2	AK8	AGATTCGGGTGGCCAGTCAATAATTTCTACTATTGTAGATCTATACGGCCACCGAAGCCAAAATTTCTACTCTAGTAGATCTGGTAGAAGACGTCCACACTAATTTCTACTGTCGTAGATCTGAGGCGGGTGGACCTAAT
AK9_1	AK9	GCTCAATGAGATACTGGGGATAATTTCTACTATTGTAGATTTTGAGGACCACCGGACAAAAAATTTCTACTCTAGTAGATCAATAGGGCAGTTGTCCACATAATTTCTACTGTCGTAGATACAGGTTGATACGATTGCTA
AK9_2	AK9	TTTGAGGACCACCGGACAAATAATTTCTACTATTGTAGATGCTCAATGAGATACTGGGGAAAATTTCTACTCTAGTAGATACAGGTTGATACGATTGCTATAATTTCTACTGTCGTAGATCAATAGGGCAGTTGTCCACA
AKAIN1_1	AKAIN1	GCACAATCTGTTTGCTGGCATAATTTCTACTATTGTAGATGGCTAGGTGAGAAACCTGGAAAATTTCTACTCTAGTAGATCTGGCATTCTGCAGCTTCACTAATTTCTACTGTCGTAGATTCTGCGCTGACTCTCCTGGG
AKAIN1_2	AKAIN1	GGCTAGGTGAGAAACCTGGATAATTTCTACTATTGTAGATGCACAATCTGTTTGCTGGCAAAATTTCTACTCTAGTAGATTCTGCGCTGACTCTCCTGGGTAATTTCTACTGTCGTAGATCTGGCATTCTGCAGCTTCAC
AKAP1_1	AKAP1	ATCGAGTCGGCTCACACAGATAATTTCTACTATTGTAGATGTGGATAGCTGTTGCAGTCTAAATTTCTACTCTAGTAGATCCCCAACACGGCATCACCAGTAATTTCTACTGTCGTAGATGGACAGACGTCTTCCACGGG
AKAP1_2	AKAP1	GTGGATAGCTGTTGCAGTCTTAATTTCTACTATTGTAGATATCGAGTCGGCTCACACAGAAAATTTCTACTCTAGTAGATGGACAGACGTCTTCCACGGGTAATTTCTACTGTCGTAGATCCCCAACACGGCATCACCAG
AKAP10_1	AKAP10	ATTCAACAACTTGGTCGCGATAATTTCTACTATTGTAGATAAGTAGCAGGACAGCCACACAAATTTCTACTCTAGTAGATGTGGAGAAGCGGGACTATTTTAATTTCTACTGTCGTAGATGTGGGGAATGTACGGATATT
AKAP10_2	AKAP10	AAGTAGCAGGACAGCCACACTAATTTCTACTATTGTAGATATTCAACAACTTGGTCGCGAAAATTTCTACTCTAGTAGATGTGGGGAATGTACGGATATTTAATTTCTACTGTCGTAGATGTGGAGAAGCGGGACTATTT
AKAP11_1	AKAP11	GATAACCGGTCAGCAAACATTAATTTCTACTATTGTAGATGTGAAAATGCACGCTGCCTTAAATTTCTACTCTAGTAGATCTGTCCAAAAGACAAGGCCTTAATTTCTACTGTCGTAGATGAGGATCACTGCTTATATCT
AKAP11_2	AKAP11	GTGAAAATGCACGCTGCCTTTAATTTCTACTATTGTAGATGATAACCGGTCAGCAAACATAAATTTCTACTCTAGTAGATGAGGATCACTGCTTATATCTTAATTTCTACTGTCGTAGATCTGTCCAAAAGACAAGGCCT
AKAP12_1	AKAP12	ACTGGTCACGGGACTAGTCGTAATTTCTACTATTGTAGATCGAAGGCCGTCTAACACGCTAAATTTCTACTCTAGTAGATGGGGGTCAATTCCGCCTCACTAATTTCTACTGTCGTAGATACTCCAGACACTGAACCCGG
AKAP12_2	AKAP12	CGAAGGCCGTCTAACACGCTTAATTTCTACTATTGTAGATACTGGTCACGGGACTAGTCGAAATTTCTACTCTAGTAGATACTCCAGACACTGAACCCGGTAATTTCTACTGTCGTAGATGGGGGTCAATTCCGCCTCAC
AKAP13_1	AKAP13	GGACTCGCTAACTATGTTATTAATTTCTACTATTGTAGATCAGATGCTGGCCCGCGAGAGAAATTTCTACTCTAGTAGATTCGGCAGCCTTTGTGGACAATAATTTCTACTGTCGTAGATACAGGACGAAAGGCCTTCCG
AKAP13_2	AKAP13	CAGATGCTGGCCCGCGAGAGTAATTTCTACTATTGTAGATGGACTCGCTAACTATGTTATAAATTTCTACTCTAGTAGATACAGGACGAAAGGCCTTCCGTAATTTCTACTGTCGTAGATTCGGCAGCCTTTGTGGACAA
AKAP14_1	AKAP14	GTGCTACGGGTAGGTCAGCATAATTTCTACTATTGTAGATCCGAAAAATATTCGTCAATTAAATTTCTACTCTAGTAGATCTCTCTACAAACTCTACGCCTAATTTCTACTGTCGTAGATCCGTGAGTCATCCACTTGAT
AKAP14_2	AKAP14	CCGAAAAATATTCGTCAATTTAATTTCTACTATTGTAGATGTGCTACGGGTAGGTCAGCAAAATTTCTACTCTAGTAGATCCGTGAGTCATCCACTTGATTAATTTCTACTGTCGTAGATCTCTCTACAAACTCTACGCC
AKAP17A_1	AKAP17A	CGCGACGCCAAGGACATGAATAATTTCTACTATTGTAGATAGAAGTTCGGGGAGATCCGGAAATTTCTACTCTAGTAGATGAGGCCTATGTGCAGTACCGTAATTTCTACTGTCGTAGATATTCGACCAAACACCTGAGT
AKAP17A_2	AKAP17A	AGAAGTTCGGGGAGATCCGGTAATTTCTACTATTGTAGATCGCGACGCCAAGGACATGAAAAATTTCTACTCTAGTAGATATTCGACCAAACACCTGAGTTAATTTCTACTGTCGTAGATGAGGCCTATGTGCAGTACCG
AKAP3_1	AKAP3	CTTCTATGCTAACCGCCTCATAATTTCTACTATTGTAGATAACCGAACATCTTGGAACTCAAATTTCTACTCTAGTAGATTGATGATCCCGAGACTCTGTTAATTTCTACTGTCGTAGATAACGAAGCTCCGTGCATCCC
AKAP3_2	AKAP3	AACCGAACATCTTGGAACTCTAATTTCTACTATTGTAGATCTTCTATGCTAACCGCCTCAAAATTTCTACTCTAGTAGATAACGAAGCTCCGTGCATCCCTAATTTCTACTGTCGTAGATTGATGATCCCGAGACTCTGT
AKAP4_1	AKAP4	GACAGAGGGATCTGTATGCCTAATTTCTACTATTGTAGATGTAGCCACCTTGCATGAGTTAAATTTCTACTCTAGTAGATCCAGAGAAGATAGTCGGTTGTAATTTCTACTGTCGTAGATTCGATGTGTCCACCCTGAAT
AKAP4_2	AKAP4	GTAGCCACCTTGCATGAGTTTAATTTCTACTATTGTAGATGACAGAGGGATCTGTATGCCAAATTTCTACTCTAGTAGATTCGATGTGTCCACCCTGAATTAATTTCTACTGTCGTAGATCCAGAGAAGATAGTCGGTTG
AKAP5_1	AKAP5	GTGAGATGCCTTCACTTAGATAATTTCTACTATTGTAGATTGCGTGTTACAAGACGTTTGAAATTTCTACTCTAGTAGATGAGTTCCCGTTTGAATAGCATAATTTCTACTGTCGTAGATAGAGCCAGCTTTGGGCTTCA
AKAP5_2	AKAP5	TGCGTGTTACAAGACGTTTGTAATTTCTACTATTGTAGATGTGAGATGCCTTCACTTAGAAAATTTCTACTCTAGTAGATAGAGCCAGCTTTGGGCTTCATAATTTCTACTGTCGTAGATGAGTTCCCGTTTGAATAGCA
AKAP6_1	AKAP6	GATGACCGGGAGACTTGCAATAATTTCTACTATTGTAGATGTAGTAAAACGCCACCTTTCAAATTTCTACTCTAGTAGATATGCCAGCGAGAGGCATACTTAATTTCTACTGTCGTAGATGATCTGTCAGGAGGATCTAC
AKAP6_2	AKAP6	GTAGTAAAACGCCACCTTTCTAATTTCTACTATTGTAGATGATGACCGGGAGACTTGCAAAAATTTCTACTCTAGTAGATGATCTGTCAGGAGGATCTACTAATTTCTACTGTCGTAGATATGCCAGCGAGAGGCATACT
AKAP7_1	AKAP7	GCCAGTCGCTCATCTTGTTGTAATTTCTACTATTGTAGATAAGCCAATACTATGGATTCTAAATTTCTACTCTAGTAGATATAATTGCATCACCAGCAGGTAATTTCTACTGTCGTAGATCTTGATCACTCTTGACCCAT
AKAP7_2	AKAP7	AAGCCAATACTATGGATTCTTAATTTCTACTATTGTAGATGCCAGTCGCTCATCTTGTTGAAATTTCTACTCTAGTAGATCTTGATCACTCTTGACCCATTAATTTCTACTGTCGTAGATATAATTGCATCACCAGCAGG
AKAP8_1	AKAP8	ACCGCTTCGGACCAGATGGCTAATTTCTACTATTGTAGATACAAAGAGACCCTGCGGTTCAAATTTCTACTCTAGTAGATGACCTGGGGTCCGACCGCAATAATTTCTACTGTCGTAGATCTATGGCGCCCAGAACACCA
AKAP8_2	AKAP8	ACAAAGAGACCCTGCGGTTCTAATTTCTACTATTGTAGATACCGCTTCGGACCAGATGGCAAATTTCTACTCTAGTAGATCTATGGCGCCCAGAACACCATAATTTCTACTGTCGTAGATGACCTGGGGTCCGACCGCAA
AKAP8L_1	AKAP8L	GCATGCGTGGCAACGACACCTAATTTCTACTATTGTAGATTGGATAAAACGGAATCGGCAAAATTTCTACTCTAGTAGATAAATTGTTAGGACGGAGAGGTAATTTCTACTGTCGTAGATCGAGTACGGCATGTTCCAGG
AKAP8L_2	AKAP8L	TGGATAAAACGGAATCGGCATAATTTCTACTATTGTAGATGCATGCGTGGCAACGACACCAAATTTCTACTCTAGTAGATCGAGTACGGCATGTTCCAGGTAATTTCTACTGTCGTAGATAAATTGTTAGGACGGAGAGG
AKAP9_1	AKAP9	GCTTGAACATGCGAAAGTGATAATTTCTACTATTGTAGATGAGATCCTCCATAGATAATGAAATTTCTACTCTAGTAGATAATAGATCTGGGGACAGCAGTAATTTCTACTGTCGTAGATGGAGCAAGCCATTGACAGAG
AKAP9_2	AKAP9	GAGATCCTCCATAGATAATGTAATTTCTACTATTGTAGATGCTTGAACATGCGAAAGTGAAAATTTCTACTCTAGTAGATGGAGCAAGCCATTGACAGAGTAATTTCTACTGTCGTAGATAATAGATCTGGGGACAGCAG
AKIP1_1	AKIP1	GCGGCCGCAGCGCTGAATGGTAATTTCTACTATTGTAGATGGTTCACACCAACTTACCCCAAATTTCTACTCTAGTAGATGGACGCTCCAGGGCATGCCATAATTTCTACTGTCGTAGATGACTCGCCTCTGTGATAACG
AKIP1_2	AKIP1	GGTTCACACCAACTTACCCCTAATTTCTACTATTGTAGATGCGGCCGCAGCGCTGAATGGAAATTTCTACTCTAGTAGATGACTCGCCTCTGTGATAACGTAATTTCTACTGTCGTAGATGGACGCTCCAGGGCATGCCA
AKIRIN1_1	AKIRIN1	CAGATCAAAGTGGGCTTACCTAATTTCTACTATTGTAGATCCCGGAGTTGGAAGGCGCCGAAATTTCTACTCTAGTAGATGACGCAGACCCCACCGCAGATAATTTCTACTGTCGTAGATCCGAAGCGGCGGCGCTGCGC
AKIRIN1_2	AKIRIN1	CCCGGAGTTGGAAGGCGCCGTAATTTCTACTATTGTAGATCAGATCAAAGTGGGCTTACCAAATTTCTACTCTAGTAGATCCGAAGCGGCGGCGCTGCGCTAATTTCTACTGTCGTAGATGACGCAGACCCCACCGCAGA
AKIRIN2_1	AKIRIN2	GACCCGCTGTTGAGCCCGGCTAATTTCTACTATTGTAGATGAAACGAGTTTCCAACAGACAAATTTCTACTCTAGTAGATTGCGGCGAGGCGGCCGCAGCTAATTTCTACTGTCGTAGATGTCCTCATTGTACATAGGGA
AKIRIN2_2	AKIRIN2	GAAACGAGTTTCCAACAGACTAATTTCTACTATTGTAGATGACCCGCTGTTGAGCCCGGCAAATTTCTACTCTAGTAGATGTCCTCATTGTACATAGGGATAATTTCTACTGTCGTAGATTGCGGCGAGGCGGCCGCAGC
AKNA_1	AKNA	AACGGATGGGTTGACCTCGGTAATTTCTACTATTGTAGATCGTGCAATGGGCAGGGGCCAAAATTTCTACTCTAGTAGATGTGGGATGCTGCGGACTTGGTAATTTCTACTGTCGTAGATCCAAAGATGAGAGCTACCGT
AKNA_2	AKNA	CGTGCAATGGGCAGGGGCCATAATTTCTACTATTGTAGATAACGGATGGGTTGACCTCGGAAATTTCTACTCTAGTAGATCCAAAGATGAGAGCTACCGTTAATTTCTACTGTCGTAGATGTGGGATGCTGCGGACTTGG
AKNAD1_1	AKNAD1	GCTATTGCAAGTGGTTTATTTAATTTCTACTATTGTAGATCTCTGTCGTGGTGGCAGAACAAATTTCTACTCTAGTAGATACCGCTGCAGGTCCTGGAGATAATTTCTACTGTCGTAGATACAATCAATGCCTTGACCTC
AKNAD1_2	AKNAD1	CTCTGTCGTGGTGGCAGAACTAATTTCTACTATTGTAGATGCTATTGCAAGTGGTTTATTAAATTTCTACTCTAGTAGATACAATCAATGCCTTGACCTCTAATTTCTACTGTCGTAGATACCGCTGCAGGTCCTGGAGA
AKR1A1_1	AKR1A1	AGTATGCCCTTAGCGTAGGCTAATTTCTACTATTGTAGATAACAGTCGGCAGATTGATGAAAATTTCTACTCTAGTAGATGTGGGTGGAGTCGTAGCATATAATTTCTACTGTCGTAGATTGACATCCAAGCTGTGGAAC
AKR1A1_2	AKR1A1	AACAGTCGGCAGATTGATGATAATTTCTACTATTGTAGATAGTATGCCCTTAGCGTAGGCAAATTTCTACTCTAGTAGATTGACATCCAAGCTGTGGAACTAATTTCTACTGTCGTAGATGTGGGTGGAGTCGTAGCATA
AKR1B1_1	AKR1B1	GCTGTGGTGCACGTACCATGTAATTTCTACTATTGTAGATAGTCCCCTCCAGGGCAGGTGAAATTTCTACTCTAGTAGATCCGCCCACGTGTCCAGAATGTAATTTCTACTGTCGTAGATCATTTGCAGATTGAGTGCCA
AKR1B1_2	AKR1B1	AGTCCCCTCCAGGGCAGGTGTAATTTCTACTATTGTAGATGCTGTGGTGCACGTACCATGAAATTTCTACTCTAGTAGATCATTTGCAGATTGAGTGCCATAATTTCTACTGTCGTAGATCCGCCCACGTGTCCAGAATG
AKR1B10_1	AKR1B10	GAGGAAGCTGGGAACCTACCTAATTTCTACTATTGTAGATTCGATCTGGAAGTGGCTGAAAAATTTCTACTCTAGTAGATCCTTTCAGTCTCCTCTTGGCTAATTTCTACTGTCGTAGATATTCTGATAGACATAGGCAC
AKR1B10_2	AKR1B10	TCGATCTGGAAGTGGCTGAATAATTTCTACTATTGTAGATGAGGAAGCTGGGAACCTACCAAATTTCTACTCTAGTAGATATTCTGATAGACATAGGCACTAATTTCTACTGTCGTAGATCCTTTCAGTCTCCTCTTGGC
AKR1B15_1	AKR1B15	GACAAAGCTGGAACCTACCTTAATTTCTACTATTGTAGATATTCTGTATTTACAGACTGGAAATTTCTACTCTAGTAGATAACCACTTCCAGATCGAGAGTAATTTCTACTGTCGTAGATATTCTCATAGAAATAGGCAC
AKR1B15_2	AKR1B15	ATTCTGTATTTACAGACTGGTAATTTCTACTATTGTAGATGACAAAGCTGGAACCTACCTAAATTTCTACTCTAGTAGATATTCTCATAGAAATAGGCACTAATTTCTACTGTCGTAGATAACCACTTCCAGATCGAGAG
AKR1C1_1	AKR1C1	GAGGCCACCAAATTGGCAATTAATTTCTACTATTGTAGATTGTTGACCTCTACCTTATTCAAATTTCTACTCTAGTAGATGTGCAATTCCCATCGACCAGTAATTTCTACTGTCGTAGATTTGTTACCTCTGCAGGCGCA
AKR1C1_2	AKR1C1	TGTTGACCTCTACCTTATTCTAATTTCTACTATTGTAGATGAGGCCACCAAATTGGCAATAAATTTCTACTCTAGTAGATTTGTTACCTCTGCAGGCGCATAATTTCTACTGTCGTAGATGTGCAATTCCCATCGACCAG
AKR1C2_1	AKR1C2	TATTGCCAATTTGACGGCCTTAATTTCTACTATTGTAGATGAGCAATTCCCATCGACCAGAAATTTCTACTCTAGTAGATAACCACAGGCTGCTGGAGATTAATTTCTACTGTCGTAGATCACCATATTGATTCTGCACA
AKR1C2_2	AKR1C2	GAGCAATTCCCATCGACCAGTAATTTCTACTATTGTAGATTATTGCCAATTTGACGGCCTAAATTTCTACTCTAGTAGATCACCATATTGATTCTGCACATAATTTCTACTGTCGTAGATAACCACAGGCTGCTGGAGAT
AKR1C3_1	AKR1C3	CTCCGGTTGAAATACGGATGTAATTTCTACTATTGTAGATTGCTCATACAAACTGCATACAAATTTCTACTCTAGTAGATGAGAAGTAAAGCTTTGGAGGTAATTTCTACTGTCGTAGATTCGACCAGAGTTGGTCCGAC
AKR1C3_2	AKR1C3	TGCTCATACAAACTGCATACTAATTTCTACTATTGTAGATCTCCGGTTGAAATACGGATGAAATTTCTACTCTAGTAGATTCGACCAGAGTTGGTCCGACTAATTTCTACTGTCGTAGATGAGAAGTAAAGCTTTGGAGG
AKR1C4_1	AKR1C4	CCATGCAGCTTTGGTGCACTTAATTTCTACTATTGTAGATCTACCTTGAGAGCCATTGGGAAATTTCTACTCTAGTAGATCGAGGAACAGAGCTGTAGAGTAATTTCTACTGTCGTAGATATCGGGGTGTCAAACTTCAA
AKR1C4_2	AKR1C4	CTACCTTGAGAGCCATTGGGTAATTTCTACTATTGTAGATCCATGCAGCTTTGGTGCACTAAATTTCTACTCTAGTAGATATCGGGGTGTCAAACTTCAATAATTTCTACTGTCGTAGATCGAGGAACAGAGCTGTAGAG
AKR1D1_1	AKR1D1	GCTGGGTGAAATACGGATGGTAATTTCTACTATTGTAGATTGAGTAGGTACCAAGTCCGAAAATTTCTACTCTAGTAGATGTAGATGTAGGCCCCATCAATAATTTCTACTGTCGTAGATAGCTATGGGCTACAAATCAT
AKR1D1_2	AKR1D1	TGAGTAGGTACCAAGTCCGATAATTTCTACTATTGTAGATGCTGGGTGAAATACGGATGGAAATTTCTACTCTAGTAGATAGCTATGGGCTACAAATCATTAATTTCTACTGTCGTAGATGTAGATGTAGGCCCCATCAA
AKR1E2_1	AKR1E2	CATCGGCTTACCTGGTTGGTTAATTTCTACTATTGTAGATATGGTTGAAGTTTGACACCCAAATTTCTACTCTAGTAGATGACCTCTACCTCATACACTGTAATTTCTACTGTCGTAGATACCAAGGACTTCTTATGGCA
AKR1E2_2	AKR1E2	ATGGTTGAAGTTTGACACCCTAATTTCTACTATTGTAGATCATCGGCTTACCTGGTTGGTAAATTTCTACTCTAGTAGATACCAAGGACTTCTTATGGCATAATTTCTACTGTCGTAGATGACCTCTACCTCATACACTG
AKR7A2_1	AKR7A2	GGAGCGCGGCCACACCGAACTAATTTCTACTATTGTAGATATCCCAAGGGTTGGCCTTGGAAATTTCTACTCTAGTAGATCCAGCTAGCATAGTTGGAGATAATTTCTACTGTCGTAGATGCTCTCCGCCGCCCGAGGCC
AKR7A2_2	AKR7A2	ATCCCAAGGGTTGGCCTTGGTAATTTCTACTATTGTAGATGGAGCGCGGCCACACCGAACAAATTTCTACTCTAGTAGATGCTCTCCGCCGCCCGAGGCCTAATTTCTACTGTCGTAGATCCAGCTAGCATAGTTGGAGA
AKR7A3_1	AKR7A3	ACTGTTTGGGAACTCCCTGATAATTTCTACTATTGTAGATCCATTCTTGTCCTCATACTTAAATTTCTACTCTAGTAGATAGGCTGCATAGTTGGAGAGGTAATTTCTACTGTCGTAGATGTGTACAGCGAGGGCCAGTC
AKR7A3_2	AKR7A3	CCATTCTTGTCCTCATACTTTAATTTCTACTATTGTAGATACTGTTTGGGAACTCCCTGAAAATTTCTACTCTAGTAGATGTGTACAGCGAGGGCCAGTCTAATTTCTACTGTCGTAGATAGGCTGCATAGTTGGAGAGG
AKT1_1	AKT1	AGGGGAGCCTCACGTTGGTCTAATTTCTACTATTGTAGATGGTCGGGCTCACCCAGTGACAAATTTCTACTCTAGTAGATGAGGACCGGGCCCGCTTCTATAATTTCTACTGTCGTAGATTCGGTGAGTGTGTGGGCCAC
AKT1_2	AKT1	GGTCGGGCTCACCCAGTGACTAATTTCTACTATTGTAGATAGGGGAGCCTCACGTTGGTCAAATTTCTACTCTAGTAGATTCGGTGAGTGTGTGGGCCACTAATTTCTACTGTCGTAGATGAGGACCGGGCCCGCTTCTA
AKT1S1_1	AKT1S1	GTGGAGGCAACGGCGCGCTGTAATTTCTACTATTGTAGATGTGCCAGTCCGGGCCCGGAAAAATTTCTACTCTAGTAGATACTAATGCCCAGCTGCTCCCTAATTTCTACTGTCGTAGATACACCCAGCCCACCCCGGCC
AKT1S1_2	AKT1S1	GTGCCAGTCCGGGCCCGGAATAATTTCTACTATTGTAGATGTGGAGGCAACGGCGCGCTGAAATTTCTACTCTAGTAGATACACCCAGCCCACCCCGGCCTAATTTCTACTGTCGTAGATACTAATGCCCAGCTGCTCCC
AKT2_1	AKT2	TGGTGCAGAGATTGTCTCGGTAATTTCTACTATTGTAGATACGTGGATTCTCCAGACGAGAAATTTCTACTCTAGTAGATCGGGGCACGCACCTTGGCAATAATTTCTACTGTCGTAGATGCCCGTGCCTTGCTGACCGC
AKT2_2	AKT2	ACGTGGATTCTCCAGACGAGTAATTTCTACTATTGTAGATTGGTGCAGAGATTGTCTCGGAAATTTCTACTCTAGTAGATGCCCGTGCCTTGCTGACCGCTAATTTCTACTGTCGTAGATCGGGGCACGCACCTTGGCAA
AKT3_1	AKT3	GTTCGAGAGAAGGCAAGTGGTAATTTCTACTATTGTAGATTGCACCATAGAAACGTGTGCAAATTTCTACTCTAGTAGATGGAAAGATTGTGTACCGTGATAATTTCTACTGTCGTAGATGACTTTGCAAAGAAGGGATC
AKT3_2	AKT3	TGCACCATAGAAACGTGTGCTAATTTCTACTATTGTAGATGTTCGAGAGAAGGCAAGTGGAAATTTCTACTCTAGTAGATGACTTTGCAAAGAAGGGATCTAATTTCTACTGTCGTAGATGGAAAGATTGTGTACCGTGA
AKTIP_1	AKTIP	AATACAGCGCTTGGTGTTCGTAATTTCTACTATTGTAGATGGCGGAACCATAATCATATTAAATTTCTACTCTAGTAGATCTACAGTGTGGTTTGGAGTATAATTTCTACTGTCGTAGATTTGTAGTACCTTGGTTGTGA
AKTIP_2	AKTIP	GGCGGAACCATAATCATATTTAATTTCTACTATTGTAGATAATACAGCGCTTGGTGTTCGAAATTTCTACTCTAGTAGATTTGTAGTACCTTGGTTGTGATAATTTCTACTGTCGTAGATCTACAGTGTGGTTTGGAGTA
ALAD_1	ALAD	ATGGCTTCCACGCGTCCATCTAATTTCTACTATTGTAGATTCGGAGTCAGCTGCGGAACCAAATTTCTACTCTAGTAGATCCATAGGTATCGGTGATGAGTAATTTCTACTGTCGTAGATTGAGTGAAAACGGAGCATTC
ALAD_2	ALAD	TCGGAGTCAGCTGCGGAACCTAATTTCTACTATTGTAGATATGGCTTCCACGCGTCCATCAAATTTCTACTCTAGTAGATTGAGTGAAAACGGAGCATTCTAATTTCTACTGTCGTAGATCCATAGGTATCGGTGATGAG
ALAS1_1	ALAS1	AAACTGTGAACCGGCGAGCATAATTTCTACTATTGTAGATGAGCAATCACCTTCGTGGATAAATTTCTACTCTAGTAGATACACTAACCACACTGGGGCCTAATTTCTACTGTCGTAGATGAATCCCTTGGATCATGGAG
ALAS1_2	ALAS1	GAGCAATCACCTTCGTGGATTAATTTCTACTATTGTAGATAAACTGTGAACCGGCGAGCAAAATTTCTACTCTAGTAGATGAATCCCTTGGATCATGGAGTAATTTCTACTGTCGTAGATACACTAACCACACTGGGGCC
ALAS2_1	ALAS2	GGTATCTTAGGGTTAGACTTTAATTTCTACTATTGTAGATGTCCTTGGGTAGCCAGGATGAAATTTCTACTCTAGTAGATTCAGGGTGCGAGATTTACTCTAATTTCTACTGTCGTAGATACAGTCTTGAACACACGGTA
ALAS2_2	ALAS2	GTCCTTGGGTAGCCAGGATGTAATTTCTACTATTGTAGATGGTATCTTAGGGTTAGACTTAAATTTCTACTCTAGTAGATACAGTCTTGAACACACGGTATAATTTCTACTGTCGTAGATTCAGGGTGCGAGATTTACTC
ALB_1	ALB	GGGCAGTAGCTCGCCTGAGCTAATTTCTACTATTGTAGATACGAAGAGTTGCAACTGTGCAAATTTCTACTCTAGTAGATCATGATCTTCAAATGGACACTAATTTCTACTGTCGTAGATCACTTCGGCAATGCAGTGGG
ALB_2	ALB	ACGAAGAGTTGCAACTGTGCTAATTTCTACTATTGTAGATGGGCAGTAGCTCGCCTGAGCAAATTTCTACTCTAGTAGATCACTTCGGCAATGCAGTGGGTAATTTCTACTGTCGTAGATCATGATCTTCAAATGGACAC
ALCAM_1	ALCAM	GCTGCTCTGTTTCGAGAAACTAATTTCTACTATTGTAGATTGGCCAGATGGTCCATAATAAAATTTCTACTCTAGTAGATTAGGAAAAGCCCGATGGCTCTAATTTCTACTGTCGTAGATTCCTTAAACCCAAGTGGAGA
ALCAM_2	ALCAM	TGGCCAGATGGTCCATAATATAATTTCTACTATTGTAGATGCTGCTCTGTTTCGAGAAACAAATTTCTACTCTAGTAGATTCCTTAAACCCAAGTGGAGATAATTTCTACTGTCGTAGATTAGGAAAAGCCCGATGGCTC
ALDH16A1_1	ALDH16A1	GAAGGTACCTCCGGGGCTCCTAATTTCTACTATTGTAGATGAAGCCGCCCCATCCGCTCCAAATTTCTACTCTAGTAGATGAACGCCCATTCTATCCCCCTAATTTCTACTGTCGTAGATGTGCCTTGCCAGGATCCCAT
ALDH16A1_2	ALDH16A1	GAAGCCGCCCCATCCGCTCCTAATTTCTACTATTGTAGATGAAGGTACCTCCGGGGCTCCAAATTTCTACTCTAGTAGATGTGCCTTGCCAGGATCCCATTAATTTCTACTGTCGTAGATGAACGCCCATTCTATCCCCC
ALDH18A1_1	ALDH18A1	GCGATTCGGGTGCGGCGCAATAATTTCTACTATTGTAGATCATGATGAGCAGAAGCGCCGAAATTTCTACTCTAGTAGATTATCTTGGCAATCACCTGCTTAATTTCTACTGTCGTAGATGAACCAAGTCTAGAGTGGGA
ALDH18A1_2	ALDH18A1	CATGATGAGCAGAAGCGCCGTAATTTCTACTATTGTAGATGCGATTCGGGTGCGGCGCAAAAATTTCTACTCTAGTAGATGAACCAAGTCTAGAGTGGGATAATTTCTACTGTCGTAGATTATCTTGGCAATCACCTGCT
ALDH1A1_1	ALDH1A1	ATCGAAAGAGATCGTCTGCTTAATTTCTACTATTGTAGATGAAGATAGGGCCTGCACTGAAAATTTCTACTCTAGTAGATGCAGGCTGCATCAAAACATTTAATTTCTACTGTCGTAGATTGGTTATGGGCCTACAGCAG
ALDH1A1_2	ALDH1A1	GAAGATAGGGCCTGCACTGATAATTTCTACTATTGTAGATATCGAAAGAGATCGTCTGCTAAATTTCTACTCTAGTAGATTGGTTATGGGCCTACAGCAGTAATTTCTACTGTCGTAGATGCAGGCTGCATCAAAACATT
ALDH1A2_1	ALDH1A2	GATGACGCCCTGCAAATCCATAATTTCTACTATTGTAGATGATACCTACCTCAGTAGACCAAATTTCTACTCTAGTAGATTCTTGTAGTGGACTATGCTGTAATTTCTACTGTCGTAGATCTTTCAGTGGAACTTCCCCC
ALDH1A2_2	ALDH1A2	GATACCTACCTCAGTAGACCTAATTTCTACTATTGTAGATGATGACGCCCTGCAAATCCAAAATTTCTACTCTAGTAGATCTTTCAGTGGAACTTCCCCCTAATTTCTACTGTCGTAGATTCTTGTAGTGGACTATGCTG
ALDH1A3_1	ALDH1A3	CCACTCTTGGATTCGTGCCATAATTTCTACTATTGTAGATTGGTCGCTCAGCCCGACGTGAAATTTCTACTCTAGTAGATAGATGACAACGTCGTGTGCTTAATTTCTACTGTCGTAGATTAATACAGCCCTCCAGGTCG
ALDH1A3_2	ALDH1A3	TGGTCGCTCAGCCCGACGTGTAATTTCTACTATTGTAGATCCACTCTTGGATTCGTGCCAAAATTTCTACTCTAGTAGATTAATACAGCCCTCCAGGTCGTAATTTCTACTGTCGTAGATAGATGACAACGTCGTGTGCT
ALDH1B1_1	ALDH1B1	GTGGCACTGCTCCACGGCATTAATTTCTACTATTGTAGATCACGGGATGATCTGGCCACAAAATTTCTACTCTAGTAGATAAGAGTCTTACGCCTTGGACTAATTTCTACTGTCGTAGATCCGGGCTGCTTTCACGGCCC
ALDH1B1_2	ALDH1B1	CACGGGATGATCTGGCCACATAATTTCTACTATTGTAGATGTGGCACTGCTCCACGGCATAAATTTCTACTCTAGTAGATCCGGGCTGCTTTCACGGCCCTAATTTCTACTGTCGTAGATAAGAGTCTTACGCCTTGGAC
ALDH1L1_1	ALDH1L1	GGGGCCGAGCTCAACGTCCTTAATTTCTACTATTGTAGATGTGGATGCCGAGGGCGCCAAAAATTTCTACTCTAGTAGATCATCTTCTGGGCGGATGATGTAATTTCTACTGTCGTAGATCGCGGATCCAGTTGTGAATG
ALDH1L1_2	ALDH1L1	GTGGATGCCGAGGGCGCCAATAATTTCTACTATTGTAGATGGGGCCGAGCTCAACGTCCTAAATTTCTACTCTAGTAGATCGCGGATCCAGTTGTGAATGTAATTTCTACTGTCGTAGATCATCTTCTGGGCGGATGATG
ALDH1L2_1	ALDH1L2	GTCGCACCAGCCAGCAAAATTAATTTCTACTATTGTAGATTTGGGACCAGTCTGCCGAAGAAATTTCTACTCTAGTAGATGCTCTGCACCCACGGATCTGTAATTTCTACTGTCGTAGATGCGGATGTTGATAAAGCAGT
ALDH1L2_2	ALDH1L2	TTGGGACCAGTCTGCCGAAGTAATTTCTACTATTGTAGATGTCGCACCAGCCAGCAAAATAAATTTCTACTCTAGTAGATGCGGATGTTGATAAAGCAGTTAATTTCTACTGTCGTAGATGCTCTGCACCCACGGATCTG
ALDH2_1	ALDH2	CCGCTCCTGATGCAAGCATGTAATTTCTACTATTGTAGATCCCGTGGTACTTATCAGCCCAAATTTCTACTCTAGTAGATCTGCTGACGGCATCGTGCCATAATTTCTACTGTCGTAGATCCGCAGTGGATTGGGCCGTG
ALDH2_2	ALDH2	CCCGTGGTACTTATCAGCCCTAATTTCTACTATTGTAGATCCGCTCCTGATGCAAGCATGAAATTTCTACTCTAGTAGATCCGCAGTGGATTGGGCCGTGTAATTTCTACTGTCGTAGATCTGCTGACGGCATCGTGCCA
ALDH3A1_1	ALDH3A1	GACCATATCCTGTACACGGGTAATTTCTACTATTGTAGATACGGGCTCATCCGCGGCCCAAAATTTCTACTCTAGTAGATAATGACGAGGACCACGCCCATAATTTCTACTGTCGTAGATTACGGGGAAGATGCTAAGAA
ALDH3A1_2	ALDH3A1	ACGGGCTCATCCGCGGCCCATAATTTCTACTATTGTAGATGACCATATCCTGTACACGGGAAATTTCTACTCTAGTAGATTACGGGGAAGATGCTAAGAATAATTTCTACTGTCGTAGATAATGACGAGGACCACGCCCA
ALDH3A2_1	ALDH3A2	GGATCAACATCGGTAAGTACTAATTTCTACTATTGTAGATCCGTATAGAAAATGTGGTCAAAATTTCTACTCTAGTAGATGCAGTAACCCATTCAGGAAGTAATTTCTACTGTCGTAGATCCCTCAGACGCATAACCTGG
ALDH3A2_2	ALDH3A2	CCGTATAGAAAATGTGGTCATAATTTCTACTATTGTAGATGGATCAACATCGGTAAGTACAAATTTCTACTCTAGTAGATCCCTCAGACGCATAACCTGGTAATTTCTACTGTCGTAGATGCAGTAACCCATTCAGGAAG
ALDH3B1_1	ALDH3B1	TTGGGCACACGCTCGTCCTTTAATTTCTACTATTGTAGATTGCACGACGCACTGGCCCAGAAATTTCTACTCTAGTAGATTCGACGTTCTTGCTAATCTCTAATTTCTACTGTCGTAGATAGCGGATAGTTCCAGGGCGC
ALDH3B1_2	ALDH3B1	TGCACGACGCACTGGCCCAGTAATTTCTACTATTGTAGATTTGGGCACACGCTCGTCCTTAAATTTCTACTCTAGTAGATAGCGGATAGTTCCAGGGCGCTAATTTCTACTGTCGTAGATTCGACGTTCTTGCTAATCTC
ALDH3B2_1	ALDH3B2	CGTGGTGCTGAAGCCGTCAGTAATTTCTACTATTGTAGATGTGGTGCTGGGCGGACCCCAAAATTTCTACTCTAGTAGATCCTGCTACGTGGACGACAACTAATTTCTACTGTCGTAGATGTGGGTAGTTCCAGGGTGCG
ALDH3B2_2	ALDH3B2	GTGGTGCTGGGCGGACCCCATAATTTCTACTATTGTAGATCGTGGTGCTGAAGCCGTCAGAAATTTCTACTCTAGTAGATGTGGGTAGTTCCAGGGTGCGTAATTTCTACTGTCGTAGATCCTGCTACGTGGACGACAAC
ALDH4A1_1	ALDH4A1	GTGCACCGCTCGGCCGACGTTAATTTCTACTATTGTAGATACTTCACTGCAATCGGCGGCAAATTTCTACTCTAGTAGATGCCTTCACGCAGGGCAGCCCTAATTTCTACTGTCGTAGATATGCCAAGTATGCGGTGGAG
ALDH4A1_2	ALDH4A1	ACTTCACTGCAATCGGCGGCTAATTTCTACTATTGTAGATGTGCACCGCTCGGCCGACGTAAATTTCTACTCTAGTAGATATGCCAAGTATGCGGTGGAGTAATTTCTACTGTCGTAGATGCCTTCACGCAGGGCAGCCC
ALDH5A1_1	ALDH5A1	CGGAGACATTATCCACACCCTAATTTCTACTATTGTAGATGACACCAGAGGATCAGTACAAAATTTCTACTCTAGTAGATACCACGACAGTACAGCCGGCTAATTTCTACTGTCGTAGATACAGTGCCAACGTGGACCAG
ALDH5A1_2	ALDH5A1	GACACCAGAGGATCAGTACATAATTTCTACTATTGTAGATCGGAGACATTATCCACACCCAAATTTCTACTCTAGTAGATACAGTGCCAACGTGGACCAGTAATTTCTACTGTCGTAGATACCACGACAGTACAGCCGGC
ALDH6A1_1	ALDH6A1	GTTGAATCCAAAAGTGACAATAATTTCTACTATTGTAGATATTTGCGATCATCCGGACATAAATTTCTACTCTAGTAGATCGAAGGCCTCGAAATACATCTAATTTCTACTGTCGTAGATAGCCGCCAGCAGGTCTTGCT
ALDH6A1_2	ALDH6A1	ATTTGCGATCATCCGGACATTAATTTCTACTATTGTAGATGTTGAATCCAAAAGTGACAAAAATTTCTACTCTAGTAGATAGCCGCCAGCAGGTCTTGCTTAATTTCTACTGTCGTAGATCGAAGGCCTCGAAATACATC
ALDH7A1_1	ALDH7A1	TTGAGCGCCCGCGTACCTCTTAATTTCTACTATTGTAGATAGGGAGAAGTCTGTTGGAACAAATTTCTACTCTAGTAGATCCAAGCTTCCTAGTACTTGGTAATTTCTACTGTCGTAGATCTTTCTAGGATAATAGCCAA
ALDH7A1_2	ALDH7A1	AGGGAGAAGTCTGTTGGAACTAATTTCTACTATTGTAGATTTGAGCGCCCGCGTACCTCTAAATTTCTACTCTAGTAGATCTTTCTAGGATAATAGCCAATAATTTCTACTGTCGTAGATCCAAGCTTCCTAGTACTTGG
ALDH8A1_1	ALDH8A1	GCACTCTGCAATACACTTCCTAATTTCTACTATTGTAGATGGCAACCGTCAGGTCCAGCTAAATTTCTACTCTAGTAGATCACAACATCCACGCAGTCACTAATTTCTACTGTCGTAGATGACTCGGCCTGGGCAAACTC
ALDH8A1_2	ALDH8A1	GGCAACCGTCAGGTCCAGCTTAATTTCTACTATTGTAGATGCACTCTGCAATACACTTCCAAATTTCTACTCTAGTAGATGACTCGGCCTGGGCAAACTCTAATTTCTACTGTCGTAGATCACAACATCCACGCAGTCAC
ALDH9A1_1	ALDH9A1	TCGGTACCGGAGGCGTCCGCTAATTTCTACTATTGTAGATGGTTTGCTGTAATGGCACAAAAATTTCTACTCTAGTAGATGTTATACCAGAAGAGAACCATAATTTCTACTGTCGTAGATAGGCCCGCTTGGACATTGAC
ALDH9A1_2	ALDH9A1	GGTTTGCTGTAATGGCACAATAATTTCTACTATTGTAGATTCGGTACCGGAGGCGTCCGCAAATTTCTACTCTAGTAGATAGGCCCGCTTGGACATTGACTAATTTCTACTGTCGTAGATGTTATACCAGAAGAGAACCA
ALDOA_1	ALDOA	TGGCCCGTTATGCCAGTATCTAATTTCTACTATTGTAGATTGAGTGCAAGCATGGCCTGGAAATTTCTACTCTAGTAGATTCACCTTGGGTGGTAGTCTCTAATTTCTACTGTCGTAGATAAGCGGCTGCAGTCCATTGG
ALDOA_2	ALDOA	TGAGTGCAAGCATGGCCTGGTAATTTCTACTATTGTAGATTGGCCCGTTATGCCAGTATCAAATTTCTACTCTAGTAGATAAGCGGCTGCAGTCCATTGGTAATTTCTACTGTCGTAGATTCACCTTGGGTGGTAGTCTC
ALDOB_1	ALDOB	TCGGAACTGCCGGCGGTTCTTAATTTCTACTATTGTAGATGAATGGACTGGTACCTATTGAAATTTCTACTCTAGTAGATTATCCACAGTTAGACCAAGGTAATTTCTACTGTCGTAGATATTGGCAACAATGCTCTGGG
ALDOB_2	ALDOB	GAATGGACTGGTACCTATTGTAATTTCTACTATTGTAGATTCGGAACTGCCGGCGGTTCTAAATTTCTACTCTAGTAGATATTGGCAACAATGCTCTGGGTAATTTCTACTGTCGTAGATTATCCACAGTTAGACCAAGG
ALDOC_1	ALDOC	CTTCGTCCGAACCATCCAGGTAATTTCTACTATTGTAGATACACGGTCATCAGCACTGAAAAATTTCTACTCTAGTAGATAGGTTCCACAATAGGCACAATAATTTCTACTGTCGTAGATACCCCAATTTGGCTCAGCCG
ALDOC_2	ALDOC	ACACGGTCATCAGCACTGAATAATTTCTACTATTGTAGATCTTCGTCCGAACCATCCAGGAAATTTCTACTCTAGTAGATACCCCAATTTGGCTCAGCCGTAATTTCTACTGTCGTAGATAGGTTCCACAATAGGCACAA
ALG1_1	ALG1	CTAGAACCCCCCAGGTCTGCTAATTTCTACTATTGTAGATTGGAAGCAAGCTCGTCATTGAAATTTCTACTCTAGTAGATTCGCATAGCATTGGTAACACTAATTTCTACTGTCGTAGATGTGACTGGGTCCTCAGGTTC
ALG1_2	ALG1	TGGAAGCAAGCTCGTCATTGTAATTTCTACTATTGTAGATCTAGAACCCCCCAGGTCTGCAAATTTCTACTCTAGTAGATGTGACTGGGTCCTCAGGTTCTAATTTCTACTGTCGTAGATTCGCATAGCATTGGTAACAC
ALG10_1	ALG10	AGACCATCCAAAGATCCAAATAATTTCTACTATTGTAGATCTTCTGACTTGGCCCTACATAAATTTCTACTCTAGTAGATTGCAAGGTACAACCCAGAAATAATTTCTACTGTCGTAGATACGGAGGCTTGGAAAACTGA
ALG10_2	ALG10	CTTCTGACTTGGCCCTACATTAATTTCTACTATTGTAGATAGACCATCCAAAGATCCAAAAAATTTCTACTCTAGTAGATACGGAGGCTTGGAAAACTGATAATTTCTACTGTCGTAGATTGCAAGGTACAACCCAGAAA
ALG10B_1	ALG10B	CACAAGGTACAACCCAGAAATAATTTCTACTATTGTAGATACTTGGCCCTACATCCTTCTAAATTTCTACTCTAGTAGATACCACTCCAACTGACACCAGTAATTTCTACTGTCGTAGATGTGTCCTGCCTCCTCTTCTC
ALG10B_2	ALG10B	ACTTGGCCCTACATCCTTCTTAATTTCTACTATTGTAGATCACAAGGTACAACCCAGAAAAAATTTCTACTCTAGTAGATGTGTCCTGCCTCCTCTTCTCTAATTTCTACTGTCGTAGATACCACTCCAACTGACACCAG
ALG11_1	ALG11	GTGTCCAAGAAGAATTGACCTAATTTCTACTATTGTAGATAGGAAACGCTATCTTGTGGAAAATTTCTACTCTAGTAGATCGGCCTAAACTGGCCAACAGTAATTTCTACTGTCGTAGATTGCAGGGCTCTTAAAGCACA
ALG11_2	ALG11	AGGAAACGCTATCTTGTGGATAATTTCTACTATTGTAGATGTGTCCAAGAAGAATTGACCAAATTTCTACTCTAGTAGATTGCAGGGCTCTTAAAGCACATAATTTCTACTGTCGTAGATCGGCCTAAACTGGCCAACAG
ALG12_1	ALG12	GCGGCAGCTCACTTGGCCGGTAATTTCTACTATTGTAGATGTAGACAGAAGGACGCACGCAAATTTCTACTCTAGTAGATTCGGGCCAGTGGTGATCGCATAATTTCTACTGTCGTAGATTACTGCACGCGGACACTGCC
ALG12_2	ALG12	GTAGACAGAAGGACGCACGCTAATTTCTACTATTGTAGATGCGGCAGCTCACTTGGCCGGAAATTTCTACTCTAGTAGATTACTGCACGCGGACACTGCCTAATTTCTACTGTCGTAGATTCGGGCCAGTGGTGATCGCA
ALG13_1	ALG13	CCCATATAGTCGGGATTTCATAATTTCTACTATTGTAGATGAAACAGCCCTAAGCTGCCTAAATTTCTACTCTAGTAGATCATGACTATGGCTTACGGCATAATTTCTACTGTCGTAGATTAACCACTACGAGTGGCTTT
ALG13_2	ALG13	GAAACAGCCCTAAGCTGCCTTAATTTCTACTATTGTAGATCCCATATAGTCGGGATTTCAAAATTTCTACTCTAGTAGATTAACCACTACGAGTGGCTTTTAATTTCTACTGTCGTAGATCATGACTATGGCTTACGGCA
ALG14_1	ALG14	ATGGACGTTACGCCCCGGGATAATTTCTACTATTGTAGATACCACCTTGCACTCCATGTGAAATTTCTACTCTAGTAGATCCTAATCCTGCGAATATGGGTAATTTCTACTGTCGTAGATGGTGAATGTAGTATTTGGTA
ALG14_2	ALG14	ACCACCTTGCACTCCATGTGTAATTTCTACTATTGTAGATATGGACGTTACGCCCCGGGAAAATTTCTACTCTAGTAGATGGTGAATGTAGTATTTGGTATAATTTCTACTGTCGTAGATCCTAATCCTGCGAATATGGG
ALG1L_1	ALG1L	CTCTTGATGGACACAACCTTTAATTTCTACTATTGTAGATCAGGGGTCGTGCAGACCTGTAAATTTCTACTCTAGTAGATAGGCCACTGGAGGACATGTGTAATTTCTACTGTCGTAGATGCTACCTGCAGAGCTGCCAG
ALG1L_2	ALG1L	CAGGGGTCGTGCAGACCTGTTAATTTCTACTATTGTAGATCTCTTGATGGACACAACCTTAAATTTCTACTCTAGTAGATGCTACCTGCAGAGCTGCCAGTAATTTCTACTGTCGTAGATAGGCCACTGGAGGACATGTG
ALG1L2_1	ALG1L2	TGGGAGCGGGCTGGTGACGCTAATTTCTACTATTGTAGATCCAGTGGTCATGCAGACCTGAAATTTCTACTCTAGTAGATTCGGCCCTCCAGCCAGGGGATAATTTCTACTGTCGTAGATCAGAATCCCGCTCCGTGAAG
ALG1L2_2	ALG1L2	CCAGTGGTCATGCAGACCTGTAATTTCTACTATTGTAGATTGGGAGCGGGCTGGTGACGCAAATTTCTACTCTAGTAGATCAGAATCCCGCTCCGTGAAGTAATTTCTACTGTCGTAGATTCGGCCCTCCAGCCAGGGGA
ALG2_1	ALG2	GCCGAGAGCCGCGAGCTACCTAATTTCTACTATTGTAGATACGCTACACCCGCGCGCCTGAAATTTCTACTCTAGTAGATCGCCGTCTAGCCAGCCTGAATAATTTCTACTGTCGTAGATTTAAACGACTATACAGGGCC
ALG2_2	ALG2	ACGCTACACCCGCGCGCCTGTAATTTCTACTATTGTAGATGCCGAGAGCCGCGAGCTACCAAATTTCTACTCTAGTAGATTTAAACGACTATACAGGGCCTAATTTCTACTGTCGTAGATCGCCGTCTAGCCAGCCTGAA
ALG3_1	ALG3	ACTGGACAGTGAACTGGCGCTAATTTCTACTATTGTAGATAGGTACCCAGCTGGTTTCGTAAATTTCTACTCTAGTAGATTGCTGCGGCTCTTCAATGACTAATTTCTACTGTCGTAGATCTTTAGGTACCTCCCTTCGT
ALG3_2	ALG3	AGGTACCCAGCTGGTTTCGTTAATTTCTACTATTGTAGATACTGGACAGTGAACTGGCGCAAATTTCTACTCTAGTAGATCTTTAGGTACCTCCCTTCGTTAATTTCTACTGTCGTAGATTGCTGCGGCTCTTCAATGAC
ALG5_1	ALG5	CATCGTTGCATTTACAACTGTAATTTCTACTATTGTAGATTCCTCGAGAACTGAATATACAAATTTCTACTCTAGTAGATCCCAGCATATGGGACTCACCTAATTTCTACTGTCGTAGATACCAGGGTTATCACACGTAC
ALG5_2	ALG5	TCCTCGAGAACTGAATATACTAATTTCTACTATTGTAGATCATCGTTGCATTTACAACTGAAATTTCTACTCTAGTAGATACCAGGGTTATCACACGTACTAATTTCTACTGTCGTAGATCCCAGCATATGGGACTCACC
ALG6_1	ALG6	AACATGCCTCAAATAATCCATAATTTCTACTATTGTAGATCCACGTCACATCCAATTAATAAATTTCTACTCTAGTAGATTGCATTAGTAAAGGATACTGTAATTTCTACTGTCGTAGATCCTTTGATCTTAGGTGCTGG
ALG6_2	ALG6	CCACGTCACATCCAATTAATTAATTTCTACTATTGTAGATAACATGCCTCAAATAATCCAAAATTTCTACTCTAGTAGATCCTTTGATCTTAGGTGCTGGTAATTTCTACTGTCGTAGATTGCATTAGTAAAGGATACTG
ALG8_1	ALG8	TGTAGATGGGTCTATTCGATTAATTTCTACTATTGTAGATGCAACATGTGACAGGATATAAAATTTCTACTCTAGTAGATCCTGAAATAATCGTGCAATGTAATTTCTACTGTCGTAGATCGTCATCTTTATGGATGTAC
ALG8_2	ALG8	GCAACATGTGACAGGATATATAATTTCTACTATTGTAGATTGTAGATGGGTCTATTCGATAAATTTCTACTCTAGTAGATCGTCATCTTTATGGATGTACTAATTTCTACTGTCGTAGATCCTGAAATAATCGTGCAATG
ALG9_1	ALG9	GGCCACCCGTATTGGCTTACTAATTTCTACTATTGTAGATGGTTGCACGTGAGTCGAATGAAATTTCTACTCTAGTAGATATTGGTCGCTGATGGCCCTCTAATTTCTACTGTCGTAGATATCACAGTCAGAGATGTTGC
ALG9_2	ALG9	GGTTGCACGTGAGTCGAATGTAATTTCTACTATTGTAGATGGCCACCCGTATTGGCTTACAAATTTCTACTCTAGTAGATATCACAGTCAGAGATGTTGCTAATTTCTACTGTCGTAGATATTGGTCGCTGATGGCCCTC
ALK_1	ALK	CAATGCAACCAGTTGGACAGTAATTTCTACTATTGTAGATTGTCTCATCGCAGCCGATATAAATTTCTACTCTAGTAGATGCCCTAGAACCGAGGAGTTATAATTTCTACTGTCGTAGATCTGCACCGATCAAGAGCTCT
ALK_2	ALK	TGTCTCATCGCAGCCGATATTAATTTCTACTATTGTAGATCAATGCAACCAGTTGGACAGAAATTTCTACTCTAGTAGATCTGCACCGATCAAGAGCTCTTAATTTCTACTGTCGTAGATGCCCTAGAACCGAGGAGTTA
ALKAL1_1	ALKAL1	GTGACGCGCGCTCCCCTGCGTAATTTCTACTATTGTAGATTCCCCGCGGCCGGGGCCGGCAAATTTCTACTCTAGTAGATCCTGTGCTCTAGGGCCGGTCTAATTTCTACTGTCGTAGATGTGGGCTCCGTGCGGGGACA
ALKAL1_2	ALKAL1	TCCCCGCGGCCGGGGCCGGCTAATTTCTACTATTGTAGATGTGACGCGCGCTCCCCTGCGAAATTTCTACTCTAGTAGATGTGGGCTCCGTGCGGGGACATAATTTCTACTGTCGTAGATCCTGTGCTCTAGGGCCGGTC
ALKAL2_1	ALKAL2	CTCGAGATCTGAGGATGAAGTAATTTCTACTATTGTAGATACTCGGCGGAGCACAAGGGCAAATTTCTACTCTAGTAGATGGCGAAGGCCCCAGCCCCGCTAATTTCTACTGTCGTAGATTGGACGAGTTCCACCACCAG
ALKAL2_2	ALKAL2	ACTCGGCGGAGCACAAGGGCTAATTTCTACTATTGTAGATCTCGAGATCTGAGGATGAAGAAATTTCTACTCTAGTAGATTGGACGAGTTCCACCACCAGTAATTTCTACTGTCGTAGATGGCGAAGGCCCCAGCCCCGC
ALKBH1_1	ALKBH1	CGAGCTGAAGCAGGGATCCTTAATTTCTACTATTGTAGATGCTTCTACCGTCAGAGCCGGAAATTTCTACTCTAGTAGATTAATGGTAGCCTACGGTCACTAATTTCTACTGTCGTAGATTAGCTTTGGACAGTCCGCCA
ALKBH1_2	ALKBH1	GCTTCTACCGTCAGAGCCGGTAATTTCTACTATTGTAGATCGAGCTGAAGCAGGGATCCTAAATTTCTACTCTAGTAGATTAGCTTTGGACAGTCCGCCATAATTTCTACTGTCGTAGATTAATGGTAGCCTACGGTCAC
ALKBH2_1	ALKBH2	TAGAGCGCATCCGGGATCACTAATTTCTACTATTGTAGATCGAATACCTGGACTCTGGCCAAATTTCTACTCTAGTAGATGGTCAGCCCAGCGTCGCCATTAATTTCTACTGTCGTAGATACTAAACAGGGTGTCACCTG
ALKBH2_2	ALKBH2	CGAATACCTGGACTCTGGCCTAATTTCTACTATTGTAGATTAGAGCGCATCCGGGATCACAAATTTCTACTCTAGTAGATACTAAACAGGGTGTCACCTGTAATTTCTACTGTCGTAGATGGTCAGCCCAGCGTCGCCAT
ALKBH3_1	ALKBH3	GATATAACTTATCAGCAACCTAATTTCTACTATTGTAGATAATGCGGTTCTTTAGTGTGCAAATTTCTACTCTAGTAGATTATCCTGGCTTTGTTGACGTTAATTTCTACTGTCGTAGATGCTACCACTGCTAAGAGCCA
ALKBH3_2	ALKBH3	AATGCGGTTCTTTAGTGTGCTAATTTCTACTATTGTAGATGATATAACTTATCAGCAACCAAATTTCTACTCTAGTAGATGCTACCACTGCTAAGAGCCATAATTTCTACTGTCGTAGATTATCCTGGCTTTGTTGACGT
ALKBH4_1	ALKBH4	GTGCGGCTCATGGACCGTGATAATTTCTACTATTGTAGATCGGCCCGTCGAGCAGTGCAAAAATTTCTACTCTAGTAGATATTTACTGCTCCGACACCGGTAATTTCTACTGTCGTAGATCTCCCGGGTCACAAAGTCCT
ALKBH4_2	ALKBH4	CGGCCCGTCGAGCAGTGCAATAATTTCTACTATTGTAGATGTGCGGCTCATGGACCGTGAAAATTTCTACTCTAGTAGATCTCCCGGGTCACAAAGTCCTTAATTTCTACTGTCGTAGATATTTACTGCTCCGACACCGG
ALKBH5_1	ALKBH5	GAGCGCCCCATCGTGTCCGTTAATTTCTACTATTGTAGATGGCGAAGGCTACACTTACGGAAATTTCTACTCTAGTAGATCAGTTCAAGCCTATTCGGGTTAATTTCTACTGTCGTAGATGGATCACCAGCTGGTGCACC
ALKBH5_2	ALKBH5	GGCGAAGGCTACACTTACGGTAATTTCTACTATTGTAGATGAGCGCCCCATCGTGTCCGTAAATTTCTACTCTAGTAGATGGATCACCAGCTGGTGCACCTAATTTCTACTGTCGTAGATCAGTTCAAGCCTATTCGGGT
ALKBH6_1	ALKBH6	GAGGCCTCCCAGCTAACCATTAATTTCTACTATTGTAGATACACTTTGTCCACGTAGCGCAAATTTCTACTCTAGTAGATTAGGCACCACCTGTAATCTATAATTTCTACTGTCGTAGATTACGAGCCGCGGCGGCCAGA
ALKBH6_2	ALKBH6	ACACTTTGTCCACGTAGCGCTAATTTCTACTATTGTAGATGAGGCCTCCCAGCTAACCATAAATTTCTACTCTAGTAGATTACGAGCCGCGGCGGCCAGATAATTTCTACTGTCGTAGATTAGGCACCACCTGTAATCTA
ALKBH7_1	ALKBH7	TGCGGGGCCACCATCGCCGGTAATTTCTACTATTGTAGATAGTGATCGTATTCGTAGCGGAAATTTCTACTCTAGTAGATCGAGAGACAGAGAAGTCGCGTAATTTCTACTGTCGTAGATGCCGCGGGCTTCCAGGTCCA
ALKBH7_2	ALKBH7	AGTGATCGTATTCGTAGCGGTAATTTCTACTATTGTAGATTGCGGGGCCACCATCGCCGGAAATTTCTACTCTAGTAGATGCCGCGGGCTTCCAGGTCCATAATTTCTACTGTCGTAGATCGAGAGACAGAGAAGTCGCG
ALKBH8_1	ALKBH8	ATTAAGGTTACCCGTTGGTCTAATTTCTACTATTGTAGATATGCCACCTAACAAGCCGTAAAATTTCTACTCTAGTAGATCATCTCAGGAATTCCCGCTCTAATTTCTACTGTCGTAGATGAATCACGTGCAGAAAATTT
ALKBH8_2	ALKBH8	ATGCCACCTAACAAGCCGTATAATTTCTACTATTGTAGATATTAAGGTTACCCGTTGGTCAAATTTCTACTCTAGTAGATGAATCACGTGCAGAAAATTTTAATTTCTACTGTCGTAGATCATCTCAGGAATTCCCGCTC
ALLC_1	ALLC	GGTGCCCAAACTTAGCATTATAATTTCTACTATTGTAGATACGGGAGATTACGCTCCTCGAAATTTCTACTCTAGTAGATGTCCAGTACCGAATACTCTATAATTTCTACTGTCGTAGATTTGCTAGCTAAAATCCGACG
ALLC_2	ALLC	ACGGGAGATTACGCTCCTCGTAATTTCTACTATTGTAGATGGTGCCCAAACTTAGCATTAAAATTTCTACTCTAGTAGATTTGCTAGCTAAAATCCGACGTAATTTCTACTGTCGTAGATGTCCAGTACCGAATACTCTA
ALMS1_1	ALMS1	TATCGACAGACCTTGCCAGATAATTTCTACTATTGTAGATATCGAATGGCATTCGAAGACAAATTTCTACTCTAGTAGATACTACACCCTTCAGGTTCAGTAATTTCTACTGTCGTAGATTACCAGCAGACCCTATCAGA
ALMS1_2	ALMS1	ATCGAATGGCATTCGAAGACTAATTTCTACTATTGTAGATTATCGACAGACCTTGCCAGAAAATTTCTACTCTAGTAGATTACCAGCAGACCCTATCAGATAATTTCTACTGTCGTAGATACTACACCCTTCAGGTTCAG
ALOX12_1	ALOX12	AGCCAACGTGATCCGAGGAGTAATTTCTACTATTGTAGATGTGAGGCTGCGCAAGCACCAAAATTTCTACTCTAGTAGATGTTTAAGGGGTGGGTGGTCATAATTTCTACTGTCGTAGATAGATTTCCAACTGCACGAGA
ALOX12_2	ALOX12	GTGAGGCTGCGCAAGCACCATAATTTCTACTATTGTAGATAGCCAACGTGATCCGAGGAGAAATTTCTACTCTAGTAGATAGATTTCCAACTGCACGAGATAATTTCTACTGTCGTAGATGTTTAAGGGGTGGGTGGTCA
ALOX12B_1	ALOX12B	GACCCGAGGGCAAGATGATGTAATTTCTACTATTGTAGATTACAGCCACGAGGCCATCGCAAATTTCTACTCTAGTAGATCCGCCTACCAGTGGATGGATTAATTTCTACTGTCGTAGATCCATACCCGATACACCGTCC
ALOX12B_2	ALOX12B	TACAGCCACGAGGCCATCGCTAATTTCTACTATTGTAGATGACCCGAGGGCAAGATGATGAAATTTCTACTCTAGTAGATCCATACCCGATACACCGTCCTAATTTCTACTGTCGTAGATCCGCCTACCAGTGGATGGAT
ALOX15_1	ALOX15	GAGAGTCTTTGATAGCGAGGTAATTTCTACTATTGTAGATCATGTCAGAGACCAGCCCAGAAATTTCTACTCTAGTAGATCCGGTGTTTCTGGAACAGGCTAATTTCTACTGTCGTAGATTACGGATCCCCCAATGGCCT
ALOX15_2	ALOX15	CATGTCAGAGACCAGCCCAGTAATTTCTACTATTGTAGATGAGAGTCTTTGATAGCGAGGAAATTTCTACTCTAGTAGATTACGGATCCCCCAATGGCCTTAATTTCTACTGTCGTAGATCCGGTGTTTCTGGAACAGGC
ALOX15B_1	ALOX15B	ATGAGGCCCTCACGCACCTGTAATTTCTACTATTGTAGATTTGGTGGATCACGGCATCCTAAATTTCTACTCTAGTAGATAGCTGACACCGCCGCGGGGCTAATTTCTACTGTCGTAGATCGGGCGAGTGTGTTGATGTG
ALOX15B_2	ALOX15B	TTGGTGGATCACGGCATCCTTAATTTCTACTATTGTAGATATGAGGCCCTCACGCACCTGAAATTTCTACTCTAGTAGATCGGGCGAGTGTGTTGATGTGTAATTTCTACTGTCGTAGATAGCTGACACCGCCGCGGGGC
ALOX5_1	ALOX5	GCATTGCAATGTACCGCCAGTAATTTCTACTATTGTAGATATACGACGTGACTGTGGACGAAATTTCTACTCTAGTAGATCCCCGTGATATCCAGTTTGATAATTTCTACTGTCGTAGATGTTGGCATCGATGCCATCCA
ALOX5_2	ALOX5	ATACGACGTGACTGTGGACGTAATTTCTACTATTGTAGATGCATTGCAATGTACCGCCAGAAATTTCTACTCTAGTAGATGTTGGCATCGATGCCATCCATAATTTCTACTGTCGTAGATCCCCGTGATATCCAGTTTGA
ALOX5AP_1	ALOX5AP	AGAGGACCGGAACACTTGCCTAATTTCTACTATTGTAGATGTGCTCCACTTTATGGGCAAAAATTTCTACTCTAGTAGATCCCATAAAGTGGAGCACGAATAATTTCTACTGTCGTAGATCTGGACTGATGTACTTGTTT
ALOX5AP_2	ALOX5AP	GTGCTCCACTTTATGGGCAATAATTTCTACTATTGTAGATAGAGGACCGGAACACTTGCCAAATTTCTACTCTAGTAGATCTGGACTGATGTACTTGTTTTAATTTCTACTGTCGTAGATCCCATAAAGTGGAGCACGAA
ALOXE3_1	ALOXE3	CTAGCGGACTACTGGATCCTTAATTTCTACTATTGTAGATGAGGGCTGTTGGATCGCAAGAAATTTCTACTCTAGTAGATGGCCACCCTCACCGGTAGCATAATTTCTACTGTCGTAGATACCGAACCGGATGGTAGTGT
ALOXE3_2	ALOXE3	GAGGGCTGTTGGATCGCAAGTAATTTCTACTATTGTAGATCTAGCGGACTACTGGATCCTAAATTTCTACTCTAGTAGATACCGAACCGGATGGTAGTGTTAATTTCTACTGTCGTAGATGGCCACCCTCACCGGTAGCA
ALPG_1	ALPG	TCGCCAGCCGGCGCCTACGCTAATTTCTACTATTGTAGATAGGGAAGCCTGCAGGAGCTCAAATTTCTACTCTAGTAGATCAGGTGATCCTAGGTGGAGGTAATTTCTACTGTCGTAGATGTGTAGACAAGCATGTGCCA
ALPG_2	ALPG	AGGGAAGCCTGCAGGAGCTCTAATTTCTACTATTGTAGATTCGCCAGCCGGCGCCTACGCAAATTTCTACTCTAGTAGATGTGTAGACAAGCATGTGCCATAATTTCTACTGTCGTAGATCAGGTGATCCTAGGTGGAGG
ALPI_1	ALPI	TGGCGACCTTCTGGATGGGCTAATTTCTACTATTGTAGATTGGTAAGCCACACCCTCATGAAATTTCTACTCTAGTAGATGTAGGAGTGGTGACCACCACTAATTTCTACTGTCGTAGATGATGCTGACATGCCTGCCTC
ALPI_2	ALPI	TGGTAAGCCACACCCTCATGTAATTTCTACTATTGTAGATTGGCGACCTTCTGGATGGGCAAATTTCTACTCTAGTAGATGATGCTGACATGCCTGCCTCTAATTTCTACTGTCGTAGATGTAGGAGTGGTGACCACCAC
ALPK1_1	ALPK1	TGGCTGACCTGTCGTCAACGTAATTTCTACTATTGTAGATCCAGAATATCCGTGGCACGTAAATTTCTACTCTAGTAGATAATGTAGGGCCTGCGCCTCTTAATTTCTACTGTCGTAGATAGGGATGTGGTACGAAGCAG
ALPK1_2	ALPK1	CCAGAATATCCGTGGCACGTTAATTTCTACTATTGTAGATTGGCTGACCTGTCGTCAACGAAATTTCTACTCTAGTAGATAGGGATGTGGTACGAAGCAGTAATTTCTACTGTCGTAGATAATGTAGGGCCTGCGCCTCT
ALPK2_1	ALPK2	CCTACGACATCTGCTGCACATAATTTCTACTATTGTAGATGGACCTCACCAGGATGGAACAAATTTCTACTCTAGTAGATATCTACAGGGTCCACGGATGTAATTTCTACTGTCGTAGATATCTTCCTAGGTACAAGTTC
ALPK2_2	ALPK2	GGACCTCACCAGGATGGAACTAATTTCTACTATTGTAGATCCTACGACATCTGCTGCACAAAATTTCTACTCTAGTAGATATCTTCCTAGGTACAAGTTCTAATTTCTACTGTCGTAGATATCTACAGGGTCCACGGATG
ALPK3_1	ALPK3	GTCCCCGGACATCGAGGCGCTAATTTCTACTATTGTAGATGCAAGCCACAGTAGCGGTCCAAATTTCTACTCTAGTAGATTAAGCTCTGGGCCCCGCATTTAATTTCTACTGTCGTAGATCTCATGGTTCCTGGAGGCTG
ALPK3_2	ALPK3	GCAAGCCACAGTAGCGGTCCTAATTTCTACTATTGTAGATGTCCCCGGACATCGAGGCGCAAATTTCTACTCTAGTAGATCTCATGGTTCCTGGAGGCTGTAATTTCTACTGTCGTAGATTAAGCTCTGGGCCCCGCATT
ALPL_1	ALPL	GGTGATCATGGGGGGTGGCCTAATTTCTACTATTGTAGATGCTCGTACTGCATGTCCCCTAAATTTCTACTCTAGTAGATACTCTCGTGGTGGTCACAATTAATTTCTACTGTCGTAGATACAGTGACGGCTGCCCGCAT
ALPL_2	ALPL	GCTCGTACTGCATGTCCCCTTAATTTCTACTATTGTAGATGGTGATCATGGGGGGTGGCCAAATTTCTACTCTAGTAGATACAGTGACGGCTGCCCGCATTAATTTCTACTGTCGTAGATACTCTCGTGGTGGTCACAAT
ALPP_1	ALPP	CATGCGAAACATGTACTTTCTAATTTCTACTATTGTAGATCGAGTACCAGTTGCGGTTCAAAATTTCTACTCTAGTAGATCCATATGTGGCTCTGTCCAATAATTTCTACTGTCGTAGATAGGGAAGCCTGCATGAGCTC
ALPP_2	ALPP	CGAGTACCAGTTGCGGTTCATAATTTCTACTATTGTAGATCATGCGAAACATGTACTTTCAAATTTCTACTCTAGTAGATAGGGAAGCCTGCATGAGCTCTAATTTCTACTGTCGTAGATCCATATGTGGCTCTGTCCAA
ALS2_1	ALS2	GGCACTACAACTACAGTCCATAATTTCTACTATTGTAGATACGCAGTGCCAAATATACTTAAATTTCTACTCTAGTAGATCTCATGGGGTAGCAATACCTTAATTTCTACTGTCGTAGATCAGTTGGCGTGTGGCGAGGA
ALS2_2	ALS2	ACGCAGTGCCAAATATACTTTAATTTCTACTATTGTAGATGGCACTACAACTACAGTCCAAAATTTCTACTCTAGTAGATCAGTTGGCGTGTGGCGAGGATAATTTCTACTGTCGTAGATCTCATGGGGTAGCAATACCT
ALS2CL_1	ALS2CL	ACGGGGAAGGCACCCACGCCTAATTTCTACTATTGTAGATGGGCGTGAGGAGGTGAAACGAAATTTCTACTCTAGTAGATCCCACGTGATTCCGCCCATCTAATTTCTACTGTCGTAGATCCCGGACTCCACCGGTCTGG
ALS2CL_2	ALS2CL	GGGCGTGAGGAGGTGAAACGTAATTTCTACTATTGTAGATACGGGGAAGGCACCCACGCCAAATTTCTACTCTAGTAGATCCCGGACTCCACCGGTCTGGTAATTTCTACTGTCGTAGATCCCACGTGATTCCGCCCATC
ALX1_1	ALX1	GTTCGGTGTGAAGGGGCTGTTAATTTCTACTATTGTAGATGCTCCTACCTGGACCCTGGCAAATTTCTACTCTAGTAGATGCTGCCACCTATGATATATCTAATTTCTACTGTCGTAGATATAACGTGCTCCAGAGGACC
ALX1_2	ALX1	GCTCCTACCTGGACCCTGGCTAATTTCTACTATTGTAGATGTTCGGTGTGAAGGGGCTGTAAATTTCTACTCTAGTAGATATAACGTGCTCCAGAGGACCTAATTTCTACTGTCGTAGATGCTGCCACCTATGATATATC
ALX3_1	ALX3	CCATAACGCTCGCGCTTCCGTAATTTCTACTATTGTAGATCCGGGACTCCCTGACTCCATAAATTTCTACTCTAGTAGATCGCGGGGCCCTCGTAGAAGTTAATTTCTACTGTCGTAGATTGCGGGCCCGGAGGCTCGTC
ALX3_2	ALX3	CCGGGACTCCCTGACTCCATTAATTTCTACTATTGTAGATCCATAACGCTCGCGCTTCCGAAATTTCTACTCTAGTAGATTGCGGGCCCGGAGGCTCGTCTAATTTCTACTGTCGTAGATCGCGGGGCCCTCGTAGAAGT
ALX4_1	ALX4	CGGAGGCGACAAGTTCGGCATAATTTCTACTATTGTAGATCGCGCATACACGTCTGGGTAAAATTTCTACTCTAGTAGATCGCGTCTTGTAGGTCTGGTTTAATTTCTACTGTCGTAGATCAGCGAGGCGCCTGCAAGAC
ALX4_2	ALX4	CGCGCATACACGTCTGGGTATAATTTCTACTATTGTAGATCGGAGGCGACAAGTTCGGCAAAATTTCTACTCTAGTAGATCAGCGAGGCGCCTGCAAGACTAATTTCTACTGTCGTAGATCGCGTCTTGTAGGTCTGGTT
ALYREF_1	ALYREF	GGAGTCTCAGACGCCGATATTAATTTCTACTATTGTAGATGGAACAGCAGACGTGCACTTAAATTTCTACTCTAGTAGATGACAGTGGCTTCGGCGGTGGTAATTTCTACTGTCGTAGATCTAAGCTGCGACCAGAGCGA
ALYREF_2	ALYREF	GGAACAGCAGACGTGCACTTTAATTTCTACTATTGTAGATGGAGTCTCAGACGCCGATATAAATTTCTACTCTAGTAGATCTAAGCTGCGACCAGAGCGATAATTTCTACTGTCGTAGATGACAGTGGCTTCGGCGGTGG
AMACR_1	AMACR	GGGGCGCGTGTGGTACGCGTTAATTTCTACTATTGTAGATAGCGGGGCATACGGATTCTCAAATTTCTACTCTAGTAGATGACCGCACACGCACTGGCAATAATTTCTACTGTCGTAGATCTGACTGGCCAAATCCACTC
AMACR_2	AMACR	AGCGGGGCATACGGATTCTCTAATTTCTACTATTGTAGATGGGGCGCGTGTGGTACGCGTAAATTTCTACTCTAGTAGATCTGACTGGCCAAATCCACTCTAATTTCTACTGTCGTAGATGACCGCACACGCACTGGCAA
AMBN_1	AMBN	GCTGATCCACAAGGTTCAACTAATTTCTACTATTGTAGATTCTACAATATAGCTCCCAGGAAATTTCTACTCTAGTAGATTCCAGGAATGTTGTACGTGCTAATTTCTACTGTCGTAGATTCAGCAATCTGGAACACCGG
AMBN_2	AMBN	TCTACAATATAGCTCCCAGGTAATTTCTACTATTGTAGATGCTGATCCACAAGGTTCAACAAATTTCTACTCTAGTAGATTCAGCAATCTGGAACACCGGTAATTTCTACTGTCGTAGATTCCAGGAATGTTGTACGTGC
AMBP_1	AMBP	GCAGTAATGGTGGGTCCATGTAATTTCTACTATTGTAGATAGGCGGAGGGGTGCTATGTAAAATTTCTACTCTAGTAGATAGTTACCAGTTGCCCACCCCTAATTTCTACTGTCGTAGATCACTCCACTTACTGGATTTG
AMBP_2	AMBP	AGGCGGAGGGGTGCTATGTATAATTTCTACTATTGTAGATGCAGTAATGGTGGGTCCATGAAATTTCTACTCTAGTAGATCACTCCACTTACTGGATTTGTAATTTCTACTGTCGTAGATAGTTACCAGTTGCCCACCCC
AMBRA1_1	AMBRA1	CGGCATCAGGGTTGGCAACTTAATTTCTACTATTGTAGATTGGGACTGGAGTCGACGGGAAAATTTCTACTCTAGTAGATGCCCTCAGTCCGCTCGAGAGTAATTTCTACTGTCGTAGATTCGGTGATACCTAGAAGGGT
AMBRA1_2	AMBRA1	TGGGACTGGAGTCGACGGGATAATTTCTACTATTGTAGATCGGCATCAGGGTTGGCAACTAAATTTCTACTCTAGTAGATTCGGTGATACCTAGAAGGGTTAATTTCTACTGTCGTAGATGCCCTCAGTCCGCTCGAGAG
AMD1_1	AMD1	GGTACTTATATACTCTGGATTAATTTCTACTATTGTAGATTCCCGGCAGCAGCCCGACGCAAATTTCTACTCTAGTAGATTCAACTGCAGTGAGAGTAGCTAATTTCTACTGTCGTAGATCGGTGTGGGTACCCTTGGTG
AMD1_2	AMD1	TCCCGGCAGCAGCCCGACGCTAATTTCTACTATTGTAGATGGTACTTATATACTCTGGATAAATTTCTACTCTAGTAGATCGGTGTGGGTACCCTTGGTGTAATTTCTACTGTCGTAGATTCAACTGCAGTGAGAGTAGC
AMDHD1_1	AMDHD1	GTGGAGCGCACGCGCCAAGCTAATTTCTACTATTGTAGATGGCACTGAATGAGCCCCGCAAAATTTCTACTCTAGTAGATCATGGGGATGAACTCCACCCTAATTTCTACTGTCGTAGATTGGCGCGGGATGCGCTGCGC
AMDHD1_2	AMDHD1	GGCACTGAATGAGCCCCGCATAATTTCTACTATTGTAGATGTGGAGCGCACGCGCCAAGCAAATTTCTACTCTAGTAGATTGGCGCGGGATGCGCTGCGCTAATTTCTACTGTCGTAGATCATGGGGATGAACTCCACCC
AMDHD2_1	AMDHD2	GTGGCTACGGCCCAACTCTGTAATTTCTACTATTGTAGATCTAACTGCCGGATCCTGCGCAAATTTCTACTCTAGTAGATGGGGGTTGCCCTCGTGGCCCTAATTTCTACTGTCGTAGATGCTCCCGGATTCATCGACGT
AMDHD2_2	AMDHD2	CTAACTGCCGGATCCTGCGCTAATTTCTACTATTGTAGATGTGGCTACGGCCCAACTCTGAAATTTCTACTCTAGTAGATGCTCCCGGATTCATCGACGTTAATTTCTACTGTCGTAGATGGGGGTTGCCCTCGTGGCCC
AMELX_1	AMELX	CTTCCTATGGTTACGAGCCCTAATTTCTACTATTGTAGATCCAGCAACCAATGATGCCCGAAATTTCTACTCTAGTAGATCTCTTAAGGTGCTTACCCCTTAATTTCTACTGTCGTAGATAATCCAACACCACCAGCCAA
AMELX_2	AMELX	CCAGCAACCAATGATGCCCGTAATTTCTACTATTGTAGATCTTCCTATGGTTACGAGCCCAAATTTCTACTCTAGTAGATAATCCAACACCACCAGCCAATAATTTCTACTGTCGTAGATCTCTTAAGGTGCTTACCCCT
AMELY_1	AMELY	TCATGCTCTGGTACCACTTCTAATTTCTACTATTGTAGATACGGGGATGATTTGGTGGTGAAATTTCTACTCTAGTAGATCTGGCGGACCCTGGGCTGCTTAATTTCTACTGTCGTAGATGAGTCATGGATTGCTGGCCA
AMELY_2	AMELY	ACGGGGATGATTTGGTGGTGTAATTTCTACTATTGTAGATTCATGCTCTGGTACCACTTCAAATTTCTACTCTAGTAGATGAGTCATGGATTGCTGGCCATAATTTCTACTGTCGTAGATCTGGCGGACCCTGGGCTGCT
AMER1_1	AMER1	TGGATGGTCACTAGCCGTTCTAATTTCTACTATTGTAGATGGTGACGGCGGATACTGCTAAAATTTCTACTCTAGTAGATCGTCCTCTGGAGAAGCGTTATAATTTCTACTGTCGTAGATACTCAGGCCATCGTGGGTCT
AMER1_2	AMER1	GGTGACGGCGGATACTGCTATAATTTCTACTATTGTAGATTGGATGGTCACTAGCCGTTCAAATTTCTACTCTAGTAGATACTCAGGCCATCGTGGGTCTTAATTTCTACTGTCGTAGATCGTCCTCTGGAGAAGCGTTA
AMER2_1	AMER2	GGCGGCACAGTCACAATGCATAATTTCTACTATTGTAGATGCGGCATGCGCTGGCACAGGAAATTTCTACTCTAGTAGATCGTAAAGACGGTCCCCCTTGTAATTTCTACTGTCGTAGATCCCGCCTCCTTGGTAGGCCA
AMER2_2	AMER2	GCGGCATGCGCTGGCACAGGTAATTTCTACTATTGTAGATGGCGGCACAGTCACAATGCAAAATTTCTACTCTAGTAGATCCCGCCTCCTTGGTAGGCCATAATTTCTACTGTCGTAGATCGTAAAGACGGTCCCCCTTG
AMER3_1	AMER3	GCTCCAGAGATGGCACCGAGTAATTTCTACTATTGTAGATGGAACCTATTCCACATTCGGAAATTTCTACTCTAGTAGATCACGACCCCAGCGAGGGTCCTAATTTCTACTGTCGTAGATTGGGACAGTGTGAATCGCTC
AMER3_2	AMER3	GGAACCTATTCCACATTCGGTAATTTCTACTATTGTAGATGCTCCAGAGATGGCACCGAGAAATTTCTACTCTAGTAGATTGGGACAGTGTGAATCGCTCTAATTTCTACTGTCGTAGATCACGACCCCAGCGAGGGTCC
AMFR_1	AMFR	AGCGAGGTCTCCCTTCGGCTTAATTTCTACTATTGTAGATGACGTTGCACCTCATGAAACAAATTTCTACTCTAGTAGATCTTCTCGCCCACCACGCCGATAATTTCTACTGTCGTAGATGCCCTCTTCGAGTGAGTGAG
AMFR_2	AMFR	GACGTTGCACCTCATGAAACTAATTTCTACTATTGTAGATAGCGAGGTCTCCCTTCGGCTAAATTTCTACTCTAGTAGATGCCCTCTTCGAGTGAGTGAGTAATTTCTACTGTCGTAGATCTTCTCGCCCACCACGCCGA
AMH_1	AMH	TCGCCGTCGAGTAGGCGCTCTAATTTCTACTATTGTAGATGCGACGACCACCGCTGCTTCAAATTTCTACTCTAGTAGATCAGGCCATCCGCGGAACTCGTAATTTCTACTGTCGTAGATGGGGTCTGCAACACCGGTGA
AMH_2	AMH	GCGACGACCACCGCTGCTTCTAATTTCTACTATTGTAGATTCGCCGTCGAGTAGGCGCTCAAATTTCTACTCTAGTAGATGGGGTCTGCAACACCGGTGATAATTTCTACTGTCGTAGATCAGGCCATCCGCGGAACTCG
AMHR2_1	AMHR2	CACCTGTGCCCGGTCTTGGGTAATTTCTACTATTGTAGATTCCATGAGGAGCGCTGGCAGAAATTTCTACTCTAGTAGATGAACTGAGCCACAGACCTCGTAATTTCTACTGTCGTAGATAGTGCCATCCAGATGGACTC
AMHR2_2	AMHR2	TCCATGAGGAGCGCTGGCAGTAATTTCTACTATTGTAGATCACCTGTGCCCGGTCTTGGGAAATTTCTACTCTAGTAGATAGTGCCATCCAGATGGACTCTAATTTCTACTGTCGTAGATGAACTGAGCCACAGACCTCG
AMIGO1_1	AMIGO1	CCGGTACCCAACCTGCGCTATAATTTCTACTATTGTAGATCACAGCACTACTGGACCTCAAAATTTCTACTCTAGTAGATCTCAACTGTGGCGAGTACAATAATTTCTACTGTCGTAGATATCGAAGGCGCACCGGTCCA
AMIGO1_2	AMIGO1	CACAGCACTACTGGACCTCATAATTTCTACTATTGTAGATCCGGTACCCAACCTGCGCTAAAATTTCTACTCTAGTAGATATCGAAGGCGCACCGGTCCATAATTTCTACTGTCGTAGATCTCAACTGTGGCGAGTACAA
AMIGO2_1	AMIGO2	GTATCGTAGGCACTTTAGCTTAATTTCTACTATTGTAGATGTTGGTGCAGCTGACGATGTAAATTTCTACTCTAGTAGATCAAACGATACTGGAATCCACTAATTTCTACTGTCGTAGATTGCAACTGGGAGAGCCCTCC
AMIGO2_2	AMIGO2	GTTGGTGCAGCTGACGATGTTAATTTCTACTATTGTAGATGTATCGTAGGCACTTTAGCTAAATTTCTACTCTAGTAGATTGCAACTGGGAGAGCCCTCCTAATTTCTACTGTCGTAGATCAAACGATACTGGAATCCAC
AMIGO3_1	AMIGO3	GATGATAGATCGAGCAGCCTTAATTTCTACTATTGTAGATAAGGTACCCGCGTCCCGCGTAAATTTCTACTCTAGTAGATGCAGTAGCGGCAGGTAACTCTAATTTCTACTGTCGTAGATGACGAGCATGCCTTCCACGG
AMIGO3_2	AMIGO3	AAGGTACCCGCGTCCCGCGTTAATTTCTACTATTGTAGATGATGATAGATCGAGCAGCCTAAATTTCTACTCTAGTAGATGACGAGCATGCCTTCCACGGTAATTTCTACTGTCGTAGATGCAGTAGCGGCAGGTAACTC
AMMECR1_1	AMMECR1	TCTTCCATTACAGCCCACTGTAATTTCTACTATTGTAGATCCCCAATGACAAGGGATGAGAAATTTCTACTCTAGTAGATGCCCCCCTCTGGCTCGGGTGTAATTTCTACTGTCGTAGATTGCCATGAATTTGCATTCAG
AMMECR1_2	AMMECR1	CCCCAATGACAAGGGATGAGTAATTTCTACTATTGTAGATTCTTCCATTACAGCCCACTGAAATTTCTACTCTAGTAGATTGCCATGAATTTGCATTCAGTAATTTCTACTGTCGTAGATGCCCCCCTCTGGCTCGGGTG
AMMECR1L_1	AMMECR1L	CCCGGCCTAATGGAACTGCCTAATTTCTACTATTGTAGATCCGTGACTGTGCGTTCCACTAAATTTCTACTCTAGTAGATAGTCCGCTCTTTGTGACGTGTAATTTCTACTGTCGTAGATATTCGTGTGATGGGAGAGTT
AMMECR1L_2	AMMECR1L	CCGTGACTGTGCGTTCCACTTAATTTCTACTATTGTAGATCCCGGCCTAATGGAACTGCCAAATTTCTACTCTAGTAGATATTCGTGTGATGGGAGAGTTTAATTTCTACTGTCGTAGATAGTCCGCTCTTTGTGACGTG
AMN_1	AMN	GACGTCGCAGCCAACTGGAGTAATTTCTACTATTGTAGATTTCGTGGACGCCGAGCGCGTAAATTTCTACTCTAGTAGATAGTATCCGCGCCCGGTACCGTAATTTCTACTGTCGTAGATCGCGACTCTGACCGCTTCTC
AMN_2	AMN	TTCGTGGACGCCGAGCGCGTTAATTTCTACTATTGTAGATGACGTCGCAGCCAACTGGAGAAATTTCTACTCTAGTAGATCGCGACTCTGACCGCTTCTCTAATTTCTACTGTCGTAGATAGTATCCGCGCCCGGTACCG
AMN1_1	AMN1	CTAATGCATGTAAGGACACATAATTTCTACTATTGTAGATCATCCTGAAGTCCAAACTCTAAATTTCTACTCTAGTAGATCCTCCCAACATAAAAGACAGTAATTTCTACTGTCGTAGATAGTGCAAGAGCAACGACTCC
AMN1_2	AMN1	CATCCTGAAGTCCAAACTCTTAATTTCTACTATTGTAGATCTAATGCATGTAAGGACACAAAATTTCTACTCTAGTAGATAGTGCAAGAGCAACGACTCCTAATTTCTACTGTCGTAGATCCTCCCAACATAAAAGACAG
AMOT_1	AMOT	GCTGGCCGCATGCACGACAGTAATTTCTACTATTGTAGATGAATACAATGCTGCTGCACTAAATTTCTACTCTAGTAGATATGGCCAATAAGCGTTGCCTTAATTTCTACTGTCGTAGATTCCACCTTGTCAACGTACAC
AMOT_2	AMOT	GAATACAATGCTGCTGCACTTAATTTCTACTATTGTAGATGCTGGCCGCATGCACGACAGAAATTTCTACTCTAGTAGATTCCACCTTGTCAACGTACACTAATTTCTACTGTCGTAGATATGGCCAATAAGCGTTGCCT
AMOTL1_1	AMOTL1	ATAGATCGACTAGAGACTGCTAATTTCTACTATTGTAGATTGGTGAAGCACCCGGTTCTCAAATTTCTACTCTAGTAGATTATGGTGACCAGCACCCCGGTAATTTCTACTGTCGTAGATTCGGTTGGGGTGCCATACCG
AMOTL1_2	AMOTL1	TGGTGAAGCACCCGGTTCTCTAATTTCTACTATTGTAGATATAGATCGACTAGAGACTGCAAATTTCTACTCTAGTAGATTCGGTTGGGGTGCCATACCGTAATTTCTACTGTCGTAGATTATGGTGACCAGCACCCCGG
AMOTL2_1	AMOTL2	TCCCTACAGGCTACGAACAGTAATTTCTACTATTGTAGATAGCATGCTGGAAGTGCGGGCAAATTTCTACTCTAGTAGATCCACAGCTGGCCCGCAACCATAATTTCTACTGTCGTAGATAGGCGAGTCCGCAGACGCAG
AMOTL2_2	AMOTL2	AGCATGCTGGAAGTGCGGGCTAATTTCTACTATTGTAGATTCCCTACAGGCTACGAACAGAAATTTCTACTCTAGTAGATAGGCGAGTCCGCAGACGCAGTAATTTCTACTGTCGTAGATCCACAGCTGGCCCGCAACCA
AMPD1_1	AMPD1	TCACGTATGCATAGTGCCCGTAATTTCTACTATTGTAGATACTCGTCCATCTCGTTAAGCAAATTTCTACTCTAGTAGATCGTCTATCCTAATGAAGCAGTAATTTCTACTGTCGTAGATGAACCCAGAAAAAAGCGTTT
AMPD1_2	AMPD1	ACTCGTCCATCTCGTTAAGCTAATTTCTACTATTGTAGATTCACGTATGCATAGTGCCCGAAATTTCTACTCTAGTAGATGAACCCAGAAAAAAGCGTTTTAATTTCTACTGTCGTAGATCGTCTATCCTAATGAAGCAG
AMPD2_1	AMPD2	CGGGCGCTCGAGGGATGAGTTAATTTCTACTATTGTAGATTCCCGGATGAAGAGCGCCCGAAATTTCTACTCTAGTAGATGTAGTGCCCCGTATGAGTTCTAATTTCTACTGTCGTAGATCTGCGGGTGTAGACGTGCAC
AMPD2_2	AMPD2	TCCCGGATGAAGAGCGCCCGTAATTTCTACTATTGTAGATCGGGCGCTCGAGGGATGAGTAAATTTCTACTCTAGTAGATCTGCGGGTGTAGACGTGCACTAATTTCTACTGTCGTAGATGTAGTGCCCCGTATGAGTTC
AMPD3_1	AMPD3	CCGCGGATCACATCCCAGTATAATTTCTACTATTGTAGATAATACAGGTCACGCAGCTCAAAATTTCTACTCTAGTAGATGTTCATGCAGGCGGCCGCATTAATTTCTACTGTCGTAGATCCCGATGGGGCAGTCCTCTG
AMPD3_2	AMPD3	AATACAGGTCACGCAGCTCATAATTTCTACTATTGTAGATCCGCGGATCACATCCCAGTAAAATTTCTACTCTAGTAGATCCCGATGGGGCAGTCCTCTGTAATTTCTACTGTCGTAGATGTTCATGCAGGCGGCCGCAT
AMPH_1	AMPH	TGTTGACAGAATCGCATCGCTAATTTCTACTATTGTAGATGACTTGCTGTCGGGCTCGGGAAATTTCTACTCTAGTAGATACATCTTCCCGCCCATACCATAATTTCTACTGTCGTAGATCCTACCGGCTGTACCAAATC
AMPH_2	AMPH	GACTTGCTGTCGGGCTCGGGTAATTTCTACTATTGTAGATTGTTGACAGAATCGCATCGCAAATTTCTACTCTAGTAGATCCTACCGGCTGTACCAAATCTAATTTCTACTGTCGTAGATACATCTTCCCGCCCATACCA
AMT_1	AMT	ACCCGGTCACTACCAAGTATTAATTTCTACTATTGTAGATCGGGTTGGAGTCTGCCAGTGAAATTTCTACTCTAGTAGATTGTGTAGCCACAGCGGGTCATAATTTCTACTGTCGTAGATGATGACTTGATTGTAACCAA
AMT_2	AMT	CGGGTTGGAGTCTGCCAGTGTAATTTCTACTATTGTAGATACCCGGTCACTACCAAGTATAAATTTCTACTCTAGTAGATGATGACTTGATTGTAACCAATAATTTCTACTGTCGTAGATTGTGTAGCCACAGCGGGTCA
AMTN_1	AMTN	GGGCACTATCCTAAGCTCAGTAATTTCTACTATTGTAGATTAGGATCAACTCGGTCATTAAAATTTCTACTCTAGTAGATAATCCCCTGCAGGTCTTTCCTAATTTCTACTGTCGTAGATACGAGCCTCATCATCCATTC
AMTN_2	AMTN	TAGGATCAACTCGGTCATTATAATTTCTACTATTGTAGATGGGCACTATCCTAAGCTCAGAAATTTCTACTCTAGTAGATACGAGCCTCATCATCCATTCTAATTTCTACTGTCGTAGATAATCCCCTGCAGGTCTTTCC
AMY1A_1	AMY1A	CCTAGCATCCCAGAAGGTAATAATTTCTACTATTGTAGATTAGGTAATTGATCTGGGTGGAAATTTCTACTCTAGTAGATGCTATAAATTATGCACAAGATAATTTCTACTGTCGTAGATGAACCCTGCAACACCAATGT
AMY1A_2	AMY1A	TAGGTAATTGATCTGGGTGGTAATTTCTACTATTGTAGATCCTAGCATCCCAGAAGGTAAAAATTTCTACTCTAGTAGATGAACCCTGCAACACCAATGTTAATTTCTACTGTCGTAGATGCTATAAATTATGCACAAGA
AMY1B_1	AMY1B	TAGGTAATTGATCTGGGTGGTAATTTCTACTATTGTAGATGCTATAAATTATGCACAAGAAAATTTCTACTCTAGTAGATGAACCCTGCAACACCAATGTTAATTTCTACTGTCGTAGATTGTTTCAAAAATAGGAACTG
AMY1B_2	AMY1B	GCTATAAATTATGCACAAGATAATTTCTACTATTGTAGATTAGGTAATTGATCTGGGTGGAAATTTCTACTCTAGTAGATTGTTTCAAAAATAGGAACTGTAATTTCTACTGTCGTAGATGAACCCTGCAACACCAATGT
AMY1C_1	AMY1C	TAGGTAATTGATCTGGGTGGTAATTTCTACTATTGTAGATGCTATAAATTATGCACAAGAAAATTTCTACTCTAGTAGATGAACCCTGCAACACCAATGTTAATTTCTACTGTCGTAGATTGTTTCAAAAATAGGAACTG
AMY1C_2	AMY1C	GCTATAAATTATGCACAAGATAATTTCTACTATTGTAGATTAGGTAATTGATCTGGGTGGAAATTTCTACTCTAGTAGATTGTTTCAAAAATAGGAACTGTAATTTCTACTGTCGTAGATGAACCCTGCAACACCAATGT
AMY2A_1	AMY2A	CCTGCAGGAAGTAAACCTTTTAATTTCTACTATTGTAGATCTTCGGAGCTAAATATCGCTAAATTTCTACTCTAGTAGATACCTCAACAGGTCAGAGATTTAATTTCTACTGTCGTAGATCAAAAATAGGAACTGGGGAG
AMY2A_2	AMY2A	CTTCGGAGCTAAATATCGCTTAATTTCTACTATTGTAGATCCTGCAGGAAGTAAACCTTTAAATTTCTACTCTAGTAGATCAAAAATAGGAACTGGGGAGTAATTTCTACTGTCGTAGATACCTCAACAGGTCAGAGATT
AMY2B_1	AMY2B	GAAATGGCCGGGTGACAGAATAATTTCTACTATTGTAGATCCTGCAGGAAGTAAACCTTTAAATTTCTACTCTAGTAGATAGGAAACTAGAATTCACTTATAATTTCTACTGTCGTAGATACCTCAACAGGTCAGAGATT
AMY2B_2	AMY2B	CCTGCAGGAAGTAAACCTTTTAATTTCTACTATTGTAGATGAAATGGCCGGGTGACAGAAAAATTTCTACTCTAGTAGATACCTCAACAGGTCAGAGATTTAATTTCTACTGTCGTAGATAGGAAACTAGAATTCACTTA
AMZ1_1	AMZ1	GACTGGCTCCTGAGCCGACCTAATTTCTACTATTGTAGATAGGCTCATCGAGAGGTACCAAAATTTCTACTCTAGTAGATCCGAAGTCGGGGCCCAGCGCTAATTTCTACTGTCGTAGATCTGGGCCTGCGCGTCAAGTG
AMZ1_2	AMZ1	AGGCTCATCGAGAGGTACCATAATTTCTACTATTGTAGATGACTGGCTCCTGAGCCGACCAAATTTCTACTCTAGTAGATCTGGGCCTGCGCGTCAAGTGTAATTTCTACTGTCGTAGATCCGAAGTCGGGGCCCAGCGC
AMZ2_1	AMZ2	TGGAATATAATAGTTGTCGATAATTTCTACTATTGTAGATAATGCTGGGGAACAACGTTTAAATTTCTACTCTAGTAGATCCTTTATAGTGCATGCTATATAATTTCTACTGTCGTAGATACTGATAATTCTGGTGTTTC
AMZ2_2	AMZ2	AATGCTGGGGAACAACGTTTTAATTTCTACTATTGTAGATTGGAATATAATAGTTGTCGAAAATTTCTACTCTAGTAGATACTGATAATTCTGGTGTTTCTAATTTCTACTGTCGTAGATCCTTTATAGTGCATGCTATA
ANAPC1_1	ANAPC1	TAACACAGACCGCTTAGCATTAATTTCTACTATTGTAGATCCCGAACCACTCCTGTGTATAAATTTCTACTCTAGTAGATCTAGAGAACCTTTACCTACTTAATTTCTACTGTCGTAGATCAGGGGTGCAAAGGTTCAAC
ANAPC1_2	ANAPC1	CCCGAACCACTCCTGTGTATTAATTTCTACTATTGTAGATTAACACAGACCGCTTAGCATAAATTTCTACTCTAGTAGATCAGGGGTGCAAAGGTTCAACTAATTTCTACTGTCGTAGATCTAGAGAACCTTTACCTACT
ANAPC10_1	ANAPC10	GGATTTGGAGTGGATCAGTTTAATTTCTACTATTGTAGATAAAGACATACCCGAATTTCTAAATTTCTACTCTAGTAGATCCAGCCTCATTTAGTGAACATAATTTCTACTGTCGTAGATCCTGGTTTGCAAGATGAGAG
ANAPC10_2	ANAPC10	AAAGACATACCCGAATTTCTTAATTTCTACTATTGTAGATGGATTTGGAGTGGATCAGTTAAATTTCTACTCTAGTAGATCCTGGTTTGCAAGATGAGAGTAATTTCTACTGTCGTAGATCCAGCCTCATTTAGTGAACA
ANAPC11_1	ANAPC11	AGTGCTGGAACGGCGTGGCCTAATTTCTACTATTGTAGATGCTCTGGGTGGCCAACGATGAAATTTCTACTCTAGTAGATGTAGGCAAGGTGCCCGGCGATAATTTCTACTGTCGTAGATAAGTGGCCACGCCGTTCCAG
ANAPC11_2	ANAPC11	GCTCTGGGTGGCCAACGATGTAATTTCTACTATTGTAGATAGTGCTGGAACGGCGTGGCCAAATTTCTACTCTAGTAGATAAGTGGCCACGCCGTTCCAGTAATTTCTACTGTCGTAGATGTAGGCAAGGTGCCCGGCGA
ANAPC13_1	ANAPC13	TCGCCAAGCATCATCAATCATAATTTCTACTATTGTAGATGCGAGAAGACAAGCTGCCTTAAATTTCTACTCTAGTAGATAGAATGAGCTTCCTGAACCTTAATTTCTACTGTCGTAGATATTGATGATGCTTGGCGAGA
ANAPC13_2	ANAPC13	GCGAGAAGACAAGCTGCCTTTAATTTCTACTATTGTAGATTCGCCAAGCATCATCAATCAAAATTTCTACTCTAGTAGATATTGATGATGCTTGGCGAGATAATTTCTACTGTCGTAGATAGAATGAGCTTCCTGAACCT
ANAPC15_1	ANAPC15	AGATTAAACCACAGAGTCTCTAATTTCTACTATTGTAGATATCTGGATCGACCCTGTGTGAAATTTCTACTCTAGTAGATGAAGAGACAGAGCTGCAGCATAATTTCTACTGTCGTAGATTATTGGCAAGCCAGCCTCAG
ANAPC15_2	ANAPC15	ATCTGGATCGACCCTGTGTGTAATTTCTACTATTGTAGATAGATTAAACCACAGAGTCTCAAATTTCTACTCTAGTAGATTATTGGCAAGCCAGCCTCAGTAATTTCTACTGTCGTAGATGAAGAGACAGAGCTGCAGCA
ANAPC16_1	ANAPC16	AGTGTCTCAGACCTTGCCCCTAATTTCTACTATTGTAGATAGCTATCAAGTGGCATCCACAAATTTCTACTCTAGTAGATACCTACCCCAAAGGAGCTGGTAATTTCTACTGTCGTAGATTAGATGGCTCTGAGAGATTC
ANAPC16_2	ANAPC16	AGCTATCAAGTGGCATCCACTAATTTCTACTATTGTAGATAGTGTCTCAGACCTTGCCCCAAATTTCTACTCTAGTAGATTAGATGGCTCTGAGAGATTCTAATTTCTACTGTCGTAGATACCTACCCCAAAGGAGCTGG
ANAPC2_1	ANAPC2	CCGGACCAGCGGTGCAGTCCTAATTTCTACTATTGTAGATATCAATGAGTACCGCTCGCTAAATTTCTACTCTAGTAGATGGGGCGAGTACGAGCGCTCCTAATTTCTACTGTCGTAGATCGTCGCCGGTACTACCGGCT
ANAPC2_2	ANAPC2	ATCAATGAGTACCGCTCGCTTAATTTCTACTATTGTAGATCCGGACCAGCGGTGCAGTCCAAATTTCTACTCTAGTAGATCGTCGCCGGTACTACCGGCTTAATTTCTACTGTCGTAGATGGGGCGAGTACGAGCGCTCC
ANAPC4_1	ANAPC4	GATAGTGGCTCGGAGTCTTTTAATTTCTACTATTGTAGATTAATGCTGAGGATGAATCAAAAATTTCTACTCTAGTAGATGGGGGTGACACAAGATCATCTAATTTCTACTGTCGTAGATCCCCATAATAGCAAGTGCAT
ANAPC4_2	ANAPC4	TAATGCTGAGGATGAATCAATAATTTCTACTATTGTAGATGATAGTGGCTCGGAGTCTTTAAATTTCTACTCTAGTAGATCCCCATAATAGCAAGTGCATTAATTTCTACTGTCGTAGATGGGGGTGACACAAGATCATC
ANAPC5_1	ANAPC5	CTAGTGACCGAAGCGGCAGTTAATTTCTACTATTGTAGATTGCGTCACATGATCTTGGCCAAATTTCTACTCTAGTAGATCTGTGCGATGCTGATATCGATAATTTCTACTGTCGTAGATGCATTATCTCAGCTACTTAA
ANAPC5_2	ANAPC5	TGCGTCACATGATCTTGGCCTAATTTCTACTATTGTAGATCTAGTGACCGAAGCGGCAGTAAATTTCTACTCTAGTAGATGCATTATCTCAGCTACTTAATAATTTCTACTGTCGTAGATCTGTGCGATGCTGATATCGA
ANAPC7_1	ANAPC7	GGCACGGTTTGGATCACATTTAATTTCTACTATTGTAGATGTGTATCATGCAGATTCTCTAAATTTCTACTCTAGTAGATTAAGTGCTGCTCCCTTAAGTTAATTTCTACTGTCGTAGATCAATAGGTCCACGTTATCTC
ANAPC7_2	ANAPC7	GTGTATCATGCAGATTCTCTTAATTTCTACTATTGTAGATGGCACGGTTTGGATCACATTAAATTTCTACTCTAGTAGATCAATAGGTCCACGTTATCTCTAATTTCTACTGTCGTAGATTAAGTGCTGCTCCCTTAAGT
ANG_1	ANG	CTGACCCAGCACTATGATGCTAATTTCTACTATTGTAGATATGGCAACAAGCGCAGCATCAAATTTCTACTCTAGTAGATTCCTGAGCCAGGGTCGGTGGTAATTTCTACTGTCGTAGATGGATAACTCCAGGTACACAC
ANG_2	ANG	ATGGCAACAAGCGCAGCATCTAATTTCTACTATTGTAGATCTGACCCAGCACTATGATGCAAATTTCTACTCTAGTAGATGGATAACTCCAGGTACACACTAATTTCTACTGTCGTAGATTCCTGAGCCAGGGTCGGTGG
ANGEL1_1	ANGEL1	CAACCCACGCCGGGGCGATGTAATTTCTACTATTGTAGATACTGCGGGAGGCTGCAACTGAAATTTCTACTCTAGTAGATACGAAGCGATAGTTCCAATTTAATTTCTACTGTCGTAGATATCGGGATAATGTGGGCTTA
ANGEL1_2	ANGEL1	ACTGCGGGAGGCTGCAACTGTAATTTCTACTATTGTAGATCAACCCACGCCGGGGCGATGAAATTTCTACTCTAGTAGATATCGGGATAATGTGGGCTTATAATTTCTACTGTCGTAGATACGAAGCGATAGTTCCAATT
ANGEL2_1	ANGEL2	TAGTTGTATGAGGTGGCCTGTAATTTCTACTATTGTAGATAGTACTGTAACTGGAGACCTAAATTTCTACTCTAGTAGATAGTGTAATACTGGCCGCCGGTAATTTCTACTGTCGTAGATAGTGTTGCCCACCAGAAAGA
ANGEL2_2	ANGEL2	AGTACTGTAACTGGAGACCTTAATTTCTACTATTGTAGATTAGTTGTATGAGGTGGCCTGAAATTTCTACTCTAGTAGATAGTGTTGCCCACCAGAAAGATAATTTCTACTGTCGTAGATAGTGTAATACTGGCCGCCGG
ANGPT1_1	ANGPT1	ACGAGTAACCAAGCCTTGAATAATTTCTACTATTGTAGATTATCTCCAGCATGGTAGCCGAAATTTCTACTCTAGTAGATTGGGAAGAGAAATCCGGTTCTAATTTCTACTGTCGTAGATATTATCCACCTACAAGCTAG
ANGPT1_2	ANGPT1	TATCTCCAGCATGGTAGCCGTAATTTCTACTATTGTAGATACGAGTAACCAAGCCTTGAAAAATTTCTACTCTAGTAGATATTATCCACCTACAAGCTAGTAATTTCTACTGTCGTAGATTGGGAAGAGAAATCCGGTTC
ANGPT2_1	ANGPT2	GGACCAGACCAGTGAAATAATAATTTCTACTATTGTAGATGAGCGGCGCGTCCCTCTGCAAAATTTCTACTCTAGTAGATGGGAATGTTAACGTGTAGATTAATTTCTACTGTCGTAGATGCTTGGATACTAACACCTGT
ANGPT2_2	ANGPT2	GAGCGGCGCGTCCCTCTGCATAATTTCTACTATTGTAGATGGACCAGACCAGTGAAATAAAAATTTCTACTCTAGTAGATGCTTGGATACTAACACCTGTTAATTTCTACTGTCGTAGATGGGAATGTTAACGTGTAGAT
ANGPT4_1	ANGPT4	TTGCACCAGGTGCCGCAACATAATTTCTACTATTGTAGATCAGGGAGCCCCCTAACCTTCAAATTTCTACTCTAGTAGATCCTGAGCCTCCATGTCGGTCTAATTTCTACTGTCGTAGATGACCTCAAGATCGTCTTGAT
ANGPT4_2	ANGPT4	CAGGGAGCCCCCTAACCTTCTAATTTCTACTATTGTAGATTTGCACCAGGTGCCGCAACAAAATTTCTACTCTAGTAGATGACCTCAAGATCGTCTTGATTAATTTCTACTGTCGTAGATCCTGAGCCTCCATGTCGGTC
ANGPTL1_1	ANGPTL1	AGAGGGATCCAGGTTATCCCTAATTTCTACTATTGTAGATCGACAAGACACCCATGTGTCAAATTTCTACTCTAGTAGATACAGTAAGAGGTAACTCACCTAATTTCTACTGTCGTAGATCATGAGATTATCCGTAAGAG
ANGPTL1_2	ANGPTL1	CGACAAGACACCCATGTGTCTAATTTCTACTATTGTAGATAGAGGGATCCAGGTTATCCCAAATTTCTACTCTAGTAGATCATGAGATTATCCGTAAGAGTAATTTCTACTGTCGTAGATACAGTAAGAGGTAACTCACC
ANGPTL2_1	ANGPTL2	CCCGACGGCTTGTCGGTGGATAATTTCTACTATTGTAGATACCTCGCTCACAATGCCGCCAAATTTCTACTCTAGTAGATGGTGCACTTGTCCTGGGACTTAATTTCTACTGTCGTAGATGTGCGACCAGAGACACGACC
ANGPTL2_2	ANGPTL2	ACCTCGCTCACAATGCCGCCTAATTTCTACTATTGTAGATCCCGACGGCTTGTCGGTGGAAAATTTCTACTCTAGTAGATGTGCGACCAGAGACACGACCTAATTTCTACTGTCGTAGATGGTGCACTTGTCCTGGGACT
ANGPTL3_1	ANGPTL3	ACCTGATATAACATCACAGTTAATTTCTACTATTGTAGATTACATCGTCTAACATAGCAAAAATTTCTACTCTAGTAGATCACGGTCTGGAGAAGGTCTTTAATTTCTACTGTCGTAGATGAGTTGAGTTCAAGTGACAT
ANGPTL3_2	ANGPTL3	TACATCGTCTAACATAGCAATAATTTCTACTATTGTAGATACCTGATATAACATCACAGTAAATTTCTACTCTAGTAGATGAGTTGAGTTCAAGTGACATTAATTTCTACTGTCGTAGATCACGGTCTGGAGAAGGTCTT
ANGPTL4_1	ANGPTL4	GGTGAACTGCAAGATGACCTTAATTTCTACTATTGTAGATCTGACAGGCGGACCCGCACGAAATTTCTACTCTAGTAGATCCGTGATGCTATGCACCTTCTAATTTCTACTGTCGTAGATAGGACGCAAAGCGCGGCGAC
ANGPTL4_2	ANGPTL4	CTGACAGGCGGACCCGCACGTAATTTCTACTATTGTAGATGGTGAACTGCAAGATGACCTAAATTTCTACTCTAGTAGATAGGACGCAAAGCGCGGCGACTAATTTCTACTGTCGTAGATCCGTGATGCTATGCACCTTC
ANGPTL5_1	ANGPTL5	GGTAATGTGTGACATGGATTTAATTTCTACTATTGTAGATGTGACAGAGCCAATGGTATCAAATTTCTACTCTAGTAGATCTACACAAGAAGTACCAAAATAATTTCTACTGTCGTAGATCCGTAGAATGATGTACACAG
ANGPTL5_2	ANGPTL5	GTGACAGAGCCAATGGTATCTAATTTCTACTATTGTAGATGGTAATGTGTGACATGGATTAAATTTCTACTCTAGTAGATCCGTAGAATGATGTACACAGTAATTTCTACTGTCGTAGATCTACACAAGAAGTACCAAAA
ANGPTL6_1	ANGPTL6	GGTCCGTCTTGTGGGTAGCATAATTTCTACTATTGTAGATTCGTGGCGGCCGACGCGCATAAATTTCTACTCTAGTAGATTGCGGGGGCAGCACGAAGGTTAATTTCTACTGTCGTAGATACCAGCTGGACGTCAAGTTC
ANGPTL6_2	ANGPTL6	TCGTGGCGGCCGACGCGCATTAATTTCTACTATTGTAGATGGTCCGTCTTGTGGGTAGCAAAATTTCTACTCTAGTAGATACCAGCTGGACGTCAAGTTCTAATTTCTACTGTCGTAGATTGCGGGGGCAGCACGAAGGT
ANGPTL7_1	ANGPTL7	TACACTCCAGAGATGCGGTATAATTTCTACTATTGTAGATCCTCCATCTCTACACGCAGCAAATTTCTACTCTAGTAGATAGTTCACTCAGCAGGCTGCTTAATTTCTACTGTCGTAGATCCTGCGGAGGTCTGAGTGAC
ANGPTL7_2	ANGPTL7	CCTCCATCTCTACACGCAGCTAATTTCTACTATTGTAGATTACACTCCAGAGATGCGGTAAAATTTCTACTCTAGTAGATCCTGCGGAGGTCTGAGTGACTAATTTCTACTGTCGTAGATAGTTCACTCAGCAGGCTGCT
ANGPTL8_1	ANGPTL8	TAGCCGCTGCACGCTGTCCCTAATTTCTACTATTGTAGATCTGGCCTTTGTCAGCCGTCCAAATTTCTACTCTAGTAGATCATGGGCGGCCCAGAACTGGTAATTTCTACTGTCGTAGATTGTACACACCGTTGAGGGCC
ANGPTL8_2	ANGPTL8	CTGGCCTTTGTCAGCCGTCCTAATTTCTACTATTGTAGATTAGCCGCTGCACGCTGTCCCAAATTTCTACTCTAGTAGATTGTACACACCGTTGAGGGCCTAATTTCTACTGTCGTAGATCATGGGCGGCCCAGAACTGG
ANHX_1	ANHX	GCGGCGCCGGTAATTGGCAATAATTTCTACTATTGTAGATGTGCAGCTCTGGAACGACATAAATTTCTACTCTAGTAGATTCACGAACCTCTCTGGGGAATAATTTCTACTGTCGTAGATAGGACACGGGCGCACGCCAG
ANHX_2	ANHX	GTGCAGCTCTGGAACGACATTAATTTCTACTATTGTAGATGCGGCGCCGGTAATTGGCAAAAATTTCTACTCTAGTAGATAGGACACGGGCGCACGCCAGTAATTTCTACTGTCGTAGATTCACGAACCTCTCTGGGGAA
ANK1_1	ANK1	GCTGTCGGACTGTCCTCGGATAATTTCTACTATTGTAGATCAGGCGATGTGTAAGGGGGTAAATTTCTACTCTAGTAGATACGCCTCTGGCGGTAGCCCTTAATTTCTACTGTCGTAGATATGGTTGACGCCCGGGGTGG
ANK1_2	ANK1	CAGGCGATGTGTAAGGGGGTTAATTTCTACTATTGTAGATGCTGTCGGACTGTCCTCGGAAAATTTCTACTCTAGTAGATATGGTTGACGCCCGGGGTGGTAATTTCTACTGTCGTAGATACGCCTCTGGCGGTAGCCCT
ANK2_1	ANK2	GTACAGTACCTCCACATCCCTAATTTCTACTATTGTAGATTGTCCTCCCGGAGGGCGATAAAATTTCTACTCTAGTAGATGGTGTCAACTCTAGCCAAGGTAATTTCTACTGTCGTAGATGAATGGCTATACTCCGTTAC
ANK2_2	ANK2	TGTCCTCCCGGAGGGCGATATAATTTCTACTATTGTAGATGTACAGTACCTCCACATCCCAAATTTCTACTCTAGTAGATGAATGGCTATACTCCGTTACTAATTTCTACTGTCGTAGATGGTGTCAACTCTAGCCAAGG
ANK3_1	ANK3	TCGGCGAAGACATTGTCCGATAATTTCTACTATTGTAGATTACCGAGGAGCAGCGACACCAAATTTCTACTCTAGTAGATGCTCCTCGATCGAGCAATAGTAATTTCTACTGTCGTAGATGTCTCGGAGCGCGTTCTGCC
ANK3_2	ANK3	TACCGAGGAGCAGCGACACCTAATTTCTACTATTGTAGATTCGGCGAAGACATTGTCCGAAAATTTCTACTCTAGTAGATGTCTCGGAGCGCGTTCTGCCTAATTTCTACTGTCGTAGATGCTCCTCGATCGAGCAATAG
ANKAR_1	ANKAR	TATCGGTGCTAACTGGAGAATAATTTCTACTATTGTAGATCTATACACAATACCCGTATAAAATTTCTACTCTAGTAGATGGCAATAAATTCCAATAGCCTAATTTCTACTGTCGTAGATAAGGTCAACCAGAGGCGCTT
ANKAR_2	ANKAR	CTATACACAATACCCGTATATAATTTCTACTATTGTAGATTATCGGTGCTAACTGGAGAAAAATTTCTACTCTAGTAGATAAGGTCAACCAGAGGCGCTTTAATTTCTACTGTCGTAGATGGCAATAAATTCCAATAGCC
ANKDD1A_1	ANKDD1A	CATGATCAACCACGTTGGCGTAATTTCTACTATTGTAGATAGAGAAGCTCATTACGCACGAAATTTCTACTCTAGTAGATGGCTGCGCAGTGCAGTAAGGTAATTTCTACTGTCGTAGATTCTGTGAGGGCCCCTACCGC
ANKDD1A_2	ANKDD1A	AGAGAAGCTCATTACGCACGTAATTTCTACTATTGTAGATCATGATCAACCACGTTGGCGAAATTTCTACTCTAGTAGATTCTGTGAGGGCCCCTACCGCTAATTTCTACTGTCGTAGATGGCTGCGCAGTGCAGTAAGG
ANKDD1B_1	ANKDD1B	GTTGTTATCAACAACCACATTAATTTCTACTATTGTAGATAACATGGCCCCTCTCAGCTGAAATTTCTACTCTAGTAGATTCAGATGAACCGCACAGCCCTAATTTCTACTGTCGTAGATGCAGCATTCTGAAAGCTTCT
ANKDD1B_2	ANKDD1B	AACATGGCCCCTCTCAGCTGTAATTTCTACTATTGTAGATGTTGTTATCAACAACCACATAAATTTCTACTCTAGTAGATGCAGCATTCTGAAAGCTTCTTAATTTCTACTGTCGTAGATTCAGATGAACCGCACAGCCC
ANKEF1_1	ANKEF1	GGTCCATACGATCCTAAGACTAATTTCTACTATTGTAGATACGCCGGCAGGATGGTGGGCAAATTTCTACTCTAGTAGATACTACCCCTTCTCTTGACGCTAATTTCTACTGTCGTAGATAAGGGCGATCAGAGCACAGC
ANKEF1_2	ANKEF1	ACGCCGGCAGGATGGTGGGCTAATTTCTACTATTGTAGATGGTCCATACGATCCTAAGACAAATTTCTACTCTAGTAGATAAGGGCGATCAGAGCACAGCTAATTTCTACTGTCGTAGATACTACCCCTTCTCTTGACGC
ANKFN1_1	ANKFN1	ATGCGTCTGTAGAGCCGATATAATTTCTACTATTGTAGATGGACAAGAACTGATCGGCTGAAATTTCTACTCTAGTAGATGGGGACTCTACATAGCCGTTTAATTTCTACTGTCGTAGATGCGTCAATGCAGCTGTAGTA
ANKFN1_2	ANKFN1	GGACAAGAACTGATCGGCTGTAATTTCTACTATTGTAGATATGCGTCTGTAGAGCCGATAAAATTTCTACTCTAGTAGATGCGTCAATGCAGCTGTAGTATAATTTCTACTGTCGTAGATGGGGACTCTACATAGCCGTT
ANKFY1_1	ANKFY1	GAACTCAAAGACCACGAGGGTAATTTCTACTATTGTAGATCCAGGCATGCACACGATCGCAAATTTCTACTCTAGTAGATGCAGCATGAGCGCTCAGTTGTAATTTCTACTGTCGTAGATCTGGCAACCAACGGTGCCCA
ANKFY1_2	ANKFY1	CCAGGCATGCACACGATCGCTAATTTCTACTATTGTAGATGAACTCAAAGACCACGAGGGAAATTTCTACTCTAGTAGATCTGGCAACCAACGGTGCCCATAATTTCTACTGTCGTAGATGCAGCATGAGCGCTCAGTTG
ANKH_1	ANKH	CGTCAACCAGCCGTATGGCATAATTTCTACTATTGTAGATACGGGTCCCATGAGTGACTTAAATTTCTACTCTAGTAGATCCTGCTCCCCGAAGTCGATGTAATTTCTACTGTCGTAGATCTGGTGGGATGTGCCTCAAT
ANKH_2	ANKH	ACGGGTCCCATGAGTGACTTTAATTTCTACTATTGTAGATCGTCAACCAGCCGTATGGCAAAATTTCTACTCTAGTAGATCTGGTGGGATGTGCCTCAATTAATTTCTACTGTCGTAGATCCTGCTCCCCGAAGTCGATG
ANKHD1_1	ANKHD1	AGGTGTCCCTCCTGAGATGCTAATTTCTACTATTGTAGATCATAGAACCTCCTAGTGCAAAAATTTCTACTCTAGTAGATGGCATCCCGTGCAATGAGCATAATTTCTACTGTCGTAGATCCTTGCGAAATGCTGACATA
ANKHD1_2	ANKHD1	CATAGAACCTCCTAGTGCAATAATTTCTACTATTGTAGATAGGTGTCCCTCCTGAGATGCAAATTTCTACTCTAGTAGATCCTTGCGAAATGCTGACATATAATTTCTACTGTCGTAGATGGCATCCCGTGCAATGAGCA
ANKHD1-EIF4EBP3_1	ANKHD1-EIF4EBP3	AGGTGTCCCTCCTGAGATGCTAATTTCTACTATTGTAGATCATAGAACCTCCTAGTGCAAAAATTTCTACTCTAGTAGATGGCATCCCGTGCAATGAGCATAATTTCTACTGTCGTAGATCCTTGCGAAATGCTGACATA
ANKHD1-EIF4EBP3_2	ANKHD1-EIF4EBP3	CATAGAACCTCCTAGTGCAATAATTTCTACTATTGTAGATAGGTGTCCCTCCTGAGATGCAAATTTCTACTCTAGTAGATCCTTGCGAAATGCTGACATATAATTTCTACTGTCGTAGATGGCATCCCGTGCAATGAGCA
ANKIB1_1	ANKIB1	GTCTACGAAGATCCTGAGGCTAATTTCTACTATTGTAGATGGACATACCTGATAACTATGAAATTTCTACTCTAGTAGATGTTAGTCTTACTGCTCTGTCTAATTTCTACTGTCGTAGATAGGTCCCATACACAACAAAT
ANKIB1_2	ANKIB1	GGACATACCTGATAACTATGTAATTTCTACTATTGTAGATGTCTACGAAGATCCTGAGGCAAATTTCTACTCTAGTAGATAGGTCCCATACACAACAAATTAATTTCTACTGTCGTAGATGTTAGTCTTACTGCTCTGTC
ANKK1_1	ANKK1	GCACATCGTGTCTATCTACGTAATTTCTACTATTGTAGATAGGCGCGGCACAGGCGCTGGAAATTTCTACTCTAGTAGATTAGAGCTCACGTCACAGCTATAATTTCTACTGTCGTAGATTTACGGTCGGAGAGCTGAAG
ANKK1_2	ANKK1	AGGCGCGGCACAGGCGCTGGTAATTTCTACTATTGTAGATGCACATCGTGTCTATCTACGAAATTTCTACTCTAGTAGATTTACGGTCGGAGAGCTGAAGTAATTTCTACTGTCGTAGATTAGAGCTCACGTCACAGCTA
ANKLE1_1	ANKLE1	GTCACAGCGGTTGAGGTCTCTAATTTCTACTATTGTAGATCCGAGCGTTGGGGTCCCCGCAAATTTCTACTCTAGTAGATATGCCAACCAGAGGGTACCTTAATTTCTACTGTCGTAGATGAGTGCTATGGAGTCCAGCG
ANKLE1_2	ANKLE1	CCGAGCGTTGGGGTCCCCGCTAATTTCTACTATTGTAGATGTCACAGCGGTTGAGGTCTCAAATTTCTACTCTAGTAGATGAGTGCTATGGAGTCCAGCGTAATTTCTACTGTCGTAGATATGCCAACCAGAGGGTACCT
ANKLE2_1	ANKLE2	CGGGTCCGACTTCTTGACGTTAATTTCTACTATTGTAGATAATCGGGACCCTTTGATCATAAATTTCTACTCTAGTAGATAATCGAGCCAACAGAGCATCTAATTTCTACTGTCGTAGATCAATCAAATGGTGTGACGAA
ANKLE2_2	ANKLE2	AATCGGGACCCTTTGATCATTAATTTCTACTATTGTAGATCGGGTCCGACTTCTTGACGTAAATTTCTACTCTAGTAGATCAATCAAATGGTGTGACGAATAATTTCTACTGTCGTAGATAATCGAGCCAACAGAGCATC
ANKMY1_1	ANKMY1	CAACACGTCCTCAAGCCCGCTAATTTCTACTATTGTAGATCTAGTGCTGACGTGGCGGACAAATTTCTACTCTAGTAGATATGTACATGGTGCCGTAGCCTAATTTCTACTGTCGTAGATCGAGAGCAGCTCATCAAGCT
ANKMY1_2	ANKMY1	CTAGTGCTGACGTGGCGGACTAATTTCTACTATTGTAGATCAACACGTCCTCAAGCCCGCAAATTTCTACTCTAGTAGATCGAGAGCAGCTCATCAAGCTTAATTTCTACTGTCGTAGATATGTACATGGTGCCGTAGCC
ANKMY2_1	ANKMY2	CATCGGCTCCATGTCGCAGTTAATTTCTACTATTGTAGATGGTACTGTCCAAGAAGCTGGAAATTTCTACTCTAGTAGATCCTTTAAAACTCTAGGTAATTAATTTCTACTGTCGTAGATAGTGTATCAAGAAAAGATCA
ANKMY2_2	ANKMY2	GGTACTGTCCAAGAAGCTGGTAATTTCTACTATTGTAGATCATCGGCTCCATGTCGCAGTAAATTTCTACTCTAGTAGATAGTGTATCAAGAAAAGATCATAATTTCTACTGTCGTAGATCCTTTAAAACTCTAGGTAAT
ANKRA2_1	ANKRA2	GCTGAATGCAATATCCATACTAATTTCTACTATTGTAGATCCTTGTTCGATACGAGTAGCAAATTTCTACTCTAGTAGATAGGACTTCACAAATCGAGAATAATTTCTACTGTCGTAGATTAGCCTAACTGGCATGCCAG
ANKRA2_2	ANKRA2	CCTTGTTCGATACGAGTAGCTAATTTCTACTATTGTAGATGCTGAATGCAATATCCATACAAATTTCTACTCTAGTAGATTAGCCTAACTGGCATGCCAGTAATTTCTACTGTCGTAGATAGGACTTCACAAATCGAGAA
ANKRD1_1	ANKRD1	GACGGAACCTGTGGATGTGCTAATTTCTACTATTGTAGATCCATATCACGGAATTCGATCAAATTTCTACTCTAGTAGATTGATAGTATAAACGGACAGCTAATTTCTACTGTCGTAGATAAACATCCAGGTTTCCTCCA
ANKRD1_2	ANKRD1	CCATATCACGGAATTCGATCTAATTTCTACTATTGTAGATGACGGAACCTGTGGATGTGCAAATTTCTACTCTAGTAGATAAACATCCAGGTTTCCTCCATAATTTCTACTGTCGTAGATTGATAGTATAAACGGACAGC
ANKRD10_1	ANKRD10	TCAATGTATTCGATACGGAGTAATTTCTACTATTGTAGATTGTGTCGCCATTCGTGAGTGAAATTTCTACTCTAGTAGATCTCGACGTGAGCCCCATTCGTAATTTCTACTGTCGTAGATGTGTGGGAACAAATCGAAAG
ANKRD10_2	ANKRD10	TGTGTCGCCATTCGTGAGTGTAATTTCTACTATTGTAGATTCAATGTATTCGATACGGAGAAATTTCTACTCTAGTAGATGTGTGGGAACAAATCGAAAGTAATTTCTACTGTCGTAGATCTCGACGTGAGCCCCATTCG
ANKRD11_1	ANKRD11	CGCGTCGGCACTTCTCGAGGTAATTTCTACTATTGTAGATAAGGACAAGTCCGACGGCGAAAATTTCTACTCTAGTAGATAAAGTGGTCGCGATCGTGCTTAATTTCTACTGTCGTAGATGTCGACGGCAACAACACGGA
ANKRD11_2	ANKRD11	AAGGACAAGTCCGACGGCGATAATTTCTACTATTGTAGATCGCGTCGGCACTTCTCGAGGAAATTTCTACTCTAGTAGATGTCGACGGCAACAACACGGATAATTTCTACTGTCGTAGATAAAGTGGTCGCGATCGTGCT
ANKRD12_1	ANKRD12	ATCCGCTCCGGCAAGTCAGCTAATTTCTACTATTGTAGATCACCGTGACGAAGTAACAGCAAATTTCTACTCTAGTAGATGCCCAAAAGATGATACTTCATAATTTCTACTGTCGTAGATAGTTCTAAACAGTTTCGGTT
ANKRD12_2	ANKRD12	CACCGTGACGAAGTAACAGCTAATTTCTACTATTGTAGATATCCGCTCCGGCAAGTCAGCAAATTTCTACTCTAGTAGATAGTTCTAAACAGTTTCGGTTTAATTTCTACTGTCGTAGATGCCCAAAAGATGATACTTCA
ANKRD13A_1	ANKRD13A	TGTCGGAGTAAGACTCGAGCTAATTTCTACTATTGTAGATCAAGAAATGGAGCGCCTCACAAATTTCTACTCTAGTAGATAAATCCCAGCAATGTGATATTAATTTCTACTGTCGTAGATCCTTTGCTTCGTAACCATTA
ANKRD13A_2	ANKRD13A	CAAGAAATGGAGCGCCTCACTAATTTCTACTATTGTAGATTGTCGGAGTAAGACTCGAGCAAATTTCTACTCTAGTAGATCCTTTGCTTCGTAACCATTATAATTTCTACTGTCGTAGATAAATCCCAGCAATGTGATAT
ANKRD13B_1	ANKRD13B	GGTACCGGGACTACCAGCGGTAATTTCTACTATTGTAGATCCGCGCCCGTCGTCACCACTAAATTTCTACTCTAGTAGATACGGTTGCCCAGCTCAAAGTTAATTTCTACTGTCGTAGATGAACAGCACAAGGGCAAGGT
ANKRD13B_2	ANKRD13B	CCGCGCCCGTCGTCACCACTTAATTTCTACTATTGTAGATGGTACCGGGACTACCAGCGGAAATTTCTACTCTAGTAGATGAACAGCACAAGGGCAAGGTTAATTTCTACTGTCGTAGATACGGTTGCCCAGCTCAAAGT
ANKRD13C_1	ANKRD13C	AATGGGGATGCGGCGCCCTCTAATTTCTACTATTGTAGATGGAAATACTCCTTTACACCTAAATTTCTACTCTAGTAGATACGCGTGCCCAGACAGGATGTAATTTCTACTGTCGTAGATTGGTAAAGGTACCGCCGAGG
ANKRD13C_2	ANKRD13C	GGAAATACTCCTTTACACCTTAATTTCTACTATTGTAGATAATGGGGATGCGGCGCCCTCAAATTTCTACTCTAGTAGATTGGTAAAGGTACCGCCGAGGTAATTTCTACTGTCGTAGATACGCGTGCCCAGACAGGATG
ANKRD13D_1	ANKRD13D	ACACGCGGTACACATCGCTTTAATTTCTACTATTGTAGATAGTGGGGTCCGCCCGCGGGGAAATTTCTACTCTAGTAGATCATCTTCTCAGACCGCCAGCTAATTTCTACTGTCGTAGATGTGACTCCAGGCTGAAGTTG
ANKRD13D_2	ANKRD13D	AGTGGGGTCCGCCCGCGGGGTAATTTCTACTATTGTAGATACACGCGGTACACATCGCTTAAATTTCTACTCTAGTAGATGTGACTCCAGGCTGAAGTTGTAATTTCTACTGTCGTAGATCATCTTCTCAGACCGCCAGC
ANKRD16_1	ANKRD16	GCTCCACACCTACCAGTCGGTAATTTCTACTATTGTAGATATACCCCATGTTCATCGAGGAAATTTCTACTCTAGTAGATGAGGCAGTCAAGGTGCTTCTTAATTTCTACTGTCGTAGATAGGCACCTGGGCAAACAGTG
ANKRD16_2	ANKRD16	ATACCCCATGTTCATCGAGGTAATTTCTACTATTGTAGATGCTCCACACCTACCAGTCGGAAATTTCTACTCTAGTAGATAGGCACCTGGGCAAACAGTGTAATTTCTACTGTCGTAGATGAGGCAGTCAAGGTGCTTCT
ANKRD17_1	ANKRD17	AATCGTGGGATGGGGGAGTTTAATTTCTACTATTGTAGATACTAACTCCAAATGACCCTCAAATTTCTACTCTAGTAGATGGGTCATGTGAAGGTGGTGCTAATTTCTACTGTCGTAGATGTAATAGCCGCAGTTTGGCA
ANKRD17_2	ANKRD17	ACTAACTCCAAATGACCCTCTAATTTCTACTATTGTAGATAATCGTGGGATGGGGGAGTTAAATTTCTACTCTAGTAGATGTAATAGCCGCAGTTTGGCATAATTTCTACTGTCGTAGATGGGTCATGTGAAGGTGGTGC
ANKRD18A_1	ANKRD18A	TCATGTCTAGAAACATCATCTAATTTCTACTATTGTAGATCGGAAAAAAGAAGGATGCGAAAATTTCTACTCTAGTAGATCATGTTTGACAGAAACAGCATAATTTCTACTGTCGTAGATAAGAAGAACTGGTCGATCAC
ANKRD18A_2	ANKRD18A	CGGAAAAAAGAAGGATGCGATAATTTCTACTATTGTAGATTCATGTCTAGAAACATCATCAAATTTCTACTCTAGTAGATAAGAAGAACTGGTCGATCACTAATTTCTACTGTCGTAGATCATGTTTGACAGAAACAGCA
ANKRD18B_1	ANKRD18B	TGTCCAGCAAGAGAGTGACCTAATTTCTACTATTGTAGATGAAAGTGTACAGCTGGACCTAAATTTCTACTCTAGTAGATATCCGCAGTATAGTTCAGTATAATTTCTACTGTCGTAGATGAATGGAGGGATTCAACTTC
ANKRD18B_2	ANKRD18B	GAAAGTGTACAGCTGGACCTTAATTTCTACTATTGTAGATTGTCCAGCAAGAGAGTGACCAAATTTCTACTCTAGTAGATGAATGGAGGGATTCAACTTCTAATTTCTACTGTCGTAGATATCCGCAGTATAGTTCAGTA
ANKRD2_1	ANKRD2	GATCACCAGAAACTCCGAGGTAATTTCTACTATTGTAGATGTCGGACAGCACTGCACCGAAAATTTCTACTCTAGTAGATAGGGACGTCTTGCGCACGCGTAATTTCTACTGTCGTAGATGACGGCACCATGGAGGACTC
ANKRD2_2	ANKRD2	GTCGGACAGCACTGCACCGATAATTTCTACTATTGTAGATGATCACCAGAAACTCCGAGGAAATTTCTACTCTAGTAGATGACGGCACCATGGAGGACTCTAATTTCTACTGTCGTAGATAGGGACGTCTTGCGCACGCG
ANKRD20A1_1	ANKRD20A1	GCTCAAGACATGTGTGGACGTAATTTCTACTATTGTAGATCATGCGAAGATCCAGGTAAAAAATTTCTACTCTAGTAGATCAAGAAGCTGAAGGAAGAGCTAATTTCTACTGTCGTAGATTCTGCCAGTGAGGTGCTCTC
ANKRD20A1_2	ANKRD20A1	CATGCGAAGATCCAGGTAAATAATTTCTACTATTGTAGATGCTCAAGACATGTGTGGACGAAATTTCTACTCTAGTAGATTCTGCCAGTGAGGTGCTCTCTAATTTCTACTGTCGTAGATCAAGAAGCTGAAGGAAGAGC
ANKRD22_1	ANKRD22	GACGCCAGCATCAAGTAGCATAATTTCTACTATTGTAGATATGGAGACACGCCCCTGATCAAATTTCTACTCTAGTAGATCGACCCAGCCCATCTGCCAATAATTTCTACTGTCGTAGATCCTTCATTGATTATCTACTA
ANKRD22_2	ANKRD22	ATGGAGACACGCCCCTGATCTAATTTCTACTATTGTAGATGACGCCAGCATCAAGTAGCAAAATTTCTACTCTAGTAGATCCTTCATTGATTATCTACTATAATTTCTACTGTCGTAGATCGACCCAGCCCATCTGCCAA
ANKRD23_1	ANKRD23	AACTGAACCAGCCGCAGTCCTAATTTCTACTATTGTAGATAGGATGACCAGATGTCCTCCAAATTTCTACTCTAGTAGATACAGTACCAGATTTAATCTGTAATTTCTACTGTCGTAGATGGGGCCCCTCCTCCAGTCAC
ANKRD23_2	ANKRD23	AGGATGACCAGATGTCCTCCTAATTTCTACTATTGTAGATAACTGAACCAGCCGCAGTCCAAATTTCTACTCTAGTAGATGGGGCCCCTCCTCCAGTCACTAATTTCTACTGTCGTAGATACAGTACCAGATTTAATCTG
ANKRD24_1	ANKRD24	GCGAGGAGCCTACTGCATAATAATTTCTACTATTGTAGATGGGGTCCATACCTGAGATGAAAATTTCTACTCTAGTAGATGTGGCCGTGGCTCCAGCAACTAATTTCTACTGTCGTAGATCACGGCTTGTAGCAGCCTCT
ANKRD24_2	ANKRD24	GGGGTCCATACCTGAGATGATAATTTCTACTATTGTAGATGCGAGGAGCCTACTGCATAAAAATTTCTACTCTAGTAGATCACGGCTTGTAGCAGCCTCTTAATTTCTACTGTCGTAGATGTGGCCGTGGCTCCAGCAAC
ANKRD26_1	ANKRD26	GAACGGGTACAAAAGGACCTTAATTTCTACTATTGTAGATCATACCCATGTGGGCTACTGAAATTTCTACTCTAGTAGATCTAACTGGTGGCCTGCTACATAATTTCTACTGTCGTAGATAGGATAGAGATTCCGATAGT
ANKRD26_2	ANKRD26	CATACCCATGTGGGCTACTGTAATTTCTACTATTGTAGATGAACGGGTACAAAAGGACCTAAATTTCTACTCTAGTAGATAGGATAGAGATTCCGATAGTTAATTTCTACTGTCGTAGATCTAACTGGTGGCCTGCTACA
ANKRD27_1	ANKRD27	GGACTCAGCGAATGCTCTCTTAATTTCTACTATTGTAGATCAAGGGCGCCATGGTAAATGAAATTTCTACTCTAGTAGATCAGCTTTAACATACCTCGTGTAATTTCTACTGTCGTAGATGCATCCTGTGTATAGCCCAT
ANKRD27_2	ANKRD27	CAAGGGCGCCATGGTAAATGTAATTTCTACTATTGTAGATGGACTCAGCGAATGCTCTCTAAATTTCTACTCTAGTAGATGCATCCTGTGTATAGCCCATTAATTTCTACTGTCGTAGATCAGCTTTAACATACCTCGTG
ANKRD28_1	ANKRD28	GGTCACATTGAAGTAGTGAATAATTTCTACTATTGTAGATGTACCTCTTCTGAGTAATGTAAATTTCTACTCTAGTAGATCCATACCAGATAAAATAAGATAATTTCTACTGTCGTAGATATGGAAACCTCAGGAACAGA
ANKRD28_2	ANKRD28	GTACCTCTTCTGAGTAATGTTAATTTCTACTATTGTAGATGGTCACATTGAAGTAGTGAAAAATTTCTACTCTAGTAGATATGGAAACCTCAGGAACAGATAATTTCTACTGTCGTAGATCCATACCAGATAAAATAAGA
ANKRD29_1	ANKRD29	GAGCATCCACTGAATTTAGGTAATTTCTACTATTGTAGATGCTGCCAGTCAGTACGGGCAAAATTTCTACTCTAGTAGATTTTGCCGCCCAGCAAGGCCATAATTTCTACTGTCGTAGATCCGCAGGACGGGACAGCGCC
ANKRD29_2	ANKRD29	GCTGCCAGTCAGTACGGGCATAATTTCTACTATTGTAGATGAGCATCCACTGAATTTAGGAAATTTCTACTCTAGTAGATCCGCAGGACGGGACAGCGCCTAATTTCTACTGTCGTAGATTTTGCCGCCCAGCAAGGCCA
ANKRD30A_1	ANKRD30A	GGCTCCCTGCAGAATGAAAGTAATTTCTACTATTGTAGATGGCTACCTGCGGAATGAAAGAAATTTCTACTCTAGTAGATCCACCACTGACAAAATCTCATAATTTCTACTGTCGTAGATCGGGACTCATAATTTCCCTA
ANKRD30A_2	ANKRD30A	GGCTACCTGCGGAATGAAAGTAATTTCTACTATTGTAGATGGCTCCCTGCAGAATGAAAGAAATTTCTACTCTAGTAGATCGGGACTCATAATTTCCCTATAATTTCTACTGTCGTAGATCCACCACTGACAAAATCTCA
ANKRD30B_1	ANKRD30B	CCTGATGCTACATATCAAAATAATTTCTACTATTGTAGATATGGTGGCAACACTGCTGTCAAATTTCTACTCTAGTAGATCGTTTAGAGTCTCCTGTTAATAATTTCTACTGTCGTAGATAATGTAAACACTTACTAATT
ANKRD30B_2	ANKRD30B	ATGGTGGCAACACTGCTGTCTAATTTCTACTATTGTAGATCCTGATGCTACATATCAAAAAAATTTCTACTCTAGTAGATAATGTAAACACTTACTAATTTAATTTCTACTGTCGTAGATCGTTTAGAGTCTCCTGTTAA
ANKRD30BL_1	ANKRD30BL	CCTTCATCAGAATGGTCCTGTAATTTCTACTATTGTAGATGATGTCTGCACCACAGGACAAAATTTCTACTCTAGTAGATACAGCATAATGGACAGCTGTTAATTTCTACTGTCGTAGATCAGGCTTGGCCCCGGGAGGC
ANKRD30BL_2	ANKRD30BL	GATGTCTGCACCACAGGACATAATTTCTACTATTGTAGATCCTTCATCAGAATGGTCCTGAAATTTCTACTCTAGTAGATCAGGCTTGGCCCCGGGAGGCTAATTTCTACTGTCGTAGATACAGCATAATGGACAGCTGT
ANKRD31_1	ANKRD31	TCGGACAGCAAGTGAACTATTAATTTCTACTATTGTAGATACAATTAACCTTAGCACCAGAAATTTCTACTCTAGTAGATCGATCAAAATCACTTACTAATAATTTCTACTGTCGTAGATGGACTAGAAAAAACTGTTCA
ANKRD31_2	ANKRD31	ACAATTAACCTTAGCACCAGTAATTTCTACTATTGTAGATTCGGACAGCAAGTGAACTATAAATTTCTACTCTAGTAGATGGACTAGAAAAAACTGTTCATAATTTCTACTGTCGTAGATCGATCAAAATCACTTACTAA
ANKRD33_1	ANKRD33	ACTTGGGGCCGCCTCAGCAGTAATTTCTACTATTGTAGATGCATGGCAGCCTTCATTAACAAATTTCTACTCTAGTAGATGAAGCTGTCGGTCAGCACTGTAATTTCTACTGTCGTAGATGCTGTGAGTGCGTGGCCACC
ANKRD33_2	ANKRD33	GCATGGCAGCCTTCATTAACTAATTTCTACTATTGTAGATACTTGGGGCCGCCTCAGCAGAAATTTCTACTCTAGTAGATGCTGTGAGTGCGTGGCCACCTAATTTCTACTGTCGTAGATGAAGCTGTCGGTCAGCACTG
ANKRD33B_1	ANKRD33B	GCAGGGGCGGATGTCCACGCTAATTTCTACTATTGTAGATTGCGGGGACGCCCGCTTACCAAATTTCTACTCTAGTAGATTCAGGGCGGTGAACCCGAACTAATTTCTACTGTCGTAGATGGGACGCTTTCCGGGACGCC
ANKRD33B_2	ANKRD33B	TGCGGGGACGCCCGCTTACCTAATTTCTACTATTGTAGATGCAGGGGCGGATGTCCACGCAAATTTCTACTCTAGTAGATGGGACGCTTTCCGGGACGCCTAATTTCTACTGTCGTAGATTCAGGGCGGTGAACCCGAAC
ANKRD34A_1	ANKRD34A	GAAGGCGACGTGCAGAACCCTAATTTCTACTATTGTAGATGGCAGTCAAGCGCTCGATCCAAATTTCTACTCTAGTAGATCGACGTCACAGCACCGAAGGTAATTTCTACTGTCGTAGATTAAGCCCCCCGATGACCCAT
ANKRD34A_2	ANKRD34A	GGCAGTCAAGCGCTCGATCCTAATTTCTACTATTGTAGATGAAGGCGACGTGCAGAACCCAAATTTCTACTCTAGTAGATTAAGCCCCCCGATGACCCATTAATTTCTACTGTCGTAGATCGACGTCACAGCACCGAAGG
ANKRD34B_1	ANKRD34B	GTCTTACAAGCGATCATTAATAATTTCTACTATTGTAGATCAAGCGGTTCATCACTAGGCAAATTTCTACTCTAGTAGATTGAAGGAGTGGTGCAGGTAGTAATTTCTACTGTCGTAGATTCCTGTATGTTGGGATCGGC
ANKRD34B_2	ANKRD34B	CAAGCGGTTCATCACTAGGCTAATTTCTACTATTGTAGATGTCTTACAAGCGATCATTAAAAATTTCTACTCTAGTAGATTCCTGTATGTTGGGATCGGCTAATTTCTACTGTCGTAGATTGAAGGAGTGGTGCAGGTAG
ANKRD34C_1	ANKRD34C	GTGCCTGAAGACGATTTATCTAATTTCTACTATTGTAGATCTGGTCCACATGTTTGGTGAAAATTTCTACTCTAGTAGATGCACCGGCATCCTGGAAAGCTAATTTCTACTGTCGTAGATCTATCGATACTGTTGGTTCT
ANKRD34C_2	ANKRD34C	CTGGTCCACATGTTTGGTGATAATTTCTACTATTGTAGATGTGCCTGAAGACGATTTATCAAATTTCTACTCTAGTAGATCTATCGATACTGTTGGTTCTTAATTTCTACTGTCGTAGATGCACCGGCATCCTGGAAAGC
ANKRD35_1	ANKRD35	TCAAGACCGGTCATGGAGGGTAATTTCTACTATTGTAGATATCTGGCAGCCTCCAAAGGCAAATTTCTACTCTAGTAGATCTGATGGTCTCAGACGCTGGTAATTTCTACTGTCGTAGATCACAAGGGCCTTTACCGCCC
ANKRD35_2	ANKRD35	ATCTGGCAGCCTCCAAAGGCTAATTTCTACTATTGTAGATTCAAGACCGGTCATGGAGGGAAATTTCTACTCTAGTAGATCACAAGGGCCTTTACCGCCCTAATTTCTACTGTCGTAGATCTGATGGTCTCAGACGCTGG
ANKRD36_1	ANKRD36	GGTATAGCCAGAGAAAACAATAATTTCTACTATTGTAGATTCGAGATGCGTTTCGAAAGAAAATTTCTACTCTAGTAGATATTAAGGCTACAACTGACGATAATTTCTACTGTCGTAGATACTCAGGCTACAAGTGATGA
ANKRD36_2	ANKRD36	TCGAGATGCGTTTCGAAAGATAATTTCTACTATTGTAGATGGTATAGCCAGAGAAAACAAAAATTTCTACTCTAGTAGATACTCAGGCTACAAGTGATGATAATTTCTACTGTCGTAGATATTAAGGCTACAACTGACGA
ANKRD36B_1	ANKRD36B	CCTGTCCCAGATATAGGTCCTAATTTCTACTATTGTAGATACAGAATGAATATCAGCCACAAATTTCTACTCTAGTAGATTCAGAAACAACAAGCCTTGATAATTTCTACTGTCGTAGATATTACCTTCAAGGATGGTTG
ANKRD36B_2	ANKRD36B	ACAGAATGAATATCAGCCACTAATTTCTACTATTGTAGATCCTGTCCCAGATATAGGTCCAAATTTCTACTCTAGTAGATATTACCTTCAAGGATGGTTGTAATTTCTACTGTCGTAGATTCAGAAACAACAAGCCTTGA
ANKRD36C_1	ANKRD36C	TCAGAAACAACCACCCTCAATAATTTCTACTATTGTAGATTAGAAAGCTCTTCATGTTTCAAATTTCTACTCTAGTAGATTTTCTGTGGCTATAATCGAATAATTTCTACTGTCGTAGATAAATATAACCAGAGAAAGAA
ANKRD36C_2	ANKRD36C	TAGAAAGCTCTTCATGTTTCTAATTTCTACTATTGTAGATTCAGAAACAACCACCCTCAAAAATTTCTACTCTAGTAGATAAATATAACCAGAGAAAGAATAATTTCTACTGTCGTAGATTTTCTGTGGCTATAATCGAA
ANKRD37_1	ANKRD37	GGAGAAGCTCCACTACACAATAATTTCTACTATTGTAGATGGCATCACTGGCTACAAGCAAAATTTCTACTCTAGTAGATGTGGAGCTTCTCCTAAAACATAATTTCTACTGTCGTAGATGCCGCAGGAAGCGGCCTTGC
ANKRD37_2	ANKRD37	GGCATCACTGGCTACAAGCATAATTTCTACTATTGTAGATGGAGAAGCTCCACTACACAAAAATTTCTACTCTAGTAGATGCCGCAGGAAGCGGCCTTGCTAATTTCTACTGTCGTAGATGTGGAGCTTCTCCTAAAACA
ANKRD39_1	ANKRD39	ACTGCTCTGCACCGAGCCAGTAATTTCTACTATTGTAGATAGCGCGGTGCTCGGCGTACAAAATTTCTACTCTAGTAGATCTGCAGCACTATGCCAGCCGTAATTTCTACTGTCGTAGATCTGCTGGAAAGCGGAGCTAA
ANKRD39_2	ANKRD39	AGCGCGGTGCTCGGCGTACATAATTTCTACTATTGTAGATACTGCTCTGCACCGAGCCAGAAATTTCTACTCTAGTAGATCTGCTGGAAAGCGGAGCTAATAATTTCTACTGTCGTAGATCTGCAGCACTATGCCAGCCG
ANKRD40_1	ANKRD40	CACTGGGCATGTAAACGAAATAATTTCTACTATTGTAGATTGCACCTCCCGAATGTCCCCAAATTTCTACTCTAGTAGATCCGGGACCACACCTCTTTGGTAATTTCTACTGTCGTAGATTGTCCCGTCCAAGCCACCAA
ANKRD40_2	ANKRD40	TGCACCTCCCGAATGTCCCCTAATTTCTACTATTGTAGATCACTGGGCATGTAAACGAAAAAATTTCTACTCTAGTAGATTGTCCCGTCCAAGCCACCAATAATTTCTACTGTCGTAGATCCGGGACCACACCTCTTTGG
ANKRD40CL_1	ANKRD40CL	GAAACTCTTAACCCTTACCTTAATTTCTACTATTGTAGATCCAAAACCTACTAAACGTGAAAATTTCTACTCTAGTAGATACTTCCTGAAAGTCCCGCAGTAATTTCTACTGTCGTAGATGAACCCCAAAGAAAATGACT
ANKRD40CL_2	ANKRD40CL	CCAAAACCTACTAAACGTGATAATTTCTACTATTGTAGATGAAACTCTTAACCCTTACCTAAATTTCTACTCTAGTAGATGAACCCCAAAGAAAATGACTTAATTTCTACTGTCGTAGATACTTCCTGAAAGTCCCGCAG
ANKRD42_1	ANKRD42	ACAGGAGTCACTCACCACTCTAATTTCTACTATTGTAGATATGGGCGGCTTGGCTGCTTGAAATTTCTACTCTAGTAGATCAGTTTATCCAGGGGGCTGATAATTTCTACTGTCGTAGATCCTGTACACAAGCATCCTGA
ANKRD42_2	ANKRD42	ATGGGCGGCTTGGCTGCTTGTAATTTCTACTATTGTAGATACAGGAGTCACTCACCACTCAAATTTCTACTCTAGTAGATCCTGTACACAAGCATCCTGATAATTTCTACTGTCGTAGATCAGTTTATCCAGGGGGCTGA
ANKRD44_1	ANKRD44	GCTGGTTCACGTTAGCACCGTAATTTCTACTATTGTAGATCGGTAACCTACTTGGCTGTGAAATTTCTACTCTAGTAGATATTCCAGGAGCTCGTGTAAATAATTTCTACTGTCGTAGATTGCGCCATGGTTAATGAGCA
ANKRD44_2	ANKRD44	CGGTAACCTACTTGGCTGTGTAATTTCTACTATTGTAGATGCTGGTTCACGTTAGCACCGAAATTTCTACTCTAGTAGATTGCGCCATGGTTAATGAGCATAATTTCTACTGTCGTAGATATTCCAGGAGCTCGTGTAAA
ANKRD45_1	ANKRD45	CCGGAAGTTCAAAGCTTCTATAATTTCTACTATTGTAGATAAACGACCCCAGGCTGCAGCAAATTTCTACTCTAGTAGATAACACACTCAGTCTGAGAATTAATTTCTACTGTCGTAGATGCCAAAGCTCTAATCACGTC
ANKRD45_2	ANKRD45	AAACGACCCCAGGCTGCAGCTAATTTCTACTATTGTAGATCCGGAAGTTCAAAGCTTCTAAAATTTCTACTCTAGTAGATGCCAAAGCTCTAATCACGTCTAATTTCTACTGTCGTAGATAACACACTCAGTCTGAGAAT
ANKRD46_1	ANKRD46	GCAATCATCAAGGTGCTACCTAATTTCTACTATTGTAGATACAGAGGAACCCACTCGAAAAAATTTCTACTCTAGTAGATACCCAAATATTCGTGACAGCTAATTTCTACTGTCGTAGATTCAGACTAACGTGCCCTTGC
ANKRD46_2	ANKRD46	ACAGAGGAACCCACTCGAAATAATTTCTACTATTGTAGATGCAATCATCAAGGTGCTACCAAATTTCTACTCTAGTAGATTCAGACTAACGTGCCCTTGCTAATTTCTACTGTCGTAGATACCCAAATATTCGTGACAGC
ANKRD49_1	ANKRD49	ACTTACAAGCACTGTGCAGGTAATTTCTACTATTGTAGATATCGAGCAGCCTACAGTGGAAAATTTCTACTCTAGTAGATGAAAGGAGTCTCCGCACTGTTAATTTCTACTGTCGTAGATCTTGCAATCGATACCACTCT
ANKRD49_2	ANKRD49	ATCGAGCAGCCTACAGTGGATAATTTCTACTATTGTAGATACTTACAAGCACTGTGCAGGAAATTTCTACTCTAGTAGATCTTGCAATCGATACCACTCTTAATTTCTACTGTCGTAGATGAAAGGAGTCTCCGCACTGT
ANKRD50_1	ANKRD50	CGCCAGCATAAAGTAGTGCATAATTTCTACTATTGTAGATCAACTGATGCATGACCCATAAAATTTCTACTCTAGTAGATTTAGAGGTCTAGTAGCCCAGTAATTTCTACTGTCGTAGATGAGTTCCTGGGATGTCACGA
ANKRD50_2	ANKRD50	CAACTGATGCATGACCCATATAATTTCTACTATTGTAGATCGCCAGCATAAAGTAGTGCAAAATTTCTACTCTAGTAGATGAGTTCCTGGGATGTCACGATAATTTCTACTGTCGTAGATTTAGAGGTCTAGTAGCCCAG
ANKRD52_1	ANKRD52	CAGTCGGCCTCGTTGACACCTAATTTCTACTATTGTAGATTCGGCACAATCAATCTCGCTAAATTTCTACTCTAGTAGATCTGGATAACGGTGCAGACCCTAATTTCTACTGTCGTAGATGTCACAGACATTCAGGCTGG
ANKRD52_2	ANKRD52	TCGGCACAATCAATCTCGCTTAATTTCTACTATTGTAGATCAGTCGGCCTCGTTGACACCAAATTTCTACTCTAGTAGATGTCACAGACATTCAGGCTGGTAATTTCTACTGTCGTAGATCTGGATAACGGTGCAGACCC
ANKRD53_1	ANKRD53	ACTGCCATCCACTTCGCCGCTAATTTCTACTATTGTAGATACAGTCAGACATGCAACGGCAAATTTCTACTCTAGTAGATGCTGCGGCCGAGCACCTCTCTAATTTCTACTGTCGTAGATGCAGGCGAACAAAGTCTCCT
ANKRD53_2	ANKRD53	ACAGTCAGACATGCAACGGCTAATTTCTACTATTGTAGATACTGCCATCCACTTCGCCGCAAATTTCTACTCTAGTAGATGCAGGCGAACAAAGTCTCCTTAATTTCTACTGTCGTAGATGCTGCGGCCGAGCACCTCTC
ANKRD54_1	ANKRD54	ACATCATTGGCATTGGCCGATAATTTCTACTATTGTAGATGGGTCTGCGCTGGGCGGCGGAAATTTCTACTCTAGTAGATCAGCGCAGCTCGTCGCGCGGTAATTTCTACTGTCGTAGATCCTGTTTCCAGTGCAGCTGC
ANKRD54_2	ANKRD54	GGGTCTGCGCTGGGCGGCGGTAATTTCTACTATTGTAGATACATCATTGGCATTGGCCGAAAATTTCTACTCTAGTAGATCCTGTTTCCAGTGCAGCTGCTAATTTCTACTGTCGTAGATCAGCGCAGCTCGTCGCGCGG
ANKRD55_1	ANKRD55	TGGACGTCAAGCGGACACAGTAATTTCTACTATTGTAGATATAGCATCGTGGGTACCAACAAATTTCTACTCTAGTAGATACATGGCCCCTCCAGGACACTAATTTCTACTGTCGTAGATAAACCGCTCTCCACTGGGCA
ANKRD55_2	ANKRD55	ATAGCATCGTGGGTACCAACTAATTTCTACTATTGTAGATTGGACGTCAAGCGGACACAGAAATTTCTACTCTAGTAGATAAACCGCTCTCCACTGGGCATAATTTCTACTGTCGTAGATACATGGCCCCTCCAGGACAC
ANKRD6_1	ANKRD6	CACGTTGCTGCGCGCTATAATAATTTCTACTATTGTAGATCGGGTTATTGTGGTAGCGGGAAATTTCTACTCTAGTAGATCCACCACTGTGGCCCGGTGCTAATTTCTACTGTCGTAGATGTCCTGAACCGATCCCAGCT
ANKRD6_2	ANKRD6	CGGGTTATTGTGGTAGCGGGTAATTTCTACTATTGTAGATCACGTTGCTGCGCGCTATAAAAATTTCTACTCTAGTAGATGTCCTGAACCGATCCCAGCTTAATTTCTACTGTCGTAGATCCACCACTGTGGCCCGGTGC
ANKRD60_1	ANKRD60	GAGTGGCAAACTGCCGCGGCTAATTTCTACTATTGTAGATTGTCCATCCGTCATGATGCCAAATTTCTACTCTAGTAGATAGGGTAGTGTCATCCATCAATAATTTCTACTGTCGTAGATCTTCTACCGAACCGCAAATT
ANKRD60_2	ANKRD60	TGTCCATCCGTCATGATGCCTAATTTCTACTATTGTAGATGAGTGGCAAACTGCCGCGGCAAATTTCTACTCTAGTAGATCTTCTACCGAACCGCAAATTTAATTTCTACTGTCGTAGATAGGGTAGTGTCATCCATCAA
ANKRD61_1	ANKRD61	TGGGTCAGCACCGTGCCGTATAATTTCTACTATTGTAGATACTCGAAACTCTATGAAGCCAAATTTCTACTCTAGTAGATGCCCACGTGGTGGAAGTGACTAATTTCTACTGTCGTAGATGACCCAAAATGGTGCCGATG
ANKRD61_2	ANKRD61	ACTCGAAACTCTATGAAGCCTAATTTCTACTATTGTAGATTGGGTCAGCACCGTGCCGTAAAATTTCTACTCTAGTAGATGACCCAAAATGGTGCCGATGTAATTTCTACTGTCGTAGATGCCCACGTGGTGGAAGTGAC
ANKRD62_1	ANKRD62	ACGGATGACCTTAATGACATTAATTTCTACTATTGTAGATACACTTACGCTTGAAACTTAAAATTTCTACTCTAGTAGATGCAGGATGGACATACATCACTAATTTCTACTGTCGTAGATCTGTGAACGACTTAAAGTAA
ANKRD62_2	ANKRD62	ACACTTACGCTTGAAACTTATAATTTCTACTATTGTAGATACGGATGACCTTAATGACATAAATTTCTACTCTAGTAGATCTGTGAACGACTTAAAGTAATAATTTCTACTGTCGTAGATGCAGGATGGACATACATCAC
ANKRD63_1	ANKRD63	GCGCGGCAGTCGATGATGCTTAATTTCTACTATTGTAGATGCGGTGACCCCGAGGCGGCCAAATTTCTACTCTAGTAGATGATAGTCCCCCTGGCCGCCCTAATTTCTACTGTCGTAGATTGGCGCGCTTTGCGCGAGCG
ANKRD63_2	ANKRD63	GCGGTGACCCCGAGGCGGCCTAATTTCTACTATTGTAGATGCGCGGCAGTCGATGATGCTAAATTTCTACTCTAGTAGATTGGCGCGCTTTGCGCGAGCGTAATTTCTACTGTCGTAGATGATAGTCCCCCTGGCCGCCC
ANKRD65_1	ANKRD65	TCCTGGCGCGCGGGGCGCGGTAATTTCTACTATTGTAGATGGGCGGAGGGCGGGACGTACAAATTTCTACTCTAGTAGATCCGCAGCGGCAGCCACGAGCTAATTTCTACTGTCGTAGATGGTGCACCTCTCCTCCACGC
ANKRD65_2	ANKRD65	GGGCGGAGGGCGGGACGTACTAATTTCTACTATTGTAGATTCCTGGCGCGCGGGGCGCGGAAATTTCTACTCTAGTAGATGGTGCACCTCTCCTCCACGCTAATTTCTACTGTCGTAGATCCGCAGCGGCAGCCACGAGC
ANKRD66_1	ANKRD66	AATGCACTCACCTGGAGGGCTAATTTCTACTATTGTAGATCTAGTGTGGGCTGGACCCCAAAATTTCTACTCTAGTAGATGTACATCTAAGGGCAAATGGTAATTTCTACTGTCGTAGATGGACTGCCTGTCAGCACAGA
ANKRD66_2	ANKRD66	CTAGTGTGGGCTGGACCCCATAATTTCTACTATTGTAGATAATGCACTCACCTGGAGGGCAAATTTCTACTCTAGTAGATGGACTGCCTGTCAGCACAGATAATTTCTACTGTCGTAGATGTACATCTAAGGGCAAATGG
ANKRD7_1	ANKRD7	TCGAAGGTTGTAGCCCTGGCTAATTTCTACTATTGTAGATCAGGATGGGTATACTCCACTAAATTTCTACTCTAGTAGATCTAATTGAGCAACAATGCAATAATTTCTACTGTCGTAGATGTGCAGACCCAGATCTGAGG
ANKRD7_2	ANKRD7	CAGGATGGGTATACTCCACTTAATTTCTACTATTGTAGATTCGAAGGTTGTAGCCCTGGCAAATTTCTACTCTAGTAGATGTGCAGACCCAGATCTGAGGTAATTTCTACTGTCGTAGATCTAATTGAGCAACAATGCAA
ANKRD9_1	ANKRD9	GTGGTCGTGCACGAGCGCGTTAATTTCTACTATTGTAGATTGCGCTCGCGAGCGCGCCGCAAATTTCTACTCTAGTAGATCCTTCTACCAGGCGGTGCGCTAATTTCTACTGTCGTAGATCACGCGGTTGTAGCGCACTG
ANKRD9_2	ANKRD9	TGCGCTCGCGAGCGCGCCGCTAATTTCTACTATTGTAGATGTGGTCGTGCACGAGCGCGTAAATTTCTACTCTAGTAGATCACGCGGTTGTAGCGCACTGTAATTTCTACTGTCGTAGATCCTTCTACCAGGCGGTGCGC
ANKS1A_1	ANKS1A	ACCACCTCCAGTCGCCCGTATAATTTCTACTATTGTAGATCGGACGCTGGAGCAGAGTGTAAATTTCTACTCTAGTAGATATCGGGCGGTGGCTTTGCTGTAATTTCTACTGTCGTAGATGGTTTGCTAGTGGGAGGCGC
ANKS1A_2	ANKS1A	CGGACGCTGGAGCAGAGTGTTAATTTCTACTATTGTAGATACCACCTCCAGTCGCCCGTAAAATTTCTACTCTAGTAGATGGTTTGCTAGTGGGAGGCGCTAATTTCTACTGTCGTAGATATCGGGCGGTGGCTTTGCTG
ANKS1B_1	ANKS1B	CCACTCTAAGCCGTCCGTAGTAATTTCTACTATTGTAGATGCCTAAACAGCGAACATCCAAAATTTCTACTCTAGTAGATGATGTGAAGGATGGTGTTCTTAATTTCTACTGTCGTAGATGAAGGCGTGGGAAGATCTAC
ANKS1B_2	ANKS1B	GCCTAAACAGCGAACATCCATAATTTCTACTATTGTAGATCCACTCTAAGCCGTCCGTAGAAATTTCTACTCTAGTAGATGAAGGCGTGGGAAGATCTACTAATTTCTACTGTCGTAGATGATGTGAAGGATGGTGTTCT
ANKS3_1	ANKS3	ACTGTACCAGCGCCGGGCACTAATTTCTACTATTGTAGATCCCGAGATCTCTTACCGCTGAAATTTCTACTCTAGTAGATACGGACATTCACAGGGAGTCTAATTTCTACTGTCGTAGATCTGTCAGTTGCAGCGCGGGG
ANKS3_2	ANKS3	CCCGAGATCTCTTACCGCTGTAATTTCTACTATTGTAGATACTGTACCAGCGCCGGGCACAAATTTCTACTCTAGTAGATCTGTCAGTTGCAGCGCGGGGTAATTTCTACTGTCGTAGATACGGACATTCACAGGGAGTC
ANKS4B_1	ANKS4B	CTAGACCTGGACGATTGAGATAATTTCTACTATTGTAGATATGCCCTTAGATAGTGACCCAAATTTCTACTCTAGTAGATTAAAAGAGGCTACCAAGCGATAATTTCTACTGTCGTAGATCCCAGATGTCACACCTATCA
ANKS4B_2	ANKS4B	ATGCCCTTAGATAGTGACCCTAATTTCTACTATTGTAGATCTAGACCTGGACGATTGAGAAAATTTCTACTCTAGTAGATCCCAGATGTCACACCTATCATAATTTCTACTGTCGTAGATTAAAAGAGGCTACCAAGCGA
ANKS6_1	ANKS6	GGCCTGACGGTGGTCAGCGGTAATTTCTACTATTGTAGATAGCTTCGAAACGGAGCTCCCAAATTTCTACTCTAGTAGATAGCTTTCGGAACCGATTGGATAATTTCTACTGTCGTAGATGGCATGTGAGTGTGGCACAC
ANKS6_2	ANKS6	AGCTTCGAAACGGAGCTCCCTAATTTCTACTATTGTAGATGGCCTGACGGTGGTCAGCGGAAATTTCTACTCTAGTAGATGGCATGTGAGTGTGGCACACTAATTTCTACTGTCGTAGATAGCTTTCGGAACCGATTGGA
ANKUB1_1	ANKUB1	GAGACATCTGCATGAAGGGCTAATTTCTACTATTGTAGATGGAACGAAGTACATACCTTTAAATTTCTACTCTAGTAGATGTCCAAGGAGACAACCCATCTAATTTCTACTGTCGTAGATAGTCCCAATGAGGATTTATA
ANKUB1_2	ANKUB1	GGAACGAAGTACATACCTTTTAATTTCTACTATTGTAGATGAGACATCTGCATGAAGGGCAAATTTCTACTCTAGTAGATAGTCCCAATGAGGATTTATATAATTTCTACTGTCGTAGATGTCCAAGGAGACAACCCATC
ANKZF1_1	ANKZF1	GGTTAAACCGATGCCAGTCATAATTTCTACTATTGTAGATACCGCTATACGGTTCGGGCCAAATTTCTACTCTAGTAGATCCTAGGTTCAGGGTCGGAGGTAATTTCTACTGTCGTAGATGGATATCCCCCTCGCCACCC
ANKZF1_2	ANKZF1	ACCGCTATACGGTTCGGGCCTAATTTCTACTATTGTAGATGGTTAAACCGATGCCAGTCAAAATTTCTACTCTAGTAGATGGATATCCCCCTCGCCACCCTAATTTCTACTGTCGTAGATCCTAGGTTCAGGGTCGGAGG
ANLN_1	ANLN	GATAAACAAGCGGTACCAGGTAATTTCTACTATTGTAGATAATGCAGTACACCATACCTGAAATTTCTACTCTAGTAGATAAAGAACTCGTGTCCCTCGATAATTTCTACTGTCGTAGATACTGAATGCGAAATGACGAA
ANLN_2	ANLN	AATGCAGTACACCATACCTGTAATTTCTACTATTGTAGATGATAAACAAGCGGTACCAGGAAATTTCTACTCTAGTAGATACTGAATGCGAAATGACGAATAATTTCTACTGTCGTAGATAAAGAACTCGTGTCCCTCGA
ANO1_1	ANO1	AGGCGCGTGCGATACTTACATAATTTCTACTATTGTAGATAGGTTTGTTGGACGCCCGGGAAATTTCTACTCTAGTAGATTATAAGTACCAGCCCATCGATAATTTCTACTGTCGTAGATGTCGGCATCTTCAGTTTCAG
ANO1_2	ANO1	AGGTTTGTTGGACGCCCGGGTAATTTCTACTATTGTAGATAGGCGCGTGCGATACTTACAAAATTTCTACTCTAGTAGATGTCGGCATCTTCAGTTTCAGTAATTTCTACTGTCGTAGATTATAAGTACCAGCCCATCGA
ANO10_1	ANO10	ACTATAGACAGTATTCGTGGTAATTTCTACTATTGTAGATCTTCGACATGGAGGTTTGGGAAATTTCTACTCTAGTAGATAAAACTCGGCAGCATATCGATAATTTCTACTGTCGTAGATCTGACAATGGCAGAATGTCA
ANO10_2	ANO10	CTTCGACATGGAGGTTTGGGTAATTTCTACTATTGTAGATACTATAGACAGTATTCGTGGAAATTTCTACTCTAGTAGATCTGACAATGGCAGAATGTCATAATTTCTACTGTCGTAGATAAAACTCGGCAGCATATCGA
ANO2_1	ANO2	TCCGGATACACGCCCCGTGGTAATTTCTACTATTGTAGATATAATGCCACCCGCAGCCGCAAATTTCTACTCTAGTAGATGGGTGATAGTGTATCGAATATAATTTCTACTGTCGTAGATATAGCGCGCCCATTCTTGAT
ANO2_2	ANO2	ATAATGCCACCCGCAGCCGCTAATTTCTACTATTGTAGATTCCGGATACACGCCCCGTGGAAATTTCTACTCTAGTAGATATAGCGCGCCCATTCTTGATTAATTTCTACTGTCGTAGATGGGTGATAGTGTATCGAATA
ANO3_1	ANO3	ATGGGACACGCTGTGCAAGTTAATTTCTACTATTGTAGATATGACAACCAGGCGGTACACAAATTTCTACTCTAGTAGATGTGCGTTCCAGCATGTGATATAATTTCTACTGTCGTAGATAGTATACCATCCCAGCCAAG
ANO3_2	ANO3	ATGACAACCAGGCGGTACACTAATTTCTACTATTGTAGATATGGGACACGCTGTGCAAGTAAATTTCTACTCTAGTAGATAGTATACCATCCCAGCCAAGTAATTTCTACTGTCGTAGATGTGCGTTCCAGCATGTGATA
ANO4_1	ANO4	AGTGGGCGTTAATCAGGAATTAATTTCTACTATTGTAGATTATGGCGTCACCACTCTGGAAAATTTCTACTCTAGTAGATCATCGCATTCTTCCTCGGAATAATTTCTACTGTCGTAGATGGTAACCATCTCCGAAACCT
ANO4_2	ANO4	TATGGCGTCACCACTCTGGATAATTTCTACTATTGTAGATAGTGGGCGTTAATCAGGAATAAATTTCTACTCTAGTAGATGGTAACCATCTCCGAAACCTTAATTTCTACTGTCGTAGATCATCGCATTCTTCCTCGGAA
ANO5_1	ANO5	CAGGATAGCCTACGAACTTCTAATTTCTACTATTGTAGATGTCTCCAATAATCACACACTAAATTTCTACTCTAGTAGATTCAAGATCCATGCCCCTTGGTAATTTCTACTGTCGTAGATGCAGTCTTTCAATCCCAAAC
ANO5_2	ANO5	GTCTCCAATAATCACACACTTAATTTCTACTATTGTAGATCAGGATAGCCTACGAACTTCAAATTTCTACTCTAGTAGATGCAGTCTTTCAATCCCAAACTAATTTCTACTGTCGTAGATTCAAGATCCATGCCCCTTGG
ANO6_1	ANO6	TCACTACGTGAGTACATCGTTAATTTCTACTATTGTAGATTCACTTGATACTTGACCCGAAAATTTCTACTCTAGTAGATGTACACTCAACTGGTTTACCTAATTTCTACTGTCGTAGATATGATGGCCAGCGAAGAATT
ANO6_2	ANO6	TCACTTGATACTTGACCCGATAATTTCTACTATTGTAGATTCACTACGTGAGTACATCGTAAATTTCTACTCTAGTAGATATGATGGCCAGCGAAGAATTTAATTTCTACTGTCGTAGATGTACACTCAACTGGTTTACC
ANO7_1	ANO7	TTCTCGTGGCCATACGGGGTTAATTTCTACTATTGTAGATGGCGTAGTAGCAGAGCACAGAAATTTCTACTCTAGTAGATCTGAGAGGAGCCGCGCGCGCTAATTTCTACTGTCGTAGATGACCACGGCGGCACCGTGTT
ANO7_2	ANO7	GGCGTAGTAGCAGAGCACAGTAATTTCTACTATTGTAGATTTCTCGTGGCCATACGGGGTAAATTTCTACTCTAGTAGATGACCACGGCGGCACCGTGTTTAATTTCTACTGTCGTAGATCTGAGAGGAGCCGCGCGCGC
ANO8_1	ANO8	AACGTGATCTGGTCGACGCTTAATTTCTACTATTGTAGATCACGCGCTGGCCGAAGGGCCAAATTTCTACTCTAGTAGATTCCAGAACGTGCGCGAGGTCTAATTTCTACTGTCGTAGATGAATACGCTGCTCGTGGACA
ANO8_2	ANO8	CACGCGCTGGCCGAAGGGCCTAATTTCTACTATTGTAGATAACGTGATCTGGTCGACGCTAAATTTCTACTCTAGTAGATGAATACGCTGCTCGTGGACATAATTTCTACTGTCGTAGATTCCAGAACGTGCGCGAGGTC
ANO9_1	ANO9	TCGTCCCACACGTACAGGTCTAATTTCTACTATTGTAGATCGGGAGCAGCCAGTTGATGAAAATTTCTACTCTAGTAGATTGAGCGGATTCTCGCTGTTTTAATTTCTACTGTCGTAGATCGGGACCAGGTACTCGACGC
ANO9_2	ANO9	CGGGAGCAGCCAGTTGATGATAATTTCTACTATTGTAGATTCGTCCCACACGTACAGGTCAAATTTCTACTCTAGTAGATCGGGACCAGGTACTCGACGCTAATTTCTACTGTCGTAGATTGAGCGGATTCTCGCTGTTT
ANOS1_1	ANOS1	AAAGACGACGACCCACTCGCTAATTTCTACTATTGTAGATGCTAGGATGGATTCCATAATAAATTTCTACTCTAGTAGATACAACATAGTCACAGTCTGGTAATTTCTACTGTCGTAGATTCAGGTCCCCTGATTCCTTG
ANOS1_2	ANOS1	GCTAGGATGGATTCCATAATTAATTTCTACTATTGTAGATAAAGACGACGACCCACTCGCAAATTTCTACTCTAGTAGATTCAGGTCCCCTGATTCCTTGTAATTTCTACTGTCGTAGATACAACATAGTCACAGTCTGG
ANP32A_1	ANP32A	CGCTTGCAGAAAAAGTTAGATAATTTCTACTATTGTAGATGGCAAATGCTCACATCAGAGAAATTTCTACTCTAGTAGATGCTTGAACTAAGCGATAACATAATTTCTACTGTCGTAGATTAAGTACAATCAACGTAGGC
ANP32A_2	ANP32A	GGCAAATGCTCACATCAGAGTAATTTCTACTATTGTAGATCGCTTGCAGAAAAAGTTAGAAAATTTCTACTCTAGTAGATTAAGTACAATCAACGTAGGCTAATTTCTACTGTCGTAGATGCTTGAACTAAGCGATAACA
ANP32B_1	ANP32B	TTTGTCATCCACAGGTTCGATAATTTCTACTATTGTAGATTCTTGCAGCTTGAACTCAGTAAATTTCTACTCTAGTAGATCAAATTCTCAGTTACTTACCTAATTTCTACTGTCGTAGATCCAACCTGAATGACTACCGA
ANP32B_2	ANP32B	TCTTGCAGCTTGAACTCAGTTAATTTCTACTATTGTAGATTTTGTCATCCACAGGTTCGAAAATTTCTACTCTAGTAGATCCAACCTGAATGACTACCGATAATTTCTACTGTCGTAGATCAAATTCTCAGTTACTTACC
ANP32C_1	ANP32C	AGTAAAATCAACGGAGGCCTTAATTTCTACTATTGTAGATCTGGGACCACAAGGAGGCCCAAATTTCTACTCTAGTAGATAATATAGATGCGTGAGGTTTTAATTTCTACTGTCGTAGATAGGCCCCCTGAGACTCTTAG
ANP32C_2	ANP32C	CTGGGACCACAAGGAGGCCCTAATTTCTACTATTGTAGATAGTAAAATCAACGGAGGCCTAAATTTCTACTCTAGTAGATAGGCCCCCTGAGACTCTTAGTAATTTCTACTGTCGTAGATAATATAGATGCGTGAGGTTT
ANP32D_1	ANP32D	AATACAATCAACATAGGCCTTAATTTCTACTATTGTAGATGAAGGCCTCACAGATGAATTAAATTTCTACTCTAGTAGATTGGACAACAGTCAGTCAAATTAATTTCTACTGTCGTAGATCTGCTTAGTTCAAGCTTCTT
ANP32D_2	ANP32D	GAAGGCCTCACAGATGAATTTAATTTCTACTATTGTAGATAATACAATCAACATAGGCCTAAATTTCTACTCTAGTAGATCTGCTTAGTTCAAGCTTCTTTAATTTCTACTGTCGTAGATTGGACAACAGTCAGTCAAAT
ANP32E_1	ANP32E	CACTCAGATTGAGGTAGGTATAATTTCTACTATTGTAGATAGCTGGGAAGCCGGGCCAGCAAATTTCTACTCTAGTAGATGAACTACTGCAGCAAATCACTAATTTCTACTGTCGTAGATTGATCTCACAGTTAAACAGG
ANP32E_2	ANP32E	AGCTGGGAAGCCGGGCCAGCTAATTTCTACTATTGTAGATCACTCAGATTGAGGTAGGTAAAATTTCTACTCTAGTAGATTGATCTCACAGTTAAACAGGTAATTTCTACTGTCGTAGATGAACTACTGCAGCAAATCAC
ANPEP_1	ANPEP	CCGGTCATCACGGTGGATACTAATTTCTACTATTGTAGATGCCTCCTACGTGGAGTACCTAAATTTCTACTCTAGTAGATCTACCGGGTGACGCTGAGACTAATTTCTACTGTCGTAGATTCCACGTAGTCGAACTCACT
ANPEP_2	ANPEP	GCCTCCTACGTGGAGTACCTTAATTTCTACTATTGTAGATCCGGTCATCACGGTGGATACAAATTTCTACTCTAGTAGATTCCACGTAGTCGAACTCACTTAATTTCTACTGTCGTAGATCTACCGGGTGACGCTGAGAC
ANTKMT_1	ANTKMT	AGAGATCCTTGCGGCGATAGTAATTTCTACTATTGTAGATCGATCCTGCCGTCGCCAGAGAAATTTCTACTCTAGTAGATGCTCGTAGCCCACGGCCGGGTAATTTCTACTGTCGTAGATGGGGCGTCCTCGCAGCAGCG
ANTKMT_2	ANTKMT	CGATCCTGCCGTCGCCAGAGTAATTTCTACTATTGTAGATAGAGATCCTTGCGGCGATAGAAATTTCTACTCTAGTAGATGGGGCGTCCTCGCAGCAGCGTAATTTCTACTGTCGTAGATGCTCGTAGCCCACGGCCGGG
ANTXR1_1	ANTXR1	GAAGAAGTCCTGCATCGAAATAATTTCTACTATTGTAGATCGACATGCCCGCAACGTGGAAAATTTCTACTCTAGTAGATCAGGCTAATAGGTCTCGAGATAATTTCTACTGTCGTAGATATTAAGGTTGTTCCTCGGGT
ANTXR1_2	ANTXR1	CGACATGCCCGCAACGTGGATAATTTCTACTATTGTAGATGAAGAAGTCCTGCATCGAAAAAATTTCTACTCTAGTAGATATTAAGGTTGTTCCTCGGGTTAATTTCTACTGTCGTAGATCAGGCTAATAGGTCTCGAGA
ANTXR2_1	ANTXR2	GTACAGCAACTTGCGGAGAGTAATTTCTACTATTGTAGATAAACGTGTTAGTCCAGTAGGAAATTTCTACTCTAGTAGATAGGATCATTAATTGTCACAGTAATTTCTACTGTCGTAGATGATACTAGCTCAGTCATGTA
ANTXR2_2	ANTXR2	AAACGTGTTAGTCCAGTAGGTAATTTCTACTATTGTAGATGTACAGCAACTTGCGGAGAGAAATTTCTACTCTAGTAGATGATACTAGCTCAGTCATGTATAATTTCTACTGTCGTAGATAGGATCATTAATTGTCACAG
ANTXRL_1	ANTXRL	GAGCAGGAAGCCTTCGGTACTAATTTCTACTATTGTAGATGGTCTGGCAGCGTGAACAATAAATTTCTACTCTAGTAGATGGAGATCAAGGGGTCTATACTAATTTCTACTGTCGTAGATGATGAAAAGCCAACCAGTAT
ANTXRL_2	ANTXRL	GGTCTGGCAGCGTGAACAATTAATTTCTACTATTGTAGATGAGCAGGAAGCCTTCGGTACAAATTTCTACTCTAGTAGATGATGAAAAGCCAACCAGTATTAATTTCTACTGTCGTAGATGGAGATCAAGGGGTCTATAC
ANXA1_1	ANXA1	AGGGTGACCGATCTGAGGACTAATTTCTACTATTGTAGATGCATCAAGAACTAACAAAGAAAATTTCTACTCTAGTAGATATGCTGATGAACTTCGTGCTTAATTTCTACTGTCGTAGATGTAGCCCCTGGATGAAACAC
ANXA1_2	ANXA1	GCATCAAGAACTAACAAAGATAATTTCTACTATTGTAGATAGGGTGACCGATCTGAGGACAAATTTCTACTCTAGTAGATGTAGCCCCTGGATGAAACACTAATTTCTACTGTCGTAGATATGCTGATGAACTTCGTGCT
ANXA10_1	ANXA10	AGATGCGAGAAGCCTACTGCTAATTTCTACTATTGTAGATCTCCACAGGACCTGATTGGGAAATTTCTACTCTAGTAGATGAATGCCATACCTGGACCAATAATTTCTACTGTCGTAGATTCCATTTGTTCTTGAAGCTA
ANXA10_2	ANXA10	CTCCACAGGACCTGATTGGGTAATTTCTACTATTGTAGATAGATGCGAGAAGCCTACTGCAAATTTCTACTCTAGTAGATTCCATTTGTTCTTGAAGCTATAATTTCTACTGTCGTAGATGAATGCCATACCTGGACCAA
ANXA11_1	ANXA11	GAAGCCGAGGCACCATCACTTAATTTCTACTATTGTAGATCTTCAAGACGGCTTACGGCAAAATTTCTACTCTAGTAGATAACTGCCCCGCATAGGTGGCTAATTTCTACTGTCGTAGATCTCCCTATGGGATGTATCCA
ANXA11_2	ANXA11	CTTCAAGACGGCTTACGGCATAATTTCTACTATTGTAGATGAAGCCGAGGCACCATCACTAAATTTCTACTCTAGTAGATCTCCCTATGGGATGTATCCATAATTTCTACTGTCGTAGATAACTGCCCCGCATAGGTGGC
ANXA13_1	ANXA13	GTAGGCCTCTTTAATGGCGATAATTTCTACTATTGTAGATTCGGGCAGGACATCAGATGAAAATTTCTACTCTAGTAGATCACTCAGCTCACTCTTGAGTTAATTTCTACTGTCGTAGATATAGGAGCCTCGAATCAGAT
ANXA13_2	ANXA13	TCGGGCAGGACATCAGATGATAATTTCTACTATTGTAGATGTAGGCCTCTTTAATGGCGAAAATTTCTACTCTAGTAGATATAGGAGCCTCGAATCAGATTAATTTCTACTGTCGTAGATCACTCAGCTCACTCTTGAGT
ANXA2_1	ANXA2	TGGTTGGTTGTACTCGTAGGTAATTTCTACTATTGTAGATCATAGGTGTGGATGAGGTCAAAATTTCTACTCTAGTAGATACAGGGGCTGGGAACCGACGTAATTTCTACTGTCGTAGATCCTCCAAGTGTACAAGACTG
ANXA2_2	ANXA2	CATAGGTGTGGATGAGGTCATAATTTCTACTATTGTAGATTGGTTGGTTGTACTCGTAGGAAATTTCTACTCTAGTAGATCCTCCAAGTGTACAAGACTGTAATTTCTACTGTCGTAGATACAGGGGCTGGGAACCGACG
ANXA2R_1	ANXA2R	GAAGATCGTGGGCCGTGGCCTAATTTCTACTATTGTAGATAGTAGACTCCGGGCAGCCGCAAATTTCTACTCTAGTAGATGTTGGCCGGGGACACAGAAGTAATTTCTACTGTCGTAGATCCCGGCCAACTGAACTCAGT
ANXA2R_2	ANXA2R	AGTAGACTCCGGGCAGCCGCTAATTTCTACTATTGTAGATGAAGATCGTGGGCCGTGGCCAAATTTCTACTCTAGTAGATCCCGGCCAACTGAACTCAGTTAATTTCTACTGTCGTAGATGTTGGCCGGGGACACAGAAG
ANXA3_1	ANXA3	GGGCGCGGGAACAAACGAAGTAATTTCTACTATTGTAGATGCCAGATGCTCATCCACTTTAAATTTCTACTCTAGTAGATACCTCTCAGTCAGAATGCTGTAATTTCTACTGTCGTAGATGGAGCTGAAAGATGACTTGA
ANXA3_2	ANXA3	GCCAGATGCTCATCCACTTTTAATTTCTACTATTGTAGATGGGCGCGGGAACAAACGAAGAAATTTCTACTCTAGTAGATGGAGCTGAAAGATGACTTGATAATTTCTACTGTCGTAGATACCTCTCAGTCAGAATGCTG
ANXA4_1	ANXA4	GCTTATGCGCCGGATCTCCTTAATTTCTACTATTGTAGATCCGGAACCGAAATCACCTGTAAATTTCTACTCTAGTAGATAATGCCATGGAAGATGCCCATAATTTCTACTGTCGTAGATATAGACGACCTGAAGTCAGA
ANXA4_2	ANXA4	CCGGAACCGAAATCACCTGTTAATTTCTACTATTGTAGATGCTTATGCGCCGGATCTCCTAAATTTCTACTCTAGTAGATATAGACGACCTGAAGTCAGATAATTTCTACTGTCGTAGATAATGCCATGGAAGATGCCCA
ANXA5_1	ANXA5	AGGGTACTACCAGCGGATGTTAATTTCTACTATTGTAGATCCTGGATTTGATGAGCGGGCAAATTTCTACTCTAGTAGATTCACCATCTTTGGAACACGATAATTTCTACTGTCGTAGATCTGGCGCTGAGCATTACTTC
ANXA5_2	ANXA5	CCTGGATTTGATGAGCGGGCTAATTTCTACTATTGTAGATAGGGTACTACCAGCGGATGTAAATTTCTACTCTAGTAGATCTGGCGCTGAGCATTACTTCTAATTTCTACTGTCGTAGATTCACCATCTTTGGAACACGA
ANXA6_1	ANXA6	AGTTCCCCTGCCTCGTATAGTAATTTCTACTATTGTAGATGGGGTGCTCCGGATACACTTAAATTTCTACTCTAGTAGATGCATCACAATAGGCAGGTGGTAATTTCTACTGTCGTAGATCCGGACCAATGAGCAGATGC
ANXA6_2	ANXA6	GGGGTGCTCCGGATACACTTTAATTTCTACTATTGTAGATAGTTCCCCTGCCTCGTATAGAAATTTCTACTCTAGTAGATCCGGACCAATGAGCAGATGCTAATTTCTACTGTCGTAGATGCATCACAATAGGCAGGTGG
ANXA7_1	ANXA7	CGTAAGCTCCAGGCATCGTATAATTTCTACTATTGTAGATGCAACCCGTAACTCACCTCCAAATTTCTACTCTAGTAGATAGCCTGCCACAGTGACTCAGTAATTTCTACTGTCGTAGATCCCCTTCTGGTCAGTATCCT
ANXA7_2	ANXA7	GCAACCCGTAACTCACCTCCTAATTTCTACTATTGTAGATCGTAAGCTCCAGGCATCGTAAAATTTCTACTCTAGTAGATCCCCTTCTGGTCAGTATCCTTAATTTCTACTGTCGTAGATAGCCTGCCACAGTGACTCAG
ANXA8_1	ANXA8	GAGGGCCAGTCCTGGGTCCATAATTTCTACTATTGTAGATGGAACCAAGGAGGGTGTCATAAATTTCTACTCTAGTAGATTCTTGGTGAGCACATCGATGTAATTTCTACTGTCGTAGATGCGGGTACATAAGGGCCACA
ANXA8_2	ANXA8	GGAACCAAGGAGGGTGTCATTAATTTCTACTATTGTAGATGAGGGCCAGTCCTGGGTCCAAAATTTCTACTCTAGTAGATGCGGGTACATAAGGGCCACATAATTTCTACTGTCGTAGATTCTTGGTGAGCACATCGATG
ANXA8L1_1	ANXA8L1	GGAACCAAGGAGGGTGTCATTAATTTCTACTATTGTAGATGCGGATACATAAGGGCCACAAAATTTCTACTCTAGTAGATGAGGGCCAGTGCCGGGTCCATAATTTCTACTGTCGTAGATTCTTGGTGAGCACATCGATG
ANXA8L1_2	ANXA8L1	GCGGATACATAAGGGCCACATAATTTCTACTATTGTAGATGGAACCAAGGAGGGTGTCATAAATTTCTACTCTAGTAGATTCTTGGTGAGCACATCGATGTAATTTCTACTGTCGTAGATGAGGGCCAGTGCCGGGTCCA
ANXA9_1	ANXA9	ACGCCCAGGAATTGAGGACATAATTTCTACTATTGTAGATTAGACTGCCAGGCACTCCTGAAATTTCTACTCTAGTAGATCAGAGTAGCTGTCACGGCCCTAATTTCTACTGTCGTAGATGGTTGGTCAGCACGTCCACA
ANXA9_2	ANXA9	TAGACTGCCAGGCACTCCTGTAATTTCTACTATTGTAGATACGCCCAGGAATTGAGGACAAAATTTCTACTCTAGTAGATGGTTGGTCAGCACGTCCACATAATTTCTACTGTCGTAGATCAGAGTAGCTGTCACGGCCC
AOAH_1	AOAH	AAGGGTGTCGATCCAAAAGATAATTTCTACTATTGTAGATAATGGAAAGTTACGTACCATAAATTTCTACTCTAGTAGATACATCTCTCCTGAATGGATCTAATTTCTACTGTCGTAGATAGACACTGCGGGGCTATCAC
AOAH_2	AOAH	AATGGAAAGTTACGTACCATTAATTTCTACTATTGTAGATAAGGGTGTCGATCCAAAAGAAAATTTCTACTCTAGTAGATAGACACTGCGGGGCTATCACTAATTTCTACTGTCGTAGATACATCTCTCCTGAATGGATC
AOC1_1	AOC1	GCCCCCGGCATCGACTGCCCTAATTTCTACTATTGTAGATTATGCGGGGCTGAAGGGCCAAAATTTCTACTCTAGTAGATGGCGGAGAGCGCATTGCCTATAATTTCTACTGTCGTAGATCGTTGTACCACACCTGCTCC
AOC1_2	AOC1	TATGCGGGGCTGAAGGGCCATAATTTCTACTATTGTAGATGCCCCCGGCATCGACTGCCCAAATTTCTACTCTAGTAGATCGTTGTACCACACCTGCTCCTAATTTCTACTGTCGTAGATGGCGGAGAGCGCATTGCCTA
AOC2_1	AOC2	GACTCGGCCGTAACAGCCGATAATTTCTACTATTGTAGATGTGGACAACCCCAACCCAATAAATTTCTACTCTAGTAGATGCTCACCCTGGAACCGAACATAATTTCTACTGTCGTAGATGGTACAACACAAAGTCCCAA
AOC2_2	AOC2	GTGGACAACCCCAACCCAATTAATTTCTACTATTGTAGATGACTCGGCCGTAACAGCCGAAAATTTCTACTCTAGTAGATGGTACAACACAAAGTCCCAATAATTTCTACTGTCGTAGATGCTCACCCTGGAACCGAACA
AOC3_1	AOC3	GCATGGGCAAGTACACCACGTAATTTCTACTATTGTAGATTCCTTGGAAGCGAACGTCAAAAATTTCTACTCTAGTAGATTATGCCACGGGCTACATCAGTAATTTCTACTGTCGTAGATACTCAGATCTCTACTCGCAC
AOC3_2	AOC3	TCCTTGGAAGCGAACGTCAATAATTTCTACTATTGTAGATGCATGGGCAAGTACACCACGAAATTTCTACTCTAGTAGATACTCAGATCTCTACTCGCACTAATTTCTACTGTCGTAGATTATGCCACGGGCTACATCAG
AOPEP_1	AOPEP	GGATGCCTGAACCCTGCCATTAATTTCTACTATTGTAGATGCAACAGAGAGACCCTTCTCAAATTTCTACTCTAGTAGATGTACCATATCCTGATAGCATTAATTTCTACTGTCGTAGATGGGTCACTTTAACCCACCTG
AOPEP_2	AOPEP	GCAACAGAGAGACCCTTCTCTAATTTCTACTATTGTAGATGGATGCCTGAACCCTGCCATAAATTTCTACTCTAGTAGATGGGTCACTTTAACCCACCTGTAATTTCTACTGTCGTAGATGTACCATATCCTGATAGCAT
AOX1_1	AOX1	GACATGGCCGTGCAGTTCGCTAATTTCTACTATTGTAGATAGGACTCACCCTTGGTGCTGAAATTTCTACTCTAGTAGATCAGGCACTGGAACGAACAGATAATTTCTACTGTCGTAGATGACAAGTCCAAAACTCTTCG
AOX1_2	AOX1	AGGACTCACCCTTGGTGCTGTAATTTCTACTATTGTAGATGACATGGCCGTGCAGTTCGCAAATTTCTACTCTAGTAGATGACAAGTCCAAAACTCTTCGTAATTTCTACTGTCGTAGATCAGGCACTGGAACGAACAGA
AP1AR_1	AP1AR	TACGCTGCACAGCGTGAAGCTAATTTCTACTATTGTAGATGAACATGCTCAAGAGGTGAGAAATTTCTACTCTAGTAGATGTGTATATTCTAGGACTCTCTAATTTCTACTGTCGTAGATACAAAGCCTTACCTATGACT
AP1AR_2	AP1AR	GAACATGCTCAAGAGGTGAGTAATTTCTACTATTGTAGATTACGCTGCACAGCGTGAAGCAAATTTCTACTCTAGTAGATACAAAGCCTTACCTATGACTTAATTTCTACTGTCGTAGATGTGTATATTCTAGGACTCTC
AP1B1_1	AP1B1	TACGGAAGGCTGTGCGTGCTTAATTTCTACTATTGTAGATCGTCTACCATAAGCCTCCCAAAATTTCTACTCTAGTAGATTGCACGATGAGATTGATGTTTAATTTCTACTGTCGTAGATTGGGCGAGTACGCGGAACGG
AP1B1_2	AP1B1	CGTCTACCATAAGCCTCCCATAATTTCTACTATTGTAGATTACGGAAGGCTGTGCGTGCTAAATTTCTACTCTAGTAGATTGGGCGAGTACGCGGAACGGTAATTTCTACTGTCGTAGATTGCACGATGAGATTGATGTT
AP1G1_1	AP1G1	CCACATTCCGACATCGGTATTAATTTCTACTATTGTAGATACAGCAACCTTTGGTACAAGAAATTTCTACTCTAGTAGATGGTTGCCACTAATACTGAGATAATTTCTACTGTCGTAGATATCATAGCACGCAATTCGTA
AP1G1_2	AP1G1	ACAGCAACCTTTGGTACAAGTAATTTCTACTATTGTAGATCCACATTCCGACATCGGTATAAATTTCTACTCTAGTAGATATCATAGCACGCAATTCGTATAATTTCTACTGTCGTAGATGGTTGCCACTAATACTGAGA
AP1G2_1	AP1G2	GTTCGCAGAGCTCCGTGATCTAATTTCTACTATTGTAGATGCGACGGGGACCCAGTGCACAAATTTCTACTCTAGTAGATAGGCGGGCACCCATGTGCGGTAATTTCTACTGTCGTAGATACCACAGTGGGCCGATGCCG
AP1G2_2	AP1G2	GCGACGGGGACCCAGTGCACTAATTTCTACTATTGTAGATGTTCGCAGAGCTCCGTGATCAAATTTCTACTCTAGTAGATACCACAGTGGGCCGATGCCGTAATTTCTACTGTCGTAGATAGGCGGGCACCCATGTGCGG
AP1M1_1	AP1M1	TTGGACGTCATCGAGTCTGTTAATTTCTACTATTGTAGATCGAAGCGTGATAGCCGCACAAAATTTCTACTCTAGTAGATATCCACATGAAACGGACCCCTAATTTCTACTGTCGTAGATGGCTACCCCCAGACCACCGA
AP1M1_2	AP1M1	CGAAGCGTGATAGCCGCACATAATTTCTACTATTGTAGATTTGGACGTCATCGAGTCTGTAAATTTCTACTCTAGTAGATGGCTACCCCCAGACCACCGATAATTTCTACTGTCGTAGATATCCACATGAAACGGACCCC
AP1M2_1	AP1M2	GCTCAGAAGGACGCTGCCGTTAATTTCTACTATTGTAGATACAACGACCGCACCATCTCCAAATTTCTACTCTAGTAGATCGGCCAGTGAGCTCGAAGAGTAATTTCTACTGTCGTAGATATCCATAGGAAGTGGACCTG
AP1M2_2	AP1M2	ACAACGACCGCACCATCTCCTAATTTCTACTATTGTAGATGCTCAGAAGGACGCTGCCGTAAATTTCTACTCTAGTAGATATCCATAGGAAGTGGACCTGTAATTTCTACTGTCGTAGATCGGCCAGTGAGCTCGAAGAG
AP1S1_1	AP1S1	GCCGGCAGGGAAAACTGCGGTAATTTCTACTATTGTAGATTAAGAGCTCCACGTATCGGTAAATTTCTACTCTAGTAGATTGCTGCGCCATCGAGGGCCATAATTTCTACTGTCGTAGATGAGCCAGGACAACCTGCATG
AP1S1_2	AP1S1	TAAGAGCTCCACGTATCGGTTAATTTCTACTATTGTAGATGCCGGCAGGGAAAACTGCGGAAATTTCTACTCTAGTAGATGAGCCAGGACAACCTGCATGTAATTTCTACTGTCGTAGATTGCTGCGCCATCGAGGGCCA
AP1S2_1	AP1S2	TCTTTGTCTGATAGTGGGACTAATTTCTACTATTGTAGATGCAGTCGAAGCTTTCCCTGAAAATTTCTACTCTAGTAGATAGGTCTGTGAACTAGATATCTAATTTCTACTGTCGTAGATACATTTGTACTTTGTTACAG
AP1S2_2	AP1S2	GCAGTCGAAGCTTTCCCTGATAATTTCTACTATTGTAGATTCTTTGTCTGATAGTGGGACAAATTTCTACTCTAGTAGATACATTTGTACTTTGTTACAGTAATTTCTACTGTCGTAGATAGGTCTGTGAACTAGATATC
AP1S3_1	AP1S3	GCTCCTTCCAGTCAACAAAATAATTTCTACTATTGTAGATCGGCTACAGAAATGGTACATAAATTTCTACTCTAGTAGATGCTGTGCAATAGAAAATCAGTAATTTCTACTGTCGTAGATTCCAGCAGCTCCACGTAACG
AP1S3_2	AP1S3	CGGCTACAGAAATGGTACATTAATTTCTACTATTGTAGATGCTCCTTCCAGTCAACAAAAAAATTTCTACTCTAGTAGATTCCAGCAGCTCCACGTAACGTAATTTCTACTGTCGTAGATGCTGTGCAATAGAAAATCAG
AP2A1_1	AP2A1	TGTGCTGGTGAACTCGAACTTAATTTCTACTATTGTAGATCCGAGCGCGAGTCGTCCATCAAATTTCTACTCTAGTAGATGCGGCATAGCCCTGGACGTCTAATTTCTACTGTCGTAGATCCGCTGACATCCCCCGCATC
AP2A1_2	AP2A1	CCGAGCGCGAGTCGTCCATCTAATTTCTACTATTGTAGATTGTGCTGGTGAACTCGAACTAAATTTCTACTCTAGTAGATCCGCTGACATCCCCCGCATCTAATTTCTACTGTCGTAGATGCGGCATAGCCCTGGACGTC
AP2A2_1	AP2A2	CCAGACTGAGCGGGACGTGATAATTTCTACTATTGTAGATAGAGACACTATGGACAGCGTAAATTTCTACTCTAGTAGATTCGTGGCACGCGGGAGCCTGTAATTTCTACTGTCGTAGATAGCTGATGGCCTCGAAGAGC
AP2A2_2	AP2A2	AGAGACACTATGGACAGCGTTAATTTCTACTATTGTAGATCCAGACTGAGCGGGACGTGAAAATTTCTACTCTAGTAGATAGCTGATGGCCTCGAAGAGCTAATTTCTACTGTCGTAGATTCGTGGCACGCGGGAGCCTG
AP2B1_1	AP2B1	GACATACTTGTTGGGGTATTTAATTTCTACTATTGTAGATGGTGCAGCTCACTCTGCTTAAAATTTCTACTCTAGTAGATGTTGCAGTGGTAGTGCCAACTAATTTCTACTGTCGTAGATGCTCATCCAGCAGAGTTGGC
AP2B1_2	AP2B1	GGTGCAGCTCACTCTGCTTATAATTTCTACTATTGTAGATGACATACTTGTTGGGGTATTAAATTTCTACTCTAGTAGATGCTCATCCAGCAGAGTTGGCTAATTTCTACTGTCGTAGATGTTGCAGTGGTAGTGCCAAC
AP2M1_1	AP2M1	AGCGCGCCTGTCTCGGAATTTAATTTCTACTATTGTAGATGACGATACTTGATACCCTCTAAATTTCTACTCTAGTAGATACTCTGAACGCAGCATCAGCTAATTTCTACTGTCGTAGATCACGTTAAGCGGTCCAACAT
AP2M1_2	AP2M1	GACGATACTTGATACCCTCTTAATTTCTACTATTGTAGATAGCGCGCCTGTCTCGGAATTAAATTTCTACTCTAGTAGATCACGTTAAGCGGTCCAACATTAATTTCTACTGTCGTAGATACTCTGAACGCAGCATCAGC
AP2S1_1	AP2S1	CCGCCGCTATGCTGGCCTCTTAATTTCTACTATTGTAGATGCAGTTCCGGAACTTTAAGAAAATTTCTACTCTAGTAGATAATGGCCTCCAGGTAAGCCATAATTTCTACTGTCGTAGATCCACTTGGCCAGGCGCGTCT
AP2S1_2	AP2S1	GCAGTTCCGGAACTTTAAGATAATTTCTACTATTGTAGATCCGCCGCTATGCTGGCCTCTAAATTTCTACTCTAGTAGATCCACTTGGCCAGGCGCGTCTTAATTTCTACTGTCGTAGATAATGGCCTCCAGGTAAGCCA
AP3B1_1	AP3B1	TACGAATCTGATGATGATCATAATTTCTACTATTGTAGATGACCTATGTGAAAAGCCAGGAAATTTCTACTCTAGTAGATTAGGACAATATACTGCACCTTAATTTCTACTGTCGTAGATAAGAAGTATGCCCGGACAGA
AP3B1_2	AP3B1	GACCTATGTGAAAAGCCAGGTAATTTCTACTATTGTAGATTACGAATCTGATGATGATCAAAATTTCTACTCTAGTAGATAAGAAGTATGCCCGGACAGATAATTTCTACTGTCGTAGATTAGGACAATATACTGCACCT
AP3B2_1	AP3B2	GTTGCACAGCGTCCAATGGCTAATTTCTACTATTGTAGATGTGCCAGTGCCCTCCGTGTCAAATTTCTACTCTAGTAGATGCGTTCTCCTCTAGTAGGGATAATTTCTACTGTCGTAGATAGACCTGTTTCCCGCGGTGG
AP3B2_2	AP3B2	GTGCCAGTGCCCTCCGTGTCTAATTTCTACTATTGTAGATGTTGCACAGCGTCCAATGGCAAATTTCTACTCTAGTAGATAGACCTGTTTCCCGCGGTGGTAATTTCTACTGTCGTAGATGCGTTCTCCTCTAGTAGGGA
AP3D1_1	AP3D1	TGAAGTACCCCGAGTCGCTGTAATTTCTACTATTGTAGATCTCGTCCGCCTCCGACGGCCAAATTTCTACTCTAGTAGATGAACCGCGGCTGGGCAAGAATAATTTCTACTGTCGTAGATACGAAGGCACCGACGTCATC
AP3D1_2	AP3D1	CTCGTCCGCCTCCGACGGCCTAATTTCTACTATTGTAGATTGAAGTACCCCGAGTCGCTGAAATTTCTACTCTAGTAGATACGAAGGCACCGACGTCATCTAATTTCTACTGTCGTAGATGAACCGCGGCTGGGCAAGAA
AP3M1_1	AP3M1	CGACTCATATCATACCGTGTTAATTTCTACTATTGTAGATATGCAAGCATCAATGACCCCAAATTTCTACTCTAGTAGATACTGGCTACCGAATCTAACATAATTTCTACTGTCGTAGATCCCCTGCCCGACGCCATGGT
AP3M1_2	AP3M1	ATGCAAGCATCAATGACCCCTAATTTCTACTATTGTAGATCGACTCATATCATACCGTGTAAATTTCTACTCTAGTAGATCCCCTGCCCGACGCCATGGTTAATTTCTACTGTCGTAGATACTGGCTACCGAATCTAACA
AP3M2_1	AP3M2	AGGCGCAAGAGAGAGCTACTTAATTTCTACTATTGTAGATTGTGGCCGTGATCCAGACGGAAATTTCTACTCTAGTAGATCAATACCTCATAAACCACAATAATTTCTACTGTCGTAGATAACGCTGGGAATCTGAGCGC
AP3M2_2	AP3M2	TGTGGCCGTGATCCAGACGGTAATTTCTACTATTGTAGATAGGCGCAAGAGAGAGCTACTAAATTTCTACTCTAGTAGATAACGCTGGGAATCTGAGCGCTAATTTCTACTGTCGTAGATCAATACCTCATAAACCACAA
AP3S1_1	AP3S1	ACTTACTTGAATTAGATCTATAATTTCTACTATTGTAGATGGTTCACAATATTCTTGCAGAAATTTCTACTCTAGTAGATCTTACAATCCTCCTTCTAGGTAATTTCTACTGTCGTAGATCTCAGAGTGAAGATACACAA
AP3S1_2	AP3S1	GGTTCACAATATTCTTGCAGTAATTTCTACTATTGTAGATACTTACTTGAATTAGATCTAAAATTTCTACTCTAGTAGATCTCAGAGTGAAGATACACAATAATTTCTACTGTCGTAGATCTTACAATCCTCCTTCTAGG
AP3S2_1	AP3S2	CAACAACCATGGGAAGCCACTAATTTCTACTATTGTAGATATCTAGTCCTCAAGCGGGATAAATTTCTACTCTAGTAGATAACACCATCCCACCCATCACTAATTTCTACTGTCGTAGATGTGGAAACTCTGGATAAGTG
AP3S2_2	AP3S2	ATCTAGTCCTCAAGCGGGATTAATTTCTACTATTGTAGATCAACAACCATGGGAAGCCACAAATTTCTACTCTAGTAGATGTGGAAACTCTGGATAAGTGTAATTTCTACTGTCGTAGATAACACCATCCCACCCATCAC
AP4B1_1	AP4B1	AGAGATGGTGAGCAATGGGCTAATTTCTACTATTGTAGATGGATGCCTGGTGTGCAGGAGAAATTTCTACTCTAGTAGATCATAAAAACACCAGACATGTTAATTTCTACTGTCGTAGATCCACGTACAAACTGATGTCC
AP4B1_2	AP4B1	GGATGCCTGGTGTGCAGGAGTAATTTCTACTATTGTAGATAGAGATGGTGAGCAATGGGCAAATTTCTACTCTAGTAGATCCACGTACAAACTGATGTCCTAATTTCTACTGTCGTAGATCATAAAAACACCAGACATGT
AP4E1_1	AP4E1	TAAGGCGCTGCACCCTGACTTAATTTCTACTATTGTAGATACTCAGCTCTTCGTAAGGATAAATTTCTACTCTAGTAGATGTCACAGCAGCAATTAACCATAATTTCTACTGTCGTAGATGTTATAGCTTGATCTACATT
AP4E1_2	AP4E1	ACTCAGCTCTTCGTAAGGATTAATTTCTACTATTGTAGATTAAGGCGCTGCACCCTGACTAAATTTCTACTCTAGTAGATGTTATAGCTTGATCTACATTTAATTTCTACTGTCGTAGATGTCACAGCAGCAATTAACCA
AP4M1_1	AP4M1	ATCGACCCGGATTCCTGGCCTAATTTCTACTATTGTAGATTACCGGAAGCTGACGGGACTAAATTTCTACTCTAGTAGATGATGTGGTCGAGAGATTGTCTAATTTCTACTGTCGTAGATATCCAGGAGTTCGTATACCA
AP4M1_2	AP4M1	TACCGGAAGCTGACGGGACTTAATTTCTACTATTGTAGATATCGACCCGGATTCCTGGCCAAATTTCTACTCTAGTAGATATCCAGGAGTTCGTATACCATAATTTCTACTGTCGTAGATGATGTGGTCGAGAGATTGTC
AP4S1_1	AP4S1	ATTGGATCGAGAGAGACAGCTAATTTCTACTATTGTAGATCCTCAGTGTCATTAACTCCAAAATTTCTACTCTAGTAGATACTCGGCTGAAATACTCATCTAATTTCTACTGTCGTAGATTCATGGTGAATAAACAAGGG
AP4S1_2	AP4S1	CCTCAGTGTCATTAACTCCATAATTTCTACTATTGTAGATATTGGATCGAGAGAGACAGCAAATTTCTACTCTAGTAGATTCATGGTGAATAAACAAGGGTAATTTCTACTGTCGTAGATACTCGGCTGAAATACTCATC
AP5B1_1	AP5B1	TCCCCGCCTCGGAACAGCGCTAATTTCTACTATTGTAGATCGCAACACCTTGGTGCTCCAAAATTTCTACTCTAGTAGATAAGCCGCAGCTGGTACGGCTTAATTTCTACTGTCGTAGATGGCCGCAGAGGCGTCGGGCC
AP5B1_2	AP5B1	CGCAACACCTTGGTGCTCCATAATTTCTACTATTGTAGATTCCCCGCCTCGGAACAGCGCAAATTTCTACTCTAGTAGATGGCCGCAGAGGCGTCGGGCCTAATTTCTACTGTCGTAGATAAGCCGCAGCTGGTACGGCT
AP5M1_1	AP5M1	CGTAATGCAGACGGTATCCATAATTTCTACTATTGTAGATTAAGGCCCACTAAATGCAGAAAATTTCTACTCTAGTAGATGTGGCGGACGAGGGGACAGATAATTTCTACTGTCGTAGATTCATCATCCAATAATCTAAG
AP5M1_2	AP5M1	TAAGGCCCACTAAATGCAGATAATTTCTACTATTGTAGATCGTAATGCAGACGGTATCCAAAATTTCTACTCTAGTAGATTCATCATCCAATAATCTAAGTAATTTCTACTGTCGTAGATGTGGCGGACGAGGGGACAGA
AP5S1_1	AP5S1	CCTGGCCACAGCTAAAATCTTAATTTCTACTATTGTAGATTCAGCACCGAAGACGCAGGAAAATTTCTACTCTAGTAGATATGGGGGGCCGGCCAGATGCTAATTTCTACTGTCGTAGATGCTGGGCGTGCTCTCGTTAG
AP5S1_2	AP5S1	TCAGCACCGAAGACGCAGGATAATTTCTACTATTGTAGATCCTGGCCACAGCTAAAATCTAAATTTCTACTCTAGTAGATGCTGGGCGTGCTCTCGTTAGTAATTTCTACTGTCGTAGATATGGGGGGCCGGCCAGATGC
AP5Z1_1	AP5Z1	GGGCCGGACACCCTCGACTCTAATTTCTACTATTGTAGATCAATACCTGCTGCGCCCCAAAAATTTCTACTCTAGTAGATGGTACAGGAAGGACGGGTCCTAATTTCTACTGTCGTAGATAAGGGTGACAGAAACGAGGA
AP5Z1_2	AP5Z1	CAATACCTGCTGCGCCCCAATAATTTCTACTATTGTAGATGGGCCGGACACCCTCGACTCAAATTTCTACTCTAGTAGATAAGGGTGACAGAAACGAGGATAATTTCTACTGTCGTAGATGGTACAGGAAGGACGGGTCC
APAF1_1	APAF1	AGAGATATCACCAGCCGCATTAATTTCTACTATTGTAGATCCAATCGCTGGGAGTACTACAAATTTCTACTCTAGTAGATGAGGACCCTCAAGAGGATATTAATTTCTACTGTCGTAGATGTTGTCCGCCCCCACACAGA
APAF1_2	APAF1	CCAATCGCTGGGAGTACTACTAATTTCTACTATTGTAGATAGAGATATCACCAGCCGCATAAATTTCTACTCTAGTAGATGTTGTCCGCCCCCACACAGATAATTTCTACTGTCGTAGATGAGGACCCTCAAGAGGATAT
APBA1_1	APBA1	GCGCCCTACCCGCGCATGGATAATTTCTACTATTGTAGATGGCTCGTCGGGGGTGTAAGGAAATTTCTACTCTAGTAGATGGGACCCTGCGACCCCGAAGTAATTTCTACTGTCGTAGATCACCGCGGTGAGGACGAGCC
APBA1_2	APBA1	GGCTCGTCGGGGGTGTAAGGTAATTTCTACTATTGTAGATGCGCCCTACCCGCGCATGGAAAATTTCTACTCTAGTAGATCACCGCGGTGAGGACGAGCCTAATTTCTACTGTCGTAGATGGGACCCTGCGACCCCGAAG
APBA2_1	APBA2	GAAGGGTTCCGTTCTGATAGTAATTTCTACTATTGTAGATCAATGGTCTGGAGCAGCCAAAAATTTCTACTCTAGTAGATGCCGTCTGGGTAGTCCTGGCTAATTTCTACTGTCGTAGATGAGGGGGATGCCCAGACGCT
APBA2_2	APBA2	CAATGGTCTGGAGCAGCCAATAATTTCTACTATTGTAGATGAAGGGTTCCGTTCTGATAGAAATTTCTACTCTAGTAGATGAGGGGGATGCCCAGACGCTTAATTTCTACTGTCGTAGATGCCGTCTGGGTAGTCCTGGC
APBA3_1	APBA3	GTCTCCACCAAGAGGATCAATAATTTCTACTATTGTAGATCCGTAGGAACTGGCTGTAGGAAATTTCTACTCTAGTAGATTCGCAGTGCAAGAGGCCCAGTAATTTCTACTGTCGTAGATATCCGACTGAGGCTGCCGGG
APBA3_2	APBA3	CCGTAGGAACTGGCTGTAGGTAATTTCTACTATTGTAGATGTCTCCACCAAGAGGATCAAAAATTTCTACTCTAGTAGATATCCGACTGAGGCTGCCGGGTAATTTCTACTGTCGTAGATTCGCAGTGCAAGAGGCCCAG
APBB1_1	APBB1	CGGGGGCCATCTGTAAGGGCTAATTTCTACTATTGTAGATGCCGTGCGCTCCCTAGGCTGAAATTTCTACTCTAGTAGATACTGTCCCGCCCGACGCCCCTAATTTCTACTGTCGTAGATCGACCTGCCGGCTGGATGGA
APBB1_2	APBB1	GCCGTGCGCTCCCTAGGCTGTAATTTCTACTATTGTAGATCGGGGGCCATCTGTAAGGGCAAATTTCTACTCTAGTAGATCGACCTGCCGGCTGGATGGATAATTTCTACTGTCGTAGATACTGTCCCGCCCGACGCCCC
APBB1IP_1	APBB1IP	TCCACCGAGAGGCAAGTCCATAATTTCTACTATTGTAGATCCTACTAGAGTCCTTAAATGAAATTTCTACTCTAGTAGATAAACTGTATAAAACACGCCATAATTTCTACTGTCGTAGATTAGTTCCGGGTAGATTTCAT
APBB1IP_2	APBB1IP	CCTACTAGAGTCCTTAAATGTAATTTCTACTATTGTAGATTCCACCGAGAGGCAAGTCCAAAATTTCTACTCTAGTAGATTAGTTCCGGGTAGATTTCATTAATTTCTACTGTCGTAGATAAACTGTATAAAACACGCCA
APBB2_1	APBB2	AAGGAGCAACCCTACGCTATTAATTTCTACTATTGTAGATGAGGGTAAAGAGCCCCACCCAAATTTCTACTCTAGTAGATTGGATCCGGTGCAGTGCACATAATTTCTACTGTCGTAGATGCAGCAGCAAATCGCCATTC
APBB2_2	APBB2	GAGGGTAAAGAGCCCCACCCTAATTTCTACTATTGTAGATAAGGAGCAACCCTACGCTATAAATTTCTACTCTAGTAGATGCAGCAGCAAATCGCCATTCTAATTTCTACTGTCGTAGATTGGATCCGGTGCAGTGCACA
APBB3_1	APBB3	GCCTGGGCCACCCGTTACCTTAATTTCTACTATTGTAGATACTAGGCTCATGGCATCCTTAAATTTCTACTCTAGTAGATGGTACCTCTACCCAGCCCAGTAATTTCTACTGTCGTAGATAATGGCCTCGTTCAGCACAT
APBB3_2	APBB3	ACTAGGCTCATGGCATCCTTTAATTTCTACTATTGTAGATGCCTGGGCCACCCGTTACCTAAATTTCTACTCTAGTAGATAATGGCCTCGTTCAGCACATTAATTTCTACTGTCGTAGATGGTACCTCTACCCAGCCCAG
APC_1	APC	CAGGCTACGCTATGCTCTATTAATTTCTACTATTGTAGATCACCGGGGGATGATATGCCAAAATTTCTACTCTAGTAGATCGACTTAGTGAAATTGTAAGTAATTTCTACTGTCGTAGATGGGTTCAACTACACGAATGG
APC_2	APC	CACCGGGGGATGATATGCCATAATTTCTACTATTGTAGATCAGGCTACGCTATGCTCTATAAATTTCTACTCTAGTAGATGGGTTCAACTACACGAATGGTAATTTCTACTGTCGTAGATCGACTTAGTGAAATTGTAAG
APC2_1	APC2	ACGGTAAAGCGCACGCTGCCTAATTTCTACTATTGTAGATACGACGACGATGCACCGTCAAAATTTCTACTCTAGTAGATGCGGAGGGCACGCCGGTCAATAATTTCTACTGTCGTAGATATGGTGCGCACGCGGGCGTC
APC2_2	APC2	ACGACGACGATGCACCGTCATAATTTCTACTATTGTAGATACGGTAAAGCGCACGCTGCCAAATTTCTACTCTAGTAGATATGGTGCGCACGCGGGCGTCTAATTTCTACTGTCGTAGATGCGGAGGGCACGCCGGTCAA
APCDD1_1	APCDD1	CGTGCCCCCTCGGATGATCCTAATTTCTACTATTGTAGATGAACCACGACCATGCCTGCAAAATTTCTACTCTAGTAGATCTCGCAGACGGGGGTCCCTGTAATTTCTACTGTCGTAGATGTAGGCCTTGAAGGTGTTAT
APCDD1_2	APCDD1	GAACCACGACCATGCCTGCATAATTTCTACTATTGTAGATCGTGCCCCCTCGGATGATCCAAATTTCTACTCTAGTAGATGTAGGCCTTGAAGGTGTTATTAATTTCTACTGTCGTAGATCTCGCAGACGGGGGTCCCTG
APCDD1L_1	APCDD1L	ACCGGGCGCCTCAACCAGACTAATTTCTACTATTGTAGATCTGACCCGCGCCTACACCTTAAATTTCTACTCTAGTAGATACTTTCCACGGGCACAGCCGTAATTTCTACTGTCGTAGATAAGGTCCATTAAGGCGTGGA
APCDD1L_2	APCDD1L	CTGACCCGCGCCTACACCTTTAATTTCTACTATTGTAGATACCGGGCGCCTCAACCAGACAAATTTCTACTCTAGTAGATAAGGTCCATTAAGGCGTGGATAATTTCTACTGTCGTAGATACTTTCCACGGGCACAGCCG
APCS_1	APCS	CGGCTCCAGTGCACATCTGTTAATTTCTACTATTGTAGATGTGAAAAAGGGTCTGCGACAAAATTTCTACTCTAGTAGATCGAGCCTATAGTGATCTCTCTAATTTCTACTGTCGTAGATTGTAGAGGCTTCTCCAGCGG
APCS_2	APCS	GTGAAAAAGGGTCTGCGACATAATTTCTACTATTGTAGATCGGCTCCAGTGCACATCTGTAAATTTCTACTCTAGTAGATTGTAGAGGCTTCTCCAGCGGTAATTTCTACTGTCGTAGATCGAGCCTATAGTGATCTCTC
APEH_1	APEH	GTCTGAAAGAAGGACTCGGCTAATTTCTACTATTGTAGATTGTGGACCTCATCGGGGGGAAAATTTCTACTCTAGTAGATACTCGGCTCAGCGCAGCCGGTAATTTCTACTGTCGTAGATCCGAGGGGCGAGGCGTTGGA
APEH_2	APEH	TGTGGACCTCATCGGGGGGATAATTTCTACTATTGTAGATGTCTGAAAGAAGGACTCGGCAAATTTCTACTCTAGTAGATCCGAGGGGCGAGGCGTTGGATAATTTCTACTGTCGTAGATACTCGGCTCAGCGCAGCCGG
APELA_1	APELA	TGCGGTAGGAAAATGAGATTTAATTTCTACTATTGTAGATATTTGACCATGAGAAGAAAAAAATTTCTACTCTAGTAGATTCCTTATCAGCGGACAGAGATAATTTCTACTGTCGTAGATCTTCAGTTAATTTGACCATG
APELA_2	APELA	ATTTGACCATGAGAAGAAAATAATTTCTACTATTGTAGATTGCGGTAGGAAAATGAGATTAAATTTCTACTCTAGTAGATCTTCAGTTAATTTGACCATGTAATTTCTACTGTCGTAGATTCCTTATCAGCGGACAGAGA
APEX1_1	APEX1	ACTCGTTTGTGCTGGTAACATAATTTCTACTATTGTAGATATCCAGGCTCGAAGCCCATCAAATTTCTACTCTAGTAGATATAGGCGATGAGGAGCATGATAATTTCTACTGTCGTAGATTTTGCGGCCGTCTTACTCTT
APEX1_2	APEX1	ATCCAGGCTCGAAGCCCATCTAATTTCTACTATTGTAGATACTCGTTTGTGCTGGTAACAAAATTTCTACTCTAGTAGATTTTGCGGCCGTCTTACTCTTTAATTTCTACTGTCGTAGATATAGGCGATGAGGAGCATGA
APEX2_1	APEX2	CCAGAATAGCCGCTACGGTTTAATTTCTACTATTGTAGATGGACGAGCTGGATGCGGATAAAATTTCTACTCTAGTAGATAAGACTAGCCGCTCAGGCCTTAATTTCTACTGTCGTAGATGAAGCAGCGGTAGCTATCGA
APEX2_2	APEX2	GGACGAGCTGGATGCGGATATAATTTCTACTATTGTAGATCCAGAATAGCCGCTACGGTTAAATTTCTACTCTAGTAGATGAAGCAGCGGTAGCTATCGATAATTTCTACTGTCGTAGATAAGACTAGCCGCTCAGGCCT
APH1A_1	APH1A	GCATCGCTGAGTGAGGACGGTAATTTCTACTATTGTAGATGGCTGCACTTTCGTCGCGTTAAATTTCTACTCTAGTAGATGGCTGATGCACTTGGGCCAGTAATTTCTACTGTCGTAGATGTAGGCAAAGCGGAACACCT
APH1A_2	APH1A	GGCTGCACTTTCGTCGCGTTTAATTTCTACTATTGTAGATGCATCGCTGAGTGAGGACGGAAATTTCTACTCTAGTAGATGTAGGCAAAGCGGAACACCTTAATTTCTACTGTCGTAGATGGCTGATGCACTTGGGCCAG
APH1B_1	APH1B	CCATAGGCCAGCAGTCGCATTAATTTCTACTATTGTAGATTAATATGCAAATCGGAACATAAATTTCTACTCTAGTAGATGTTCATGGCAAGAGTCATTATAATTTCTACTGTCGTAGATTTTGTGAATACCCTATCTGA
APH1B_2	APH1B	TAATATGCAAATCGGAACATTAATTTCTACTATTGTAGATCCATAGGCCAGCAGTCGCATAAATTTCTACTCTAGTAGATTTTGTGAATACCCTATCTGATAATTTCTACTGTCGTAGATGTTCATGGCAAGAGTCATTA
API5_1	API5	GGAATACATGCCCCTCCCTCTAATTTCTACTATTGTAGATTTACAGAAAAATGTCCATTCAAATTTCTACTCTAGTAGATTGCTTACCTCCAACTGTATATAATTTCTACTGTCGTAGATGCATAAAGATGCCTATCAAG
API5_2	API5	TTACAGAAAAATGTCCATTCTAATTTCTACTATTGTAGATGGAATACATGCCCCTCCCTCAAATTTCTACTCTAGTAGATGCATAAAGATGCCTATCAAGTAATTTCTACTGTCGTAGATTGCTTACCTCCAACTGTATA
APIP_1	APIP	CCTCTATAAATAGCCTGAAGTAATTTCTACTATTGTAGATCCCATGCTTCAAGCTAATTCAAATTTCTACTCTAGTAGATTCTTTCCAGGACGGGAGTTTTAATTTCTACTGTCGTAGATGTCTTACAGATATGATGATA
APIP_2	APIP	CCCATGCTTCAAGCTAATTCTAATTTCTACTATTGTAGATCCTCTATAAATAGCCTGAAGAAATTTCTACTCTAGTAGATGTCTTACAGATATGATGATATAATTTCTACTGTCGTAGATTCTTTCCAGGACGGGAGTTT
APLF_1	APLF	GCTTCAATGGTAAGAGCTGATAATTTCTACTATTGTAGATCGCATTCTCTCTATACCCTCAAATTTCTACTCTAGTAGATCTCTCGGCAAGGATTGGCTGTAATTTCTACTGTCGTAGATTGCAATCACATTAAGTAACA
APLF_2	APLF	CGCATTCTCTCTATACCCTCTAATTTCTACTATTGTAGATGCTTCAATGGTAAGAGCTGAAAATTTCTACTCTAGTAGATTGCAATCACATTAAGTAACATAATTTCTACTGTCGTAGATCTCTCGGCAAGGATTGGCTG
APLN_1	APLN	ATCGGGAAGCGGCATCAGGGTAATTTCTACTATTGTAGATCCGATGGGAATGGGCTGGAAAAATTTCTACTCTAGTAGATCTGATGCCGCTTCCCGATGGTAATTTCTACTGTCGTAGATGCGGTCAAGGAGAGCCAGAG
APLN_2	APLN	CCGATGGGAATGGGCTGGAATAATTTCTACTATTGTAGATATCGGGAAGCGGCATCAGGGAAATTTCTACTCTAGTAGATGCGGTCAAGGAGAGCCAGAGTAATTTCTACTGTCGTAGATCTGATGCCGCTTCCCGATGG
APLNR_1	APLNR	GCAAGGAACGCATCGAGGGCTAATTTCTACTATTGTAGATGGACCTTCTTCTGCAAGCTCAAATTTCTACTCTAGTAGATCGCACCACCGGGGACTTGGATAATTTCTACTGTCGTAGATGGTAGCCCACAGGGGCAGCG
APLNR_2	APLNR	GGACCTTCTTCTGCAAGCTCTAATTTCTACTATTGTAGATGCAAGGAACGCATCGAGGGCAAATTTCTACTCTAGTAGATGGTAGCCCACAGGGGCAGCGTAATTTCTACTGTCGTAGATCGCACCACCGGGGACTTGGA
APLP1_1	APLP1	GGCGCCCGCATAGTCCAGCCTAATTTCTACTATTGTAGATCCCTGTGGCTCGGATCGGTTAAATTTCTACTCTAGTAGATCTTCGTGGAGCCTCCGCAGGTAATTTCTACTGTCGTAGATATGGGGATGGCCTGCGTAGC
APLP1_2	APLP1	CCCTGTGGCTCGGATCGGTTTAATTTCTACTATTGTAGATGGCGCCCGCATAGTCCAGCCAAATTTCTACTCTAGTAGATATGGGGATGGCCTGCGTAGCTAATTTCTACTGTCGTAGATCTTCGTGGAGCCTCCGCAGG
APLP2_1	APLP2	CCCTGTCCATTCGGTTGCGGTAATTTCTACTATTGTAGATGTATTGACAACTGGTGCCGGAAATTTCTACTCTAGTAGATGGCATGTCTGACTCAGGGAATAATTTCTACTGTCGTAGATGCATAGCTTCCACTCGGGCC
APLP2_2	APLP2	GTATTGACAACTGGTGCCGGTAATTTCTACTATTGTAGATCCCTGTCCATTCGGTTGCGGAAATTTCTACTCTAGTAGATGCATAGCTTCCACTCGGGCCTAATTTCTACTGTCGTAGATGGCATGTCTGACTCAGGGAA
APMAP_1	APMAP	TTGGACCAGCTGCGGTTCCCTAATTTCTACTATTGTAGATGACTTACCCCCAATATGTGCAAATTTCTACTCTAGTAGATACCGATTCTAGCAGCAAATGTAATTTCTACTGTCGTAGATTGGCAGCTCCTTTAGCGGCA
APMAP_2	APMAP	GACTTACCCCCAATATGTGCTAATTTCTACTATTGTAGATTTGGACCAGCTGCGGTTCCCAAATTTCTACTCTAGTAGATTGGCAGCTCCTTTAGCGGCATAATTTCTACTGTCGTAGATACCGATTCTAGCAGCAAATG
APOA1_1	APOA1	GCGCAGCTTGCTGAAGGTGGTAATTTCTACTATTGTAGATCATGGGCGCGCGCGCGGTCGAAATTTCTACTCTAGTAGATCCCAAGGCGGAGCCTTCAAATAATTTCTACTGTCGTAGATTGGCGCGCGCCCTCTTGGAG
APOA1_2	APOA1	CATGGGCGCGCGCGCGGTCGTAATTTCTACTATTGTAGATGCGCAGCTTGCTGAAGGTGGAAATTTCTACTCTAGTAGATTGGCGCGCGCCCTCTTGGAGTAATTTCTACTGTCGTAGATCCCAAGGCGGAGCCTTCAAA
APOA2_1	APOA2	TCAGTACTTCCAGACCGTGATAATTTCTACTATTGTAGATCCAACATGAAGCTGCTCGCAAAATTTCTACTCTAGTAGATCTTGGCCTCGGCCTGAAGCTTAATTTCTACTGTCGTAGATGTTCGGAGACAGGCAAAGGA
APOA2_2	APOA2	CCAACATGAAGCTGCTCGCATAATTTCTACTATTGTAGATTCAGTACTTCCAGACCGTGAAAATTTCTACTCTAGTAGATGTTCGGAGACAGGCAAAGGATAATTTCTACTGTCGTAGATCTTGGCCTCGGCCTGAAGCT
APOA4_1	APOA4	AATTCGTCAGCGTAGGGCGTTAATTTCTACTATTGTAGATTCGGCACTGGCCGAGATCCTAAATTTCTACTCTAGTAGATCCACCGAGCTGCATGAACGCTAATTTCTACTGTCGTAGATACGGCCTCCTTGGCATTGTT
APOA4_2	APOA4	TCGGCACTGGCCGAGATCCTTAATTTCTACTATTGTAGATAATTCGTCAGCGTAGGGCGTAAATTTCTACTCTAGTAGATACGGCCTCCTTGGCATTGTTTAATTTCTACTGTCGTAGATCCACCGAGCTGCATGAACGC
APOA5_1	APOA5	CACCCATACGCCGAGAGCCTTAATTTCTACTATTGTAGATCGGCCACCCAGGCACGGAAAAAATTTCTACTCTAGTAGATAGCCCACCAGCTCGTGCGCCTAATTTCTACTGTCGTAGATCCTGGGCACTCACGCGGGCT
APOA5_2	APOA5	CGGCCACCCAGGCACGGAAATAATTTCTACTATTGTAGATCACCCATACGCCGAGAGCCTAAATTTCTACTCTAGTAGATCCTGGGCACTCACGCGGGCTTAATTTCTACTGTCGTAGATAGCCCACCAGCTCGTGCGCC
APOB_1	APOB	CACGGATATGATAGTGCTCATAATTTCTACTATTGTAGATTGGCGTAGAGACCCATCACAAAATTTCTACTCTAGTAGATGCAGGCGACCAGTGGGCGAGTAATTTCTACTGTCGTAGATATAGACCCGCCCCTTGTCAA
APOB_2	APOB	TGGCGTAGAGACCCATCACATAATTTCTACTATTGTAGATCACGGATATGATAGTGCTCAAAATTTCTACTCTAGTAGATATAGACCCGCCCCTTGTCAATAATTTCTACTGTCGTAGATGCAGGCGACCAGTGGGCGAG
APOBEC1_1	APOBEC1	GTAGAGCAGACAGGCCTCTTTAATTTCTACTATTGTAGATCCTGATGCTCTCATAATCTGAAATTTCTACTCTAGTAGATTAAAATTAACTTCCACGTGATAATTTCTACTGTCGTAGATGTTGATCCATGTGCCAAAAA
APOBEC1_2	APOBEC1	CCTGATGCTCTCATAATCTGTAATTTCTACTATTGTAGATGTAGAGCAGACAGGCCTCTTAAATTTCTACTCTAGTAGATGTTGATCCATGTGCCAAAAATAATTTCTACTGTCGTAGATTAAAATTAACTTCCACGTGA
APOBEC2_1	APOBEC2	ATAATGCGGTCAGCACACGCTAATTTCTACTATTGTAGATTCCCGGAACTGTACTCCACAAAATTTCTACTCTAGTAGATAAGAAGTTGGCAGGCAGCCGTAATTTCTACTGTCGTAGATTCTGCATGGGCAGCCGCATG
APOBEC2_2	APOBEC2	TCCCGGAACTGTACTCCACATAATTTCTACTATTGTAGATATAATGCGGTCAGCACACGCAAATTTCTACTCTAGTAGATTCTGCATGGGCAGCCGCATGTAATTTCTACTGTCGTAGATAAGAAGTTGGCAGGCAGCCG
APOBEC3A_1	APOBEC3A	GGATGGCTGGGTCGGTCACCTAATTTCTACTATTGTAGATCTGGCTGTCCACAGACACTTAAATTTCTACTCTAGTAGATACTTCCAACTTTAACAATGGTAATTTCTACTGTCGTAGATACCGAGGTGCCATTGTCCAG
APOBEC3A_2	APOBEC3A	CTGGCTGTCCACAGACACTTTAATTTCTACTATTGTAGATGGATGGCTGGGTCGGTCACCAAATTTCTACTCTAGTAGATACCGAGGTGCCATTGTCCAGTAATTTCTACTGTCGTAGATACTTCCAACTTTAACAATGG
APOBEC3B_1	APOBEC3B	AAGCCTCAGTACCACGCAGATAATTTCTACTATTGTAGATGTCCTTCGACGGCGCCAGACAAATTTCTACTCTAGTAGATAAGGCATGAATTGCTGACCTTAATTTCTACTGTCGTAGATCCCTGTCTTTGTCCACAGAT
APOBEC3B_2	APOBEC3B	GTCCTTCGACGGCGCCAGACTAATTTCTACTATTGTAGATAAGCCTCAGTACCACGCAGAAAATTTCTACTCTAGTAGATCCCTGTCTTTGTCCACAGATTAATTTCTACTGTCGTAGATAAGGCATGAATTGCTGACCT
APOBEC3C_1	APOBEC3C	GTTCCGATCGTTGGCTTCCCTAATTTCTACTATTGTAGATAGGAGACAACTGAGCGGCGCAAATTTCTACTCTAGTAGATCCAGGTGACCTGGTACTTTGTAATTTCTACTGTCGTAGATAATTGGAAGTAGAATGTGCC
APOBEC3C_2	APOBEC3C	AGGAGACAACTGAGCGGCGCTAATTTCTACTATTGTAGATGTTCCGATCGTTGGCTTCCCAAATTTCTACTCTAGTAGATAATTGGAAGTAGAATGTGCCTAATTTCTACTGTCGTAGATCCAGGTGACCTGGTACTTTG
APOBEC3D_1	APOBEC3D	CCTCCTGCCTGTGATTCGACTAATTTCTACTATTGTAGATATGGAACCCCTGCCTGCCCTAAATTTCTACTCTAGTAGATGCGGTGGGTGCTCCTCAGGCTAATTTCTACTGTCGTAGATGACCACAGGCTTTCAGTAGG
APOBEC3D_2	APOBEC3D	ATGGAACCCCTGCCTGCCCTTAATTTCTACTATTGTAGATCCTCCTGCCTGTGATTCGACAAATTTCTACTCTAGTAGATGACCACAGGCTTTCAGTAGGTAATTTCTACTGTCGTAGATGCGGTGGGTGCTCCTCAGGC
APOBEC3F_1	APOBEC3F	AGGAGACAGGTGAGTGGTGCTAATTTCTACTATTGTAGATACGCGGGCCCCTGCCTGACTAAATTTCTACTCTAGTAGATGACCATAGGCTTTGCGTAGGTAATTTCTACTGTCGTAGATCCAGCCTGAGCACCACGCAG
APOBEC3F_2	APOBEC3F	ACGCGGGCCCCTGCCTGACTTAATTTCTACTATTGTAGATAGGAGACAGGTGAGTGGTGCAAATTTCTACTCTAGTAGATCCAGCCTGAGCACCACGCAGTAATTTCTACTGTCGTAGATGACCATAGGCTTTGCGTAGG
APOBEC3G_1	APOBEC3G	GCTGTACACGAACTTGCTCCTAATTTCTACTATTGTAGATAGACACTCGATGGATCCACCAAATTTCTACTCTAGTAGATGAACTTAAGTACCACCCAGATAATTTCTACTGTCGTAGATTGAGGTGGAGCGCATGCACA
APOBEC3G_2	APOBEC3G	AGACACTCGATGGATCCACCTAATTTCTACTATTGTAGATGCTGTACACGAACTTGCTCCAAATTTCTACTCTAGTAGATTGAGGTGGAGCGCATGCACATAATTTCTACTGTCGTAGATGAACTTAAGTACCACCCAGA
APOBEC3H_1	APOBEC3H	ACAACAAGCGCCGCCTCAGATAATTTCTACTATTGTAGATGCCTCCCGCCTGTACTACCAAAATTTCTACTCTAGTAGATGTCCAGTCCCATGGACTTGATAATTTCTACTGTCGTAGATACAGCCGAAACATTCCGCTT
APOBEC3H_2	APOBEC3H	GCCTCCCGCCTGTACTACCATAATTTCTACTATTGTAGATACAACAAGCGCCGCCTCAGAAAATTTCTACTCTAGTAGATACAGCCGAAACATTCCGCTTTAATTTCTACTGTCGTAGATGTCCAGTCCCATGGACTTGA
APOBEC4_1	APOBEC4	GAGTCCAATAAGTGGTGGGATAATTTCTACTATTGTAGATGGATTCCCTTATGGGACAACAAATTTCTACTCTAGTAGATCGTATCCAGGCATCACTCTTTAATTTCTACTGTCGTAGATTGCCTCAGCATGGAACCGCG
APOBEC4_2	APOBEC4	GGATTCCCTTATGGGACAACTAATTTCTACTATTGTAGATGAGTCCAATAAGTGGTGGGAAAATTTCTACTCTAGTAGATTGCCTCAGCATGGAACCGCGTAATTTCTACTGTCGTAGATCGTATCCAGGCATCACTCTT
APOBR_1	APOBR	TCGGGTTGCTTAGTTGGGGTTAATTTCTACTATTGTAGATGCCCAACAGCACCAGCCTTCAAATTTCTACTCTAGTAGATCATCCTGGCCCGGTCGGCCCTAATTTCTACTGTCGTAGATGGCTGCCTCTAAGGCCCTCC
APOBR_2	APOBR	GCCCAACAGCACCAGCCTTCTAATTTCTACTATTGTAGATTCGGGTTGCTTAGTTGGGGTAAATTTCTACTCTAGTAGATGGCTGCCTCTAAGGCCCTCCTAATTTCTACTGTCGTAGATCATCCTGGCCCGGTCGGCCC
APOC1_1	APOC1	ATGCGGCTGATGAGTTCCCGTAATTTCTACTATTGTAGATAAACTCCTTCAGCTTATCCAAAATTTCTACTCTAGTAGATGAGCCTTGTCCTCCAGTGTGTAATTTCTACTGTCGTAGATAAGACGATCGACAGAACCAC
APOC1_2	APOC1	AAACTCCTTCAGCTTATCCATAATTTCTACTATTGTAGATATGCGGCTGATGAGTTCCCGAAATTTCTACTCTAGTAGATAAGACGATCGACAGAACCACTAATTTCTACTGTCGTAGATGAGCCTTGTCCTCCAGTGTG
APOC2_1	APOC2	CTGGGAGTCAGCAAAGACAGTAATTTCTACTATTGTAGATCAGTAACTGGAGAGAGATTCAAATTTCTACTCTAGTAGATCATCTACAGCGGGCAGGTATTAATTTCTACTGTCGTAGATAAATCCCAATACCAGGAGGA
APOC2_2	APOC2	CAGTAACTGGAGAGAGATTCTAATTTCTACTATTGTAGATCTGGGAGTCAGCAAAGACAGAAATTTCTACTCTAGTAGATAAATCCCAATACCAGGAGGATAATTTCTACTGTCGTAGATCATCTACAGCGGGCAGGTAT
APOC3_1	APOC3	GTGGCGTGCTTCATGTAACCTAATTTCTACTATTGTAGATAGAGGCCGAGGATGCCTCCCAAATTTCTACTCTAGTAGATGGGAACTGAAGCCATCGGTCTAATTTCTACTGTCGTAGATCATGAAGCACGCCACCAAGA
APOC3_2	APOC3	AGAGGCCGAGGATGCCTCCCTAATTTCTACTATTGTAGATGTGGCGTGCTTCATGTAACCAAATTTCTACTCTAGTAGATCATGAAGCACGCCACCAAGATAATTTCTACTGTCGTAGATGGGAACTGAAGCCATCGGTC
APOC4_1	APOC4	ACCTAGCATGCCAGCCAGAGTAATTTCTACTATTGTAGATCGAGCACCTTCCGGGGCTTCAAATTTCTACTCTAGTAGATTCACCCCCAATGCAGGCCAGTAATTTCTACTGTCGTAGATAGCGACTCATCTTTAGCTTT
APOC4_2	APOC4	CGAGCACCTTCCGGGGCTTCTAATTTCTACTATTGTAGATACCTAGCATGCCAGCCAGAGAAATTTCTACTCTAGTAGATAGCGACTCATCTTTAGCTTTTAATTTCTACTGTCGTAGATTCACCCCCAATGCAGGCCAG
APOD_1	APOD	TCAGTTATGCCATCGGCACCTAATTTCTACTATTGTAGATGCACTGGCTGGCCTCTTCGGAAATTTCTACTCTAGTAGATATTAGTGAGTAGTTGGCCTGTAATTTCTACTGTCGTAGATTCCTGCACCGGAGGATTGGG
APOD_2	APOD	GCACTGGCTGGCCTCTTCGGTAATTTCTACTATTGTAGATTCAGTTATGCCATCGGCACCAAATTTCTACTCTAGTAGATTCCTGCACCGGAGGATTGGGTAATTTCTACTGTCGTAGATATTAGTGAGTAGTTGGCCTG
APOE_1	APOE	GGATTACCTGCGCTGGGTGCTAATTTCTACTATTGTAGATGATGACCTGCAGAAGCGCCTAAATTTCTACTCTAGTAGATGATTTGTAGGCCTTCAACTCTAATTTCTACTGTCGTAGATAGGCGGCCGCACACGTCCTC
APOE_2	APOE	GATGACCTGCAGAAGCGCCTTAATTTCTACTATTGTAGATGGATTACCTGCGCTGGGTGCAAATTTCTACTCTAGTAGATAGGCGGCCGCACACGTCCTCTAATTTCTACTGTCGTAGATGATTTGTAGGCCTTCAACTC
APOF_1	APOF	AGTAGCATAATACAAAGCTGTAATTTCTACTATTGTAGATTGGAGCCCTCGAAGATGCTGAAATTTCTACTCTAGTAGATGCCACATGGCCCCTCTACCCTAATTTCTACTGTCGTAGATGGTGCAGAAATTGGCAGGAC
APOF_2	APOF	TGGAGCCCTCGAAGATGCTGTAATTTCTACTATTGTAGATAGTAGCATAATACAAAGCTGAAATTTCTACTCTAGTAGATGGTGCAGAAATTGGCAGGACTAATTTCTACTGTCGTAGATGCCACATGGCCCCTCTACCC
APOH_1	APOH	CAAACATCGCATGTTGTGGCTAATTTCTACTATTGTAGATACGGGACCACTGTGGAAAATAAATTTCTACTCTAGTAGATGAAGTAAAATGCCCATTCCCTAATTTCTACTGTCGTAGATAAAAGTCGTATAGCGTACGG
APOH_2	APOH	ACGGGACCACTGTGGAAAATTAATTTCTACTATTGTAGATCAAACATCGCATGTTGTGGCAAATTTCTACTCTAGTAGATAAAAGTCGTATAGCGTACGGTAATTTCTACTGTCGTAGATGAAGTAAAATGCCCATTCCC
APOL1_1	APOL1	CCAGCAGTACCATGGACTACTAATTTCTACTATTGTAGATGAAGGTCCACAAAGGCACCAAAATTTCTACTCTAGTAGATCAACTCCATCCCAGGTTCCATAATTTCTACTGTCGTAGATTCCTCATACCCCAACAGGAT
APOL1_2	APOL1	GAAGGTCCACAAAGGCACCATAATTTCTACTATTGTAGATCCAGCAGTACCATGGACTACAAATTTCTACTCTAGTAGATTCCTCATACCCCAACAGGATTAATTTCTACTGTCGTAGATCAACTCCATCCCAGGTTCCA
APOL2_1	APOL2	GTCCAAGTTGCGGGCTTGGGTAATTTCTACTATTGTAGATTCCTTCATGACCATGTGACTAAATTTCTACTCTAGTAGATCTCGGTTGAAAAGGGAGCTTTAATTTCTACTGTCGTAGATTCCCAATCCCTTGTGTGACT
APOL2_2	APOL2	TCCTTCATGACCATGTGACTTAATTTCTACTATTGTAGATGTCCAAGTTGCGGGCTTGGGAAATTTCTACTCTAGTAGATTCCCAATCCCTTGTGTGACTTAATTTCTACTGTCGTAGATCTCGGTTGAAAAGGGAGCTT
APOL3_1	APOL3	GGTTCCAGGGTATATCTCAGTAATTTCTACTATTGTAGATGTGACTGCGGCTGAATTGCCAAATTTCTACTCTAGTAGATGTGGCCTCTTCAGTAAAGCGTAATTTCTACTGTCGTAGATAATACCATTTGCAAGGGCAC
APOL3_2	APOL3	GTGACTGCGGCTGAATTGCCTAATTTCTACTATTGTAGATGGTTCCAGGGTATATCTCAGAAATTTCTACTCTAGTAGATAATACCATTTGCAAGGGCACTAATTTCTACTGTCGTAGATGTGGCCTCTTCAGTAAAGCG
APOL4_1	APOL4	GATGCACTGGGCTAACTTTCTAATTTCTACTATTGTAGATGCGTGACATCACACCCAATGAAATTTCTACTCTAGTAGATAGCCACACGCACAAATCTCTTAATTTCTACTGTCGTAGATCCTTGGAACTGTCCAGCCAC
APOL4_2	APOL4	GCGTGACATCACACCCAATGTAATTTCTACTATTGTAGATGATGCACTGGGCTAACTTTCAAATTTCTACTCTAGTAGATCCTTGGAACTGTCCAGCCACTAATTTCTACTGTCGTAGATAGCCACACGCACAAATCTCT
APOL5_1	APOL5	AAGAGCTGATGCGATGTGACTAATTTCTACTATTGTAGATGTGGCCAAGAGACACATCCCAAATTTCTACTCTAGTAGATGCCATCTGGTAGGCATGAAGTAATTTCTACTGTCGTAGATTCCGAAAGCCTCATGTGATG
APOL5_2	APOL5	GTGGCCAAGAGACACATCCCTAATTTCTACTATTGTAGATAAGAGCTGATGCGATGTGACAAATTTCTACTCTAGTAGATTCCGAAAGCCTCATGTGATGTAATTTCTACTGTCGTAGATGCCATCTGGTAGGCATGAAG
APOL6_1	APOL6	GAGCGTTCCAACGTACCACTTAATTTCTACTATTGTAGATTTCGGGGGACAGATCTCCGTAAATTTCTACTCTAGTAGATGTCATCGCCAGTGTTGTTCCTAATTTCTACTGTCGTAGATGTGCCCTCGCAGACGATATT
APOL6_2	APOL6	TTCGGGGGACAGATCTCCGTTAATTTCTACTATTGTAGATGAGCGTTCCAACGTACCACTAAATTTCTACTCTAGTAGATGTGCCCTCGCAGACGATATTTAATTTCTACTGTCGTAGATGTCATCGCCAGTGTTGTTCC
APOLD1_1	APOLD1	CTCGTAGCCAACGTGGCCGGTAATTTCTACTATTGTAGATACGGCCGACACCAGCAGCGAAAATTTCTACTCTAGTAGATTACAGGGCGATGGAGGCGTTTAATTTCTACTGTCGTAGATGGAGATCGCGGCCACCTGCC
APOLD1_2	APOLD1	ACGGCCGACACCAGCAGCGATAATTTCTACTATTGTAGATCTCGTAGCCAACGTGGCCGGAAATTTCTACTCTAGTAGATGGAGATCGCGGCCACCTGCCTAATTTCTACTGTCGTAGATTACAGGGCGATGGAGGCGTT
APOM_1	APOM	CAGAGGTCCACTTGGGCCAGTAATTTCTACTATTGTAGATCATCCACGCCCAGAGTTGTCAAATTTCTACTCTAGTAGATCCGGAAATGGATCTACCACCTAATTTCTACTGTCGTAGATGGGGCACACAGAGCCCATCT
APOM_2	APOM	CATCCACGCCCAGAGTTGTCTAATTTCTACTATTGTAGATCAGAGGTCCACTTGGGCCAGAAATTTCTACTCTAGTAGATGGGGCACACAGAGCCCATCTTAATTTCTACTGTCGTAGATCCGGAAATGGATCTACCACC
APOO_1	APOO	CCTAACCCCCATTGAACCAATAATTTCTACTATTGTAGATAGAACAGTTGTACCTGACACAAATTTCTACTCTAGTAGATAGAGGTCCGTGGGGCCAGCCTAATTTCTACTGTCGTAGATAAGCCATAAAATTGCACCTA
APOO_2	APOO	AGAACAGTTGTACCTGACACTAATTTCTACTATTGTAGATCCTAACCCCCATTGAACCAAAAATTTCTACTCTAGTAGATAAGCCATAAAATTGCACCTATAATTTCTACTGTCGTAGATAGAGGTCCGTGGGGCCAGCC
APOOL_1	APOOL	CCTGTAGCTCCCCATATATATAATTTCTACTATTGTAGATGCTGCATGTACACTTACAGAAAATTTCTACTCTAGTAGATTAATTATCTACTCACCTACCTAATTTCTACTGTCGTAGATCCTTGCACCAGCCAATGTAA
APOOL_2	APOOL	GCTGCATGTACACTTACAGATAATTTCTACTATTGTAGATCCTGTAGCTCCCCATATATAAAATTTCTACTCTAGTAGATCCTTGCACCAGCCAATGTAATAATTTCTACTGTCGTAGATTAATTATCTACTCACCTACC
APP_1	APP	GGTTGCCGCCACATCCGCCGTAATTTCTACTATTGTAGATACTGGCACACCGTCGCCAAAAAATTTCTACTCTAGTAGATGCATATTGAACACGTGACGATAATTTCTACTGTCGTAGATCCTCGAACCACCTCTTCCAC
APP_2	APP	ACTGGCACACCGTCGCCAAATAATTTCTACTATTGTAGATGGTTGCCGCCACATCCGCCGAAATTTCTACTCTAGTAGATCCTCGAACCACCTCTTCCACTAATTTCTACTGTCGTAGATGCATATTGAACACGTGACGA
APPBP2_1	APPBP2	ATAATAATCACCTACCGTGCTAATTTCTACTATTGTAGATGGCATACAAATGGTGCATCGAAATTTCTACTCTAGTAGATAGCTTTACCAACAGGGACGCTAATTTCTACTGTCGTAGATGCTCAGACATATATGGATAA
APPBP2_2	APPBP2	GGCATACAAATGGTGCATCGTAATTTCTACTATTGTAGATATAATAATCACCTACCGTGCAAATTTCTACTCTAGTAGATGCTCAGACATATATGGATAATAATTTCTACTGTCGTAGATAGCTTTACCAACAGGGACGC
APPL1_1	APPL1	CATCGAAAGAGGTGATCTGATAATTTCTACTATTGTAGATGCTAATATTGGAACAAGCGTAAATTTCTACTCTAGTAGATACCCGAAAGGCTGGATACCTTAATTTCTACTGTCGTAGATTGCTTAGACAATCTCGGCCA
APPL1_2	APPL1	GCTAATATTGGAACAAGCGTTAATTTCTACTATTGTAGATCATCGAAAGAGGTGATCTGAAAATTTCTACTCTAGTAGATTGCTTAGACAATCTCGGCCATAATTTCTACTGTCGTAGATACCCGAAAGGCTGGATACCT
APPL2_1	APPL2	GGCAGTCGCGATCAAGTTGATAATTTCTACTATTGTAGATGAGCATGACCTCTCAATGGCAAATTTCTACTCTAGTAGATTTCACCCAAGGCGGGAATCTTAATTTCTACTGTCGTAGATCTTTCTGTACTGCAGCGCGT
APPL2_2	APPL2	GAGCATGACCTCTCAATGGCTAATTTCTACTATTGTAGATGGCAGTCGCGATCAAGTTGAAAATTTCTACTCTAGTAGATCTTTCTGTACTGCAGCGCGTTAATTTCTACTGTCGTAGATTTCACCCAAGGCGGGAATCT
APRT_1	APRT	CCCTGACAGGCCTAGACTCCTAATTTCTACTATTGTAGATGTCGATGCGGCCCCCGTGGGAAATTTCTACTCTAGTAGATGGTGTCGCGCCAGGAGGCCGTAATTTCTACTGTCGTAGATGACTGGGCTGCGTGCTCATC
APRT_2	APRT	GTCGATGCGGCCCCCGTGGGTAATTTCTACTATTGTAGATCCCTGACAGGCCTAGACTCCAAATTTCTACTCTAGTAGATGACTGGGCTGCGTGCTCATCTAATTTCTACTGTCGTAGATGGTGTCGCGCCAGGAGGCCG
APTX_1	APTX	ATAGGTAGGAGTCAATCCCATAATTTCTACTATTGTAGATTATAGAATCACTGTTGCCTGAAATTTCTACTCTAGTAGATCCGTGGACCTCCATTTCCAGTAATTTCTACTGTCGTAGATGGCGTGGCCCAGAGACCAAG
APTX_2	APTX	TATAGAATCACTGTTGCCTGTAATTTCTACTATTGTAGATATAGGTAGGAGTCAATCCCAAAATTTCTACTCTAGTAGATGGCGTGGCCCAGAGACCAAGTAATTTCTACTGTCGTAGATCCGTGGACCTCCATTTCCAG
AQP1_1	AQP1	CGTGCCCTCATGTACATCATTAATTTCTACTATTGTAGATCCACCGGGTATTTGAAGCCCAAATTTCTACTCTAGTAGATGATGATCTCGATGCCCAGGCTAATTTCTACTGTCGTAGATGGACAACGTGAAGGTGTCGC
AQP1_2	AQP1	CCACCGGGTATTTGAAGCCCTAATTTCTACTATTGTAGATCGTGCCCTCATGTACATCATAAATTTCTACTCTAGTAGATGGACAACGTGAAGGTGTCGCTAATTTCTACTGTCGTAGATGATGATCTCGATGCCCAGGC
AQP10_1	AQP10	AAGGGGCCCACCTGAATCCATAATTTCTACTATTGTAGATCGCAGTGATCCTACCTACCAAAATTTCTACTCTAGTAGATCGTCTGTCCAGGATGGCCAATAATTTCTACTGTCGTAGATGCCACCTATCCTGCCCCCTA
AQP10_2	AQP10	CGCAGTGATCCTACCTACCATAATTTCTACTATTGTAGATAAGGGGCCCACCTGAATCCAAAATTTCTACTCTAGTAGATGCCACCTATCCTGCCCCCTATAATTTCTACTGTCGTAGATCGTCTGTCCAGGATGGCCAA
AQP11_1	AQP11	AGCAAGTCGACTCGGATGGGTAATTTCTACTATTGTAGATTCGCTTGTGCATGGCCTGACAAATTTCTACTCTAGTAGATACAAGGCGCTTGTGCAGTACTAATTTCTACTGTCGTAGATGGTCCGAGCTGCAGGACACC
AQP11_2	AQP11	TCGCTTGTGCATGGCCTGACTAATTTCTACTATTGTAGATAGCAAGTCGACTCGGATGGGAAATTTCTACTCTAGTAGATGGTCCGAGCTGCAGGACACCTAATTTCTACTGTCGTAGATACAAGGCGCTTGTGCAGTAC
AQP12A_1	AQP12A	CTCATGGCCGAGCAGTCTCTTAATTTCTACTATTGTAGATGGAGGGTCAGATGGAAACAAAAATTTCTACTCTAGTAGATATAGGCGCCCACTGGGAGCATAATTTCTACTGTCGTAGATCTGGCGCACGGGGTCACCTT
AQP12A_2	AQP12A	GGAGGGTCAGATGGAAACAATAATTTCTACTATTGTAGATCTCATGGCCGAGCAGTCTCTAAATTTCTACTCTAGTAGATCTGGCGCACGGGGTCACCTTTAATTTCTACTGTCGTAGATATAGGCGCCCACTGGGAGCA
AQP12B_1	AQP12B	TCGGCCATGAGGAACTCCTGTAATTTCTACTATTGTAGATCTGGAGATGAGGACGCTGGTAAATTTCTACTCTAGTAGATGGAGGGTCAGATGGAAACAATAATTTCTACTGTCGTAGATATAGGCGCCCACTGGGAGCA
AQP12B_2	AQP12B	CTGGAGATGAGGACGCTGGTTAATTTCTACTATTGTAGATTCGGCCATGAGGAACTCCTGAAATTTCTACTCTAGTAGATATAGGCGCCCACTGGGAGCATAATTTCTACTGTCGTAGATGGAGGGTCAGATGGAAACAA
AQP2_1	AQP2	CGCGGATGTCTGCTGGCGTGTAATTTCTACTATTGTAGATGTTCTCCGAGCCGCCTTCTAAAATTTCTACTCTAGTAGATGCAGAGTTCCTGGCCACACTTAATTTCTACTGTCGTAGATATGTGGGCCCCGCTTATGTG
AQP2_2	AQP2	GTTCTCCGAGCCGCCTTCTATAATTTCTACTATTGTAGATCGCGGATGTCTGCTGGCGTGAAATTTCTACTCTAGTAGATATGTGGGCCCCGCTTATGTGTAATTTCTACTGTCGTAGATGCAGAGTTCCTGGCCACACT
AQP3_1	AQP3	GCTGCGGGGAGATGCTCCACTAATTTCTACTATTGTAGATGGGGTCAACAATGGCCAGCAAAATTTCTACTCTAGTAGATTTTCGGGCCCCAATGGCACATAATTTCTACTGTCGTAGATAGAGACCTGGCCAGCGATGA
AQP3_2	AQP3	GGGGTCAACAATGGCCAGCATAATTTCTACTATTGTAGATGCTGCGGGGAGATGCTCCACAAATTTCTACTCTAGTAGATAGAGACCTGGCCAGCGATGATAATTTCTACTGTCGTAGATTTTCGGGCCCCAATGGCACA
AQP4_1	AQP4	GCCATATCAGCGGTGGCCACTAATTTCTACTATTGTAGATCCGGTCGACATGGTTCTCATAAATTTCTACTCTAGTAGATCCATGATAACTGCAGGTCCATAATTTCTACTGTCGTAGATAAACGGACTGATGTCACTGG
AQP4_2	AQP4	CCGGTCGACATGGTTCTCATTAATTTCTACTATTGTAGATGCCATATCAGCGGTGGCCACAAATTTCTACTCTAGTAGATAAACGGACTGATGTCACTGGTAATTTCTACTGTCGTAGATCCATGATAACTGCAGGTCCA
AQP5_1	AQP5	GCCTCCACTGACTCCCGCCGTAATTTCTACTATTGTAGATGCTCAACAACAACACAACGCAAATTTCTACTCTAGTAGATCCGGGCATTGAGCGGTGCCATAATTTCTACTGTCGTAGATTATGGCCAGGCCAAACGCCA
AQP5_2	AQP5	GCTCAACAACAACACAACGCTAATTTCTACTATTGTAGATGCCTCCACTGACTCCCGCCGAAATTTCTACTCTAGTAGATTATGGCCAGGCCAAACGCCATAATTTCTACTGTCGTAGATCCGGGCATTGAGCGGTGCCA
AQP6_1	AQP6	ACCGACAGCCGTCAGACATCTAATTTCTACTATTGTAGATTCGTAGGCTCCCACATCTCTAAATTTCTACTCTAGTAGATTTTGGCGTGGGCTCAGTCATTAATTTCTACTGTCGTAGATGGGAGACATCCGAGAGACCC
AQP6_2	AQP6	TCGTAGGCTCCCACATCTCTTAATTTCTACTATTGTAGATACCGACAGCCGTCAGACATCAAATTTCTACTCTAGTAGATGGGAGACATCCGAGAGACCCTAATTTCTACTGTCGTAGATTTTGGCGTGGGCTCAGTCAT
AQP7_1	AQP7	GCAAAGGTCACAGCTGCGTTTAATTTCTACTATTGTAGATAAGGGACACCCCGATGATGAAAATTTCTACTCTAGTAGATGGTGGACAGCTGATGGTGACTAATTTCTACTGTCGTAGATTCAGGCGTGGCTGACCGGGA
AQP7_2	AQP7	AAGGGACACCCCGATGATGATAATTTCTACTATTGTAGATGCAAAGGTCACAGCTGCGTTAAATTTCTACTCTAGTAGATTCAGGCGTGGCTGACCGGGATAATTTCTACTGTCGTAGATGGTGGACAGCTGATGGTGAC
AQP8_1	AQP8	GGGCTCGTGATTGCCACGCTTAATTTCTACTATTGTAGATATCGGGTGCCTGTCGGTCATAAATTTCTACTCTAGTAGATGTACCAGGACACTCGCCACCTAATTTCTACTGTCGTAGATAGAACCTCTCCTCAGGACTC
AQP8_2	AQP8	ATCGGGTGCCTGTCGGTCATTAATTTCTACTATTGTAGATGGGCTCGTGATTGCCACGCTAAATTTCTACTCTAGTAGATAGAACCTCTCCTCAGGACTCTAATTTCTACTGTCGTAGATGTACCAGGACACTCGCCACC
AQP9_1	AQP9	CAACATACCCAGCTCCGTATTAATTTCTACTATTGTAGATGGAGGGGTCATCACTATCAAAAATTTCTACTCTAGTAGATATAGATGGACTTATGTCCTTTAATTTCTACTGTCGTAGATTGTGGGAGCCCAGTTCTTGG
AQP9_2	AQP9	GGAGGGGTCATCACTATCAATAATTTCTACTATTGTAGATCAACATACCCAGCTCCGTATAAATTTCTACTCTAGTAGATTGTGGGAGCCCAGTTCTTGGTAATTTCTACTGTCGTAGATATAGATGGACTTATGTCCTT
AQR_1	AQR	TGGTAACATCTGCACGAACTTAATTTCTACTATTGTAGATGAAGAAGTCAAACGATTGCAAAATTTCTACTCTAGTAGATGAATAATGTGCACTACTTGGTAATTTCTACTGTCGTAGATAACACATCTTGAAGGCGGCA
AQR_2	AQR	GAAGAAGTCAAACGATTGCATAATTTCTACTATTGTAGATTGGTAACATCTGCACGAACTAAATTTCTACTCTAGTAGATAACACATCTTGAAGGCGGCATAATTTCTACTGTCGTAGATGAATAATGTGCACTACTTGG
AR_1	AR	GGGGGGATTGCATGTACGCCTAATTTCTACTATTGTAGATACCGCACCTGATGTGTGGTAAAATTTCTACTCTAGTAGATACTGGCTCTGGCCGGACCGCTAATTTCTACTGTCGTAGATTGCTGGCGCACAGGTACTTC
AR_2	AR	ACCGCACCTGATGTGTGGTATAATTTCTACTATTGTAGATGGGGGGATTGCATGTACGCCAAATTTCTACTCTAGTAGATTGCTGGCGCACAGGTACTTCTAATTTCTACTGTCGTAGATACTGGCTCTGGCCGGACCGC
ARAF_1	ARAF	ATGACCCGGCCGGGATTTGCTAATTTCTACTATTGTAGATCATGCCCCCTGCAGACGAAAAAATTTCTACTCTAGTAGATGCAACTCATTCAGGGGGCGGTAATTTCTACTGTCGTAGATAGGGCGGTGGCATGGCGATG
ARAF_2	ARAF	CATGCCCCCTGCAGACGAAATAATTTCTACTATTGTAGATATGACCCGGCCGGGATTTGCAAATTTCTACTCTAGTAGATAGGGCGGTGGCATGGCGATGTAATTTCTACTGTCGTAGATGCAACTCATTCAGGGGGCGG
ARAP1_1	ARAP1	AGCGGCTGGGACGCCTACCCTAATTTCTACTATTGTAGATCGACCACGGCCACGTACAGCAAATTTCTACTCTAGTAGATACGGGCCGTGCGCGTGGCCATAATTTCTACTGTCGTAGATAGCCGGCGCTGGTGTGTCCT
ARAP1_2	ARAP1	CGACCACGGCCACGTACAGCTAATTTCTACTATTGTAGATAGCGGCTGGGACGCCTACCCAAATTTCTACTCTAGTAGATAGCCGGCGCTGGTGTGTCCTTAATTTCTACTGTCGTAGATACGGGCCGTGCGCGTGGCCA
ARAP2_1	ARAP2	TGCTAAGACATCGACCTGTATAATTTCTACTATTGTAGATGACTCCGTTAATAGGCACAGAAATTTCTACTCTAGTAGATTAACAGTCTCCAACTGCGGTTAATTTCTACTGTCGTAGATGTCCTAAAGATCTATGCTGT
ARAP2_2	ARAP2	GACTCCGTTAATAGGCACAGTAATTTCTACTATTGTAGATTGCTAAGACATCGACCTGTAAAATTTCTACTCTAGTAGATGTCCTAAAGATCTATGCTGTTAATTTCTACTGTCGTAGATTAACAGTCTCCAACTGCGGT
ARAP3_1	ARAP3	GGTATACACCTTCCAGCCGGTAATTTCTACTATTGTAGATGTGTTCCGCACAGAGAGCGAAAATTTCTACTCTAGTAGATGGGGTGGTCATCTGCAAGCATAATTTCTACTGTCGTAGATCAGCGGCTTCCTGTACTGCA
ARAP3_2	ARAP3	GTGTTCCGCACAGAGAGCGATAATTTCTACTATTGTAGATGGTATACACCTTCCAGCCGGAAATTTCTACTCTAGTAGATCAGCGGCTTCCTGTACTGCATAATTTCTACTGTCGTAGATGGGGTGGTCATCTGCAAGCA
ARC_1	ARC	CGACCGACCGGTGCAGCCCCTAATTTCTACTATTGTAGATGCCGGCCCGTTCATGTGATTAAATTTCTACTCTAGTAGATGGTGCGTCCGCCGCACGTGCTAATTTCTACTGTCGTAGATCACGAGCGACTCGCAGCGCT
ARC_2	ARC	GCCGGCCCGTTCATGTGATTTAATTTCTACTATTGTAGATCGACCGACCGGTGCAGCCCCAAATTTCTACTCTAGTAGATCACGAGCGACTCGCAGCGCTTAATTTCTACTGTCGTAGATGGTGCGTCCGCCGCACGTGC
ARCN1_1	ARCN1	TGGAAATGACCCGAACTCGGTAATTTCTACTATTGTAGATGTTGCTTCAGAAGTACGCTTAAATTTCTACTCTAGTAGATCGACGCATCTCAGCCTTAGCTAATTTCTACTGTCGTAGATGCGGATTTGGCAGCTCTGCA
ARCN1_2	ARCN1	GTTGCTTCAGAAGTACGCTTTAATTTCTACTATTGTAGATTGGAAATGACCCGAACTCGGAAATTTCTACTCTAGTAGATGCGGATTTGGCAGCTCTGCATAATTTCTACTGTCGTAGATCGACGCATCTCAGCCTTAGC
AREG_1	AREG	GGGGGGCTTAACTACCTGTTTAATTTCTACTATTGTAGATAGGTTACCTCAAGAAGTGAGAAATTTCTACTCTAGTAGATTGAGTAGTCATAGTCGGCTCTAATTTCTACTGTCGTAGATAGCGCCGGTGAATCCTCACC
AREG_2	AREG	AGGTTACCTCAAGAAGTGAGTAATTTCTACTATTGTAGATGGGGGGCTTAACTACCTGTTAAATTTCTACTCTAGTAGATAGCGCCGGTGAATCCTCACCTAATTTCTACTGTCGTAGATTGAGTAGTCATAGTCGGCTC
AREL1_1	AREL1	TGACTACGTGCGGGGAAATTTAATTTCTACTATTGTAGATATAACGCCCAGCCTTGCGCAAAATTTCTACTCTAGTAGATATATGTACCTGCCGAAGCTCTAATTTCTACTGTCGTAGATGCTCAAACCATTCCCGGCGA
AREL1_2	AREL1	ATAACGCCCAGCCTTGCGCATAATTTCTACTATTGTAGATTGACTACGTGCGGGGAAATTAAATTTCTACTCTAGTAGATGCTCAAACCATTCCCGGCGATAATTTCTACTGTCGTAGATATATGTACCTGCCGAAGCTC
ARF1_1	ARF1	ACACTGGCTGCCCGGCAGGCTAATTTCTACTATTGTAGATGCGAACACCAGGAGGACAGCAAATTTCTACTCTAGTAGATTAGAGGATCGTGGTCTTCCCTAATTTCTACTGTCGTAGATGCACCCAGGCTTCAACGTGG
ARF1_2	ARF1	GCGAACACCAGGAGGACAGCTAATTTCTACTATTGTAGATACACTGGCTGCCCGGCAGGCAAATTTCTACTCTAGTAGATGCACCCAGGCTTCAACGTGGTAATTTCTACTGTCGTAGATTAGAGGATCGTGGTCTTCCC
ARF3_1	ARF3	CTCGCTCCCGATCATTGCTGTAATTTCTACTATTGTAGATAGAGGGGTCGAATCTTGTCCAAATTTCTACTCTAGTAGATGACCCCTCTGGAGACACTACTAATTTCTACTGTCGTAGATGCTTGTATAGGATGGTGGTC
ARF3_2	ARF3	AGAGGGGTCGAATCTTGTCCTAATTTCTACTATTGTAGATCTCGCTCCCGATCATTGCTGAAATTTCTACTCTAGTAGATGCTTGTATAGGATGGTGGTCTAATTTCTACTGTCGTAGATGACCCCTCTGGAGACACTAC
ARF4_1	ARF4	AGTTTATACAGAATGGTTGTTAATTTCTACTATTGTAGATTGTGGTAGATAGCAACGATCAAATTTCTACTCTAGTAGATAGAGAGGCCTAATTCTATCTTAATTTCTACTGTCGTAGATAAAACATACAGTATCCCTTA
ARF4_2	ARF4	TGTGGTAGATAGCAACGATCTAATTTCTACTATTGTAGATAGTTTATACAGAATGGTTGTAAATTTCTACTCTAGTAGATAAAACATACAGTATCCCTTATAATTTCTACTGTCGTAGATAGAGAGGCCTAATTCTATCT
ARF5_1	ARF5	GCGGATCTTCGGGAAGAAGCTAATTTCTACTATTGTAGATTTGGACCCGCTCCCGGTCATAAATTTCTACTCTAGTAGATTCTGCAGGCTTCAATGTAGATAATTTCTACTGTCGTAGATCGTTGCAGTTGGCTTGGATG
ARF5_2	ARF5	TTGGACCCGCTCCCGGTCATTAATTTCTACTATTGTAGATGCGGATCTTCGGGAAGAAGCAAATTTCTACTCTAGTAGATCGTTGCAGTTGGCTTGGATGTAATTTCTACTGTCGTAGATTCTGCAGGCTTCAATGTAGA
ARF6_1	ARF6	AGTGTAGTAATGCCGCCAGATAATTTCTACTATTGTAGATTAGTGGACTGCGCCGACCGCAAATTTCTACTCTAGTAGATGGCCTGGACGCGGCCGGCAATAATTTCTACTGTCGTAGATGGCCGCGTCCAGGCCCAACA
ARF6_2	ARF6	TAGTGGACTGCGCCGACCGCTAATTTCTACTATTGTAGATAGTGTAGTAATGCCGCCAGAAAATTTCTACTCTAGTAGATGGCCGCGTCCAGGCCCAACATAATTTCTACTGTCGTAGATGGCCTGGACGCGGCCGGCAA
ARFGAP1_1	ARFGAP1	GGAACACGCCACCGCCTCAGTAATTTCTACTATTGTAGATAGTGTGGCGCGTTCAATCCTAAATTTCTACTCTAGTAGATGGGTCACAAGCAGCAGCCGGTAATTTCTACTGTCGTAGATCGAGGAGGCGGTCACACTCT
ARFGAP1_2	ARFGAP1	AGTGTGGCGCGTTCAATCCTTAATTTCTACTATTGTAGATGGAACACGCCACCGCCTCAGAAATTTCTACTCTAGTAGATCGAGGAGGCGGTCACACTCTTAATTTCTACTGTCGTAGATGGGTCACAAGCAGCAGCCGG
ARFGAP2_1	ARFGAP2	GACTGCGGCGCCAAGAATCCTAATTTCTACTATTGTAGATCGCCGACCTGCATACACCTCAAATTTCTACTCTAGTAGATGATAGACAACATGAGTAGTGTAATTTCTACTGTCGTAGATAGTGAGATTGAGCGGCAGGC
ARFGAP2_2	ARFGAP2	CGCCGACCTGCATACACCTCTAATTTCTACTATTGTAGATGACTGCGGCGCCAAGAATCCAAATTTCTACTCTAGTAGATAGTGAGATTGAGCGGCAGGCTAATTTCTACTGTCGTAGATGATAGACAACATGAGTAGTG
ARFGAP3_1	ARFGAP3	AGTTGCGATGCATGCAAGTCTAATTTCTACTATTGTAGATAGGTGAGTGACACAGCGTGGAAATTTCTACTCTAGTAGATCAAATCCCATGCCGAGTCTGTAATTTCTACTGTCGTAGATGATACCACCTTGGCCAGGTC
ARFGAP3_2	ARFGAP3	AGGTGAGTGACACAGCGTGGTAATTTCTACTATTGTAGATAGTTGCGATGCATGCAAGTCAAATTTCTACTCTAGTAGATGATACCACCTTGGCCAGGTCTAATTTCTACTGTCGTAGATCAAATCCCATGCCGAGTCTG
ARFGEF1_1	ARFGEF1	GGTCTCATGAACTACGATCCTAATTTCTACTATTGTAGATGACATACCTGTAAGCAATCTAAATTTCTACTCTAGTAGATTGTCGCCATTACAGGTTGGGTAATTTCTACTGTCGTAGATCCTGAACATTACTCATACCA
ARFGEF1_2	ARFGEF1	GACATACCTGTAAGCAATCTTAATTTCTACTATTGTAGATGGTCTCATGAACTACGATCCAAATTTCTACTCTAGTAGATCCTGAACATTACTCATACCATAATTTCTACTGTCGTAGATTGTCGCCATTACAGGTTGGG
ARFGEF2_1	ARFGEF2	GAAGGCATCCGATGTGCAATTAATTTCTACTATTGTAGATAATCACAGTCGTAGTTGACAAAATTTCTACTCTAGTAGATTGATCCTAGGAATCGGATGCTAATTTCTACTGTCGTAGATCGCCTACCTGGAGAAGCCCA
ARFGEF2_2	ARFGEF2	AATCACAGTCGTAGTTGACATAATTTCTACTATTGTAGATGAAGGCATCCGATGTGCAATAAATTTCTACTCTAGTAGATCGCCTACCTGGAGAAGCCCATAATTTCTACTGTCGTAGATTGATCCTAGGAATCGGATGC
ARFGEF3_1	ARFGEF3	CCGAATGGTCCTCGGGTGTATAATTTCTACTATTGTAGATGAGACAGGGCGGCAGTTCGCAAATTTCTACTCTAGTAGATGAGCTCCCCGCCATTCGACCTAATTTCTACTGTCGTAGATCACGCAGATCCAGTCGGGAT
ARFGEF3_2	ARFGEF3	GAGACAGGGCGGCAGTTCGCTAATTTCTACTATTGTAGATCCGAATGGTCCTCGGGTGTAAAATTTCTACTCTAGTAGATCACGCAGATCCAGTCGGGATTAATTTCTACTGTCGTAGATGAGCTCCCCGCCATTCGACC
ARFIP1_1	ARFIP1	GCTATAATGCCGATACCCAGTAATTTCTACTATTGTAGATGTGTACTCGACAGATTATCTAAATTTCTACTCTAGTAGATACAATACCAAAGAGGGTGTTTAATTTCTACTGTCGTAGATTGAGAGACCAAGTCCAGATG
ARFIP1_2	ARFIP1	GTGTACTCGACAGATTATCTTAATTTCTACTATTGTAGATGCTATAATGCCGATACCCAGAAATTTCTACTCTAGTAGATTGAGAGACCAAGTCCAGATGTAATTTCTACTGTCGTAGATACAATACCAAAGAGGGTGTT
ARFIP2_1	ARFIP2	GTCGAGGCTCACGGACTGTGTAATTTCTACTATTGTAGATATTGAGGTTGGGTCCTGACAAAATTTCTACTCTAGTAGATACATCGTCAAGAAATGGGGCTAATTTCTACTGTCGTAGATGGGTCTGGCCGCCATCCATC
ARFIP2_2	ARFIP2	ATTGAGGTTGGGTCCTGACATAATTTCTACTATTGTAGATGTCGAGGCTCACGGACTGTGAAATTTCTACTCTAGTAGATGGGTCTGGCCGCCATCCATCTAATTTCTACTGTCGTAGATACATCGTCAAGAAATGGGGC
ARFRP1_1	ARFRP1	TGCGGAGTGTCACGGCGTCATAATTTCTACTATTGTAGATTGGAGCAGTCGAAAACCCGAAAATTTCTACTCTAGTAGATACCGACGAGGAGAGGCTGGCTAATTTCTACTGTCGTAGATCTCCTCTCCCCAGTCGGCAC
ARFRP1_2	ARFRP1	TGGAGCAGTCGAAAACCCGATAATTTCTACTATTGTAGATTGCGGAGTGTCACGGCGTCAAAATTTCTACTCTAGTAGATCTCCTCTCCCCAGTCGGCACTAATTTCTACTGTCGTAGATACCGACGAGGAGAGGCTGGC
ARG1_1	ARG1	ACAAGACCTGTGGTCTCCGCTAATTTCTACTATTGTAGATCGATGTGCCAGGATTCTCCTAAATTTCTACTCTAGTAGATAATTGTTCAGCCACGAGGAGTAATTTCTACTGTCGTAGATCATGGACAACCTGTATCTTT
ARG1_2	ARG1	CGATGTGCCAGGATTCTCCTTAATTTCTACTATTGTAGATACAAGACCTGTGGTCTCCGCAAATTTCTACTCTAGTAGATCATGGACAACCTGTATCTTTTAATTTCTACTGTCGTAGATAATTGTTCAGCCACGAGGAG
ARG2_1	ARG2	CAGCCTGGCAATCGGTACCATAATTTCTACTATTGTAGATTCCCTTTCATAGGTACCACAAAATTTCTACTCTAGTAGATATCCTGAAGAAATCCGTCCATAATTTCTACTGTCGTAGATCCATGAGAGATATTGATCGA
ARG2_2	ARG2	TCCCTTTCATAGGTACCACATAATTTCTACTATTGTAGATCAGCCTGGCAATCGGTACCAAAATTTCTACTCTAGTAGATCCATGAGAGATATTGATCGATAATTTCTACTGTCGTAGATATCCTGAAGAAATCCGTCCA
ARGFX_1	ARGFX	AGGAACCGGCGATTCAAATTTAATTTCTACTATTGTAGATACCCACCAACAGTATGAGGAAAATTTCTACTCTAGTAGATCTGTTGACTCCGGTAGGTCGTAATTTCTACTGTCGTAGATTACAGCTCCCTTCCATCTCA
ARGFX_2	ARGFX	ACCCACCAACAGTATGAGGATAATTTCTACTATTGTAGATAGGAACCGGCGATTCAAATTAAATTTCTACTCTAGTAGATTACAGCTCCCTTCCATCTCATAATTTCTACTGTCGTAGATCTGTTGACTCCGGTAGGTCG
ARGLU1_1	ARGLU1	GAACGCTTCCGCACGCGCTCTAATTTCTACTATTGTAGATGCTGCCGCTCGAACTCCGCTAAATTTCTACTCTAGTAGATGGGCGCACGGTGAGCAAGCGTAATTTCTACTGTCGTAGATGCTTCCTCCACCCTTCGGAG
ARGLU1_2	ARGLU1	GCTGCCGCTCGAACTCCGCTTAATTTCTACTATTGTAGATGAACGCTTCCGCACGCGCTCAAATTTCTACTCTAGTAGATGCTTCCTCCACCCTTCGGAGTAATTTCTACTGTCGTAGATGGGCGCACGGTGAGCAAGCG
ARHGAP1_1	ARHGAP1	CCTGAGCGAGCTGAGCGAGCTAATTTCTACTATTGTAGATATCCGAGGGCCAGTTCTTCTAAATTTCTACTCTAGTAGATGTGCCTGTCGAATGCCCCCCTAATTTCTACTGTCGTAGATGCCGACCTCCGGAAGATGCC
ARHGAP1_2	ARHGAP1	ATCCGAGGGCCAGTTCTTCTTAATTTCTACTATTGTAGATCCTGAGCGAGCTGAGCGAGCAAATTTCTACTCTAGTAGATGCCGACCTCCGGAAGATGCCTAATTTCTACTGTCGTAGATGTGCCTGTCGAATGCCCCCC
ARHGAP10_1	ARHGAP10	GTCGCAGCGATGAGGTTCTTTAATTTCTACTATTGTAGATCTGGACATACAGGTAGCCTTAAATTTCTACTCTAGTAGATCCTCGTGTTTCAACGGCACTTAATTTCTACTGTCGTAGATACATAGGCAGATATCCAAGT
ARHGAP10_2	ARHGAP10	CTGGACATACAGGTAGCCTTTAATTTCTACTATTGTAGATGTCGCAGCGATGAGGTTCTTAAATTTCTACTCTAGTAGATACATAGGCAGATATCCAAGTTAATTTCTACTGTCGTAGATCCTCGTGTTTCAACGGCACT
ARHGAP11A_1	ARHGAP11A	CCGGATGTCTTGGACAGGACTAATTTCTACTATTGTAGATTCTGTACAGAATGGATGTTCAAATTTCTACTCTAGTAGATCCTCTGGGCTATCTTCTAAATAATTTCTACTGTCGTAGATCATCCCCGCTAAGAGGGCTA
ARHGAP11A_2	ARHGAP11A	TCTGTACAGAATGGATGTTCTAATTTCTACTATTGTAGATCCGGATGTCTTGGACAGGACAAATTTCTACTCTAGTAGATCATCCCCGCTAAGAGGGCTATAATTTCTACTGTCGTAGATCCTCTGGGCTATCTTCTAAA
ARHGAP11A-SCG5_1	ARHGAP11A-SCG5	GTAGTTCACATCGATACAAGTAATTTCTACTATTGTAGATGGTGCAAATATTACTGCAAGAAATTTCTACTCTAGTAGATATAGTTCAACAATATGCTCATAATTTCTACTGTCGTAGATATCCTGGAAAAGATACCAGC
ARHGAP11A-SCG5_2	ARHGAP11A-SCG5	GGTGCAAATATTACTGCAAGTAATTTCTACTATTGTAGATGTAGTTCACATCGATACAAGAAATTTCTACTCTAGTAGATATCCTGGAAAAGATACCAGCTAATTTCTACTGTCGTAGATATAGTTCAACAATATGCTCA
ARHGAP11B_1	ARHGAP11B	TAGTTCAACAATATGCTCACTAATTTCTACTATTGTAGATGAAGAACATATTCATACCGAAAATTTCTACTCTAGTAGATATACATGAACTGTGTGGTCATAATTTCTACTGTCGTAGATGCTGTACCAGAATATGGACA
ARHGAP11B_2	ARHGAP11B	GAAGAACATATTCATACCGATAATTTCTACTATTGTAGATTAGTTCAACAATATGCTCACAAATTTCTACTCTAGTAGATGCTGTACCAGAATATGGACATAATTTCTACTGTCGTAGATATACATGAACTGTGTGGTCA
ARHGAP12_1	ARHGAP12	GCAGTAATCAGTCCAAACCATAATTTCTACTATTGTAGATGCAGACCAGCTACCTGCTTAAAATTTCTACTCTAGTAGATTAGTGGCTCAAGCATGTTGATAATTTCTACTGTCGTAGATGACCCAGTTATAATCAAGGT
ARHGAP12_2	ARHGAP12	GCAGACCAGCTACCTGCTTATAATTTCTACTATTGTAGATGCAGTAATCAGTCCAAACCAAAATTTCTACTCTAGTAGATGACCCAGTTATAATCAAGGTTAATTTCTACTGTCGTAGATTAGTGGCTCAAGCATGTTGA
ARHGAP15_1	ARHGAP15	TCGCTTGTATCGGAAGCACTTAATTTCTACTATTGTAGATACGTTCACACACTTTGTGCAAAATTTCTACTCTAGTAGATAGTGACCTTCCCGACATCGGTAATTTCTACTGTCGTAGATGATAGCGTGGAACCAATCCA
ARHGAP15_2	ARHGAP15	ACGTTCACACACTTTGTGCATAATTTCTACTATTGTAGATTCGCTTGTATCGGAAGCACTAAATTTCTACTCTAGTAGATGATAGCGTGGAACCAATCCATAATTTCTACTGTCGTAGATAGTGACCTTCCCGACATCGG
ARHGAP17_1	ARHGAP17	GAGTGCCACCCCGCCGGTGGTAATTTCTACTATTGTAGATGGGCCTAACACAATCGCAATAAATTTCTACTCTAGTAGATAATGGGCAGCGCAATCTCGCTAATTTCTACTGTCGTAGATGGTGGAGATTCCCAACATCC
ARHGAP17_2	ARHGAP17	GGGCCTAACACAATCGCAATTAATTTCTACTATTGTAGATGAGTGCCACCCCGCCGGTGGAAATTTCTACTCTAGTAGATGGTGGAGATTCCCAACATCCTAATTTCTACTGTCGTAGATAATGGGCAGCGCAATCTCGC
ARHGAP18_1	ARHGAP18	CAGTCGCAGATATGGCCAGTTAATTTCTACTATTGTAGATGTGCCTATCAGAATCTTTGCAAATTTCTACTCTAGTAGATAAGAGGCCGGTTTATCCAATTAATTTCTACTGTCGTAGATGCTCAATACCCAATACATCA
ARHGAP18_2	ARHGAP18	GTGCCTATCAGAATCTTTGCTAATTTCTACTATTGTAGATCAGTCGCAGATATGGCCAGTAAATTTCTACTCTAGTAGATGCTCAATACCCAATACATCATAATTTCTACTGTCGTAGATAAGAGGCCGGTTTATCCAAT
ARHGAP19_1	ARHGAP19	AGGTAAATCGATGAGCCTTGTAATTTCTACTATTGTAGATAATGCACACCTCAAAATCGCAAATTTCTACTCTAGTAGATTCTGAATAGGTCACTGCAAATAATTTCTACTGTCGTAGATATGCTAAACAGACTTGCGAG
ARHGAP19_2	ARHGAP19	AATGCACACCTCAAAATCGCTAATTTCTACTATTGTAGATAGGTAAATCGATGAGCCTTGAAATTTCTACTCTAGTAGATATGCTAAACAGACTTGCGAGTAATTTCTACTGTCGTAGATTCTGAATAGGTCACTGCAAA
ARHGAP20_1	ARHGAP20	GTCACAGGCACTGATGTCAGTAATTTCTACTATTGTAGATAGTTCTGCCCGGCCATCAATAAATTTCTACTCTAGTAGATCGAGAGCCAATGTTGTTCTCTAATTTCTACTGTCGTAGATGAATGGGCCAAGTCAAAGTC
ARHGAP20_2	ARHGAP20	AGTTCTGCCCGGCCATCAATTAATTTCTACTATTGTAGATGTCACAGGCACTGATGTCAGAAATTTCTACTCTAGTAGATGAATGGGCCAAGTCAAAGTCTAATTTCTACTGTCGTAGATCGAGAGCCAATGTTGTTCTC
ARHGAP21_1	ARHGAP21	TATAGATCGCAGACAGCCAATAATTTCTACTATTGTAGATTATTGGATAACAAATCTACAAAATTTCTACTCTAGTAGATACGGGAGTTAACTCACCATTTAATTTCTACTGTCGTAGATAAGAAGAATATCAGCACCTG
ARHGAP21_2	ARHGAP21	TATTGGATAACAAATCTACATAATTTCTACTATTGTAGATTATAGATCGCAGACAGCCAAAAATTTCTACTCTAGTAGATAAGAAGAATATCAGCACCTGTAATTTCTACTGTCGTAGATACGGGAGTTAACTCACCATT
ARHGAP22_1	ARHGAP22	GACCTAACATTCTGCGGCCATAATTTCTACTATTGTAGATCCGATAGGGACCTCGGCTGCAAATTTCTACTCTAGTAGATACGGCACCGGTCCCGGAAGGTAATTTCTACTGTCGTAGATCGCTCGTGGTGGACTGTTTC
ARHGAP22_2	ARHGAP22	CCGATAGGGACCTCGGCTGCTAATTTCTACTATTGTAGATGACCTAACATTCTGCGGCCAAAATTTCTACTCTAGTAGATCGCTCGTGGTGGACTGTTTCTAATTTCTACTGTCGTAGATACGGCACCGGTCCCGGAAGG
ARHGAP23_1	ARHGAP23	GCTGACCCCCGCAAGACAGATAATTTCTACTATTGTAGATCAGCGTTCGTCTGCCCGCACAAATTTCTACTCTAGTAGATACCCTCGGACGCCATTACTCTAATTTCTACTGTCGTAGATCGGGGGTAGCAGATCGGGGG
ARHGAP23_2	ARHGAP23	CAGCGTTCGTCTGCCCGCACTAATTTCTACTATTGTAGATGCTGACCCCCGCAAGACAGAAAATTTCTACTCTAGTAGATCGGGGGTAGCAGATCGGGGGTAATTTCTACTGTCGTAGATACCCTCGGACGCCATTACTC
ARHGAP24_1	ARHGAP24	ACAGGAGGCGATCGAGATCGTAATTTCTACTATTGTAGATTCGGATAAAGTCCACGCACTAAATTTCTACTCTAGTAGATTTAACTCCCGAGTAGGACTGTAATTTCTACTGTCGTAGATTCAAGACTTGGCATACTCGC
ARHGAP24_2	ARHGAP24	TCGGATAAAGTCCACGCACTTAATTTCTACTATTGTAGATACAGGAGGCGATCGAGATCGAAATTTCTACTCTAGTAGATTCAAGACTTGGCATACTCGCTAATTTCTACTGTCGTAGATTTAACTCCCGAGTAGGACTG
ARHGAP25_1	ARHGAP25	GCCAGCGCTTGGATGAGACTTAATTTCTACTATTGTAGATTGGCGATCTCCTTGATTGTAAAATTTCTACTCTAGTAGATCCTCATCCGCATTCGTGAGCTAATTTCTACTGTCGTAGATAGTGGCATCCCAGCCTACAG
ARHGAP25_2	ARHGAP25	TGGCGATCTCCTTGATTGTATAATTTCTACTATTGTAGATGCCAGCGCTTGGATGAGACTAAATTTCTACTCTAGTAGATAGTGGCATCCCAGCCTACAGTAATTTCTACTGTCGTAGATCCTCATCCGCATTCGTGAGC
ARHGAP26_1	ARHGAP26	CAGGTCTACAACTCGAACAATAATTTCTACTATTGTAGATGAATCCCGTTGATATGTACAAAATTTCTACTCTAGTAGATATCCTAGACAAGAAATCGCTTAATTTCTACTGTCGTAGATAGCGAAGCGGAAGTTTGCAG
ARHGAP26_2	ARHGAP26	GAATCCCGTTGATATGTACATAATTTCTACTATTGTAGATCAGGTCTACAACTCGAACAAAAATTTCTACTCTAGTAGATAGCGAAGCGGAAGTTTGCAGTAATTTCTACTGTCGTAGATATCCTAGACAAGAAATCGCT
ARHGAP27_1	ARHGAP27	CGTACACGGGCTCCGGTGGGTAATTTCTACTATTGTAGATCGTGGGCTCTTTCGGTGAGCAAATTTCTACTCTAGTAGATTAGAAGAACACCCTGCGGCTTAATTTCTACTGTCGTAGATGTGCGATGGAGCACCCCTGC
ARHGAP27_2	ARHGAP27	CGTGGGCTCTTTCGGTGAGCTAATTTCTACTATTGTAGATCGTACACGGGCTCCGGTGGGAAATTTCTACTCTAGTAGATGTGCGATGGAGCACCCCTGCTAATTTCTACTGTCGTAGATTAGAAGAACACCCTGCGGCT
ARHGAP28_1	ARHGAP28	GACTTTCAGGATGTACTGCTTAATTTCTACTATTGTAGATGGAGGGCCTCACGTCAAAGTAAATTTCTACTCTAGTAGATGGAGTTCCACTTACAGTCCTTAATTTCTACTGTCGTAGATAGAGCCTCCGTAACCATTTC
ARHGAP28_2	ARHGAP28	GGAGGGCCTCACGTCAAAGTTAATTTCTACTATTGTAGATGACTTTCAGGATGTACTGCTAAATTTCTACTCTAGTAGATAGAGCCTCCGTAACCATTTCTAATTTCTACTGTCGTAGATGGAGTTCCACTTACAGTCCT
ARHGAP29_1	ARHGAP29	TCGAGAAACAGGCAGTCGCATAATTTCTACTATTGTAGATGCACTATCACAGAGAGACTGAAATTTCTACTCTAGTAGATATCGAAAACTTCCACGAACATAATTTCTACTGTCGTAGATCCTGCCGAAGGTATAATTTC
ARHGAP29_2	ARHGAP29	GCACTATCACAGAGAGACTGTAATTTCTACTATTGTAGATTCGAGAAACAGGCAGTCGCAAAATTTCTACTCTAGTAGATCCTGCCGAAGGTATAATTTCTAATTTCTACTGTCGTAGATATCGAAAACTTCCACGAACA
ARHGAP30_1	ARHGAP30	GGTCGCTCTGGCCATGAGACTAATTTCTACTATTGTAGATGAGGTAAACATCCCGACGCAAAATTTCTACTCTAGTAGATCCGAAGCACCTCTAGGATCTTAATTTCTACTGTCGTAGATACGACGATGGATTGTACCCG
ARHGAP30_2	ARHGAP30	GAGGTAAACATCCCGACGCATAATTTCTACTATTGTAGATGGTCGCTCTGGCCATGAGACAAATTTCTACTCTAGTAGATACGACGATGGATTGTACCCGTAATTTCTACTGTCGTAGATCCGAAGCACCTCTAGGATCT
ARHGAP31_1	ARHGAP31	AATCGAACAGTTACCACCGGTAATTTCTACTATTGTAGATCGGGCCGCCCTTTGAAAGCAAAATTTCTACTCTAGTAGATCTAGGGCTGTCGTTCGAAGTTAATTTCTACTGTCGTAGATAGGGCAATGCGACACTGCCT
ARHGAP31_2	ARHGAP31	CGGGCCGCCCTTTGAAAGCATAATTTCTACTATTGTAGATAATCGAACAGTTACCACCGGAAATTTCTACTCTAGTAGATAGGGCAATGCGACACTGCCTTAATTTCTACTGTCGTAGATCTAGGGCTGTCGTTCGAAGT
ARHGAP32_1	ARHGAP32	GTGTCTAAAAAGCACGGCAATAATTTCTACTATTGTAGATCAAACCGATCGACCAGCAGAAAATTTCTACTCTAGTAGATTAAACGAAAGCTGCAGCGGATAATTTCTACTGTCGTAGATAGCGCACGCACAGAACTAAT
ARHGAP32_2	ARHGAP32	CAAACCGATCGACCAGCAGATAATTTCTACTATTGTAGATGTGTCTAAAAAGCACGGCAAAAATTTCTACTCTAGTAGATAGCGCACGCACAGAACTAATTAATTTCTACTGTCGTAGATTAAACGAAAGCTGCAGCGGA
ARHGAP33_1	ARHGAP33	GCTGGACAATCACGGCCGGCTAATTTCTACTATTGTAGATTGGCCGGTTCTCCGGAGTTAAAATTTCTACTCTAGTAGATCGCCTAGCAGATGCCGATGGTAATTTCTACTGTCGTAGATGCTGCGATCTTGGCGAGCAC
ARHGAP33_2	ARHGAP33	TGGCCGGTTCTCCGGAGTTATAATTTCTACTATTGTAGATGCTGGACAATCACGGCCGGCAAATTTCTACTCTAGTAGATGCTGCGATCTTGGCGAGCACTAATTTCTACTGTCGTAGATCGCCTAGCAGATGCCGATGG
ARHGAP35_1	ARHGAP35	AACCTCATCGAAGCACGGCCTAATTTCTACTATTGTAGATCTTGAACTACCAATCGGACTAAATTTCTACTCTAGTAGATGGTCAGACGGCCGGATAAACTAATTTCTACTGTCGTAGATATGGATACCGTCCCTGCAGA
ARHGAP35_2	ARHGAP35	CTTGAACTACCAATCGGACTTAATTTCTACTATTGTAGATAACCTCATCGAAGCACGGCCAAATTTCTACTCTAGTAGATATGGATACCGTCCCTGCAGATAATTTCTACTGTCGTAGATGGTCAGACGGCCGGATAAAC
ARHGAP36_1	ARHGAP36	CCCGCCGCAAGCATCTTGAATAATTTCTACTATTGTAGATAGTCGCAGGCGGAATGAGCCAAATTTCTACTCTAGTAGATGCAATCGGATTGAGACTCATTAATTTCTACTGTCGTAGATGTCCTGCGGTCGGGGTTGTG
ARHGAP36_2	ARHGAP36	AGTCGCAGGCGGAATGAGCCTAATTTCTACTATTGTAGATCCCGCCGCAAGCATCTTGAAAAATTTCTACTCTAGTAGATGTCCTGCGGTCGGGGTTGTGTAATTTCTACTGTCGTAGATGCAATCGGATTGAGACTCAT
ARHGAP39_1	ARHGAP39	TGCTCTTCCGCTTGCGCGTGTAATTTCTACTATTGTAGATCCGGGATTACAGTGCGGACGAAATTTCTACTCTAGTAGATGACCCCAACACGTCCCGCTTTAATTTCTACTGTCGTAGATACGTAGACCAGCTGCCGCAC
ARHGAP39_2	ARHGAP39	CCGGGATTACAGTGCGGACGTAATTTCTACTATTGTAGATTGCTCTTCCGCTTGCGCGTGAAATTTCTACTCTAGTAGATACGTAGACCAGCTGCCGCACTAATTTCTACTGTCGTAGATGACCCCAACACGTCCCGCTT
ARHGAP4_1	ARHGAP4	ATGCGGCGCCGCGCTGAGGTTAATTTCTACTATTGTAGATGGGTATCGGGTGCCCAGCTCAAATTTCTACTCTAGTAGATGGTGCGGCTCTCAGCGGCCGTAATTTCTACTGTCGTAGATGGTCTCCCTGCAGGCCAAGA
ARHGAP4_2	ARHGAP4	GGGTATCGGGTGCCCAGCTCTAATTTCTACTATTGTAGATATGCGGCGCCGCGCTGAGGTAAATTTCTACTCTAGTAGATGGTCTCCCTGCAGGCCAAGATAATTTCTACTGTCGTAGATGGTGCGGCTCTCAGCGGCCG
ARHGAP40_1	ARHGAP40	GTGTGCCCCTTGACAGCCTGTAATTTCTACTATTGTAGATGCACTGAGCGAGCATAGATGAAATTTCTACTCTAGTAGATAGCAAATCAGAGGCGTCATTTAATTTCTACTGTCGTAGATATAGAAGTTTACCGTCCCCA
ARHGAP40_2	ARHGAP40	GCACTGAGCGAGCATAGATGTAATTTCTACTATTGTAGATGTGTGCCCCTTGACAGCCTGAAATTTCTACTCTAGTAGATATAGAAGTTTACCGTCCCCATAATTTCTACTGTCGTAGATAGCAAATCAGAGGCGTCATT
ARHGAP42_1	ARHGAP42	GGACTCTACCGAATAGGAGGTAATTTCTACTATTGTAGATTTTCAGATCCAAAACGCTAAAAATTTCTACTCTAGTAGATCTTGCAGATCTGTCTATGGCTAATTTCTACTGTCGTAGATAGAATGGCCTTGTTACTAGC
ARHGAP42_2	ARHGAP42	TTTCAGATCCAAAACGCTAATAATTTCTACTATTGTAGATGGACTCTACCGAATAGGAGGAAATTTCTACTCTAGTAGATAGAATGGCCTTGTTACTAGCTAATTTCTACTGTCGTAGATCTTGCAGATCTGTCTATGGC
ARHGAP44_1	ARHGAP44	TGGGAGTCCAGTACACGTGATAATTTCTACTATTGTAGATCAGCGACACTGTGGTCATCAAAATTTCTACTCTAGTAGATCCTTGCACAGGACCAGCTCTTAATTTCTACTGTCGTAGATCGACCGGCCGAGGAGCCTCT
ARHGAP44_2	ARHGAP44	CAGCGACACTGTGGTCATCATAATTTCTACTATTGTAGATTGGGAGTCCAGTACACGTGAAAATTTCTACTCTAGTAGATCGACCGGCCGAGGAGCCTCTTAATTTCTACTGTCGTAGATCCTTGCACAGGACCAGCTCT
ARHGAP45_1	ARHGAP45	CGGAGCCGGTGAGTACGGGCTAATTTCTACTATTGTAGATCGGGCACGCATGACGGGGGAAAATTTCTACTCTAGTAGATGCGTCGGCCACGCAGGTGCGTAATTTCTACTGTCGTAGATACCCATGAGGAACTCGGACA
ARHGAP45_2	ARHGAP45	CGGGCACGCATGACGGGGGATAATTTCTACTATTGTAGATCGGAGCCGGTGAGTACGGGCAAATTTCTACTCTAGTAGATACCCATGAGGAACTCGGACATAATTTCTACTGTCGTAGATGCGTCGGCCACGCAGGTGCG
ARHGAP5_1	ARHGAP5	GCATCAACCGGCCGAAGATCTAATTTCTACTATTGTAGATCCGATGATACTGAGATAAAGAAATTTCTACTCTAGTAGATTACTGGGGTGACATAATACATAATTTCTACTGTCGTAGATCGAGGATATGTACCAGCAGG
ARHGAP5_2	ARHGAP5	CCGATGATACTGAGATAAAGTAATTTCTACTATTGTAGATGCATCAACCGGCCGAAGATCAAATTTCTACTCTAGTAGATCGAGGATATGTACCAGCAGGTAATTTCTACTGTCGTAGATTACTGGGGTGACATAATACA
ARHGAP6_1	ARHGAP6	TAGGCCCTGTCATTCGCAATTAATTTCTACTATTGTAGATAGTCCCCACCCGACAGTCGCAAATTTCTACTCTAGTAGATGGGACGTTGACTCATTCGGTTAATTTCTACTGTCGTAGATTGAGTAAATAGTCCACGACA
ARHGAP6_2	ARHGAP6	AGTCCCCACCCGACAGTCGCTAATTTCTACTATTGTAGATTAGGCCCTGTCATTCGCAATAAATTTCTACTCTAGTAGATTGAGTAAATAGTCCACGACATAATTTCTACTGTCGTAGATGGGACGTTGACTCATTCGGT
ARHGAP8_1	ARHGAP8	ACTACGGGCTGAACAGCCGGTAATTTCTACTATTGTAGATGGAGATCCGCCAGCGTGCAGAAATTTCTACTCTAGTAGATGTGGAGCTCACTCAGGTAGTTAATTTCTACTGTCGTAGATCTATTGCAGACTGACGCCAA
ARHGAP8_2	ARHGAP8	GGAGATCCGCCAGCGTGCAGTAATTTCTACTATTGTAGATACTACGGGCTGAACAGCCGGAAATTTCTACTCTAGTAGATCTATTGCAGACTGACGCCAATAATTTCTACTGTCGTAGATGTGGAGCTCACTCAGGTAGT
ARHGAP9_1	ARHGAP9	TACCGAGAGCCACCGCCGACTAATTTCTACTATTGTAGATCAGAGTCCAACTACCGTCATAAATTTCTACTCTAGTAGATCCCGCAAAATGTGTAGGAGCTAATTTCTACTGTCGTAGATGCGGGTCCAGAGCCCGACAG
ARHGAP9_2	ARHGAP9	CAGAGTCCAACTACCGTCATTAATTTCTACTATTGTAGATTACCGAGAGCCACCGCCGACAAATTTCTACTCTAGTAGATGCGGGTCCAGAGCCCGACAGTAATTTCTACTGTCGTAGATCCCGCAAAATGTGTAGGAGC
ARHGDIA_1	ARHGDIA	ACCGAGAGATAGTGTCCGGCTAATTTCTACTATTGTAGATGCAGGCTCTCGTCGTCCTTGAAATTTCTACTCTAGTAGATGTTGACCGAGTGCTCATCCTTAATTTCTACTGTCGTAGATTCCGGTACTCCACACCCTCC
ARHGDIA_2	ARHGDIA	GCAGGCTCTCGTCGTCCTTGTAATTTCTACTATTGTAGATACCGAGAGATAGTGTCCGGCAAATTTCTACTCTAGTAGATTCCGGTACTCCACACCCTCCTAATTTCTACTGTCGTAGATGTTGACCGAGTGCTCATCCT
ARHGDIB_1	ARHGDIB	TGAGAGTGCCCCGGGACCAATAATTTCTACTATTGTAGATGATCCTGCAGATCCGAAAGCAAATTTCTACTCTAGTAGATGGCCTGACACAATATCCCTGTAATTTCTACTGTCGTAGATACTCTATATTCAGAACCTTC
ARHGDIB_2	ARHGDIB	GATCCTGCAGATCCGAAAGCTAATTTCTACTATTGTAGATTGAGAGTGCCCCGGGACCAAAAATTTCTACTCTAGTAGATACTCTATATTCAGAACCTTCTAATTTCTACTGTCGTAGATGGCCTGACACAATATCCCTG
ARHGDIG_1	ARHGDIG	TGTGAGATCCATGACGACGGTAATTTCTACTATTGTAGATCGAGTACCGGGCGCCGGGGAAAATTTCTACTCTAGTAGATCCAATAGGGGACCTGGCTGTTAATTTCTACTGTCGTAGATAGTTTCTCCTCAGACCCAAG
ARHGDIG_2	ARHGDIG	CGAGTACCGGGCGCCGGGGATAATTTCTACTATTGTAGATTGTGAGATCCATGACGACGGAAATTTCTACTCTAGTAGATAGTTTCTCCTCAGACCCAAGTAATTTCTACTGTCGTAGATCCAATAGGGGACCTGGCTGT
ARHGEF1_1	ARHGEF1	GGCCCCCTCGTCGGTACTCTTAATTTCTACTATTGTAGATCGGTCCCGAGAGGGCATCCCAAATTTCTACTCTAGTAGATTCGATCGCCTGATGAAGCGGTAATTTCTACTGTCGTAGATCGCAGGAAGCTGAGAGCCGC
ARHGEF1_2	ARHGEF1	CGGTCCCGAGAGGGCATCCCTAATTTCTACTATTGTAGATGGCCCCCTCGTCGGTACTCTAAATTTCTACTCTAGTAGATCGCAGGAAGCTGAGAGCCGCTAATTTCTACTGTCGTAGATTCGATCGCCTGATGAAGCGG
ARHGEF10_1	ARHGEF10	ACATGAAGACTCGGCGTTCTTAATTTCTACTATTGTAGATCACGGAGTCCCACTCGGAAAAAATTTCTACTCTAGTAGATGCGTTAGCAACCACGGCCAGTAATTTCTACTGTCGTAGATCGATGACGTTCCAAGGGAAA
ARHGEF10_2	ARHGEF10	CACGGAGTCCCACTCGGAAATAATTTCTACTATTGTAGATACATGAAGACTCGGCGTTCTAAATTTCTACTCTAGTAGATCGATGACGTTCCAAGGGAAATAATTTCTACTGTCGTAGATGCGTTAGCAACCACGGCCAG
ARHGEF10L_1	ARHGEF10L	TGACGACGTCCCCTGCGAGATAATTTCTACTATTGTAGATGCTGCCCGCGGTCACCGTACAAATTTCTACTCTAGTAGATGCCCGAGCAGGTGGTCCGGATAATTTCTACTGTCGTAGATACCGAGAAGATCGGGGACCT
ARHGEF10L_2	ARHGEF10L	GCTGCCCGCGGTCACCGTACTAATTTCTACTATTGTAGATTGACGACGTCCCCTGCGAGAAAATTTCTACTCTAGTAGATACCGAGAAGATCGGGGACCTTAATTTCTACTGTCGTAGATGCCCGAGCAGGTGGTCCGGA
ARHGEF11_1	ARHGEF11	TGGTAGCCCTCTAAACGGTGTAATTTCTACTATTGTAGATCATGTCTAGGATCCCGAAGTAAATTTCTACTCTAGTAGATTCTGGCTTAGAACGAAGCGCTAATTTCTACTGTCGTAGATATGATCCGGTCGCCCTCTTT
ARHGEF11_2	ARHGEF11	CATGTCTAGGATCCCGAAGTTAATTTCTACTATTGTAGATTGGTAGCCCTCTAAACGGTGAAATTTCTACTCTAGTAGATATGATCCGGTCGCCCTCTTTTAATTTCTACTGTCGTAGATTCTGGCTTAGAACGAAGCGC
ARHGEF12_1	ARHGEF12	GTCCCAGTAACACTTCTCGATAATTTCTACTATTGTAGATGGCTGACGGTCAGTGGAGACAAATTTCTACTCTAGTAGATGAGCACAAACGGGGTCGGATTAATTTCTACTGTCGTAGATGTGCTCCAAGCTTACCTAGA
ARHGEF12_2	ARHGEF12	GGCTGACGGTCAGTGGAGACTAATTTCTACTATTGTAGATGTCCCAGTAACACTTCTCGAAAATTTCTACTCTAGTAGATGTGCTCCAAGCTTACCTAGATAATTTCTACTGTCGTAGATGAGCACAAACGGGGTCGGAT
ARHGEF15_1	ARHGEF15	CACGACCCCCTGGACCTCGCTAATTTCTACTATTGTAGATTGTGCGGAACCAGCAGTATCAAATTTCTACTCTAGTAGATGGGGCATCTGCATCCTGAGCTAATTTCTACTGTCGTAGATTAGAGCCAGCCTCGACTCCC
ARHGEF15_2	ARHGEF15	TGTGCGGAACCAGCAGTATCTAATTTCTACTATTGTAGATCACGACCCCCTGGACCTCGCAAATTTCTACTCTAGTAGATTAGAGCCAGCCTCGACTCCCTAATTTCTACTGTCGTAGATGGGGCATCTGCATCCTGAGC
ARHGEF16_1	ARHGEF16	GCCGGGCTCCGAGTATGAGGTAATTTCTACTATTGTAGATGAGATCCTCACGTCGGAGTTAAATTTCTACTCTAGTAGATGTAGACCTCGTTGGAGCAGTTAATTTCTACTGTCGTAGATGGGGCGGCTGTACTTAGCAG
ARHGEF16_2	ARHGEF16	GAGATCCTCACGTCGGAGTTTAATTTCTACTATTGTAGATGCCGGGCTCCGAGTATGAGGAAATTTCTACTCTAGTAGATGGGGCGGCTGTACTTAGCAGTAATTTCTACTGTCGTAGATGTAGACCTCGTTGGAGCAGT
ARHGEF17_1	ARHGEF17	ACAGGGACTTCCGCTGTCGATAATTTCTACTATTGTAGATCGTCGTCGGCGGAGGGCACCAAATTTCTACTCTAGTAGATACAGAAGGCGATCGGTGGCATAATTTCTACTGTCGTAGATGATTTAACCCATCACTGTCA
ARHGEF17_2	ARHGEF17	CGTCGTCGGCGGAGGGCACCTAATTTCTACTATTGTAGATACAGGGACTTCCGCTGTCGAAAATTTCTACTCTAGTAGATGATTTAACCCATCACTGTCATAATTTCTACTGTCGTAGATACAGAAGGCGATCGGTGGCA
ARHGEF18_1	ARHGEF18	TGCAGTCGTAGCCCGCGAAGTAATTTCTACTATTGTAGATGATGTGGGCCATCCAGGCGTAAATTTCTACTCTAGTAGATGCAGCAAGGCCATTGGCCGCTAATTTCTACTGTCGTAGATCACGTACCACCTGCGGCGAT
ARHGEF18_2	ARHGEF18	GATGTGGGCCATCCAGGCGTTAATTTCTACTATTGTAGATTGCAGTCGTAGCCCGCGAAGAAATTTCTACTCTAGTAGATCACGTACCACCTGCGGCGATTAATTTCTACTGTCGTAGATGCAGCAAGGCCATTGGCCGC
ARHGEF19_1	ARHGEF19	TCGGCATCGGAGCTGATGACTAATTTCTACTATTGTAGATGGGTCCAGGAGCACCAACGAAAATTTCTACTCTAGTAGATACGCTGGTACACCCGCATCTTAATTTCTACTGTCGTAGATAGCGTGTGCGACGTGGTGCT
ARHGEF19_2	ARHGEF19	GGGTCCAGGAGCACCAACGATAATTTCTACTATTGTAGATTCGGCATCGGAGCTGATGACAAATTTCTACTCTAGTAGATAGCGTGTGCGACGTGGTGCTTAATTTCTACTGTCGTAGATACGCTGGTACACCCGCATCT
ARHGEF2_1	ARHGEF2	GGCCCGAGGGTCCATGCGGTTAATTTCTACTATTGTAGATACGGATAGGGTTCGGTTCCGAAATTTCTACTCTAGTAGATGAACGCCGACGCCAGGCCCTTAATTTCTACTGTCGTAGATATTCGCCGCAGGTAAGCCTC
ARHGEF2_2	ARHGEF2	ACGGATAGGGTTCGGTTCCGTAATTTCTACTATTGTAGATGGCCCGAGGGTCCATGCGGTAAATTTCTACTCTAGTAGATATTCGCCGCAGGTAAGCCTCTAATTTCTACTGTCGTAGATGAACGCCGACGCCAGGCCCT
ARHGEF25_1	ARHGEF25	TTGCAAGAGCTACAACGGTGTAATTTCTACTATTGTAGATTTGCCCTATCTCCGTACCTCAAATTTCTACTCTAGTAGATATGATCCGCTGCACAGGTTTTAATTTCTACTGTCGTAGATCTGCTCACCTCATATGGTCC
ARHGEF25_2	ARHGEF25	TTGCCCTATCTCCGTACCTCTAATTTCTACTATTGTAGATTTGCAAGAGCTACAACGGTGAAATTTCTACTCTAGTAGATCTGCTCACCTCATATGGTCCTAATTTCTACTGTCGTAGATATGATCCGCTGCACAGGTTT
ARHGEF26_1	ARHGEF26	AGTACAAACAGCCCCGCCGCTAATTTCTACTATTGTAGATGACAGTCCTACCAGCTCGAAAAATTTCTACTCTAGTAGATGACGGCCCAAGTCACCCAAGTAATTTCTACTGTCGTAGATGCAGTCCGGCCGGAAGGCAA
ARHGEF26_2	ARHGEF26	GACAGTCCTACCAGCTCGAATAATTTCTACTATTGTAGATAGTACAAACAGCCCCGCCGCAAATTTCTACTCTAGTAGATGCAGTCCGGCCGGAAGGCAATAATTTCTACTGTCGTAGATGACGGCCCAAGTCACCCAAG
ARHGEF28_1	ARHGEF28	GCTCGACGCCGAGGAATTCCTAATTTCTACTATTGTAGATCCCAACGAAGAGGGTGCCACAAATTTCTACTCTAGTAGATGTGCGTGAATTAACAGTATGTAATTTCTACTGTCGTAGATAAGCAACTCATCTAAACAGG
ARHGEF28_2	ARHGEF28	CCCAACGAAGAGGGTGCCACTAATTTCTACTATTGTAGATGCTCGACGCCGAGGAATTCCAAATTTCTACTCTAGTAGATAAGCAACTCATCTAAACAGGTAATTTCTACTGTCGTAGATGTGCGTGAATTAACAGTATG
ARHGEF3_1	ARHGEF3	AGAGATCTAGTTTGCGGCTATAATTTCTACTATTGTAGATCCGAGTCACGTCGCTAGCAAAAATTTCTACTCTAGTAGATGGAAGCCTGATGGCTCGACTTAATTTCTACTGTCGTAGATGTGCAGGCCTATCATGACCC
ARHGEF3_2	ARHGEF3	CCGAGTCACGTCGCTAGCAATAATTTCTACTATTGTAGATAGAGATCTAGTTTGCGGCTAAAATTTCTACTCTAGTAGATGTGCAGGCCTATCATGACCCTAATTTCTACTGTCGTAGATGGAAGCCTGATGGCTCGACT
ARHGEF33_1	ARHGEF33	ACATAGTCCAGCGCATCCCTTAATTTCTACTATTGTAGATTCGTAGGCCTGAGAAGGCAAAAATTTCTACTCTAGTAGATGAAGAAAAGGTTAAGAGCTGTAATTTCTACTGTCGTAGATGAGATTCTCTTCGCTTCTCC
ARHGEF33_2	ARHGEF33	TCGTAGGCCTGAGAAGGCAATAATTTCTACTATTGTAGATACATAGTCCAGCGCATCCCTAAATTTCTACTCTAGTAGATGAGATTCTCTTCGCTTCTCCTAATTTCTACTGTCGTAGATGAAGAAAAGGTTAAGAGCTG
ARHGEF35_1	ARHGEF35	CCAGTGACCTGGGAAGCGAATAATTTCTACTATTGTAGATAGATAACTCTGGTCAGACCAAAATTTCTACTCTAGTAGATCGGAGTGTCACAGGCCTCAGTAATTTCTACTGTCGTAGATTCCCCTAATAGCCCATCGGC
ARHGEF35_2	ARHGEF35	AGATAACTCTGGTCAGACCATAATTTCTACTATTGTAGATCCAGTGACCTGGGAAGCGAAAAATTTCTACTCTAGTAGATTCCCCTAATAGCCCATCGGCTAATTTCTACTGTCGTAGATCGGAGTGTCACAGGCCTCAG
ARHGEF37_1	ARHGEF37	TCTACTTCAGGCCGCACGAATAATTTCTACTATTGTAGATGCTTACCAACTAGCTGCACTAAATTTCTACTCTAGTAGATAATGAGTACAAGATGCGCAATAATTTCTACTGTCGTAGATTCTTCCACCCGCTCAAAGTC
ARHGEF37_2	ARHGEF37	GCTTACCAACTAGCTGCACTTAATTTCTACTATTGTAGATTCTACTTCAGGCCGCACGAAAAATTTCTACTCTAGTAGATTCTTCCACCCGCTCAAAGTCTAATTTCTACTGTCGTAGATAATGAGTACAAGATGCGCAA
ARHGEF38_1	ARHGEF38	GGGTCTCAGAATAGTCCATCTAATTTCTACTATTGTAGATACGTGTGATGAAATACCCCCAAATTTCTACTCTAGTAGATCGAGCAGCCTGGTTGAATGCTAATTTCTACTGTCGTAGATCAGGGCCTCACAAGCTCATC
ARHGEF38_2	ARHGEF38	ACGTGTGATGAAATACCCCCTAATTTCTACTATTGTAGATGGGTCTCAGAATAGTCCATCAAATTTCTACTCTAGTAGATCAGGGCCTCACAAGCTCATCTAATTTCTACTGTCGTAGATCGAGCAGCCTGGTTGAATGC
ARHGEF39_1	ARHGEF39	AGGTATGAGAATCTCGTCGTTAATTTCTACTATTGTAGATCGGAGGTTTGTACGGCTTCAAAATTTCTACTCTAGTAGATGTAGCGCCGCTCGGTCTCTATAATTTCTACTGTCGTAGATTGACCAATAGTATGGACTCT
ARHGEF39_2	ARHGEF39	CGGAGGTTTGTACGGCTTCATAATTTCTACTATTGTAGATAGGTATGAGAATCTCGTCGTAAATTTCTACTCTAGTAGATTGACCAATAGTATGGACTCTTAATTTCTACTGTCGTAGATGTAGCGCCGCTCGGTCTCTA
ARHGEF4_1	ARHGEF4	GCGAGGAGCAGCTGCGTACCTAATTTCTACTATTGTAGATCGGCCAGAGGGGCGTCGTCAAAATTTCTACTCTAGTAGATAGATCTACTCGGAGTACTGCTAATTTCTACTGTCGTAGATAGCGCAGACCACACTGCCAT
ARHGEF4_2	ARHGEF4	CGGCCAGAGGGGCGTCGTCATAATTTCTACTATTGTAGATGCGAGGAGCAGCTGCGTACCAAATTTCTACTCTAGTAGATAGCGCAGACCACACTGCCATTAATTTCTACTGTCGTAGATAGATCTACTCGGAGTACTGC
ARHGEF40_1	ARHGEF40	GTGCTTTCAGCGCTGAGGTCTAATTTCTACTATTGTAGATAGAGTCCGGACGGTACCCACAAATTTCTACTCTAGTAGATGAGGGGTACCAGGTGGTCCTTAATTTCTACTGTCGTAGATAGATCATTCTCTGACAGCAC
ARHGEF40_2	ARHGEF40	AGAGTCCGGACGGTACCCACTAATTTCTACTATTGTAGATGTGCTTTCAGCGCTGAGGTCAAATTTCTACTCTAGTAGATAGATCATTCTCTGACAGCACTAATTTCTACTGTCGTAGATGAGGGGTACCAGGTGGTCCT
ARHGEF5_1	ARHGEF5	AGCGTGGATAAGGCAGTAGGTAATTTCTACTATTGTAGATCCACGCTGAAGCAGCATAGCAAATTTCTACTCTAGTAGATATATGTCCTCCCCGAGTGCTTAATTTCTACTGTCGTAGATTGAGATGTGCCCGGCTGCCC
ARHGEF5_2	ARHGEF5	CCACGCTGAAGCAGCATAGCTAATTTCTACTATTGTAGATAGCGTGGATAAGGCAGTAGGAAATTTCTACTCTAGTAGATTGAGATGTGCCCGGCTGCCCTAATTTCTACTGTCGTAGATATATGTCCTCCCCGAGTGCT
ARHGEF6_1	ARHGEF6	GCTGTCAACAAAGCAACAGATAATTTCTACTATTGTAGATCCAGTAAAGATGTAACCTCCAAATTTCTACTCTAGTAGATTCCAGTCGCATGAATGGTTTTAATTTCTACTGTCGTAGATGTTCTGTAGGGGCAATGTCA
ARHGEF6_2	ARHGEF6	CCAGTAAAGATGTAACCTCCTAATTTCTACTATTGTAGATGCTGTCAACAAAGCAACAGAAAATTTCTACTCTAGTAGATGTTCTGTAGGGGCAATGTCATAATTTCTACTGTCGTAGATTCCAGTCGCATGAATGGTTT
ARHGEF7_1	ARHGEF7	GGGAAAGCTTCCAACGACAGTAATTTCTACTATTGTAGATGCATCTTACTTACTTGGTGCAAATTTCTACTCTAGTAGATTGGCAGTCGTATCAAATCCTTAATTTCTACTGTCGTAGATCTTTCAGACGTTTGATGCAA
ARHGEF7_2	ARHGEF7	GCATCTTACTTACTTGGTGCTAATTTCTACTATTGTAGATGGGAAAGCTTCCAACGACAGAAATTTCTACTCTAGTAGATCTTTCAGACGTTTGATGCAATAATTTCTACTGTCGTAGATTGGCAGTCGTATCAAATCCT
ARHGEF9_1	ARHGEF9	GAGAGCTCCATGCAAGCATCTAATTTCTACTATTGTAGATGGAGCTCAGCCAACTGTAAGAAATTTCTACTCTAGTAGATCTACCTCCCAGTCTAGGACATAATTTCTACTGTCGTAGATGTGGTGGGGCCAGATCGACG
ARHGEF9_2	ARHGEF9	GGAGCTCAGCCAACTGTAAGTAATTTCTACTATTGTAGATGAGAGCTCCATGCAAGCATCAAATTTCTACTCTAGTAGATGTGGTGGGGCCAGATCGACGTAATTTCTACTGTCGTAGATCTACCTCCCAGTCTAGGACA
ARID1A_1	ARID1A	GCTCATAGGACATGCGCCCCTAATTTCTACTATTGTAGATCAAGCGGCCAATGGATGGCAAAATTTCTACTCTAGTAGATGGGCAACCCTACGGCCGGAGTAATTTCTACTGTCGTAGATCCTGCGGTGGAGGGAAGCGC
ARID1A_2	ARID1A	CAAGCGGCCAATGGATGGCATAATTTCTACTATTGTAGATGCTCATAGGACATGCGCCCCAAATTTCTACTCTAGTAGATCCTGCGGTGGAGGGAAGCGCTAATTTCTACTGTCGTAGATGGGCAACCCTACGGCCGGAG
ARID1B_1	ARID1B	ACGCAGACGTAGAGTCGGAATAATTTCTACTATTGTAGATCCTATGGAGCCAGTTACGACAAATTTCTACTCTAGTAGATCCCGGCATGAACCAGAGTGGTAATTTCTACTGTCGTAGATAGCGCTTCGCCGGCCAGAAC
ARID1B_2	ARID1B	CCTATGGAGCCAGTTACGACTAATTTCTACTATTGTAGATACGCAGACGTAGAGTCGGAAAAATTTCTACTCTAGTAGATAGCGCTTCGCCGGCCAGAACTAATTTCTACTGTCGTAGATCCCGGCATGAACCAGAGTGG
ARID2_1	ARID2	CCCGACACACTGTGTTGCTGTAATTTCTACTATTGTAGATAGAGGACTCCTGTTGCCAACAAATTTCTACTCTAGTAGATGCTGCCCAACCAATAGCTGCTAATTTCTACTGTCGTAGATGCTAACTGGACAACCTAACA
ARID2_2	ARID2	AGAGGACTCCTGTTGCCAACTAATTTCTACTATTGTAGATCCCGACACACTGTGTTGCTGAAATTTCTACTCTAGTAGATGCTAACTGGACAACCTAACATAATTTCTACTGTCGTAGATGCTGCCCAACCAATAGCTGC
ARID3A_1	ARID3A	GCGGCGATGGCGTTCCCAGGTAATTTCTACTATTGTAGATAGGACATGGCCTCCGACGAGAAATTTCTACTCTAGTAGATAACTGCTCCTCGTAAGTCCATAATTTCTACTGTCGTAGATTGTACCCCTACGAGTGTGAG
[truncated: 41,973 more rows]
