# Supplementary material for: Efficient gene knockout and genetic interaction screening using the in4mer CRISPR/Cas12a multiplex knockout platform
Source: Nat Commun. 2024 Apr 27;15:3577. doi: 10.1038/s41467-024-47795-3 (PMC11055879; doi:10.1038/s41467-024-47795-3)
Supplement: Supplementary file 9 — Supplementary Data 6 [file 41467_2024_47795_MOESM9_ESM.xlsx]

## Sheet: Supplementary Data 6
CloneID	Plasmid_Prototype	K562_T0	K562_T8A	K562_T8B	A549_T0	A549_T21A_x	A549_T21B_x	Plasmid_Inzolia	Plasmid_Inzolia_2CP	A375_2CP_T21A	A375_2CP_T21B	A375_T21A	A375_T21B	Meljuso_2CP_T21A	Meljuso_2CP_T21B	Meljuso_2CP_sel_T21A	Meljuso_2CP_sel_T21B
A1BG_1	135	1161	954	702	614	133	132	161	54	153	118	649	768	172	200	229	146
A1BG_2	164	1121	676	697	569	108	138	90	41	70	57	463	244	163	80	141	96
A1CF_1	805	526	373	323	405	116	101	143	23	97	58	517	446	116	93	96	38
A1CF_2	490	708	146	202	424	141	111	118	35	140	60	422	481	156	83	100	80
A2M_1	502	1586	1416	957	1025	192	206	92	43	84	88	547	432	126	105	112	102
A2M_2	553	1985	1470	1601	1190	296	372	178	61	169	117	732	1126	244	214	167	158
A2ML1_1	576	1213	1003	907	620	108	180	181	83	200	263	422	375	300	195	202	160
A2ML1_2	799	1095	1030	580	602	126	115	161	49	182	154	524	377	231	150	353	84
A3GALT2_1	332	1464	1223	889	780	175	165	96	52	152	78	319	378	194	173	269	168
A3GALT2_2	284	1174	1079	851	870	239	254	108	59	29	67	275	395	167	136	183	95
A4GALT_1	314	1512	1338	1536	945	237	309	210	57	688	498	1718	1772	457	354	496	319
A4GALT_2	190	1010	653	588	520	107	153	154	52	441	340	988	839	376	395	243	283
A4GNT_1	292	1317	774	841	754	177	219	108	54	112	134	312	307	224	147	221	95
A4GNT_2	355	1295	1201	1080	776	179	164	192	76	174	167	817	771	226	236	218	143
AAAS_1	472	1128	1006	1091	585	112	146	117	33	94	54	474	231	143	102	111	51
AAAS_2	591	1619	1402	1398	1162	329	317	177	63	475	396	641	695	440	358	397	259
AACS_1	454	1225	738	850	811	167	209	168	52	90	73	520	301	269	105	229	57
AACS_2	252	860	449	624	521	108	145	110	50	73	73	338	284	108	136	144	89
AADAC_1	336	451	254	173	226	43	90	212	61	333	353	603	564	514	359	343	268
AADAC_2	490	881	478	543	464	111	104	101	22	205	220	159	401	201	169	233	104
AADACL2_1	342	698	269	471	525	63	103	67	34	162	44	232	118	145	101	85	91
AADACL2_2	476	732	733	362	443	98	77	175	45	135	129	323	185	165	175	139	100
AADACL3_1	426	671	386	394	442	83	54	127	53	129	121	339	269	277	141	271	167
AADACL3_2	339	916	611	428	555	106	137	123	42	97	65	265	173	136	90	136	77
AADACL4_1	528	1663	1176	663	1215	286	330	110	30	47	79	430	377	188	89	122	85
AADACL4_2	413	1122	613	628	789	207	164	129	59	38	102	313	399	166	159	266	83
AADAT_1	1103	1246	1010	745	802	187	186	87	39	141	47	561	352	163	125	139	54
AADAT_2	683	797	707	528	498	227	102	118	34	135	97	498	613	197	109	132	92
AAGAB_1	463	613	371	315	366	89	81	102	35	38	18	86	104	143	102	151	85
AAGAB_2	485	632	181	338	455	158	146	101	38	60	21	99	89	78	57	120	54
AAK1_1	304	572	469	375	405	63	61	157	74	237	63	274	228	202	204	139	99
AAK1_2	491	763	436	497	480	88	118	101	46	44	48	171	183	74	66	35	37
AAMDC_1	369	688	397	690	467	164	141	238	54	205	177	899	664	301	316	272	232
AAMDC_2	404	864	1214	986	590	152	183	121	33	155	164	565	627	380	203	352	136
AAMP_1	229	979	203	187	455	57	62	143	43	2	16	76	79	14	14	24	25
AAMP_2	209	430	43	43	252	1	7	115	51	2	10	0	70	14	6	8	11
AANAT_1	178	1138	1238	1106	675	259	204	242	95	354	373	1245	1390	293	233	349	191
AANAT_2	118	829	913	641	486	139	135	159	62	379	259	754	814	208	179	191	92
AAR2_1	346	1685	941	1171	996	235	259	199	70	265	313	633	470	362	288	260	231
AAR2_2	150	615	506	441	379	72	66	156	69	131	133	946	711	227	185	317	123
AARD_1	281	1543	1967	1834	995	305	246	201	64	289	270	1871	1418	303	259	234	179
AARD_2	187	914	668	657	564	189	185	134	53	228	213	217	528	205	179	197	220
AARS1_1	399	2405	196	315	1126	100	98	184	78	6	12	136	180	21	10	23	5
AARS1_2	274	840	183	144	529	24	35	113	46	1	7	82	125	7	1	3	9
AARS2_1	280	1450	539	519	990	183	278	75	28	13	14	58	22	26	5	39	22
AARS2_2	362	1302	208	243	733	67	110	123	50	33	2	39	138	49	60	112	43
AARSD1_1	358	596	412	429	430	150	96	170	54	108	114	434	367	155	104	193	99
AARSD1_2	261	613	404	449	442	107	111	98	43	83	102	333	266	150	81	102	79
AASDH_1	205	403	271	243	322	85	53	69	36	48	18	220	103	84	65	72	52
AASDH_2	377	1200	788	772	765	214	164	157	61	43	48	825	516	185	111	130	59
AASDHPPT_1	516	1778	392	388	873	78	54	210	84	16	8	101	115	24	32	48	20
AASDHPPT_2	251	891	276	239	457	39	73	145	45	18	4	26	24	24	27	46	28
AASS_1	844	727	333	449	454	100	99	112	40	116	53	454	432	152	109	107	70
AASS_2	390	658	425	622	389	83	92	67	40	151	38	196	219	97	108	145	106
AATF_1	1476	1218	111	63	644	31	37	170	39	23	2	24	54	3	12	21	8
AATF_2	1077	645	16	27	297	41	35	104	36	11	0	9	92	17	22	10	7
AATK_1	290	1494	1142	1029	874	203	174	115	40	173	159	298	313	305	217	232	118
AATK_2	9	128	81	236	52	23	25	154	47	214	311	578	566	360	245	394	241
ABAT_1	366	1536	1161	1404	840	171	257	99	47	103	70	266	366	147	165	122	90
ABAT_2	289	1453	1385	820	945	226	230	160	44	170	89	504	288	217	154	248	117
ABCA1_1	383	761	749	462	459	109	93	111	32	133	120	342	428	226	147	297	115
ABCA1_2	324	786	1093	543	537	130	116	91	23	150	131	361	447	112	101	129	130
ABCA10_1	253	297	331	134	182	46	42	111	45	147	55	278	410	63	69	49	51
ABCA10_2	576	860	734	533	496	98	162	123	25	128	80	495	503	158	67	97	119
ABCA12_1	314	503	308	224	282	39	75	104	27	141	44	249	288	81	104	65	63
ABCA12_2	581	1727	1710	1241	956	268	248	174	45	228	140	966	637	146	176	131	86
ABCA13_1	362	1211	807	602	631	82	74	94	38	58	26	186	172	90	41	94	42
ABCA13_2	389	761	364	391	434	52	63	103	41	37	16	180	154	18	42	17	36
ABCA2_1	316	1201	949	975	794	142	178	120	54	178	130	392	339	210	266	510	260
ABCA2_2	416	1480	1513	908	805	115	161	202	76	266	118	547	615	381	263	359	350
ABCA3_1	434	1780	1612	1458	917	269	223	136	52	107	57	466	390	107	188	144	304
ABCA3_2	196	817	791	673	391	94	98	144	45	116	45	539	503	126	95	165	94
ABCA4_1	418	735	405	531	473	89	64	156	55	92	131	430	170	165	194	161	126
ABCA4_2	551	978	455	472	541	104	100	121	38	118	72	180	220	84	105	86	53
ABCA5_1	564	653	379	323	465	77	88	66	20	49	35	159	261	77	47	47	25
ABCA5_2	826	731	406	386	461	95	122	149	40	85	119	383	210	148	77	93	70
ABCA6_1	1828	593	551	290	433	88	49	155	51	111	31	394	331	109	118	103	127
ABCA6_2	1012	652	321	286	425	55	88	181	70	93	124	634	635	100	181	198	151
ABCA7_1	202	643	394	387	427	74	148	97	32	118	147	325	321	151	140	130	168
ABCA7_2	305	632	544	248	454	76	118	107	45	81	96	128	177	89	93	75	59
ABCA8_1	256	486	358	366	305	86	80	83	21	30	20	188	272	49	28	45	27
ABCA8_2	356	679	522	441	346	52	65	113	41	16	23	164	227	27	21	27	11
ABCA9_1	712	790	638	364	465	112	124	122	45	58	71	547	364	95	97	72	70
ABCA9_2	648	710	307	444	481	106	86	91	31	96	101	234	203	93	62	95	54
ABCB1_1	411	613	329	220	381	78	65	98	35	31	24	158	140	60	56	46	37
ABCB1_2	410	694	383	454	436	66	67	173	52	100	127	559	323	138	105	191	85
ABCB10_1	321	877	429	364	588	71	80	172	54	54	29	185	125	149	179	109	130
ABCB10_2	376	822	450	468	504	94	70	109	54	39	20	182	165	126	91	100	76
ABCB11_1	533	814	227	247	505	101	66	167	54	130	78	605	559	70	107	64	115
ABCB11_2	538	643	152	186	471	90	93	167	45	116	158	514	638	163	91	116	90
ABCB4_1	431	1242	495	459	760	198	223	123	57	99	25	591	488	137	131	124	105
ABCB4_2	281	855	249	295	618	95	120	96	30	36	12	525	309	53	93	36	67
ABCB5_1	537	1013	425	681	484	88	74	109	37	66	52	217	168	74	133	61	89
ABCB5_2	280	582	336	262	344	60	55	112	34	69	62	289	263	38	50	18	49
ABCB6_1	332	1142	799	827	613	128	134	105	41	194	134	402	313	119	136	117	77
ABCB6_2	274	1024	1136	914	569	111	143	160	58	170	114	479	490	186	142	158	104
ABCB7_1	467	738	47	18	369	1	0	82	25	21	7	43	0	2	0	1	3
ABCB7_2	620	837	8	31	345	12	6	165	50	24	6	46	41	3	6	25	5
ABCB8_1	355	2268	1974	1865	1340	403	405	180	79	294	231	1075	1064	299	175	294	116
ABCB8_2	294	1925	1353	1164	1047	312	354	151	67	277	249	1265	1114	199	242	244	199
ABCB9_1	317	2388	2328	1665	1373	355	440	184	70	281	305	1268	1883	248	221	159	92
ABCB9_2	229	1739	1887	1609	1012	302	299	127	61	132	180	1063	1274	127	144	150	84
ABCC1_1	566	1160	1144	870	626	186	128	193	83	130	68	418	347	261	131	238	97
ABCC1_2	473	903	675	514	613	145	184	171	55	200	126	627	408	242	264	241	149
ABCC10_1	296	736	320	379	464	66	109	129	37	167	103	241	235	218	207	328	97
ABCC10_2	396	1159	411	398	722	142	134	130	37	80	123	294	542	110	125	110	91
ABCC11_1	556	1871	1076	1053	1226	182	259	176	47	184	78	389	482	264	206	198	175
ABCC11_2	318	882	646	460	579	108	82	120	68	66	20	458	243	153	100	123	73
ABCC12_1	350	1046	726	611	601	159	145	81	43	136	208	357	355	261	219	345	140
ABCC12_2	287	811	935	933	483	119	153	98	37	134	124	776	486	206	136	157	73
ABCC2_1	381	745	579	740	425	101	92	146	46	117	85	205	136	191	150	155	137
ABCC2_2	667	957	747	580	554	74	81	118	44	39	51	157	184	121	103	105	87
ABCC3_1	373	1605	1296	807	969	195	248	167	61	75	94	515	489	139	119	180	56
ABCC3_2	190	993	628	537	563	138	190	119	41	56	22	363	388	104	96	90	74
ABCC4_1	300	658	350	326	429	149	114	94	34	37	40	246	345	147	64	138	53
ABCC4_2	377	935	532	768	553	111	122	108	48	75	61	346	325	137	111	98	67
ABCC5_1	520	838	764	722	478	137	153	140	44	121	56	689	862	140	118	121	120
ABCC5_2	780	843	435	414	567	135	81	159	66	128	103	713	635	151	138	123	104
ABCC6_1	381	872	412	348	468	73	92	136	62	172	43	229	158	239	152	168	89
ABCC6_2	340	732	313	446	350	76	82	109	39	37	37	250	234	122	122	92	97
ABCC8_1	446	1136	943	816	723	204	223	143	35	175	72	333	382	288	227	233	195
ABCC8_2	617	2455	2465	1585	1493	384	470	264	66	383	305	1763	1705	359	405	454	336
ABCC9_1	342	580	452	626	387	103	55	110	40	24	41	509	288	109	37	114	25
ABCC9_2	413	839	649	589	490	90	150	123	40	42	39	202	189	45	38	29	21
ABCD1_1	135	958	731	922	519	134	149	79	34	348	169	552	454	75	46	314	81
ABCD1_2	273	2127	2116	1237	1131	381	338	177	68	448	423	1068	1131	106	109	309	280
ABCD2_1	378	720	572	399	448	66	73	110	49	108	75	312	484	159	82	97	63
ABCD2_2	617	726	406	441	442	89	101	92	33	54	57	221	154	65	101	90	129
ABCD3_1	732	339	267	216	143	43	26	76	40	98	35	289	203	51	48	50	51
ABCD3_2	1526	636	309	233	337	56	63	110	34	65	76	134	232	48	81	72	60
ABCD4_1	160	499	398	332	297	59	65	142	59	153	122	437	403	196	117	106	77
ABCD4_2	170	448	243	96	233	18	57	164	55	100	103	433	421	86	99	75	71
ABCE1_1	1466	541	18	72	387	4	5	59	26	10	0	1	0	11	12	1	0
ABCE1_2	1284	573	51	120	324	23	26	72	35	3	0	14	48	8	1	12	2
ABCF1_1	261	395	33	35	313	5	15	116	56	5	6	6	43	27	13	17	14
ABCF1_2	423	943	51	94	561	34	33	111	40	4	3	62	4	11	14	56	11
ABCF2_1,ABCF2-H2BE1_1								182	61	349	215	1591	1478	224	101	198	122
ABCF2_2,ABCF2-H2BE1_2								121	41	91	112	455	532	112	60	100	86
ABCF3_1	463	1606	1398	1222	1141	165	223	205	69	290	240	1012	926	243	192	223	170
ABCF3_2	288	1012	780	654	614	101	147	163	53	114	168	1046	926	167	162	144	84
ABCG1_1	270	959	723	670	698	152	207	201	77	310	273	1514	1183	322	216	292	153
ABCG1_2	463	1377	1214	999	962	233	336	169	57	319	206	1704	1256	345	207	334	170
ABCG2_1	714	755	866	577	446	158	53	195	57	307	103	602	520	219	183	192	347
ABCG2_2	886	718	471	365	481	115	102	152	40	111	74	367	364	122	141	126	190
ABCG4_1	491	1606	1263	1133	880	191	155	152	47	195	48	351	256	136	133	117	92
ABCG4_2	291	1143	785	580	615	128	136	73	33	73	18	209	116	81	65	98	37
ABCG5_1	186	656	575	358	435	102	121	91	35	137	100	265	176	154	115	133	79
ABCG5_2	155	335	175	315	188	30	55	191	71	328	205	591	419	402	238	430	154
ABCG8_1	254	678	417	270	390	60	40	115	44	79	65	321	238	192	96	100	62
ABCG8_2	600	1381	576	597	727	185	161	193	81	166	162	469	632	369	217	247	232
ABHD1_1	227	368	146	419	264	68	42	108	46	199	104	421	335	267	170	147	128
ABHD1_2	270	495	386	359	335	48	96	114	42	131	63	301	128	214	87	333	88
ABHD10_1	441	897	509	602	570	63	111	117	28	58	60	170	208	188	154	260	105
ABHD10_2	713	1449	897	786	699	99	120	284	93	136	67	451	516	316	220	452	186
ABHD11_1	318	1409	853	629	857	225	203	92	36	16	22	66	51	59	61	118	48
ABHD11_2	152	775	584	351	460	87	46	181	79	10	45	83	98	123	133	179	176
ABHD12_1	427	1439	1292	992	907	194	200	215	56	64	128	449	699	219	234	151	134
ABHD12_2	487	1113	3096	802	835	155	212	158	61	92	84	557	685	197	141	170	132
ABHD12B_1	1010	1339	717	830	907	201	153	102	33	135	74	876	495	82	87	92	34
ABHD12B_2	227	597	311	412	343	62	67	194	63	178	153	1011	844	211	203	229	189
ABHD13_1	1278	1390	1864	1143	913	251	260	212	58	212	198	1192	710	244	214	224	149
ABHD13_2	312	988	811	998	630	186	163	113	33	124	132	543	531	98	71	58	50
ABHD14A_1	282	1558	1906	1673	876	263	261	84	36	270	263	1210	735	367	230	216	230
ABHD14A_2	250	1078	915	1252	601	163	202	119	41	303	107	478	795	333	201	229	121
ABHD14A-ACY1_1	475	1805	1692	1490	1098	300	297	188	82	99	121	503	295	275	261	201	113
ABHD14A-ACY1_2	326	1024	857	870	574	186	132	139	37	107	97	597	254	240	293	204	120
ABHD14B_1	328	1038	650	695	549	139	93	169	67	152	129	337	313	222	171	198	94
ABHD14B_2	306	1056	1163	819	693	120	162	169	70	123	142	470	288	284	225	170	145
ABHD15_1	138	1181	1339	1094	582	95	133	86	40	40	82	603	472	103	107	136	72
ABHD15_2	126	861	423	657	487	128	83	69	46	90	92	348	520	258	109	216	82
ABHD16A_1	345	889	281	195	554	119	127	98	29	45	30	192	119	89	63	53	45
ABHD16A_2	228	632	401	237	419	118	112	205	74	168	109	461	424	259	252	192	227
ABHD16B_1	201	1622	1896	1670	922	236	315	133	45	423	397	1017	1372	397	335	319	240
ABHD16B_2	270	1780	2245	1714	1042	331	392	212	55	525	472	2091	1673	503	329	484	317
ABHD17A_1	689	3077	3481	2545	2051	454	523	140	56	304	192	1161	1360	230	130	169	109
ABHD17A_2	218	800	828	648	547	162	154	112	53	161	137	598	600	130	159	146	94
ABHD17B_1	444	852	679	645	480	76	70	94	26	103	82	351	253	188	95	107	107
ABHD17B_2	370	700	600	587	427	63	104	98	34	206	95	262	258	149	156	135	149
ABHD17C_1	197	1268	881	750	650	173	140	159	48	34	25	588	751	39	31	20	39
ABHD17C_2	196	1178	904	691	613	170	189	166	63	5	1	303	312	37	7	51	3
ABHD18_1	752	842	760	414	433	89	67	105	22	70	50	189	298	115	39	63	29
ABHD18_2	408	768	598	246	374	67	54	118	41	147	103	278	257	181	122	99	108
ABHD2_1	382	1124	715	596	741	155	166	116	50	76	80	400	428	211	293	115	118
ABHD2_2	529	1350	1028	816	835	157	155	98	38	53	52	303	224	169	73	88	40
ABHD3_1	257	682	341	415	391	61	82	85	47	89	106	288	313	126	74	99	35
ABHD3_2	334	576	290	150	398	51	63	226	68	206	104	416	341	215	165	237	107
ABHD4_1	270	710	582	443	431	92	97	112	35	140	121	394	346	158	167	167	112
ABHD4_2	197	575	178	255	384	67	86	109	53	262	146	433	446	420	299	392	223
ABHD5_1	317	916	405	492	603	114	173	118	40	98	70	357	395	326	210	179	178
ABHD5_2	464	910	569	396	617	158	132	143	60	105	50	343	340	235	225	160	147
ABHD6_1	492	728	417	508	449	111	98	126	35	63	89	172	274	181	119	204	132
ABHD6_2	587	1316	719	678	602	190	129	154	67	69	52	269	226	203	154	117	120
ABHD8_1	303	1715	977	1299	1066	279	274	148	47	98	51	377	394	145	102	159	85
ABHD8_2	292	1883	1275	1175	1132	257	316	179	48	93	70	407	453	151	131	189	118
ABI1_1	311	436	212	279	302	21	49	82	19	39	31	190	188	54	33	12	32
ABI1_2	654	435	386	458	307	37	46	76	33	101	24	264	186	32	22	21	9
ABI2_1	390	871	1301	1016	472	105	174	128	52	120	120	614	625	164	102	104	47
ABI2_2	451	1046	1223	1113	494	148	156	204	64	190	37	788	647	223	122	167	110
ABI3_1	305	2337	1741	1834	1241	289	330	72	25	222	135	368	418	187	138	118	137
ABI3_2	457	2543	1511	1160	1407	326	332	243	57	287	176	1162	1195	307	377	226	255
ABI3BP_1	658	1430	617	663	676	104	159	129	51	37	24	159	160	103	58	110	39
ABI3BP_2	722	901	328	414	450	77	73	128	44	65	15	337	154	122	52	79	52
ABITRAM_1	1218	746	748	821	481	176	142	119	48	178	76	387	414	149	109	97	72
ABITRAM_2	946	587	566	691	368	105	111	196	55	203	166	681	562	315	245	267	215
ABL1_1	315	744	105	130	634	122	207	123	46	234	182	731	586	227	143	299	147
ABL1_2	313	683	202	117	632	171	171	97	32	147	54	447	352	146	90	243	86
ABL2_1	570	1104	672	515	637	154	128	124	54	67	43	265	241	156	95	232	156
ABL2_2	717	1455	626	587	842	176	179	185	55	60	45	352	392	156	134	191	100
ABLIM1_1	229	871	598	460	602	129	184	160	57	157	176	923	482	224	164	198	91
ABLIM1_2	242	1133	740	819	639	149	138	147	51	84	71	208	384	223	138	151	132
ABLIM2_1	447	2664	2765	2234	1485	444	447	152	75	222	402	1193	980	318	258	310	213
ABLIM2_2	416	2019	2267	2141	1164	355	309	223	69	503	388	1693	1547	377	352	395	207
ABLIM3_1	339	420	261	192	297	71	67	67	29	56	30	130	236	43	62	45	45
ABLIM3_2	354	628	502	426	477	100	138	108	42	41	63	232	165	108	66	81	76
ABO_1	228	1034	681	787	608	167	186	172	70	184	222	912	1007	381	355	428	205
ABO_2	229	864	912	648	449	50	101	150	67	180	275	831	451	329	182	368	119
ABR_1	470	814	1036	853	459	89	121	159	42	99	103	563	504	93	122	143	85
ABR_2	259	641	576	563	372	97	72	80	25	27	58	155	262	66	29	96	16
ABRA_1	322	1311	1146	1191	765	191	178	98	42	185	131	635	398	304	154	287	134
ABRA_2	220	760	701	430	313	105	76	103	39	57	59	508	315	155	154	131	121
ABRACL_1	542	1133	1191	1019	656	207	162	59	15	147	79	441	422	129	93	141	74
ABRACL_2	393	1451	2152	1621	983	280	251	88	33	184	62	592	601	136	93	125	77
ABRAXAS1_1	1677	988	454	443	561	126	107	117	32	57	39	481	301	80	100	61	27
ABRAXAS1_2	1332	699	769	480	411	73	66	110	18	82	42	334	834	66	76	67	60
ABRAXAS2_1	401	1109	866	615	651	276	119	168	54	229	194	683	627	372	266	491	371
ABRAXAS2_2	425	805	688	645	562	153	143	248	81	270	111	591	667	320	275	487	236
ABT1_1	303	832	49	50	488	32	16	180	62	19	0	74	86	5	20	21	27
ABT1_2	1146	1139	58	94	626	7	12	163	62	10	2	0	59	16	24	12	9
ABTB1_1	344	1449	1200	776	824	203	136	247	77	272	168	643	796	380	248	373	166
ABTB1_2	271	600	567	470	440	77	51	177	81	114	89	767	602	227	194	164	135
ABTB2_1	381	735	427	413	397	94	69	174	48	115	100	373	164	164	214	92	91
ABTB2_2	139	364	177	317	246	80	49	144	42	152	79	565	279	284	135	152	126
ACAA1_1	138	463	407	244	277	106	52	76	39	27	34	151	157	84	39	75	63
ACAA1_2	294	1214	784	852	654	142	143	111	47	39	16	346	136	111	75	134	71
ACAA2_1	555	811	486	394	469	100	145	102	26	102	125	445	422	121	71	98	56
ACAA2_2	518	654	700	544	418	126	125	109	46	127	68	543	559	180	102	187	133
ACACA_1	386	383	91	92	260	31	31	102	41	16	14	98	59	34	21	7	15
ACACA_2	318	754	387	217	456	92	82	120	42	17	20	134	196	49	33	10	16
ACACB_1	275	1235	480	769	649	103	122	98	24	64	88	202	67	50	32	40	45
ACACB_2	236	918	569	479	555	104	90	212	57	30	29	194	398	58	31	43	22
ACAD10_1	253	633	606	324	466	114	144	103	34	58	122	232	107	296	140	249	66
ACAD10_2	288	951	637	650	600	131	147	139	61	251	108	382	720	194	297	206	215
ACAD11_1	1346	1164	1033	669	671	97	189	132	45	166	135	366	209	221	239	232	180
ACAD11_2	927	625	339	329	466	134	146	125	42	57	111	299	292	275	195	211	162
ACAD8_1	343	1052	839	753	600	206	229	134	45	198	116	600	476	323	257	427	270
ACAD8_2	340	847	657	725	630	167	126	116	44	123	92	402	278	185	183	142	123
ACAD9_1	571	1797	1209	738	1143	313	222	195	59	61	24	275	245	224	259	245	185
ACAD9_2	495	1787	726	821	1173	247	253	173	52	35	31	200	152	153	128	131	126
ACADL_1	450	616	703	347	305	66	85	164	33	177	136	513	563	206	148	129	156
ACADL_2	698	633	553	531	372	133	105	130	51	244	148	325	397	259	171	137	145
ACADM_1	833	576	344	517	408	64	96	79	24	65	75	413	165	184	125	167	114
ACADM_2	761	617	325	524	417	89	76	77	24	27	19	220	140	88	92	67	97
ACADS_1	191	843	592	488	520	161	96	96	38	104	56	326	237	69	58	77	83
ACADS_2	245	962	849	520	560	77	72	93	53	100	98	480	331	201	167	146	122
ACADSB_1	566	2006	1805	1884	1001	245	219	225	46	162	161	938	710	239	203	160	130
ACADSB_2	601	1233	861	1000	780	174	262	137	37	251	142	983	922	311	165	229	185
ACADVL_1	439	1052	528	643	499	80	145	120	46	58	34	200	170	114	187	85	100
ACADVL_2	510	1011	775	1147	664	101	139	129	44	76	53	287	130	163	102	208	107
ACAN_1	359	945	1099	501	548	127	146	118	44	177	82	255	350	207	154	411	152
ACAN_2	296	877	635	592	559	78	119	151	61	127	108	209	378	158	107	146	70
ACAP1_1	594	1418	886	1052	891	256	287	219	64	81	86	921	1012	129	103	132	110
ACAP1_2	337	1493	999	1087	962	200	248	213	47	117	68	929	860	175	192	167	119
ACAP2_1	432	651	682	439	386	72	74	155	32	91	113	587	593	191	171	179	156
ACAP2_2	398	787	498	446	473	116	119	75	25	146	100	406	286	178	116	240	105
ACAP3_1	192	1220	1346	992	770	178	170	128	48	99	73	318	356	122	190	252	166
ACAP3_2	227	1300	1157	735	813	151	224	56	25	58	45	224	132	105	42	116	29
ACAT1_1	546	865	538	509	643	107	194	73	31	86	29	236	191	65	93	108	40
ACAT1_2	718	807	618	462	474	89	104	121	47	166	88	307	226	155	126	152	93
ACAT2_1	285	646	394	130	354	94	101	119	42	219	251	334	351	243	224	254	131
ACAT2_2	409	1148	844	382	539	105	117	232	57	313	183	805	608	316	287	450	332
ACBD3_1	321	436	371	191	278	49	39	153	53	60	73	134	64	236	171	158	149
ACBD3_2	367	666	179	124	328	36	35	116	56	55	49	95	53	168	174	236	122
ACBD4_1	492	1099	440	510	752	137	150	146	44	81	99	230	162	184	179	198	131
ACBD4_2	342	985	477	542	544	139	113	129	44	186	56	455	376	210	159	183	87
ACBD5_1	551	391	232	196	295	27	59	105	26	139	79	298	434	76	13	40	41
ACBD5_2	478	380	463	341	280	96	65	89	27	81	52	350	447	5	2	46	20
ACBD6_1	794	1493	886	551	1008	223	171	179	49	86	57	494	353	242	161	217	174
ACBD6_2	828	836	298	354	552	207	159	87	43	73	41	193	150	125	134	224	176
ACBD7_1	693	1304	1302	1176	850	251	175	114	23	469	253	948	881	317	263	312	299
ACBD7_2	621	1508	1169	1224	935	305	235	70	22	149	219	490	1072	138	195	133	153
ACCS_1	345	1118	882	942	566	187	241	155	58	309	251	810	678	502	289	382	257
ACCS_2	291	720	818	688	398	167	115	74	48	172	121	373	280	157	181	166	147
ACCSL_1	328	447	348	165	280	36	29	106	46	114	35	250	58	134	78	100	69
ACCSL_2	551	1426	573	729	746	156	191	156	56	160	90	381	359	197	135	221	161
ACD_1	447	2071	776	1093	1318	295	245	152	49	12	12	203	159	35	20	38	19
ACD_2	388	2045	625	590	1136	174	294	273	84	25	30	231	144	56	41	88	45
ACE_1	371	1802	1468	1067	1016	165	174	81	32	47	83	335	116	74	94	50	46
ACE_2	535	1798	717	739	1046	140	221	201	58	160	96	679	831	102	70	89	47
ACE2_1	230	326	143	307	146	59	28	140	43	191	73	220	257	197	164	158	88
ACE2_2	312	537	413	238	330	66	50	122	39	148	112	291	188	167	86	176	97
ACER1_1	308	1099	566	745	711	173	166	195	70	218	108	761	817	135	153	115	61
ACER1_2	140	719	665	825	463	143	141	135	64	209	229	591	805	187	245	257	172
ACER2_1	795	1901	1442	992	797	219	234	117	46	99	121	406	361	203	166	183	127
ACER2_2	1085	1445	1569	1229	989	228	309	189	53	179	128	913	688	310	274	303	176
ACER3_1	367	479	294	259	373	102	106	120	28	67	75	138	229	128	139	224	87
ACER3_2	618	907	320	345	582	138	139	149	48	132	55	302	300	205	157	211	106
ACHE_1	319	1095	1235	768	675	233	226	108	46	123	60	321	226	194	178	208	86
ACHE_2	264	1033	957	930	640	187	180	106	36	198	156	628	374	303	218	499	147
ACIN1_1	345	955	538	432	508	114	104	112	41	25	9	70	79	47	13	33	14
ACIN1_2	253	577	256	212	319	55	32	134	48	29	21	72	89	22	43	49	16
ACKR1_1	359	591	341	557	346	159	114	110	40	99	165	347	519	132	127	141	89
ACKR1_2	241	481	599	490	272	52	74	106	38	206	158	380	255	208	199	106	139
ACKR2_1	188	396	492	320	260	90	89	104	48	278	162	521	510	196	179	155	136
ACKR2_2	230	471	769	277	328	63	138	179	55	173	206	528	548	271	218	348	203
ACKR3_1	295	1514	1916	1288	762	309	216	139	63	255	174	939	787	216	176	132	166
ACKR3_2	278	919	1022	1167	644	140	221	98	46	191	252	986	929	169	191	127	148
ACKR4_1	696	830	540	578	520	123	91	138	35	153	129	340	618	275	112	223	99
ACKR4_2	894	1016	720	369	732	193	165	122	72	282	110	409	434	374	196	265	152
ACLY_1	314	1142	494	425	744	168	194	189	76	44	41	326	334	373	303	223	116
ACLY_2	246	1046	395	274	609	105	126	111	48	34	20	121	112	221	154	184	76
ACMSD_1	181	624	279	90	332	49	49	90	43	34	43	321	312	139	41	97	49
ACMSD_2	453	1009	475	388	596	70	60	58	33	57	81	184	163	55	53	94	31
ACO1_1	278	1106	691	348	623	189	173	119	50	151	145	528	612	264	224	269	130
ACO1_2	285	1506	556	817	680	196	163	130	49	85	72	532	443	214	152	87	121
ACO2_1	207	730	138	85	354	49	31	78	35	8	5	10	23	15	6	4	5
ACO2_2	232	777	82	104	366	51	29	164	60	30	17	45	27	15	21	19	6
ACOD1_1	363	1033	1245	809	559	155	137	181	54	275	167	868	1178	256	223	242	148
ACOD1_2	417	1038	637	619	524	117	154	123	37	147	135	403	314	129	148	113	90
ACOT1_1	612	877	735	724	405	133	86	87	33	160	145	801	483	187	121	162	109
ACOT1_2	234	308	413	373	271	75	64	135	62	303	151	540	794	205	156	158	160
ACOT11_1	183	1025	508	645	625	156	197	129	50	185	155	575	646	235	185	311	158
ACOT11_2	482	3136	2045	1679	1763	362	346	207	76	274	172	963	581	289	277	243	161
ACOT12_1	155	225	92	66	223	57	31	160	49	29	35	218	156	98	112	157	90
ACOT12_2	324	655	179	138	465	106	142	105	48	22	51	83	132	124	69	121	34
ACOT13_1	425	737	820	420	514	120	126	115	51	220	124	589	398	137	129	109	76
ACOT13_2	1195	1226	765	591	675	254	221	177	54	171	210	519	532	213	158	137	129
ACOT2_1	444	932	786	676	430	89	91	129	54	100	92	348	330	122	153	108	130
ACOT2_2	852	1097	567	497	498	138	109	265	84	368	278	730	979	376	306	346	260
ACOT4_1	234	509	389	455	260	62	54	129	62	177	263	193	268	233	238	312	140
ACOT4_2	101	576	334	395	347	139	88	147	53	120	223	672	694	228	162	120	85
ACOT6_1	1702	1248	747	583	718	144	171	210	78	229	146	845	826	237	152	214	260
ACOT6_2	317	657	849	778	436	174	230	104	35	115	139	615	383	132	145	111	39
ACOT7_1	375	2054	1369	1226	1141	259	238	167	71	218	139	791	456	269	150	313	125
ACOT7_2	236	1399	786	806	802	233	233	132	48	227	178	752	423	316	226	326	261
ACOT8_1	426	814	735	413	421	101	81	143	52	23	37	170	272	83	48	63	33
ACOT8_2	256	776	279	469	368	89	83	88	51	9	26	266	152	67	45	112	30
ACOT9_1	185	449	561	562	343	51	77	112	22	85	68	460	344	84	82	103	40
ACOT9_2	194	562	601	644	307	111	98	101	41	90	93	387	357	120	126	55	83
ACOX1_1	233	809	431	324	445	57	66	126	67	69	77	323	235	7	13	19	19
ACOX1_2	393	1438	775	728	933	163	182	212	65	243	115	693	434	35	19	76	55
ACOX2_1	211	626	607	606	414	98	76	84	44	135	99	265	236	142	106	260	88
ACOX2_2	232	963	647	678	482	84	112	126	47	191	102	517	344	225	190	213	153
ACOX3_1	312	1432	1190	1348	933	199	235	110	52	82	112	599	414	137	192	125	141
ACOX3_2	326	1125	1175	862	643	226	188	134	41	136	147	525	494	260	192	167	145
ACOXL_1	423	898	473	485	560	76	75	95	39	23	16	133	273	68	52	27	34
ACOXL_2	246	778	407	229	364	95	58	99	55	44	54	463	324	50	60	43	44
ACP1_1	898	589	588	584	329	69	69	98	23	39	63	269	433	73	63	68	44
ACP1_2	249	709	463	283	280	87	61	87	26	137	84	282	274	125	89	92	94
ACP2_1	400	1510	1276	1224	1026	260	236	145	51	54	42	293	315	144	127	96	69
ACP2_2	549	2091	1257	958	1405	259	456	202	57	54	107	448	300	220	184	253	137
ACP3_1	346	967	498	467	455	90	99	116	49	20	34	362	268	127	74	152	66
ACP3_2	497	1149	591	848	701	121	130	194	51	35	55	294	475	116	69	81	72
ACP4_1	372	2025	2228	2134	1195	417	338	163	56	438	159	768	804	349	235	263	173
ACP4_2	314	1966	1890	1558	1080	331	247	206	55	240	237	801	801	446	289	322	259
ACP5_1	166	427	202	176	262	33	46	132	56	164	81	248	221	168	179	168	116
ACP5_2	329	800	592	592	574	172	173	91	52	90	133	284	270	165	164	156	115
ACP6_1	304	818	283	628	438	92	131	94	40	17	31	140	87	135	64	87	51
ACP6_2	430	351	220	127	177	52	17	84	41	12	40	103	111	117	53	381	42
ACP7_1	232	721	301	337	391	54	92	117	48	87	55	388	259	62	92	98	106
ACP7_2	247	839	424	326	495	100	81	123	48	131	73	301	173	147	161	164	109
ACR_1	221	736	615	551	442	98	70	91	43	120	168	358	549	148	139	156	149
ACR_2	346	1771	1491	1095	1394	334	313	99	47	185	148	441	427	308	212	302	161
ACRBP_1	383	1841	1180	1051	1162	201	267	179	56	144	162	1004	1053	220	197	231	189
ACRBP_2	493	1650	1362	1373	1159	305	278	129	54	123	113	870	681	282	153	182	116
ACRV1_1	347	1595	1395	1638	857	242	300	102	27	87	73	630	297	120	87	146	78
ACRV1_2	966	1325	1501	1247	610	174	215	117	31	149	118	311	422	156	123	114	112
ACSBG1_1	380	1575	1512	910	900	146	176	172	64	262	191	503	522	240	201	279	171
ACSBG1_2	204	1024	634	562	499	133	106	141	50	165	120	506	279	250	241	286	200
ACSBG2_1	300	714	344	359	421	126	158	126	66	140	106	398	361	214	217	188	95
ACSBG2_2	515	883	744	472	613	150	193	119	57	170	137	179	279	365	227	261	252
ACSF2_1	230	534	230	227	365	79	79	84	34	178	131	167	180	152	141	134	73
ACSF2_2	444	551	334	353	357	46	63	108	36	132	89	281	294	216	150	176	98
ACSF3_1	218	1108	1096	829	458	151	131	153	56	237	174	817	884	286	142	141	74
ACSF3_2	326	1175	671	750	684	228	133	141	65	171	170	441	695	265	255	242	204
ACSL1_1	330	777	452	526	442	71	103	138	44	270	137	265	273	325	177	245	201
ACSL1_2	1090	896	612	613	636	131	124	188	75	305	138	407	379	215	157	224	198
ACSL3_1	752	1241	673	713	740	149	139	150	46	2	7	38	2	54	34	66	26
ACSL3_2	1457	820	541	467	522	77	86	151	49	4	12	9	22	40	30	55	53
ACSL4_1	620	540	388	538	344	58	75	76	23	57	34	225	405	8	17	42	35
ACSL4_2	692	534	145	414	281	41	95	79	20	49	51	302	214	15	15	30	15
ACSL5_1	341	1464	721	645	826	147	136	133	56	43	113	377	483	160	169	203	98
ACSL5_2	431	2480	1541	1210	1427	287	232	186	59	83	64	562	339	155	177	186	160
ACSL6_1	499	2281	990	1436	1210	235	226	211	57	69	56	560	429	141	105	129	83
ACSL6_2	579	2001	1223	1207	1240	251	222	193	58	55	68	420	337	98	92	122	57
ACSM1_1	619	1612	1011	900	1046	206	283	128	64	103	52	484	525	123	92	80	60
ACSM1_2	375	773	633	399	429	102	160	106	35	97	62	420	327	81	45	162	48
ACSM2A_1	829	960	585	440	546	84	134	143	67	32	92	218	126	137	101	225	93
ACSM2A_2	333	1101	681	586	611	124	76	190	50	32	67	539	568	151	126	196	72
ACSM2B_1	550	1061	384	330	619	147	126	139	38	181	115	260	268	262	205	288	169
ACSM2B_2	454	1260	586	651	732	93	157	205	85	110	137	524	376	217	186	193	93
ACSM3_1	470	1090	692	338	715	149	100	126	54	135	98	257	311	117	108	114	109
ACSM3_2	486	1085	961	318	666	107	140	263	95	264	166	706	578	384	279	364	291
ACSM4_1	360	835	485	541	480	70	79	93	31	71	93	235	346	253	113	192	86
ACSM4_2	345	947	827	500	522	129	89	127	51	242	87	289	295	174	234	161	229
ACSM5_1	275	963	348	261	489	113	72	111	40	83	119	405	373	131	70	106	88
ACSM5_2	271	561	308	363	402	78	135	181	54	237	117	579	319	161	240	165	179
ACSM6_1	402	792	520	703	461	115	121	252	86	400	402	876	994	322	337	319	312
ACSM6_2	352	705	862	759	477	127	136	120	48	236	154	1085	508	296	229	230	150
ACSS1_1	421	1397	1159	629	716	145	153	128	59	96	173	529	458	193	172	126	110
ACSS1_2	234	604	460	452	461	98	85	106	51	193	152	514	544	161	154	146	61
ACSS2_1	652	1169	683	562	691	158	122	164	52	135	193	612	401	239	230	245	249
ACSS2_2	572	980	632	489	639	130	98	205	77	111	131	804	437	149	164	222	160
ACSS3_1	634	1271	773	655	684	136	140	148	39	83	100	488	413	192	129	210	175
ACSS3_2	409	983	675	527	483	91	109	94	42	54	79	322	210	224	121	182	119
ACTA1_1	317	1525	1050	916	963	139	175	121	41	48	61	227	155	60	99	62	100
ACTA1_2	402	1365	727	797	719	69	134	294	76	107	96	178	123	261	163	219	180
ACTA2_1	625	2372	1802	1381	1520	350	405	252	71	245	136	1220	1190	415	215	362	146
ACTA2_2	324	1276	870	819	874	277	269	62	29	125	95	447	327	122	112	119	102
ACTB_1	125	786	625	869	423	111	116	71	35	4	7	86	112	21	15	16	13
ACTB_2	406	1774	1514	1130	1119	208	201	187	59	23	35	208	353	57	52	78	47
ACTBL2_1	634	2612	1946	1268	1611	527	531	238	70	112	130	875	732	394	269	467	184
ACTBL2_2	571	1468	979	726	1026	253	258	119	45	152	123	375	257	168	153	116	118
ACTC1_1	281	939	866	566	616	147	124	95	29	134	79	281	469	249	166	182	119
ACTC1_2	346	723	693	513	493	111	176	101	46	166	80	289	312	238	76	120	87
ACTG1_1	327	1311	819	744	414	64	59	104	31	12	23	74	70	165	172	123	87
ACTG1_2	295	877	682	826	454	86	57	85	35	8	11	134	88	188	125	127	80
ACTG2_1	408	647	584	509	415	93	128	108	47	212	190	763	536	180	133	200	112
ACTG2_2	482	1046	999	850	600	136	158	147	44	131	135	957	484	176	125	153	124
ACTL10_1	152	833	703	908	563	152	195	81	46	88	95	486	625	180	210	114	99
ACTL10_2	152	959	893	869	686	284	224	133	60	60	120	576	513	180	203	119	177
ACTL6A_1	432	672	9	79	365	19	18	110	33	0	13	8	11	14	3	1	2
ACTL6A_2	518	462	27	16	248	3	3	112	31	0	0	9	24	0	2	17	9
ACTL6B_1	687	1964	1023	902	1101	218	223	134	50	75	66	473	418	114	113	127	63
ACTL6B_2	374	1389	691	505	825	157	156	115	47	78	43	279	275	79	92	76	60
ACTL7A_1	335	1051	894	763	646	209	155	93	22	114	60	457	370	167	137	311	120
ACTL7A_2	257	769	709	646	517	139	125	174	52	138	181	651	603	172	146	102	141
ACTL7B_1	260	670	457	442	442	108	163	88	45	141	120	254	270	129	124	215	80
ACTL7B_2	432	1135	928	636	760	192	195	48	26	98	98	157	239	54	88	79	77
ACTL8_1	425	1959	1451	1507	1077	357	317	140	69	311	289	1230	1044	408	297	458	353
ACTL8_2	310	1791	1347	1127	1094	270	261	130	47	105	190	875	651	265	132	254	157
ACTL9_1	293	1725	1463	1481	926	364	262	137	49	284	210	867	807	225	173	160	187
ACTL9_2	368	2087	1680	1789	1198	370	395	170	52	231	327	1063	871	221	229	253	138
ACTN1_1	237	853	660	727	583	127	174	120	48	67	104	335	333	94	122	90	54
ACTN1_2	338	1551	869	1136	842	213	289	182	68	123	127	562	620	161	85	151	92
ACTN2_1	304	1041	884	547	745	168	166	184	49	93	40	254	354	91	67	134	94
ACTN2_2	438	1335	1257	1043	962	188	239	120	49	132	79	393	247	76	61	77	80
ACTN3_1	333	1347	743	874	860	153	159	113	28	55	60	351	180	67	120	45	92
ACTN3_2	287	774	411	441	457	44	33	179	57	104	51	287	416	68	77	83	98
ACTN4_1	199	510	340	271	316	14	16	92	47	88	89	361	348	189	168	115	88
ACTN4_2	340	1058	602	276	566	148	98	130	39	61	74	371	431	119	133	63	78
ACTR10_1	490	1022	39	155	552	22	37	99	20	17	0	15	16	3	3	11	5
ACTR10_2	710	1355	806	884	855	174	197	216	67	0	4	325	351	15	4	2	16
ACTR1A_1	312	637	184	81	392	26	43	131	60	17	18	80	17	11	27	13	11
ACTR1A_2	324	559	154	236	449	51	66	178	59	30	20	64	82	63	63	81	44
ACTR1B_1	243	1284	575	502	800	248	177	173	54	130	146	585	420	151	102	102	85
ACTR1B_2	349	2022	775	618	1087	233	256	129	54	287	181	957	1015	242	214	206	135
ACTR2_1	1291	1828	419	588	855	23	47	145	48	1	11	80	46	43	17	12	3
ACTR2_2	950	1547	733	500	831	25	32	99	29	0	1	52	43	7	16	0	4
ACTR3_1	472	566	292	270	316	40	43	93	45	2	11	95	35	10	31	17	15
ACTR3_2	732	920	656	581	539	52	66	182	63	31	44	227	56	45	43	64	48
ACTR3B_1	908	879	555	230	389	91	72	145	62	141	53	199	248	165	102	158	77
ACTR3B_2	516	486	345	296	312	58	75	101	43	98	75	263	286	119	121	77	71
ACTR3C_1	1965	1124	1146	1356	637	142	218	126	31	376	219	915	703	184	124	93	78
ACTR3C_2	1339	660	837	720	354	123	113	92	40	168	175	946	629	146	188	80	148
ACTR5_1	313	1187	399	378	705	107	133	223	73	172	72	870	728	336	160	123	123
ACTR5_2	408	1401	559	423	752	76	114	96	33	110	76	323	230	94	71	46	29
ACTR6_1	1631	941	171	216	522	42	103	140	58	30	22	105	52	29	72	58	37
ACTR6_2	1879	815	210	147	440	72	53	142	44	60	6	120	81	65	36	91	30
ACTR8_1	536	1083	327	303	682	58	66	114	27	7	1	32	36	21	22	27	21
ACTR8_2	289	759	183	137	424	7	7	83	25	10	0	4	159	9	16	10	35
ACTRT1_1	473	877	1172	857	473	70	71	167	41	154	198	851	500	234	195	202	116
ACTRT1_2	645	1016	1489	1030	737	177	249	121	42	289	244	676	820	138	136	188	98
ACTRT2_1	230	1071	749	826	663	163	155	174	72	196	204	1077	696	257	241	239	176
ACTRT2_2	317	1489	1237	1206	848	248	247	140	58	175	208	860	656	325	184	258	157
ACTRT3_1	215	717	313	357	331	69	42	137	47	161	112	1108	718	219	150	199	88
ACTRT3_2	475	939	521	747	524	59	68	144	56	227	172	588	952	213	149	153	114
ACVR1_1	565	1378	279	460	883	226	238	199	64	114	82	260	437	271	230	144	159
ACVR1_2	582	1539	427	438	885	211	229	122	55	131	106	277	348	172	143	169	102
ACVR1B_1	623	1135	528	373	629	99	81	131	57	121	81	321	311	138	160	175	183
ACVR1B_2	582	974	433	322	614	80	110	115	70	116	95	338	303	173	90	152	86
ACVR1C_1	921	1504	533	508	1005	157	193	151	70	117	192	963	651	181	139	253	87
ACVR1C_2	728	803	356	599	555	106	141	97	50	112	178	569	526	153	184	126	109
ACVR2A_1	526	739	277	399	475	61	94	108	27	138	56	508	240	173	138	109	82
ACVR2A_2	782	666	563	421	436	76	48	117	51	92	65	662	358	72	101	57	58
ACVR2B_1	322	1048	483	496	565	136	130	103	46	157	107	421	381	131	148	169	132
ACVR2B_2	382	1532	1667	973	1031	324	248	99	48	156	114	388	621	186	154	225	139
ACVRL1_1	239	559	259	243	324	89	82	100	51	111	167	426	254	168	83	172	99
ACVRL1_2	443	602	563	282	460	119	146	213	80	346	159	681	646	311	275	318	207
ACY1_1	277	1099	1068	829	639	169	226	198	71	254	250	823	908	289	327	319	208
ACY1_2	368	1277	1126	994	645	177	178	97	42	89	61	462	264	262	169	296	120
ACY3_1	270	803	555	530	490	101	150	157	58	115	81	454	296	177	121	142	66
ACY3_2	264	763	686	465	509	111	137	141	59	132	56	223	238	211	166	235	143
ACYP1_1	716	942	931	823	706	222	144	173	44	173	116	767	489	209	177	120	126
ACYP1_2	745	603	691	284	368	112	106	128	57	189	135	588	547	187	155	188	97
ACYP2_1	373	942	850	526	636	175	131	140	42	122	121	528	352	222	232	170	193
ACYP2_2	749	1505	1089	964	959	234	241	218	61	236	172	1309	1149	352	333	277	217
ADA_1	160	946	605	680	568	125	206	125	54	176	121	575	541	202	126	199	84
ADA_2	205	792	484	580	530	125	156	118	51	121	61	315	421	203	103	189	91
ADA2_1	665	1012	223	125	651	98	129	183	60	301	293	638	611	340	269	285	252
ADA2_2	419	992	411	323	645	91	96	120	48	173	74	730	755	126	96	81	151
ADAD1_1	1287	1170	706	478	786	144	158	164	46	110	67	383	366	159	114	187	165
ADAD1_2	1212	954	1042	690	705	163	144	148	47	111	118	511	424	257	164	246	95
ADAD2_1	217	869	595	717	509	198	153	144	64	405	196	729	869	231	216	257	202
ADAD2_2	158	591	672	608	442	98	82	88	41	197	186	563	627	113	136	108	89
ADAL_1	422	630	63	248	444	113	130	176	60	132	52	508	584	157	130	181	128
ADAL_2	1060	535	132	277	361	82	89	100	25	43	47	170	225	62	69	61	56
ADAM10_1	718	432	140	172	341	41	72	146	36	85	52	497	458	209	133	190	99
ADAM10_2	1005	628	232	344	451	101	122	161	40	63	50	158	304	167	75	171	98
ADAM11_1	352	1383	1735	1566	803	217	225	233	82	235	175	1091	691	219	153	238	105
ADAM11_2	372	2012	1148	1598	1179	267	365	139	47	105	51	826	592	58	82	117	64
ADAM12_1	502	1057	862	637	566	96	159	227	90	166	94	341	414	307	222	164	160
ADAM12_2	347	811	504	603	494	59	69	121	54	143	129	216	235	174	165	196	154
ADAM15_1	308	669	427	362	360	78	100	119	59	77	71	456	263	188	184	117	103
ADAM15_2	192	401	273	219	295	59	68	73	38	105	73	231	187	270	196	207	164
ADAM17_1	611	915	622	203	443	42	67	165	63	33	51	214	171	130	131	75	115
ADAM17_2	861	1025	727	956	508	51	63	148	74	50	19	272	145	48	131	71	89
ADAM18_1	470	923	922	667	544	123	91	85	30	138	129	514	438	206	155	187	74
ADAM18_2	793	1141	651	702	779	148	223	54	25	80	70	486	408	114	73	269	41
ADAM19_1	355	1105	900	702	795	189	181	112	35	41	51	316	335	131	89	78	61
ADAM19_2	187	864	610	645	495	132	156	144	54	184	211	646	400	222	199	232	167
ADAM2_1	495	836	782	281	385	88	96	91	29	87	65	580	346	123	123	56	92
ADAM2_2	445	567	397	354	409	106	51	84	28	252	78	287	380	127	108	109	66
ADAM20_1	456	763	535	632	476	61	95	138	70	290	219	872	461	245	168	371	103
ADAM20_2	606	1495	1220	1241	857	151	150	169	47	211	133	1184	736	230	250	302	297
ADAM21_1	693	1328	808	400	588	85	118	140	58	82	102	1000	626	163	94	108	46
ADAM21_2	756	1842	1447	1517	962	161	168	209	66	195	181	1193	1025	143	112	192	122
ADAM22_1	449	915	283	251	510	91	109	154	56	88	79	300	424	179	83	80	70
ADAM22_2	551	911	367	186	553	69	142	93	32	83	84	275	301	94	60	173	81
ADAM23_1	532	1418	1099	1312	895	178	194	164	65	104	76	1014	638	154	102	94	98
ADAM23_2	245	619	581	564	380	129	97	108	53	167	80	621	454	179	112	198	109
ADAM28_1	559	550	505	370	366	51	80	89	27	129	148	371	398	250	110	91	69
ADAM28_2	497	1297	1125	1104	640	190	188	146	44	244	159	551	810	307	114	719	69
ADAM29_1	359	955	873	866	632	149	178	109	50	138	94	638	830	106	67	178	128
ADAM29_2	267	618	579	485	353	104	61	126	54	173	94	693	497	151	118	66	75
ADAM30_1	521	722	358	280	436	73	80	103	37	42	73	219	276	124	111	52	55
ADAM30_2	490	753	464	366	557	96	124	105	49	68	122	214	161	147	87	165	61
ADAM32_1	1407	1653	1176	1286	1118	167	214	171	53	153	104	1081	600	192	161	181	103
ADAM32_2	2138	1280	883	881	846	162	149	188	63	183	154	685	591	345	162	321	189
ADAM33_1	335	1634	1184	614	878	156	223	192	79	251	179	1045	841	254	218	245	189
ADAM33_2	300	1710	1300	866	990	202	208	207	98	279	240	1062	1153	359	247	221	263
ADAM7_1	333	681	463	568	452	104	115	151	43	99	64	557	732	155	92	96	91
ADAM7_2	481	786	897	637	507	122	105	128	44	119	101	749	725	169	134	122	119
ADAM8_1	215	1073	829	738	676	160	175	140	54	81	94	298	264	207	174	272	124
ADAM8_2	231	1199	1114	1039	728	198	170	107	65	46	83	345	372	191	139	237	139
ADAM9_1	610	1050	508	711	506	110	88	185	67	104	130	568	479	224	201	212	136
ADAM9_2	755	936	852	503	547	73	96	166	38	152	94	974	386	150	84	166	121
ADAMDEC1_1	883	1361	905	813	822	177	244	99	36	146	86	803	493	104	51	79	49
ADAMDEC1_2	828	1134	1447	1225	837	312	174	126	43	94	137	567	838	241	214	296	140
ADAMTS1_1	166	727	624	525	486	114	111	144	51	196	157	968	914	169	171	130	155
ADAMTS1_2	352	1817	868	990	1203	349	393	237	68	267	218	1576	1002	326	203	329	152
ADAMTS10_1	392	1874	1425	1070	1203	250	287	150	44	68	27	477	390	130	98	114	70
ADAMTS10_2	218	1106	793	644	593	181	142	122	50	69	48	462	328	90	101	122	63
ADAMTS12_1	409	1581	540	721	935	218	200	124	51	71	49	229	284	120	144	122	64
ADAMTS12_2	227	1081	329	299	345	77	59	194	64	93	53	419	339	114	89	109	89
ADAMTS13_1	283	699	801	468	472	197	155	101	40	94	70	589	489	172	92	135	79
ADAMTS13_2	305	1161	1365	837	726	281	262	242	84	366	309	1163	1492	292	278	302	180
ADAMTS14_1	195	617	552	411	472	134	112	107	54	243	186	670	622	169	207	142	120
ADAMTS14_2	223	1014	488	408	698	173	167	198	93	337	242	936	1140	234	190	264	225
ADAMTS15_1	292	1125	872	684	671	163	161	110	59	121	62	348	289	122	171	100	116
ADAMTS15_2	307	1495	1036	631	645	150	225	142	51	161	182	400	298	505	402	423	343
ADAMTS16_1	205	851	680	523	426	105	82	110	37	77	68	468	346	234	120	220	117
ADAMTS16_2	335	777	845	737	407	90	83	134	59	220	138	688	400	225	165	170	240
ADAMTS17_1	392	1442	1109	801	907	185	157	98	45	129	111	263	185	145	117	55	115
ADAMTS17_2	146	391	266	218	282	46	46	113	41	112	117	738	410	186	236	165	267
ADAMTS18_1	383	814	542	547	482	166	122	121	49	140	203	410	443	251	248	156	145
ADAMTS18_2	351	705	503	689	538	151	167	197	73	266	183	639	480	334	387	397	336
ADAMTS19_1	282	695	703	440	419	112	131	191	76	277	242	694	629	336	232	303	218
ADAMTS19_2	526	2042	1539	1394	1150	317	347	107	27	110	85	515	364	148	101	76	86
ADAMTS2_1	307	1844	1034	1237	1066	378	314	160	48	223	118	511	508	232	174	199	133
ADAMTS2_2	324	1426	1832	1097	952	299	240	254	81	74	97	1081	1084	122	98	142	60
ADAMTS20_1	523	1091	545	311	716	200	146	197	68	92	54	481	314	200	159	138	122
ADAMTS20_2	768	1235	667	546	743	91	108	97	25	22	19	181	352	61	53	61	53
ADAMTS3_1	530	996	632	886	554	127	149	167	51	125	93	887	441	171	120	129	97
ADAMTS3_2	353	470	301	334	302	67	105	141	58	136	153	461	415	113	119	122	101
ADAMTS4_1	306	1045	786	744	596	146	158	113	41	58	42	255	288	178	188	175	179
ADAMTS4_2	168	546	384	303	252	47	65	115	58	95	59	408	231	142	108	199	93
ADAMTS5_1	221	518	395	363	294	71	103	143	62	236	59	288	393	213	146	155	125
ADAMTS5_2	534	1286	808	683	614	123	110	206	68	67	65	580	854	171	206	133	104
ADAMTS6_1	377	725	248	265	458	85	85	115	51	49	34	253	262	104	73	106	39
ADAMTS6_2	400	662	313	257	509	57	90	151	56	32	28	202	167	154	57	114	31
ADAMTS7_1	401	1380	1116	710	832	145	234	120	34	152	53	351	499	184	185	195	160
ADAMTS7_2	407	1754	1190	1223	961	334	255	135	61	199	169	730	681	251	205	198	184
ADAMTS8_1	375	1092	1023	943	595	116	149	152	67	223	87	508	549	190	153	144	72
ADAMTS8_2	361	1639	1494	1481	874	246	240	185	71	144	127	935	455	221	215	153	142
ADAMTS9_1	540	1329	910	982	601	106	115	174	70	69	76	321	380	128	129	168	99
ADAMTS9_2	594	1593	1123	945	1078	288	200	137	35	51	26	448	406	107	126	63	56
ADAMTSL1_1	156	518	352	574	317	38	38	124	45	32	37	211	119	178	129	142	71
ADAMTSL1_2	271	485	489	671	373	71	61	163	52	31	34	160	90	239	144	176	157
ADAMTSL2_1	329	1742	1368	1432	1020	302	191	141	64	218	95	460	497	203	125	101	66
ADAMTSL2_2	414	2087	1609	1998	1242	346	415	84	25	150	55	697	532	195	112	130	42
ADAMTSL3_1	220	685	676	477	383	146	73	199	74	142	100	708	795	347	240	370	140
ADAMTSL3_2	389	1302	1098	870	670	158	135	218	78	288	204	820	605	404	378	459	309
ADAMTSL4_1	466	1222	421	438	887	223	190	154	53	82	46	226	194	132	114	221	58
ADAMTSL4_2	481	956	328	384	627	172	129	116	45	13	36	191	54	133	79	127	54
ADAMTSL5_1	204	1405	1433	1059	853	196	295	92	34	194	118	628	519	142	142	80	104
ADAMTSL5_2	142	848	446	495	434	145	145	171	44	333	120	1013	1248	135	156	113	90
ADAP1_1	174	939	791	495	480	102	112	142	68	128	176	475	538	244	170	284	159
ADAP1_2	284	1177	782	755	747	165	166	217	58	96	70	550	423	192	149	160	151
ADAP2_1	397	859	358	232	566	82	119	194	70	124	92	385	274	135	119	185	168
ADAP2_2	646	843	258	374	599	80	91	159	68	178	62	327	365	150	137	145	62
ADAR_1	437	959	651	463	459	41	51	166	54	30	33	62	11	43	14	41	33
ADAR_2	294	405	313	239	227	26	32	86	30	0	6	0	14	35	31	7	8
ADARB1_1	336	1121	320	514	616	107	105	104	29	118	103	353	436	121	112	153	108
ADARB1_2	331	884	851	408	457	105	98	176	56	366	126	622	766	246	193	284	138
ADARB2_1	146	478	363	395	282	68	67	116	52	53	35	505	477	79	64	84	81
ADARB2_2	289	1176	959	1036	685	178	188	167	54	89	160	623	900	175	236	236	94
ADAT1_1	136	379	187	164	166	38	42	135	49	157	95	474	266	117	102	122	91
ADAT1_2	238	429	241	228	255	56	70	109	39	93	75	367	157	153	135	179	136
ADAT2_1	297	627	240	201	315	15	11	98	48	13	26	36	111	23	11	29	5
ADAT2_2	334	1284	561	429	655	115	112	107	30	48	7	131	106	17	36	36	20
ADAT3_1	138	805	776	766	524	116	110	189	66	407	388	810	626	309	276	308	154
ADAT3_2	177	990	924	1025	560	122	155	207	90	494	443	935	442	453	305	279	228
ADCK1_1	268	888	568	445	577	154	165	133	43	109	71	619	600	141	111	149	67
ADCK1_2	213	689	573	439	506	92	113	88	40	143	65	534	711	116	89	86	54
ADCK2_1	353	1587	908	1251	1016	202	285	178	71	181	122	847	750	308	228	215	194
ADCK2_2	489	2792	1734	1751	1579	399	512	228	76	177	155	949	646	205	172	220	103
ADCK5_1	233	710	418	259	394	59	78	133	55	136	102	221	349	144	104	142	75
ADCK5_2	313	1015	593	715	618	105	138	200	69	152	65	420	341	117	124	107	132
ADCY1_1	486	1449	1083	1094	906	171	183	186	70	188	100	823	553	266	228	109	160
ADCY1_2	504	1793	1812	1515	1091	296	277	166	49	249	302	1262	2054	271	274	341	208
ADCY10_1	648	1335	941	595	906	172	152	193	54	45	25	219	276	112	107	126	44
ADCY10_2	443	1012	548	509	732	122	126	96	37	19	60	93	230	142	85	118	48
ADCY2_1	444	1341	1157	1031	890	187	278	198	46	163	221	632	725	206	209	149	194
ADCY2_2	301	1140	1143	740	776	196	148	242	72	247	203	952	1051	312	210	341	206
ADCY3_1	192	1253	1098	1198	747	182	180	142	45	182	140	825	911	265	137	200	148
ADCY3_2	206	1171	1277	1067	691	204	193	124	58	160	182	739	939	198	120	171	146
ADCY4_1	308	1064	273	265	491	87	93	88	27	42	39	202	256	33	62	27	44
ADCY4_2	551	2475	1236	1184	1264	223	202	233	83	116	142	1344	1049	174	98	143	95
ADCY5_1	212	1009	680	721	669	274	165	187	60	446	340	886	729	848	555	1026	447
ADCY5_2	323	1347	878	808	853	225	248	145	70	476	339	278	308	777	482	603	507
ADCY6_1	293	1134	653	642	754	186	228	162	71	86	214	504	533	249	264	235	285
ADCY6_2	293	957	614	458	636	184	165	149	50	112	125	394	338	163	132	153	84
ADCY7_1	201	804	698	990	425	135	97	113	34	158	111	424	384	148	128	256	86
ADCY7_2	250	777	930	753	519	137	130	142	56	99	74	391	428	164	155	203	159
ADCY8_1	479	931	525	397	533	103	108	129	47	110	60	332	338	161	125	141	86
ADCY8_2	356	1142	759	836	659	166	159	111	39	147	86	550	239	227	121	111	89
ADCY9_1	289	1170	980	1209	920	142	205	214	63	178	157	639	637	378	183	260	159
ADCY9_2	380	1777	1221	1405	1070	258	312	196	53	206	246	603	572	179	229	206	209
ADCYAP1_1	171	1124	1039	957	545	225	209	195	86	432	461	893	856	531	438	432	293
ADCYAP1_2	192	1312	1297	959	788	155	251	164	71	288	269	994	655	331	328	378	201
ADCYAP1R1_1	371	696	348	387	424	77	115	111	48	141	106	309	252	232	154	124	93
ADCYAP1R1_2	492	1326	930	990	784	150	140	200	59	204	163	562	500	204	82	132	54
ADD1_1	410	1469	1012	867	849	267	253	131	40	75	131	728	736	88	51	104	46
ADD1_2	402	1288	1112	1079	745	248	200	188	62	196	83	872	761	166	105	141	78
ADD2_1	328	1614	1051	1107	1021	258	278	109	34	120	174	402	661	222	180	230	151
ADD2_2	521	1876	1501	1360	1177	328	306	205	79	278	241	1128	1166	445	321	426	154
ADD3_1	285	726	393	267	450	77	71	117	47	42	84	271	212	141	100	157	106
ADD3_2	570	1272	1184	904	879	143	147	146	58	160	72	487	259	289	199	256	184
ADGB_1	371	1205	886	1008	831	183	147	121	49	200	96	755	723	173	108	120	183
ADGB_2	625	1704	716	486	859	134	161	94	40	49	60	589	606	96	96	125	141
ADGRA1_1	289	989	865	662	521	142	115	123	32	101	82	400	334	165	112	127	102
ADGRA1_2	499	1641	1633	1861	999	264	211	149	51	184	189	582	751	195	118	147	132
ADGRA2_1	202	732	843	603	402	122	134	100	38	143	76	419	550	161	168	131	70
ADGRA2_2	370	1552	1309	1518	1001	295	309	132	47	231	247	716	849	227	168	148	92
ADGRA3_1	484	433	252	218	239	43	37	98	38	41	24	269	98	41	48	44	34
ADGRA3_2	588	814	414	489	459	136	122	127	42	51	72	527	246	114	96	114	50
ADGRB1_1	291	851	762	558	567	133	164	155	51	106	108	432	366	203	178	224	291
ADGRB1_2	215	815	604	484	452	104	194	173	81	179	149	475	487	170	140	222	179
ADGRB2_1	373	640	449	422	408	64	65	187	84	189	96	397	367	213	259	209	184
ADGRB2_2	354	1037	446	725	698	101	184	204	63	109	124	614	391	342	257	367	197
ADGRB3_1	510	780	228	211	589	147	183	111	41	231	174	319	362	365	241	327	155
ADGRB3_2	659	859	488	214	521	118	126	84	36	60	56	142	191	130	155	97	71
ADGRD1_1	334	1158	1045	551	746	152	130	94	28	36	33	235	198	92	92	108	76
ADGRD1_2	284	1235	763	1092	749	141	154	129	42	63	36	446	295	98	166	112	94
ADGRD2_1	345	1283	1053	833	760	164	180	226	77	205	128	774	609	247	166	212	124
ADGRD2_2	202	652	651	766	373	114	72	129	57	89	65	372	343	124	123	138	125
ADGRE1_1	317	827	1029	808	447	127	158	104	51	249	184	460	535	264	192	209	174
ADGRE1_2	344	738	841	733	509	142	150	112	44	273	173	806	768	294	216	396	136
ADGRE2_1	421	1459	733	581	935	181	242	104	46	27	15	279	194	128	66	119	54
ADGRE2_2	555	2669	1539	1176	1540	300	272	201	67	84	69	549	509	259	162	342	233
ADGRE3_1	379	908	1100	403	569	79	108	95	36	74	40	324	318	248	135	175	173
ADGRE3_2	420	864	742	793	520	111	89	69	12	80	56	253	168	97	105	55	81
ADGRE5_1	665	2203	1240	954	1456	401	363	254	74	103	62	750	852	295	227	392	170
ADGRE5_2	612	1567	918	555	944	184	191	105	28	32	48	298	333	112	135	111	66
ADGRF1_1	670	912	479	449	658	132	209	107	44	134	51	624	386	206	104	196	111
ADGRF1_2	345	675	248	291	521	110	130	113	47	81	170	594	523	204	123	231	126
ADGRF2_1	420	1061	606	664	637	182	184	143	34	187	103	762	541	200	184	174	156
ADGRF2_2	694	1403	1240	899	896	233	281	154	43	175	185	527	535	324	243	372	213
ADGRF3_1	277	686	521	465	400	50	76	141	37	106	48	269	411	161	126	103	83
ADGRF3_2	275	780	459	573	479	94	67	87	43	102	39	252	418	156	142	201	65
ADGRF4_1	320	459	175	197	324	97	90	94	36	164	130	383	221	153	112	146	67
ADGRF4_2	503	771	383	330	455	80	77	77	15	95	44	184	156	88	76	67	59
ADGRF5_1	480	1334	1129	690	829	210	187	191	68	256	186	1086	891	208	213	321	138
ADGRF5_2	513	828	636	534	480	85	147	244	83	301	184	898	736	308	280	199	186
ADGRG1_1	385	1486	1239	1151	727	224	229	193	55	105	121	693	785	219	160	162	110
ADGRG1_2	408	1437	1531	1406	988	226	275	130	49	95	80	735	690	170	148	107	99
ADGRG2_1	835	660	800	745	392	136	111	95	35	216	172	352	520	131	156	114	114
ADGRG2_2	1360	593	592	680	403	103	154	91	24	196	142	608	378	91	95	65	80
ADGRG3_1	205	633	664	630	475	126	114	84	35	145	84	413	315	104	146	183	135
ADGRG3_2	383	1157	870	817	740	160	132	198	67	130	181	703	766	300	229	336	223
ADGRG4_1	490	626	736	663	470	72	70	152	39	85	162	349	441	122	126	90	120
ADGRG4_2	394	469	473	518	336	75	58	82	50	101	66	93	197	107	59	92	61
ADGRG5_1	575	2364	1773	1786	1111	243	221	221	80	281	170	1120	808	229	174	275	166
ADGRG5_2	229	624	502	586	394	77	138	155	44	285	75	539	425	236	149	279	124
ADGRG6_1	424	1249	602	741	787	158	173	200	79	135	121	723	623	238	173	191	164
ADGRG6_2	344	1123	518	582	826	147	265	202	75	127	144	927	597	344	209	337	133
ADGRG7_1	349	694	377	470	373	52	55	108	30	52	23	313	265	95	47	73	36
ADGRG7_2	635	705	531	377	361	56	68	89	22	28	48	292	226	114	61	73	56
ADGRL1_1	364	1050	496	572	694	137	137	203	71	189	63	583	888	177	171	179	96
ADGRL1_2	361	1637	842	957	911	228	248	191	75	119	114	664	712	182	167	244	121
ADGRL2_1	341	789	640	758	482	159	95	90	42	111	66	238	398	127	49	208	38
ADGRL2_2	521	985	1128	828	674	122	180	150	33	112	109	293	340	92	122	81	81
ADGRL3_1	398	835	422	341	547	94	138	144	51	140	60	333	356	91	120	50	109
ADGRL3_2	422	932	826	595	612	137	152	208	58	123	73	639	584	129	119	102	90
ADGRL4_1	632	1299	1028	851	727	168	214	87	28	61	62	124	305	117	64	201	54
ADGRL4_2	524	966	722	673	551	105	107	92	31	34	18	418	271	40	54	81	74
ADGRV1_1	315	1014	271	419	559	121	126	148	58	78	19	290	258	43	54	39	34
ADGRV1_2	172	606	207	557	404	101	94	133	48	24	51	353	302	46	66	76	43
ADH1A_1	253	533	701	425	372	64	127	110	42	175	88	524	394	271	163	296	125
ADH1A_2	403	1217	663	351	683	98	148	103	39	206	90	333	364	231	123	166	104
ADH1B_1	318	1043	602	488	487	79	138	130	51	233	271	644	564	321	304	251	228
ADH1B_2	405	973	1023	843	448	122	125	200	53	336	360	1083	946	343	352	294	323
ADH1C_1	427	2044	1419	1313	1201	279	287	121	30	194	85	1041	555	216	121	208	66
ADH1C_2	674	3056	4255	1542	1736	409	493	230	66	290	274	1352	1198	307	140	276	136
ADH4_1	1232	956	1013	745	617	168	235	80	33	362	168	512	406	218	113	200	176
ADH4_2	854	767	940	677	467	110	121	115	46	246	242	838	440	289	240	230	173
ADH5_1	527	741	392	487	514	116	106	124	40	140	104	359	170	192	106	277	93
ADH5_2	644	1181	781	748	689	146	141	99	26	91	43	296	243	161	74	122	47
ADH6_1	422	661	794	513	491	122	139	59	22	136	77	169	320	135	84	84	46
ADH6_2	568	621	572	441	390	178	121	116	36	136	83	459	478	189	72	207	79
ADH7_1	293	1090	914	762	701	178	151	98	37	128	167	636	519	186	179	145	114
ADH7_2	310	1237	868	918	657	131	207	166	59	188	197	821	721	327	184	241	167
ADHFE1_1	313	1151	709	526	781	182	197	104	46	87	54	511	459	113	84	215	81
ADHFE1_2	396	1549	1314	913	971	266	305	157	57	77	79	738	573	252	184	228	114
ADI1_1	73	364	279	380	211	13	41	113	43	162	157	618	598	174	234	192	101
ADI1_2	222	616	406	668	313	143	98	151	52	117	90	493	373	180	104	125	101
ADIG_1	583	1589	1006	1224	838	199	187	127	55	140	109	337	331	213	147	118	123
ADIG_2	866	1727	1412	975	986	214	259	250	70	211	132	579	741	389	280	375	207
ADIPOQ_1	233	610	459	388	382	98	131	159	73	272	213	833	670	278	227	392	158
ADIPOQ_2	362	866	588	607	586	197	144	102	39	147	127	733	724	155	143	189	103
ADIPOR1_1	609	1264	591	963	556	99	118	82	43	79	54	211	159	282	157	275	170
ADIPOR1_2	192	505	428	330	367	77	91	92	31	105	74	396	311	291	245	178	137
ADIPOR2_1	503	361	228	344	305	50	60	119	49	159	80	312	452	166	112	120	75
ADIPOR2_2	430	754	602	548	528	191	117	129	52	219	149	862	506	220	160	259	116
ADIRF_1	289	1331	2133	1128	806	194	233	166	45	199	153	1286	903	221	233	215	184
ADIRF_2	153	1072	853	939	515	156	150	237	83	568	421	1840	1878	350	391	359	207
ADK_1	1798	676	142	178	525	99	96	69	18	32	23	194	138	86	36	65	34
ADK_2	1735	751	128	261	611	138	142	115	33	525	189	521	291	863	579	653	395
ADM_1	302	1850	1628	1906	999	238	242	142	52	114	207	743	697	285	150	151	101
ADM_2	135	1021	906	917	574	136	199	132	52	109	201	972	910	162	104	103	39
ADM2_1	0	0	0	0	0	0	0	75	36	192	117	266	323	116	171	106	131
ADM2_2	246	988	1150	1162	571	245	207	160	64	259	237	657	798	251	276	338	199
ADM5_1	195	1632	1318	1401	842	235	309	141	49	247	230	462	493	254	203	252	117
ADM5_2	277	1994	2066	1478	1127	296	367	168	68	184	150	912	898	167	252	434	253
ADNP_1	341	500	250	78	360	35	39	111	44	43	31	266	202	71	40	293	160
ADNP_2	418	584	62	183	305	49	48	170	43	55	86	416	250	169	93	502	276
ADNP2_1	378	1481	1575	1474	895	175	239	222	90	239	103	945	1037	271	231	208	133
ADNP2_2	365	2091	2052	1482	1110	261	237	204	64	200	162	746	700	292	219	194	145
ADO_1	234	1599	1559	1079	901	313	314	115	45	659	506	563	903	828	704	809	550
ADO_2	165	1093	875	699	659	197	258	171	61	587	431	756	995	701	643	741	512
ADORA1_1	447	1906	2322	1668	1332	455	371	182	59	165	69	1978	1614	85	62	99	85
ADORA1_2	245	1130	964	1220	630	212	229	106	41	175	108	751	996	159	132	157	147
ADORA2A_1	181	1229	665	564	774	255	243	76	53	323	285	389	197	320	262	304	229
ADORA2A_2	246	1495	1036	1005	1116	306	288	143	57	104	124	646	572	191	136	111	72
ADORA2B_1	199	1010	956	495	606	128	154	142	51	269	209	781	781	294	216	273	245
ADORA2B_2	578	1951	1209	1428	1095	366	318	110	58	342	208	515	618	293	307	314	232
ADORA3_1	528	837	799	479	470	138	138	135	44	209	160	317	317	258	206	193	106
ADORA3_2	579	811	922	557	493	149	132	78	32	110	159	363	330	125	135	150	94
ADPGK_1	392	832	772	750	436	52	52	171	44	108	83	264	314	321	214	167	116
ADPGK_2	259	986	830	543	582	151	134	131	42	109	157	688	632	220	190	189	112
ADPRH_1	336	1469	1385	1302	905	258	206	105	36	199	117	771	546	249	141	187	105
ADPRH_2	418	1713	1502	1240	911	249	281	229	74	266	338	1524	1768	461	315	308	183
ADPRHL1_1	431	1521	1087	842	984	211	283	221	85	97	73	497	539	165	144	113	94
ADPRHL1_2	420	1737	1370	1091	949	290	309	105	59	161	94	380	442	137	160	107	116
ADPRM_1	358	997	916	782	512	92	97	182	60	156	113	572	401	264	199	295	240
ADPRM_2	417	932	1310	887	593	80	137	88	34	113	148	155	373	278	200	173	122
ADPRS_1	268	671	390	241	448	62	103	161	52	91	42	290	257	169	103	214	114
ADPRS_2	281	694	409	421	459	69	92	132	56	52	33	280	212	130	94	146	78
ADRA1A_1	332	888	737	854	619	176	152	226	90	341	347	1103	1262	359	313	423	186
ADRA1A_2	388	1392	987	1327	762	201	264	126	51	194	192	638	454	177	146	171	100
ADRA1B_1	311	634	577	387	256	71	67	108	49	62	114	312	385	209	83	136	116
ADRA1B_2	327	786	486	557	396	127	101	160	47	49	71	508	448	112	91	60	58
ADRA1D_1	175	443	400	327	351	68	72	89	35	107	91	114	58	87	79	94	52
ADRA1D_2	229	878	627	770	520	109	141	107	54	221	121	173	213	177	127	183	45
ADRA2A_1	232	1087	1058	1163	544	179	162	115	40	360	166	818	1101	139	186	205	218
ADRA2A_2	248	1259	1499	1156	739	244	220	144	45	264	266	1343	1609	215	125	140	173
ADRA2B_1	309	1621	1078	1257	1138	257	267	238	88	187	378	1081	1261	400	260	272	200
ADRA2B_2	356	1713	1914	1478	1224	339	323	206	76	253	264	969	1135	409	317	350	386
ADRA2C_1	324	1368	1521	1331	885	244	298	86	53	319	146	466	556	292	166	199	155
ADRA2C_2	318	2305	2511	2112	1121	292	338	177	60	350	246	1813	1769	270	104	222	87
ADRB1_1	290	1438	730	1068	678	159	201	140	66	197	170	488	710	288	153	216	158
ADRB1_2	245	1777	1387	1496	876	265	310	110	54	152	107	642	534	214	200	192	173
ADRB2_1	276	1010	1411	1414	600	153	163	77	42	430	291	968	731	228	135	191	107
ADRB2_2	425	1251	1414	1073	811	150	231	55	28	193	108	317	585	97	65	94	51
ADRB3_1	245	1161	1758	945	498	189	198	166	61	330	356	1081	837	416	227	362	156
ADRB3_2	156	681	529	341	336	95	103	165	58	326	310	785	916	264	194	160	126
ADRM1_1	206	990	643	444	478	35	43	233	76	7	15	167	125	92	119	47	73
ADRM1_2	335	1613	913	860	775	77	72	107	59	16	11	122	252	57	61	35	33
ADSL_1	236	716	65	158	429	41	25	114	37	0	9	29	35	12	3	27	12
ADSL_2	275	955	93	139	498	30	32	212	77	26	16	107	73	18	17	23	27
ADSS1_1	255	1101	750	842	521	167	79	84	38	237	178	561	404	270	215	247	168
ADSS1_2	232	612	581	630	413	124	79	137	45	305	196	517	393	242	230	211	164
ADSS2_1	282	697	75	209	486	125	87	57	21	23	18	41	58	29	20	43	32
ADSS2_2	400	758	28	72	514	35	63	80	25	3	27	147	118	14	1	31	2
ADTRP_1	139	187	114	99	134	28	23	157	60	169	133	667	748	264	211	394	152
ADTRP_2	535	693	423	582	493	119	104	180	56	176	179	834	744	239	106	187	71
AEBP1_1	251	988	610	658	682	149	101	218	63	96	124	995	1031	148	135	85	100
AEBP1_2	172	582	427	213	330	53	93	204	66	180	187	1043	835	168	135	91	108
AEBP2_1	623	872	518	551	514	37	61	85	47	107	67	234	314	271	144	219	115
AEBP2_2	416	808	509	768	496	66	83	91	48	120	80	332	244	329	187	349	188
AEN_1	371	1369	1115	938	812	219	154	76	53	87	23	524	175	90	64	59	51
AEN_2	328	1401	1323	1038	744	181	150	131	64	146	148	501	413	115	90	61	89
AFAP1_1	408	1520	1859	1086	979	318	365	91	45	99	67	413	331	74	109	106	115
AFAP1_2	270	1191	1001	1020	735	179	211	115	54	63	62	441	508	114	88	100	70
AFAP1L1_1	225	1333	1186	1061	738	243	222	112	38	200	218	597	512	214	168	106	106
AFAP1L1_2	248	1024	862	664	675	118	220	154	38	156	147	679	484	188	190	177	143
AFAP1L2_1	237	428	200	375	260	45	14	126	38	114	87	168	155	145	116	144	94
AFAP1L2_2	363	1203	469	601	460	119	133	131	66	70	91	277	308	169	130	176	97
AFDN_1	503	1106	634	895	636	148	158	135	37	34	38	387	340	101	62	100	92
AFDN_2	271	693	393	243	309	65	71	70	25	126	110	235	149	126	97	129	72
AFF1_1	531	659	291	354	551	170	123	111	40	83	91	410	314	110	129	174	104
AFF1_2	462	808	458	359	601	147	217	92	49	162	165	345	426	154	119	195	105
AFF2_1	588	1794	1484	2115	1085	230	330	257	66	213	157	1229	1594	342	273	303	199
AFF2_2	1113	2289	1472	1442	1202	241	344	163	61	113	64	517	398	237	127	223	146
AFF3_1	275	918	334	413	587	142	117	113	32	269	121	533	508	148	192	161	105
AFF3_2	183	527	452	223	379	103	132	276	91	168	133	1113	1151	212	183	208	140
AFF4_1	547	1150	401	456	737	125	104	154	49	52	24	134	333	118	166	98	95
AFF4_2	612	812	297	201	473	77	85	121	34	80	40	67	213	222	174	111	86
AFG1L_1	761	842	563	560	577	89	190	118	38	274	116	782	437	126	122	98	101
AFG1L_2	568	861	490	550	574	116	166	123	37	141	57	349	322	163	87	106	55
AFG3L2_1	219	770	195	41	387	38	28	106	44	1	9	157	53	4	8	0	1
AFG3L2_2	336	1072	81	97	565	35	27	150	35	0	0	88	44	10	7	2	6
AFM_1	677	920	705	408	538	81	94	140	46	61	83	583	335	116	136	109	78
AFM_2	526	1059	759	534	556	117	169	165	49	93	31	619	414	162	131	97	95
AFMID_1	279	1473	540	744	819	56	66	243	66	152	121	1001	448	62	147	101	111
AFMID_2	457	1931	1362	1234	1153	111	176	88	38	191	122	437	222	48	38	12	27
AFP_1	328	858	685	577	554	99	133	116	37	116	163	443	447	107	112	90	79
AFP_2	321	624	504	366	411	90	128	107	41	185	80	323	310	134	145	144	134
AFTPH_1	485	758	492	634	577	132	125	104	29	101	60	404	330	173	93	193	119
AFTPH_2	510	772	394	497	591	129	158	148	34	109	125	903	917	202	181	188	166
AGA_1	471	911	937	805	634	163	183	119	36	128	92	373	360	160	122	132	102
AGA_2	557	613	590	539	370	87	118	203	65	262	143	928	943	269	252	284	189
AGAP1_1	323	696	760	587	454	117	165	105	36	137	120	541	305	107	93	61	81
AGAP1_2	744	881	675	673	511	99	133	206	77	247	168	731	952	191	142	178	121
AGAP11_1	467	1865	1471	1601	1276	269	346	212	72	257	139	1197	1312	253	153	199	123
AGAP11_2	382	1488	1736	1030	951	258	289	233	72	235	273	1335	1438	244	275	428	254
AGAP2_1	323	978	653	529	521	106	98	164	47	346	265	534	437	540	339	474	244
AGAP2_2	471	1807	597	660	907	213	173	214	79	279	249	988	858	388	223	414	201
AGAP3_1	244	1721	1890	1618	959	317	274	145	51	293	302	1049	1202	281	229	144	191
AGAP3_2	400	2328	2268	1932	1587	483	504	189	66	528	453	1461	1540	604	364	442	304
AGAP4_1	687	691	246	92	448	66	42	121	42	31	20	66	78	35	32	73	41
AGAP4_2	447	630	36	24	397	11	12	103	34	7	8	46	7	21	10	18	12
AGAP5_1	1568	545	66	58	435	69	176	112	44	36	25	119	167	44	50	70	36
AGAP5_2	423	626	58	31	469	48	83	50	26	10	1	75	62	17	20	11	4
AGAP6_1	576	1118	400	348	717	111	112	132	27	101	13	289	209	86	65	59	76
AGAP6_2	512	435	98	87	310	62	33	133	47	137	54	133	91	112	93	91	78
AGAP9_1	367	519	19	56	322	36	42	65	45	17	15	16	15	38	8	28	26
AGAP9_2	226	384	42	7	267	33	41	78	20	9	23	49	90	31	75	44	23
AGBL1_1	287	870	713	710	525	106	139	144	43	123	60	528	450	139	112	157	67
AGBL1_2	202	502	291	277	270	53	61	107	30	108	45	353	208	108	112	111	79
AGBL2_1	659	920	718	417	594	131	107	145	47	174	103	441	273	179	178	170	141
AGBL2_2	626	962	505	510	566	159	200	80	32	90	60	283	145	116	75	130	60
AGBL3_1	705	793	311	241	489	84	109	147	42	42	86	384	177	70	72	81	77
AGBL3_2	517	552	203	305	363	77	119	132	58	73	68	381	311	72	84	94	91
AGBL4_1	524	1015	642	619	646	145	210	180	50	150	95	324	240	273	228	319	243
AGBL4_2	550	974	424	408	643	173	136	104	34	88	56	460	300	149	90	139	105
AGBL5_1	170	729	249	315	366	50	75	132	65	72	79	207	255	160	141	114	57
AGBL5_2	163	785	380	424	398	44	36	245	80	94	87	588	628	272	213	212	134
AGER_1	381	938	838	507	625	138	134	172	65	359	214	1071	901	327	215	288	161
AGER_2	284	515	318	321	316	68	71	95	35	223	187	870	502	251	104	172	122
AGFG1_1	247	601	484	471	312	47	89	85	29	139	112	208	431	89	99	103	57
AGFG1_2	295	526	341	222	394	53	131	118	48	197	144	501	412	183	125	159	162
AGFG2_1	246	469	381	346	340	125	125	84	40	103	54	306	191	135	115	158	72
AGFG2_2	325	372	379	271	326	85	66	96	42	75	58	167	168	101	87	68	50
AGGF1_1	444	491	229	540	257	32	35	182	56	62	67	199	353	95	91	103	65
AGGF1_2	858	1817	923	946	1064	207	197	167	55	45	25	376	332	75	99	78	57
AGK_1	281	430	271	260	265	40	42	144	45	35	62	213	238	124	121	52	74
AGK_2	460	640	438	407	366	53	37	167	64	73	71	179	346	209	159	232	105
AGL_1	642	1617	983	769	960	184	223	174	58	106	53	454	794	140	112	95	83
AGL_2	253	492	184	171	274	25	45	83	27	53	25	230	226	120	77	127	79
AGMAT_1	179	1160	1022	607	716	155	179	136	39	64	60	497	289	182	156	147	109
AGMAT_2	80	757	437	322	341	117	107	148	51	130	100	541	449	277	181	136	131
AGMO_1	266	795	786	657	359	81	71	98	27	73	80	346	295	126	60	66	50
AGMO_2	586	1307	802	653	687	178	185	144	42	113	141	628	763	105	87	60	75
AGO1_1	390	1023	488	462	663	134	177	88	44	65	66	169	261	169	81	258	50
AGO1_2	519	1037	817	642	719	213	186	208	68	119	78	467	464	372	199	394	129
AGO2_1	363	1238	1172	1169	685	93	85	110	38	72	37	238	261	108	66	36	11
AGO2_2	468	1369	920	969	790	105	131	150	59	89	65	519	209	146	158	44	102
AGO3_1	379	1073	639	402	642	116	123	153	48	53	35	125	278	91	112	122	61
AGO3_2	404	1333	501	543	829	131	162	208	41	118	20	345	544	184	123	86	90
AGO4_1	523	701	260	207	347	96	108	147	47	40	7	175	255	170	75	140	124
AGO4_2	529	557	214	179	333	70	82	105	38	71	38	243	268	102	98	89	91
AGPAT1_1	335	1332	1180	841	825	217	288	134	52	169	154	930	771	140	148	126	91
AGPAT1_2	134	548	407	310	295	54	94	163	62	205	242	859	689	119	100	202	115
AGPAT2_1	217	1096	992	763	563	140	120	231	71	174	117	1040	941	64	82	122	64
AGPAT2_2	336	1167	1230	788	624	170	138	121	48	98	83	582	872	77	60	116	97
AGPAT3_1	223	836	434	350	419	96	130	95	34	80	27	229	209	93	53	73	64
AGPAT3_2	286	1241	656	723	748	161	133	78	31	66	52	165	307	117	68	137	70
AGPAT4_1	210	623	485	454	413	48	62	65	27	66	64	268	355	142	78	71	54
AGPAT4_2	279	588	282	447	356	108	86	135	46	196	159	341	366	175	139	156	111
AGPAT5_1	392	688	450	242	529	79	56	76	19	39	33	134	255	64	29	71	15
AGPAT5_2	282	827	225	386	482	55	68	109	48	111	47	471	466	94	104	111	89
AGPS_1	316	785	186	355	585	103	242	125	61	179	95	842	794	130	49	236	129
AGPS_2	468	757	280	280	593	111	172	55	23	70	39	161	319	31	46	138	50
AGR2_1	222	614	635	563	413	82	118	97	28	62	62	232	172	116	116	75	74
AGR2_2	310	630	629	591	368	86	97	87	36	100	24	328	229	94	99	130	92
AGR3_1	1036	879	768	947	555	70	147	141	39	62	82	281	234	125	99	174	74
AGR3_2	526	1158	964	800	670	114	138	115	29	121	52	310	403	152	90	80	64
AGRN_1	475	2597	2337	1847	1638	429	553	95	33	51	83	393	342	172	58	134	48
AGRN_2	344	1524	1246	967	920	254	234	96	44	107	98	274	164	144	162	206	113
AGRP_1	218	740	811	824	473	126	110	237	55	294	354	984	899	375	337	323	287
AGRP_2	243	1084	915	975	729	170	163	157	66	214	204	667	716	268	261	162	200
AGT_1	467	1818	987	944	1216	331	298	222	66	74	70	659	740	245	181	221	221
AGT_2	287	1426	907	1066	834	177	220	113	38	53	75	563	497	203	188	168	131
AGTPBP1_1	452	1690	1257	1335	888	237	250	153	37	14	43	542	285	191	64	109	40
AGTPBP1_2	287	835	978	686	599	98	138	145	33	82	43	472	626	94	87	170	76
AGTR1_1	445	872	1220	690	586	184	222	170	50	88	278	893	556	167	171	163	122
AGTR1_2	202	428	332	365	259	67	32	93	28	74	45	403	379	164	64	112	64
AGTR2_1	623	986	1043	1022	552	122	108	160	69	356	138	539	557	261	192	153	145
AGTR2_2	400	646	902	573	404	62	90	151	61	236	138	734	689	297	215	283	186
AGTRAP_1	46	756	270	344	529	41	51	223	76	45	68	278	293	147	140	196	120
AGTRAP_2	0	1	0	0	0	0	0	78	41	90	102	363	313	188	135	104	196
AGXT_1	302	1046	762	956	562	153	170	199	57	412	308	1220	760	317	213	291	271
AGXT_2	188	900	732	848	514	140	128	127	29	185	142	871	567	258	169	217	148
AGXT2_1	245	550	352	311	345	55	76	145	62	105	81	535	387	226	147	165	137
AGXT2_2	433	1513	1013	959	914	188	174	112	41	96	165	466	417	194	162	122	82
AHCTF1_1	1286	631	79	22	318	0	7	152	58	20	29	6	2	28	11	40	28
AHCTF1_2	1014	455	14	30	239	12	5	133	43	13	3	23	44	16	20	26	27
AHCY_1	329	1593	396	346	1048	190	222	138	68	41	94	258	245	74	49	140	122
AHCY_2	288	1225	432	329	844	201	161	90	41	43	23	217	250	67	81	170	85
AHCYL1_1	260	834	68	145	511	138	100	84	33	16	35	158	154	8	13	16	9
AHCYL1_2	450	928	75	116	650	95	93	81	39	10	49	67	73	21	24	37	26
AHCYL2_1	409	498	216	221	319	82	65	94	41	62	42	289	313	83	62	88	59
AHCYL2_2	844	603	231	297	399	82	65	110	33	134	108	555	676	119	141	88	81
AHDC1_1	299	1312	1028	918	863	200	149	133	57	154	55	320	463	190	106	143	97
AHDC1_2	161	718	421	458	410	78	124	164	51	97	75	514	381	176	111	137	85
AHI1_1	765	977	231	366	652	95	107	170	46	120	156	609	564	117	104	105	49
AHI1_2	235	440	267	174	261	47	54	110	39	68	61	160	197	83	59	33	29
AHNAK_1	280	1255	971	958	828	235	195	91	38	159	120	198	127	109	131	262	215
AHNAK_2	246	1063	690	580	655	148	179	97	29	107	81	319	206	155	78	359	155
AHNAK2_1	292	1058	925	818	672	169	147	122	60	241	185	644	846	186	118	166	114
AHNAK2_2	288	993	1275	921	713	129	223	67	37	116	62	352	372	137	172	110	81
AHR_1	251	375	316	200	243	33	57	129	47	87	61	98	282	112	74	155	111
AHR_2	602	963	771	936	467	155	72	107	56	130	102	206	234	429	323	560	389
AHRR_1	332	1274	844	942	707	180	243	163	58	139	77	839	669	170	111	101	88
AHRR_2	532	1818	1584	1123	976	195	284	83	40	85	76	517	434	80	113	129	85
AHSA1_1	541	709	405	401	410	82	131	128	47	66	46	547	456	123	160	54	34
AHSA1_2	808	933	709	679	564	157	200	95	49	16	30	228	246	126	116	59	37
AHSG_1	493	1281	1191	983	628	110	89	175	66	277	137	1036	772	223	169	144	204
AHSG_2	482	633	988	831	508	100	125	153	41	194	100	854	290	148	144	239	111
AHSP_1	367	1022	1102	833	696	171	175	85	45	184	149	864	558	287	221	247	198
AHSP_2	251	560	509	370	335	91	67	124	34	135	138	821	639	281	168	133	380
AICDA_1	346	1155	1233	771	721	173	172	125	37	142	56	995	766	148	72	109	42
AICDA_2	273	495	509	519	348	82	86	104	37	113	111	613	512	64	83	58	79
AIDA_1	1907	1312	939	703	913	184	133	143	28	155	96	653	672	244	143	311	213
AIDA_2	1816	1395	1338	729	907	176	174	123	43	86	37	371	405	122	111	155	229
AIF1_1	1358	851	444	324	597	172	120	198	52	143	81	878	959	151	101	138	106
AIF1_2	777	1203	784	715	944	203	204	103	42	72	52	487	468	124	73	70	79
AIF1L_1	454	1065	46	217	857	209	230	136	55	102	124	524	445	214	205	130	136
AIF1L_2	437	752	32	44	691	116	191	94	32	90	90	223	294	161	136	149	92
AIFM1_1	1173	1275	1253	840	760	99	112	138	40	98	77	355	389	65	73	60	59
AIFM1_2	649	1223	1010	810	658	85	132	72	22	92	57	236	324	51	38	66	42
AIFM2_1	356	1059	201	307	626	93	89	87	34	101	63	318	396	23	39	45	29
AIFM2_2	323	818	277	176	471	83	123	107	40	90	64	287	286	97	48	67	51
AIFM3_1	454	1212	81	135	939	180	199	168	70	197	132	894	533	88	88	143	72
AIFM3_2	563	1943	318	199	1250	253	320	266	77	205	159	1189	785	290	233	232	129
AIG1_1	518	985	871	664	718	174	173	141	44	166	56	801	528	100	90	107	57
AIG1_2	361	806	596	471	439	139	103	97	30	172	125	362	414	226	139	191	61
AIM2_1	718	718	455	712	371	57	79	106	33	71	34	187	79	84	128	82	123
AIM2_2	815	887	592	555	676	147	208	114	35	21	49	148	101	104	120	46	67
AIMP1_1	483	622	468	623	367	79	64	239	53	262	169	1074	743	379	274	230	105
AIMP1_2	1007	873	435	685	639	111	92	80	31	30	65	392	298	89	96	58	98
AIMP2_1	521	1307	819	834	734	155	247	75	36	40	63	155	241	39	40	46	29
AIMP2_2	546	919	466	653	454	71	93	116	42	152	120	275	509	92	126	92	74
AIP_1	292	1040	908	689	618	102	162	178	44	139	159	287	318	315	284	152	147
AIP_2	458	1579	1038	1491	1122	257	322	184	74	107	93	443	401	378	198	172	152
AIPL1_1	242	1056	754	694	581	109	157	262	99	248	231	792	447	325	339	418	356
AIPL1_2	195	881	700	532	455	135	101	113	41	144	186	450	442	165	139	148	108
AIRE_1	308	1189	1239	996	885	121	183	170	81	339	314	1241	1199	475	385	351	331
AIRE_2	206	886	1180	684	706	57	81	154	57	299	185	972	1087	261	258	282	189
AJAP1_1	279	1016	1010	621	602	195	154	159	68	547	586	683	717	920	553	567	416
AJAP1_2	148	811	657	635	442	85	79	151	58	265	213	782	373	271	255	223	220
AJM1_1	154	975	1097	1039	499	147	118	115	55	186	170	801	862	229	139	247	219
AJM1_2	246	821	930	848	492	93	144	108	43	197	163	461	469	178	136	190	170
AJUBA_1	214	1402	1771	1401	887	256	227	146	55	267	246	814	1036	248	224	203	148
AJUBA_2	146	1356	1801	1283	780	285	211	131	46	329	278	1239	1008	267	173	196	115
AK1_1	386	1032	796	610	701	104	80	101	35	114	13	160	143	86	50	47	37
AK1_2	399	920	550	608	590	129	112	123	110	185	116	385	222	288	218	292	181
AK2_1	278	681	272	219	428	100	67	97	36	180	110	237	177	345	210	306	175
AK2_2	424	1595	1201	1133	1165	271	238	123	51	243	197	369	234	765	523	750	456
AK3_1	267	727	764	436	512	102	156	134	44	63	89	702	429	316	231	269	148
AK3_2	364	1083	1199	690	618	90	99	125	37	105	112	543	715	249	182	239	111
AK4_1	579	772	302	191	491	75	55	115	35	6	19	134	54	119	106	79	87
AK4_2	635	747	180	215	424	98	138	131	74	37	21	152	131	99	96	123	90
AK5_1	256	825	551	421	524	126	111	65	35	33	19	207	141	60	45	89	44
AK5_2	627	2346	1625	1841	1329	348	335	168	45	111	95	667	649	212	163	146	113
AK6_1	1370	877	97	188	483	25	20	110	38	17	2	5	46	10	34	4	10
AK6_2	1467	1216	254	255	678	121	68	172	68	52	39	117	168	109	76	74	85
AK7_1	232	480	208	309	304	53	107	131	40	147	76	328	550	152	112	111	110
AK7_2	392	778	328	477	407	93	109	165	63	217	166	688	673	233	173	224	176
AK8_1	362	822	643	720	426	57	70	143	49	86	82	360	489	142	171	128	128
AK8_2	338	836	572	448	500	66	84	141	60	103	63	443	533	146	144	125	117
AK9_1	429	759	495	461	424	61	129	90	38	127	50	232	206	117	82	40	73
AK9_2	546	982	332	376	547	120	152	156	57	184	88	495	254	223	179	134	106
AKAIN1_1	499	1583	1489	1314	949	266	277	131	35	519	298	1053	1388	375	262	272	209
AKAIN1_2	368	1258	1216	1221	810	207	202	136	46	391	241	953	1093	268	223	166	179
AKAP1_1	502	1848	1104	969	1135	300	267	102	36	64	60	240	201	144	67	95	53
AKAP1_2	347	1056	622	658	614	180	158	96	35	193	130	363	156	280	215	281	160
AKAP10_1	284	317	326	196	227	43	63	122	34	73	106	245	394	79	55	48	45
AKAP10_2	419	474	382	268	263	60	68	83	40	87	59	129	113	60	59	30	30
AKAP11_1	475	1086	932	694	567	96	89	67	26	37	28	198	119	109	68	185	105
AKAP11_2	165	383	274	267	231	29	43	95	45	122	84	292	262	197	82	123	42
AKAP12_1	450	1299	815	774	748	182	166	118	60	161	89	430	409	235	194	210	106
AKAP12_2	404	1345	889	485	897	305	245	141	59	174	91	560	511	259	165	208	223
AKAP13_1	577	1065	392	618	494	65	73	83	34	214	115	100	214	758	660	534	474
AKAP13_2	254	886	729	630	421	62	74	267	71	135	45	369	604	247	250	187	169
AKAP14_1	510	958	687	749	631	140	186	128	51	161	200	714	680	199	137	171	154
AKAP14_2	789	896	530	1225	345	73	127	149	46	231	200	782	821	272	186	277	233
AKAP17A_1	354	1045	1473	1327	605	120	132	150	56	191	161	831	701	124	99	119	95
AKAP17A_2	277	859	1085	729	465	85	83	116	37	202	154	483	518	136	66	76	74
AKAP3_1	758	1378	1725	1206	831	180	233	235	56	375	357	1664	1340	336	319	436	304
AKAP3_2	967	1597	1188	1315	976	263	217	109	36	145	85	512	464	178	90	128	64
AKAP4_1	451	975	538	637	644	138	120	117	47	98	161	405	413	158	127	143	176
AKAP4_2	586	1463	1346	1389	949	228	224	74	40	107	154	500	384	149	154	95	85
AKAP5_1	589	1063	944	1104	752	228	188	96	26	83	94	549	388	125	93	88	80
AKAP5_2	328	758	687	492	389	109	128	153	43	58	91	820	772	123	97	63	74
AKAP6_1	284	816	605	320	487	70	188	119	54	111	60	358	278	111	92	146	60
AKAP6_2	172	329	284	96	251	49	76	71	47	141	101	275	205	138	71	178	88
AKAP7_1	713	1445	926	707	1004	264	231	109	38	110	118	540	440	237	161	170	100
AKAP7_2	649	653	610	361	432	83	116	158	56	135	138	363	472	200	188	190	94
AKAP8_1	206	543	161	378	391	24	60	111	38	19	33	156	81	71	108	65	64
AKAP8_2	298	999	356	361	508	96	54	89	44	23	13	32	77	87	108	59	63
AKAP8L_1	243	666	618	564	449	89	111	162	61	52	105	450	624	192	92	223	114
AKAP8L_2	373	701	565	338	393	107	123	233	58	242	125	426	357	205	235	242	169
AKAP9_1	654	494	221	261	390	55	79	113	25	33	46	281	260	78	97	140	68
AKAP9_2	920	446	209	222	413	87	86	109	26	95	57	346	118	142	131	149	71
AKIP1_1	257	1054	965	859	649	167	142	118	53	266	227	637	616	213	211	185	233
AKIP1_2	420	2150	1717	1351	1150	225	275	123	45	813	800	956	488	1521	1180	1624	1142
AKIRIN1_1	243	627	437	464	446	116	110	134	38	22	89	400	304	146	150	103	100
AKIRIN1_2	210	1511	756	795	764	264	167	168	77	64	90	820	544	202	128	174	83
AKIRIN2_1	379	1174	91	90	719	12	10	109	39	16	1	50	35	13	8	17	4
AKIRIN2_2	193	627	26	21	361	7	16	114	49	3	30	53	54	8	35	31	9
AKNA_1	274	729	560	610	391	80	97	112	41	205	142	405	322	184	237	186	153
AKNA_2	332	882	969	795	540	159	162	186	62	208	135	701	737	250	217	311	232
AKNAD1_1	705	1435	431	510	714	136	209	84	40	78	74	287	196	127	131	81	77
AKNAD1_2	541	1237	812	735	888	146	185	171	68	158	77	740	753	277	183	251	190
AKR1A1_1	286	675	682	570	412	109	173	114	30	202	155	1000	665	151	133	111	88
AKR1A1_2	421	995	774	525	571	159	171	149	30	344	174	972	718	281	202	208	207
AKR1B1_1	333	1472	779	387	721	164	181	115	46	94	98	365	354	134	106	294	83
AKR1B1_2	240	804	413	362	550	124	136	84	32	116	100	265	371	191	133	91	69
AKR1B10_1	361	809	596	424	503	117	104	109	36	156	142	426	426	223	106	186	102
AKR1B10_2	367	877	914	924	548	166	110	220	105	366	268	1546	1412	393	333	316	281
AKR1B15_1	550	786	327	342	456	63	65	73	21	72	45	211	259	115	114	69	67
AKR1B15_2	951	865	586	445	405	97	65	130	29	88	62	614	301	132	108	116	79
AKR1C1_1	345	710	267	504	456	97	65	148	60	100	100	419	280	215	170	143	124
AKR1C1_2	445	733	453	426	452	70	85	122	53	153	118	447	284	172	118	108	79
AKR1C2_1	439	885	790	790	515	121	100	168	57	443	276	944	1147	276	315	240	277
AKR1C2_2	442	966	1598	1043	588	57	105	108	27	190	145	819	347	338	181	270	184
AKR1C3_1	594	1024	867	702	565	152	74	174	50	248	193	643	639	265	146	342	81
AKR1C3_2	576	926	681	514	532	114	75	188	50	395	290	986	592	303	202	204	133
AKR1C4_1	402	955	998	748	667	165	165	146	51	207	126	630	644	206	220	196	174
AKR1C4_2	339	745	1188	630	454	170	172	250	71	418	228	876	973	380	358	386	279
AKR1D1_1	356	714	257	393	476	105	95	106	37	48	29	424	161	97	95	90	73
AKR1D1_2	443	662	157	287	461	68	122	168	55	125	49	203	157	106	132	91	141
AKR1E2_1	580	1139	1140	932	744	192	158	167	41	212	141	910	907	272	234	272	211
AKR1E2_2	459	758	682	363	537	87	125	106	52	259	152	605	380	223	200	198	125
AKR7A2_1	208	1216	746	889	624	195	180	79	51	106	66	393	307	160	119	159	107
AKR7A2_2	265	915	856	595	637	176	213	92	50	68	54	260	363	169	154	160	88
AKR7A3_1	751	764	777	580	491	91	118	136	49	320	190	549	701	314	231	245	165
AKR7A3_2	886	557	1010	563	394	62	129	139	56	211	152	527	877	296	247	399	204
AKT1_1	167	632	640	464	329	69	52	83	38	123	66	324	229	152	74	80	92
AKT1_2	327	927	851	681	567	114	149	67	26	50	52	316	253	106	42	36	59
AKT1S1_1	172	828	613	512	425	114	89	79	30	69	53	460	241	143	113	139	80
AKT1S1_2	167	684	550	390	390	94	88	98	43	95	88	445	362	209	111	165	159
AKT2_1	295	1094	604	710	482	51	47	169	58	98	139	425	444	194	165	109	89
AKT2_2	343	1513	726	760	914	135	150	75	27	47	23	298	293	121	81	43	28
AKT3_1	380	876	616	496	615	106	137	105	33	85	52	158	205	116	113	113	46
AKT3_2	222	468	385	240	255	46	40	208	77	97	107	424	219	247	158	143	89
AKTIP_1	448	814	439	232	321	67	37	88	28	64	114	277	211	59	92	109	145
AKTIP_2	285	416	227	272	205	45	32	103	44	130	64	221	249	119	44	81	43
ALAD_1	332	1250	960	908	832	287	171	92	37	42	61	309	257	130	102	171	53
ALAD_2	496	1962	1746	1309	1408	377	405	124	41	129	119	546	546	163	124	134	128
ALAS1_1	403	707	234	319	375	45	53	128	51	61	25	174	234	53	75	107	59
ALAS1_2	280	608	314	318	393	63	29	118	54	55	28	78	167	109	76	85	85
ALAS2_1	484	817	1046	690	501	130	151	107	38	273	197	787	938	272	130	195	316
ALAS2_2	409	1388	1229	1191	894	259	198	109	44	168	230	1181	887	239	134	161	103
ALB_1	300	903	453	470	499	97	97	136	49	121	103	733	211	109	102	127	88
ALB_2	529	1395	738	673	872	123	190	84	41	76	128	378	242	95	96	199	69
ALCAM_1	291	597	403	309	392	116	107	83	50	82	57	198	259	101	71	123	79
ALCAM_2	321	745	637	587	459	128	103	137	34	86	20	480	321	106	90	146	106
ALDH16A1_1	318	1185	903	820	755	136	141	136	55	157	160	616	412	201	154	90	109
ALDH16A1_2	422	1446	1168	952	938	283	308	149	65	219	166	993	580	163	147	109	91
ALDH18A1_1	240	732	214	198	359	33	21	102	33	55	16	154	154	72	61	80	34
ALDH18A1_2	259	658	147	112	418	34	22	196	58	77	168	442	455	120	121	99	66
ALDH1A1_1	264	374	277	227	159	24	51	129	27	37	56	305	207	140	75	75	139
ALDH1A1_2	332	726	589	461	390	72	75	151	44	82	83	129	97	199	128	250	131
ALDH1A2_1	348	1503	1139	697	757	135	115	99	59	93	94	488	515	141	114	140	84
ALDH1A2_2	472	1163	724	644	823	152	202	182	68	94	127	504	431	185	200	167	212
ALDH1A3_1	497	2375	1871	1586	1345	309	340	232	47	62	96	837	722	167	85	136	83
ALDH1A3_2	356	1789	1574	1625	1124	201	210	190	60	158	85	883	897	195	172	158	159
ALDH1B1_1	178	567	306	465	329	107	82	82	37	155	108	473	487	127	124	96	73
ALDH1B1_2	498	1780	1261	809	1026	306	272	197	72	333	152	1091	1010	281	210	202	166
ALDH1L1_1	137	533	461	547	345	75	105	107	42	143	121	382	186	192	191	112	118
ALDH1L1_2	233	949	708	488	644	177	213	98	38	221	66	270	508	114	117	85	64
ALDH1L2_1	158	567	472	461	261	49	27	116	22	99	70	214	157	226	215	176	165
ALDH1L2_2	511	1265	745	502	662	114	125	129	35	41	37	266	206	212	111	149	82
ALDH2_1	640	3102	1251	1334	1927	380	416	152	54	100	52	315	399	153	191	154	76
ALDH2_2	197	863	571	353	468	84	103	129	51	183	96	402	218	218	177	136	129
ALDH3A1_1	358	932	683	622	463	182	93	132	46	212	200	451	454	182	126	144	96
ALDH3A1_2	172	429	289	709	227	69	48	47	24	104	81	356	280	48	100	50	9
ALDH3A2_1	1066	719	703	308	480	74	120	127	38	934	709	161	317	2121	1521	1644	1164
ALDH3A2_2	1101	925	457	615	543	97	124	164	70	1100	703	587	673	1831	1329	1659	1109
ALDH3B1_1	507	1110	895	1116	743	147	179	165	72	78	23	657	700	77	86	172	26
ALDH3B1_2	300	902	539	462	494	126	117	152	56	35	75	673	619	151	99	93	98
ALDH3B2_1	134	697	559	556	423	101	161	177	56	248	264	1199	1149	251	239	247	131
ALDH3B2_2	150	1274	863	1087	703	241	219	83	34	77	124	611	696	138	127	144	71
ALDH4A1_1	252	1346	714	412	691	201	238	167	63	89	58	236	333	211	177	171	113
ALDH4A1_2	308	1252	909	1058	914	208	253	167	67	145	133	404	429	328	179	242	91
ALDH5A1_1	421	842	426	262	585	130	91	167	55	148	127	493	411	329	139	247	168
ALDH5A1_2	450	925	880	300	625	160	91	113	52	176	106	317	431	159	154	227	122
ALDH6A1_1	548	1027	828	620	717	165	138	103	29	122	82	487	317	147	126	206	107
ALDH6A1_2	452	1285	1309	900	820	238	213	113	37	99	62	714	497	132	93	97	50
ALDH7A1_1	340	1121	490	444	545	106	131	128	35	157	36	491	233	168	120	166	130
ALDH7A1_2	353	578	573	627	422	98	73	88	35	70	91	395	127	156	150	153	93
ALDH8A1_1	268	597	342	249	300	43	57	144	44	238	116	347	216	332	249	234	203
ALDH8A1_2	324	1161	614	410	671	113	151	142	40	161	64	593	551	187	192	163	148
ALDH9A1_1	183	661	653	386	503	99	90	175	50	94	113	254	430	347	257	248	248
ALDH9A1_2	311	980	741	541	642	174	149	83	55	126	52	167	182	237	150	152	149
ALDOA_1	451	1407	225	170	728	21	22	190	57	22	0	106	72	19	3	21	15
ALDOA_2	369	1509	195	212	723	45	74	175	54	2	6	138	46	16	15	8	17
ALDOB_1	420	1099	680	613	673	110	139	140	38	55	48	366	370	186	178	124	86
ALDOB_2	414	815	581	537	528	72	132	85	34	105	28	229	119	186	78	182	91
ALDOC_1	428	1958	931	882	1271	285	315	216	77	126	93	806	585	283	165	237	121
ALDOC_2	505	1417	767	464	943	120	104	105	41	40	61	240	219	136	99	124	82
ALG1_1	693	1189	625	441	628	37	35	139	66	33	16	50	37	50	26	40	22
ALG1_2	418	1090	331	340	557	18	67	177	49	40	18	79	65	30	26	43	35
ALG10_1	695	440	180	239	229	69	42	106	27	38	91	149	116	155	133	128	51
ALG10_2	571	569	226	229	385	59	85	156	52	109	52	269	393	230	197	129	108
ALG10B_1	1283	1338	356	386	780	177	120	185	54	65	73	248	153	261	175	94	76
ALG10B_2	647	932	596	458	514	93	108	120	37	59	32	301	216	174	87	136	59
ALG11_1	439	1122	119	147	511	8	19	129	54	6	3	61	32	22	19	19	12
ALG11_2	461	967	148	71	413	7	24	84	44	0	12	19	6	1	19	11	1
ALG12_1	164	866	737	700	524	103	190	145	49	319	271	943	547	177	154	305	192
ALG12_2	363	1290	1301	1007	693	194	189	125	39	263	347	923	619	271	212	327	352
ALG13_1	546	720	306	406	374	43	34	215	77	1	37	139	70	27	46	29	30
ALG13_2	761	1568	637	729	949	48	66	123	41	8	4	32	46	32	18	39	29
ALG14_1	403	810	164	118	357	27	13	113	44	17	43	66	18	35	20	39	7
ALG14_2	297	523	156	103	322	17	38	119	43	4	26	20	20	23	11	14	11
ALG1L_1	480	908	1078	810	563	141	129	202	96	390	370	1232	672	542	380	555	329
ALG1L_2	530	1321	1085	1120	884	159	220	231	56	227	250	665	421	314	239	205	167
ALG1L2_1	324	1388	1708	1698	772	242	256	184	96	365	390	1747	1316	424	384	304	252
ALG1L2_2	398	2041	2071	2065	1233	413	374	199	69	325	177	1270	1063	341	291	237	185
ALG2_1	204	517	91	115	277	1	22	93	42	0	21	0	29	7	1	9	0
ALG2_2	261	586	94	75	260	0	7	123	64	0	3	6	23	16	17	19	9
ALG3_1	359	808	400	438	411	62	79	129	47	128	144	425	161	149	136	223	147
ALG3_2	438	1316	663	1044	810	93	146	153	53	88	172	444	264	157	104	138	127
ALG5_1	712	970	575	648	463	33	68	223	73	57	65	485	408	144	138	64	25
ALG5_2	887	1346	726	901	597	30	39	136	51	38	51	206	261	129	120	65	14
ALG6_1	1905	1181	981	882	679	41	33	121	31	32	15	141	138	247	142	49	37
ALG6_2	1728	1619	1158	1005	723	69	65	152	45	56	22	468	216	190	166	76	46
ALG8_1	625	585	400	319	426	55	52	150	47	47	71	293	344	114	99	42	21
ALG8_2	920	732	259	305	429	43	56	129	39	49	31	191	170	122	96	28	19
ALG9_1	464	1156	999	815	730	105	122	114	47	164	87	318	349	87	123	167	125
ALG9_2	352	1034	784	359	611	78	81	98	52	68	80	406	452	102	60	159	70
ALK_1	313	696	319	445	348	40	70	248	78	165	171	555	457	262	180	262	122
ALK_2	253	538	432	304	330	64	70	204	70	173	56	512	458	300	121	177	110
ALKAL1_1	180	984	1019	1262	553	113	149	81	46	249	164	830	785	257	107	704	105
ALKAL1_2	234	1926	2228	2504	937	331	267	208	66	387	377	1923	1727	400	390	380	216
ALKAL2_1	309	615	644	401	326	85	78	138	60	318	223	689	592	462	307	424	234
ALKAL2_2	272	1637	2211	1529	809	257	251	96	33	266	203	623	472	239	271	215	204
ALKBH1_1	427	1417	978	767	796	173	207	246	76	267	144	1011	628	326	217	244	305
ALKBH1_2	341	1015	552	612	615	94	199	99	40	79	55	251	234	105	100	116	79
ALKBH2_1	311	1096	967	965	536	169	108	156	51	57	111	935	709	71	77	70	68
ALKBH2_2	586	1516	1316	1095	970	244	185	165	62	101	63	573	562	228	250	189	218
ALKBH3_1	1123	1007	673	676	553	113	108	96	46	80	57	308	299	230	189	170	140
ALKBH3_2	739	817	320	514	538	81	77	105	46	94	75	233	121	223	121	135	168
ALKBH4_1	229	770	436	299	455	112	149	131	44	59	54	334	238	211	168	191	117
ALKBH4_2	334	1022	929	539	671	148	78	177	61	81	61	422	369	189	186	138	162
ALKBH5_1	246	1032	505	356	499	73	97	136	49	77	71	261	318	144	89	117	69
ALKBH5_2	279	798	506	360	512	93	105	96	29	50	47	273	394	101	76	127	64
ALKBH6_1	339	990	633	657	519	119	82	78	33	136	90	288	366	146	92	131	73
ALKBH6_2	354	1292	529	466	622	124	127	185	49	224	96	354	548	202	218	176	88
ALKBH7_1	207	1398	1030	810	682	191	196	105	36	50	91	150	220	116	98	49	96
ALKBH7_2	342	1088	677	489	845	205	216	135	62	40	58	194	468	59	64	49	69
ALKBH8_1	461	615	328	330	409	32	39	93	38	17	14	138	56	69	54	17	11
ALKBH8_2	371	733	459	580	384	33	44	74	35	11	2	128	95	48	32	23	28
ALLC_1	308	599	266	323	303	95	85	122	54	113	63	348	310	116	66	256	45
ALLC_2	338	753	552	433	479	63	107	104	43	93	49	299	364	130	42	68	45
ALMS1_1	339	500	230	182	282	54	28	220	71	75	79	280	228	195	144	168	73
ALMS1_2	433	566	309	246	358	45	27	114	46	95	35	200	106	119	127	122	145
ALOX12_1	349	1045	950	1128	661	144	238	97	24	141	85	501	329	143	123	82	97
ALOX12_2	382	1243	1167	1164	637	161	187	91	42	131	108	308	447	266	145	219	109
ALOX12B_1	308	1033	1051	789	606	151	164	123	43	131	87	392	529	153	169	427	86
ALOX12B_2	384	721	556	373	400	77	92	122	62	67	122	509	282	167	177	180	131
ALOX15_1	388	995	703	436	532	67	106	164	47	79	71	354	325	230	104	140	99
ALOX15_2	417	893	817	727	515	128	116	218	74	248	96	740	607	270	187	293	190
ALOX15B_1	361	846	699	450	601	139	175	112	41	412	232	303	435	266	205	146	126
ALOX15B_2	408	1197	831	784	682	175	166	153	48	165	111	550	466	199	185	198	112
ALOX5_1	430	1269	666	526	943	193	170	120	54	143	142	761	535	131	126	96	65
ALOX5_2	591	1711	583	644	1111	241	280	130	52	73	45	512	625	130	116	119	63
ALOX5AP_1	141	519	587	539	389	88	109	138	45	62	92	350	320	152	135	105	140
ALOX5AP_2	339	1028	807	811	508	137	90	121	34	189	58	414	344	173	100	186	116
ALOXE3_1	541	705	513	486	559	53	79	188	72	121	123	393	399	242	164	212	172
ALOXE3_2	194	523	261	296	305	64	79	103	48	113	69	293	309	96	115	107	158
ALPG_1	197	665	916	726	338	106	142	157	77	429	297	1275	1048	386	255	313	206
ALPG_2	320	762	1196	869	501	160	154	89	48	294	175	651	331	270	155	113	106
ALPI_1	524	1605	1957	1831	912	309	305	210	88	479	342	1066	1286	681	556	728	322
ALPI_2	526	1162	1183	978	625	158	206	157	67	304	303	461	760	363	294	444	222
ALPK1_1	228	647	450	326	453	115	96	146	54	105	112	627	662	292	175	370	150
ALPK1_2	355	1301	1017	935	695	201	128	143	49	160	80	990	832	225	140	222	135
ALPK2_1	435	1079	860	1035	622	102	117	165	55	164	136	541	573	335	248	322	198
ALPK2_2	366	777	662	392	464	114	112	132	36	184	118	315	452	348	248	419	160
ALPK3_1	322	1285	599	524	675	81	105	113	36	84	28	220	249	117	147	88	66
ALPK3_2	367	1444	807	606	817	127	165	128	36	92	89	306	279	164	135	147	74
ALPL_1	455	1267	1445	1246	781	184	204	127	50	279	170	434	335	307	224	190	164
ALPL_2	309	985	615	552	630	130	192	93	41	74	56	260	292	214	94	271	69
ALPP_1	700	858	545	703	495	94	92	209	59	201	117	909	920	233	166	142	163
ALPP_2	586	1443	1004	806	702	167	216	177	72	334	274	802	715	267	181	230	193
ALS2_1	467	690	494	426	376	63	75	125	47	112	70	297	265	54	70	59	76
ALS2_2	483	711	544	417	346	37	44	63	31	60	28	157	168	46	25	44	9
ALS2CL_1	177	646	391	346	367	93	82	97	54	105	183	330	310	185	156	160	112
ALS2CL_2	347	1358	1254	1070	872	227	340	117	43	164	179	641	508	266	163	213	90
ALX1_1	395	954	1115	624	569	86	168	132	49	85	160	809	276	143	116	110	115
ALX1_2	365	887	529	696	576	135	134	88	37	110	118	355	241	183	138	88	65
ALX3_1	398	2101	1221	1054	1210	336	312	173	91	110	89	618	619	233	200	217	162
ALX3_2	249	1283	755	618	780	199	238	154	74	79	99	589	594	147	132	193	128
ALX4_1	366	2108	1993	1689	1328	284	298	191	59	197	183	1296	1325	268	147	262	204
ALX4_2	203	755	353	449	421	130	128	205	92	291	158	725	913	227	190	222	193
ALYREF_1	317	1109	241	313	685	47	48	121	48	5	23	192	161	22	26	14	98
ALYREF_2	338	1327	245	202	753	52	68	114	43	2	4	88	151	20	18	14	12
AMACR_1	255	618	650	515	392	74	117	105	52	93	35	234	221	193	156	131	88
AMACR_2	184	548	602	365	247	79	79	81	30	140	99	353	416	218	133	84	96
AMBN_1	536	895	991	816	641	131	142	96	35	134	89	455	427	142	135	120	66
AMBN_2	721	1399	971	1174	892	194	206	157	45	283	166	1123	1003	276	324	287	260
AMBP_1	545	1543	1545	759	854	212	200	122	44	98	95	365	615	190	151	142	138
AMBP_2	311	516	413	480	359	76	77	89	43	48	50	113	236	121	76	72	62
AMBRA1_1	326	1174	697	575	788	103	126	202	65	110	168	416	398	212	294	269	176
AMBRA1_2	413	1032	457	519	699	113	143	211	70	152	115	331	295	252	232	269	198
AMD1_1	599	500	406	257	339	129	67	104	51	22	5	32	15	81	72	134	100
AMD1_2	281	640	380	388	459	115	108	165	52	13	18	57	50	70	56	211	101
AMDHD1_1	126	467	410	390	317	61	133	132	33	109	118	315	274	162	141	195	104
AMDHD1_2	197	1020	674	1036	581	161	170	122	55	213	228	554	677	380	261	227	208
AMDHD2_1	306	1280	862	826	722	206	169	92	43	171	132	359	351	154	136	162	50
AMDHD2_2	463	1332	1157	1261	836	171	185	195	72	112	159	434	292	282	190	227	157
AMELX_1	533	1283	1055	879	757	279	251	217	60	408	344	1460	1454	296	357	357	246
AMELX_2	95	257	446	386	175	56	63	201	61	545	429	1215	1039	334	313	374	191
AMELY_1	362	816	1032	1104	539	176	164	224	81	662	352	1503	1343	520	402	470	312
AMELY_2	326	699	870	1096	498	180	123	115	47	322	289	947	796	206	139	198	161
AMER1_1	271	950	907	907	556	164	144	204	68	188	172	1019	821	204	292	289	187
AMER1_2	477	1902	1601	1726	1230	363	295	101	35	41	76	678	486	87	99	56	86
AMER2_1	134	656	538	475	449	112	178	109	67	136	148	494	348	144	134	108	84
AMER2_2	197	888	479	510	615	110	133	113	48	216	128	438	473	234	245	224	233
AMER3_1	267	702	443	427	454	89	60	136	57	142	106	397	374	111	155	118	220
AMER3_2	261	710	325	482	431	104	146	119	50	86	91	317	373	99	61	55	60
AMFR_1	285	1380	780	513	760	156	161	86	36	70	67	384	441	67	59	70	53
AMFR_2	286	1179	518	440	653	91	121	39	11	8	43	294	85	15	14	22	36
AMH_1	236	1020	1244	1025	683	144	236	241	66	720	555	564	497	672	513	633	364
AMH_2	258	925	1001	858	642	173	284	103	37	285	237	567	329	207	158	163	158
AMHR2_1	364	1355	690	610	984	201	202	232	83	114	113	608	477	253	221	207	304
AMHR2_2	331	1430	880	632	854	229	190	211	69	94	102	561	393	215	190	196	143
AMIGO1_1	471	1100	633	544	778	184	145	166	48	57	53	322	461	67	121	77	82
AMIGO1_2	416	886	566	540	592	119	124	133	69	155	112	545	465	254	158	212	323
AMIGO2_1	447	1136	488	453	632	92	130	114	44	55	35	233	313	155	145	296	112
AMIGO2_2	243	761	742	569	503	159	86	164	49	118	81	558	411	129	116	103	93
AMIGO3_1	461	1800	2072	1314	1121	332	290	144	53	124	94	587	522	234	228	206	153
AMIGO3_2	261	1105	1238	1314	752	227	253	92	30	99	62	357	411	124	129	179	65
AMMECR1_1	569	1409	1263	952	850	191	199	154	47	124	196	650	389	247	122	174	153
AMMECR1_2	720	1197	1222	1105	785	236	205	176	59	131	137	527	618	344	298	564	267
AMMECR1L_1	399	993	444	565	571	137	146	178	53	111	98	515	625	140	111	134	83
AMMECR1L_2	508	1556	704	1102	1097	266	294	152	46	62	32	1018	876	101	43	92	27
AMN_1	233	1689	2319	1557	1074	356	377	179	46	293	275	1039	1174	294	215	254	168
AMN_2	330	2410	2753	2153	1200	381	322	162	53	374	413	1911	1149	301	236	269	175
AMN1_1	1538	958	564	455	682	87	94	182	61	250	126	525	581	195	191	163	84
AMN1_2	976	1213	295	238	528	60	80	197	61	128	108	736	586	269	138	217	136
AMOT_1	341	858	1272	1025	710	212	178	95	36	106	101	554	467	176	108	159	52
AMOT_2	683	1436	1694	1281	1027	205	249	107	40	127	131	388	382	173	158	176	86
AMOTL1_1	681	1113	932	700	553	104	123	148	50	75	28	279	223	192	205	104	76
AMOTL1_2	388	1081	693	546	724	156	180	173	57	42	70	259	218	179	113	122	76
AMOTL2_1	244	842	590	997	618	364	268	161	51	310	323	1430	1517	170	208	1978	1096
AMOTL2_2	351	1384	1553	1583	929	641	457	135	52	280	378	1680	1539	257	199	2720	1259
AMPD1_1	506	875	509	280	688	186	117	135	40	23	30	186	247	57	70	106	63
AMPD1_2	456	854	358	372	535	168	92	110	29	11	26	122	194	35	41	54	14
AMPD2_1	275	1218	427	365	702	129	142	167	83	106	54	389	476	124	191	108	139
AMPD2_2	216	1170	1250	1058	652	171	217	153	67	443	305	1151	1169	397	296	353	200
AMPD3_1	460	1459	1097	801	856	210	259	142	59	80	96	230	268	191	109	246	135
AMPD3_2	438	1338	1208	789	887	175	225	143	48	140	120	245	117	112	66	97	74
AMPH_1	596	1293	933	725	789	114	196	152	44	62	57	476	313	127	102	56	54
AMPH_2	541	1896	1218	1507	1058	251	281	158	60	98	75	772	469	153	130	180	78
AMT_1	406	811	840	518	441	127	99	117	35	71	69	210	211	213	80	152	86
AMT_2	429	1044	666	644	714	174	153	169	54	135	84	696	350	248	165	203	62
AMTN_1	604	845	738	439	428	120	178	111	45	250	205	453	345	247	269	269	162
AMTN_2	1108	898	796	630	573	194	133	223	54	282	245	766	557	265	214	213	170
AMY1A_1	830	621	302	212	340	75	62	67	22	43	24	160	213	127	116	104	61
AMY1A_2	816	555	246	174	490	123	182	160	42	80	38	183	113	188	182	150	154
AMY1B_1,AMY1C_1								152	58	115	78	336	373	208	180	268	93
AMY1B_2,AMY1C_2								86	25	75	21	134	84	159	90	205	78
AMY2A_1	354	766	496	475	478	82	86	120	35	124	77	401	194	237	124	189	103
AMY2A_2	947	1376	864	571	956	228	231	158	35	34	13	516	247	168	72	147	120
AMY2B_1	405	1069	879	622	669	220	191	96	43	67	61	226	272	107	114	56	93
AMY2B_2	395	990	1044	994	648	169	244	115	32	126	67	438	409	190	151	135	97
AMZ1_1	64	373	227	292	140	17	49	126	65	178	141	572	635	204	214	87	135
AMZ1_2	155	915	808	897	427	129	95	115	55	93	169	714	559	200	190	231	181
AMZ2_1	1738	910	895	726	552	176	152	152	51	150	148	782	592	159	153	55	262
AMZ2_2	934	728	945	936	421	166	90	91	22	79	17	379	282	38	55	41	17
ANAPC1_1	741	901	60	96	482	62	52	196	57	6	10	68	43	42	7	15	11
ANAPC1_2	556	797	65	49	524	12	17	128	46	11	5	56	86	1	3	7	2
ANAPC10_1	917	668	6	52	406	9	8	92	31	7	4	14	12	6	2	3	0
ANAPC10_2	733	554	9	16	266	3	10	101	31	0	0	8	1	13	1	32	2
ANAPC11_1	58	603	111	90	305	38	55	121	38	14	29	91	66	36	36	19	20
ANAPC11_2	40	921	247	230	525	69	106	133	56	34	27	182	150	99	59	67	64
ANAPC13_1	373	283	17	52	215	9	15	156	50	7	8	14	17	13	2	4	2
ANAPC13_2	130	275	30	24	179	16	21	101	32	6	12	41	18	3	28	8	40
ANAPC15_1	696	596	50	90	328	10	18	119	35	39	8	35	26	50	40	41	31
ANAPC15_2	508	639	145	108	419	14	23	92	37	9	8	42	27	10	15	11	8
ANAPC16_1	316	683	120	255	411	63	97	140	56	116	111	263	272	172	161	202	129
ANAPC16_2	361	626	80	134	401	75	101	143	30	147	36	241	99	165	70	218	76
ANAPC2_1	191	863	482	278	473	101	151	159	65	78	48	436	426	81	62	114	92
ANAPC2_2	198	901	615	574	522	83	102	168	74	119	136	524	477	121	106	59	54
ANAPC4_1	429	661	52	56	453	16	29	111	46	5	10	27	34	19	9	9	3
ANAPC4_2	631	661	51	80	350	12	21	129	41	10	30	140	123	4	7	28	13
ANAPC5_1	619	1057	69	42	663	12	47	202	61	1	0	20	6	7	8	4	3
ANAPC5_2	382	1040	23	77	383	4	28	194	56	13	0	52	63	23	5	10	13
ANAPC7_1	544	1013	502	685	601	149	146	66	26	37	20	171	143	28	31	52	30
ANAPC7_2	683	819	181	483	511	97	75	127	38	151	24	372	213	165	115	191	65
ANG_1	450	1156	518	412	661	112	141	166	71	260	169	897	620	294	290	208	193
ANG_2	413	1100	904	640	621	141	137	125	48	123	117	198	314	153	115	174	77
ANGEL1_1	486	1448	1142	936	831	153	216	223	60	143	138	1090	955	127	114	83	120
ANGEL1_2	243	805	624	374	443	82	73	108	38	50	102	371	280	134	69	143	37
ANGEL2_1	367	489	443	280	399	121	79	197	39	112	25	306	333	304	233	256	174
ANGEL2_2	255	403	199	198	235	91	50	87	23	39	29	74	120	78	109	48	83
ANGPT1_1	325	447	295	136	311	94	65	105	36	99	103	162	254	153	82	130	47
ANGPT1_2	566	951	787	352	559	67	102	197	69	168	106	464	514	321	191	246	161
ANGPT2_1	281	732	480	236	357	90	131	106	44	251	196	484	562	407	225	403	243
ANGPT2_2	180	446	348	414	324	115	129	111	42	187	137	603	569	153	147	235	81
ANGPT4_1	428	1085	952	927	642	124	229	170	73	260	206	908	918	371	226	264	150
ANGPT4_2	613	1637	1498	1695	1082	270	306	232	70	781	492	1754	1358	523	586	583	412
ANGPTL1_1	288	874	341	513	406	84	114	112	41	79	91	507	454	174	114	167	63
ANGPTL1_2	592	1594	749	871	1062	226	397	199	55	58	46	943	823	204	191	173	180
ANGPTL2_1	222	942	763	906	569	107	121	186	77	202	194	921	642	264	324	264	223
ANGPTL2_2	320	812	918	829	572	142	181	105	49	203	164	677	697	196	222	134	172
ANGPTL3_1	1288	1000	1058	939	641	173	197	93	42	171	75	611	545	173	164	120	152
ANGPTL3_2	1918	1069	903	831	573	92	172	189	38	147	127	859	467	300	268	258	210
ANGPTL4_1	311	1397	752	544	845	201	219	122	43	108	62	499	335	211	139	147	124
ANGPTL4_2	270	1111	349	371	633	120	122	205	73	212	104	470	560	202	181	129	130
ANGPTL5_1	547	788	458	546	421	97	129	122	35	130	152	477	229	176	126	168	90
ANGPTL5_2	477	720	685	352	420	125	68	85	36	91	54	241	257	186	49	173	68
ANGPTL6_1	148	689	578	536	430	132	127	104	36	72	55	360	260	143	169	124	122
ANGPTL6_2	287	1386	1218	1115	902	215	190	158	62	57	109	424	344	172	108	196	75
ANGPTL7_1	631	2119	1030	994	1068	315	306	226	75	89	41	307	388	306	272	273	183
ANGPTL7_2	710	1793	1231	1052	1232	225	323	259	65	129	70	567	401	448	278	434	265
ANGPTL8_1	355	2091	1181	1220	1023	279	265	141	43	177	90	617	635	213	129	182	124
ANGPTL8_2	247	964	576	560	502	153	138	116	55	219	176	488	633	220	167	253	156
ANHX_1	117	680	509	332	284	101	54	74	38	30	81	211	127	85	72	67	41
ANHX_2	196	373	470	185	259	49	118	119	61	70	44	67	87	183	152	196	93
ANK1_1	323	1480	1008	863	826	186	224	129	38	263	139	581	506	244	141	227	74
ANK1_2	461	1976	1894	1319	1131	344	279	143	77	177	116	788	753	221	147	119	114
ANK2_1	525	1038	687	592	674	140	106	122	61	68	137	422	456	117	107	192	119
ANK2_2	415	1061	790	625	742	229	160	215	62	160	47	544	546	222	191	242	213
ANK3_1	309	1707	580	847	1132	194	316	145	65	56	78	603	575	162	140	205	154
ANK3_2	333	1008	216	334	715	115	122	182	68	173	151	482	446	108	97	130	142
ANKAR_1	960	691	368	288	427	51	108	187	51	223	75	495	747	194	135	158	69
ANKAR_2	1281	714	477	488	378	75	41	134	36	205	47	441	558	70	85	71	42
ANKDD1A_1	592	1553	1353	1126	857	201	252	181	60	167	148	993	593	227	271	246	203
ANKDD1A_2	379	596	425	603	494	82	89	117	43	96	120	253	436	157	121	168	94
ANKDD1B_1	418	496	268	216	332	76	79	121	40	105	59	211	118	119	175	103	219
ANKDD1B_2	331	843	655	446	590	172	101	67	42	42	64	269	181	196	91	198	128
ANKEF1_1	346	803	681	540	477	69	85	101	38	77	117	384	273	177	129	102	127
ANKEF1_2	348	1187	804	918	629	300	147	128	49	153	107	537	650	123	107	89	81
ANKFN1_1	287	553	287	372	370	69	50	73	29	47	51	162	185	116	62	99	56
ANKFN1_2	506	869	508	434	475	120	101	115	56	68	35	301	205	72	98	54	55
ANKFY1_1	342	1260	970	700	595	88	119	176	76	99	88	352	394	200	86	258	120
ANKFY1_2	298	1205	580	694	601	80	123	197	70	98	112	451	361	205	126	250	103
ANKH_1	309	1076	1031	788	722	123	177	245	67	198	128	758	562	255	207	212	132
ANKH_2	518	2021	980	788	1081	270	285	80	38	87	25	231	141	65	87	100	71
ANKHD1_1,ANKHD1-EIF4EBP3_1								99	42	40	15	422	360	54	80	51	40
ANKHD1_2,ANKHD1-EIF4EBP3_2								181	42	123	99	494	330	135	100	114	81
ANKIB1_1	237	220	59	195	172	41	38	97	34	105	80	304	400	185	175	117	112
ANKIB1_2	656	637	840	535	429	78	154	124	53	160	77	261	332	472	353	254	156
ANKK1_1	235	618	537	671	357	88	116	143	59	189	128	612	410	144	116	128	85
ANKK1_2	341	1032	766	694	628	183	139	101	37	133	98	449	422	144	106	105	122
ANKLE1_1	261	1289	635	674	903	227	253	142	26	106	131	378	353	199	207	150	111
ANKLE1_2	300	1446	1008	762	911	228	266	151	43	158	119	721	792	202	215	335	164
ANKLE2_1	500	1043	156	31	573	17	18	187	59	0	2	68	8	20	1	1	0
ANKLE2_2	561	829	8	75	448	6	4	145	49	0	2	51	16	2	3	2	0
ANKMY1_1	588	1899	1528	1460	975	189	225	234	83	284	205	947	718	272	213	202	115
ANKMY1_2	505	1700	1216	1205	806	167	227	188	66	202	130	760	846	192	192	158	114
ANKMY2_1	434	1106	1019	848	797	218	217	176	41	145	115	1229	1122	101	98	164	125
ANKMY2_2	466	1492	849	552	844	121	172	85	25	65	77	331	206	120	59	208	50
ANKRA2_1	522	940	453	444	492	93	98	103	39	56	26	325	254	66	71	35	83
ANKRA2_2	529	946	476	757	616	147	150	243	63	74	51	995	570	126	112	134	65
ANKRD1_1	437	997	780	682	625	142	160	116	41	140	49	451	341	250	157	263	64
ANKRD1_2	1077	1304	866	677	758	141	171	167	57	34	38	740	429	124	68	77	63
ANKRD10_1	714	1874	1812	1728	891	216	277	240	52	123	72	1017	761	89	64	72	24
ANKRD10_2	589	2135	1892	2102	1230	371	358	168	58	132	70	745	933	153	121	107	67
ANKRD11_1	281	1364	1072	940	891	197	196	125	53	78	37	339	271	77	68	93	64
ANKRD11_2	320	1492	1010	885	851	139	202	148	40	37	31	232	309	42	45	65	36
ANKRD12_1	318	1326	860	735	803	197	190	105	30	47	64	351	646	99	73	136	56
ANKRD12_2	289	1184	1060	614	638	150	159	197	70	149	173	951	1010	184	159	183	83
ANKRD13A_1	456	886	696	466	439	90	67	118	41	30	50	233	395	82	81	52	56
ANKRD13A_2	540	838	573	486	469	128	106	219	72	106	101	429	304	167	107	136	174
ANKRD13B_1	300	849	633	526	503	138	100	119	46	83	66	217	216	92	104	69	60
ANKRD13B_2	318	2140	1161	1127	1424	373	473	132	44	100	53	382	376	137	120	177	98
ANKRD13C_1	350	678	462	478	439	95	67	119	43	56	57	159	147	213	162	146	112
ANKRD13C_2	609	513	348	533	349	80	109	105	42	30	17	151	170	88	68	68	27
ANKRD13D_1	386	1635	996	1022	1013	319	273	117	42	124	104	336	305	242	97	115	51
ANKRD13D_2	313	1304	953	1024	954	192	270	154	39	238	99	321	421	200	232	210	227
ANKRD16_1	254	926	483	705	560	84	121	116	31	130	86	339	227	223	127	176	94
ANKRD16_2	425	910	620	602	523	107	103	104	26	93	107	312	252	175	74	113	116
ANKRD17_1	534	788	272	328	462	114	64	136	48	61	30	164	107	123	64	68	49
ANKRD17_2	621	589	273	336	423	46	40	113	47	41	64	128	95	74	100	36	33
ANKRD18A_1	1198	940	555	499	483	106	58	158	45	146	82	293	329	162	205	142	150
ANKRD18A_2	937	1142	758	397	636	106	153	118	33	92	101	583	589	172	192	128	155
ANKRD18B_1	416	1019	251	347	559	80	87	145	56	41	52	364	279	189	58	132	118
ANKRD18B_2	400	565	185	255	435	55	60	158	58	74	62	307	305	124	99	84	68
ANKRD2_1	352	1261	1142	1150	893	197	180	155	67	192	82	394	426	290	244	177	168
ANKRD2_2	235	974	999	886	604	119	171	130	44	359	306	303	315	621	564	583	332
ANKRD20A1_1	424	1237	222	238	649	100	176	105	46	34	28	44	39	133	119	123	107
ANKRD20A1_2	738	1084	359	245	900	158	141	152	56	10	27	99	138	92	61	89	51
ANKRD22_1	205	496	197	184	312	105	78	119	48	150	77	477	392	123	193	162	91
ANKRD22_2	352	619	558	540	385	131	140	102	46	189	122	451	227	222	210	173	150
ANKRD23_1	292	746	316	448	487	91	125	98	33	69	110	285	343	163	97	86	124
ANKRD23_2	255	502	406	209	390	65	111	72	30	172	119	332	422	165	148	196	124
ANKRD24_1	245	867	256	389	570	88	106	88	44	58	35	129	238	108	91	140	49
ANKRD24_2	248	963	375	235	547	133	103	59	38	22	18	112	103	69	55	52	40
ANKRD26_1	286	372	201	218	229	70	50	96	35	52	48	306	158	115	63	75	26
ANKRD26_2	261	390	106	163	219	26	36	148	40	70	87	303	284	90	67	113	32
ANKRD27_1	404	1239	421	602	576	76	72	117	41	56	25	193	227	54	31	63	35
ANKRD27_2	521	1304	543	454	708	171	91	222	67	148	86	411	424	168	161	181	98
ANKRD28_1	895	376	389	236	222	48	30	92	29	14	22	90	102	187	133	153	149
ANKRD28_2	650	546	399	445	380	67	97	96	21	41	43	286	244	118	89	228	178
ANKRD29_1	261	1005	990	734	537	219	165	159	55	350	219	664	688	388	292	355	361
ANKRD29_2	230	645	671	630	417	119	123	121	47	309	377	573	800	452	255	234	213
ANKRD30A_1	265	817	573	396	367	94	91	156	43	290	286	288	168	236	295	273	257
ANKRD30A_2	326	601	617	529	447	85	104	109	34	107	189	207	193	292	241	200	270
ANKRD30B_1	1687	1282	1322	1072	573	92	88	113	24	63	55	369	528	222	131	136	109
ANKRD30B_2	517	660	591	641	374	50	78	94	23	18	50	273	239	69	49	59	87
ANKRD30BL_1	429	1655	640	656	814	208	182	224	85	172	196	880	895	370	218	347	171
ANKRD30BL_2	205	766	256	261	492	123	120	130	46	66	42	397	284	95	106	181	59
ANKRD31_1	749	612	264	217	373	54	33	93	31	101	32	183	124	62	62	43	44
ANKRD31_2	370	292	255	123	193	28	38	97	33	53	31	172	210	59	75	41	98
ANKRD33_1	344	1529	698	758	774	213	188	100	55	123	78	287	346	158	118	124	65
ANKRD33_2	272	877	335	509	537	108	76	105	44	33	72	222	326	122	131	101	113
ANKRD33B_1	93	413	638	323	295	109	78	106	58	184	129	598	357	211	175	286	159
ANKRD33B_2	255	1118	1354	1094	591	225	162	152	62	347	291	906	964	360	307	397	243
ANKRD34A_1	343	1477	960	616	756	129	143	135	50	46	47	178	190	109	88	85	69
ANKRD34A_2	231	994	504	378	593	130	186	105	44	31	70	186	265	154	120	144	112
ANKRD34B_1	1239	841	514	440	575	122	139	86	34	35	55	278	185	85	79	57	71
ANKRD34B_2	584	915	471	380	592	185	131	160	37	116	77	734	574	192	116	153	88
ANKRD34C_1	327	758	527	403	432	95	127	96	32	206	94	415	481	110	86	65	83
ANKRD34C_2	436	1207	677	874	648	158	161	194	65	291	245	722	935	314	228	230	163
ANKRD35_1	386	1067	414	490	562	91	95	129	60	76	26	191	197	172	166	182	119
ANKRD35_2	311	886	347	419	509	136	53	102	39	68	43	102	94	160	128	166	93
ANKRD36_1	572	696	222	269	349	55	35	75	21	65	25	275	251	50	104	71	68
ANKRD36_2	456	816	509	239	458	86	85	158	39	94	62	1009	602	65	55	51	35
ANKRD36B_1	569	998	323	382	704	202	176	125	32	99	86	733	425	200	126	127	119
ANKRD36B_2	977	1152	325	262	728	151	146	85	28	54	78	241	137	109	65	113	47
ANKRD36C_1	619	662	394	331	397	94	82	120	24	108	99	353	400	94	45	72	43
ANKRD36C_2	1104	758	602	434	518	151	122	98	28	79	51	688	396	49	58	17	54
ANKRD37_1	250	1009	804	822	458	155	115	78	36	110	91	477	667	136	167	131	122
ANKRD37_2	158	485	1002	554	290	73	66	78	37	252	87	683	386	214	174	262	164
ANKRD39_1	229	869	804	555	487	114	148	137	51	160	130	594	979	130	88	101	91
ANKRD39_2	237	1001	595	647	530	105	111	75	15	79	96	496	675	66	58	39	35
ANKRD40_1	648	1254	1070	545	713	148	101	219	71	78	57	289	192	156	101	194	137
ANKRD40_2	375	913	692	703	461	79	84	226	67	124	66	183	82	212	187	184	132
ANKRD40CL_1	768	655	479	691	471	119	96	121	32	78	71	407	408	96	118	118	82
ANKRD40CL_2	870	892	495	598	530	125	97	191	63	171	127	603	592	172	109	177	69
ANKRD42_1	461	970	889	495	624	170	165	122	46	180	158	479	305	208	281	156	175
ANKRD42_2	452	991	728	780	528	78	116	122	42	76	43	201	205	149	168	82	111
ANKRD44_1	310	750	799	341	489	86	113	126	57	61	64	351	326	132	150	112	106
ANKRD44_2	417	819	440	409	450	75	86	170	54	123	135	415	368	149	161	157	125
ANKRD45_1	629	1241	1308	1226	900	266	213	138	50	61	53	741	567	108	112	111	70
ANKRD45_2	379	626	438	386	483	128	131	119	41	65	80	499	146	110	77	148	47
ANKRD46_1	324	733	537	504	363	83	57	102	38	220	103	242	454	192	197	161	98
ANKRD46_2	448	912	572	426	395	32	91	96	37	147	108	248	234	109	113	82	78
ANKRD49_1	467	1159	636	401	635	56	40	158	41	34	1	103	76	26	15	51	45
ANKRD49_2	395	1372	360	340	712	58	42	124	32	0	14	73	54	32	43	18	26
ANKRD50_1	614	1192	1052	983	719	128	200	186	56	278	205	830	747	280	192	279	232
ANKRD50_2	660	957	880	692	565	187	130	221	65	331	258	1132	842	370	258	221	161
ANKRD52_1	513	1568	524	512	1016	133	112	255	82	68	93	327	282	384	284	515	144
ANKRD52_2	514	1716	530	625	1131	224	169	224	61	53	36	259	141	247	182	300	134
ANKRD53_1	297	1479	856	540	848	162	158	121	47	83	98	541	486	182	175	103	127
ANKRD53_2	464	1667	688	755	922	188	253	89	50	134	113	341	295	191	148	181	94
ANKRD54_1	349	1952	1152	974	1050	286	284	150	82	30	103	392	420	295	222	249	129
ANKRD54_2	236	1635	914	852	942	281	292	149	69	49	80	233	303	229	184	166	145
ANKRD55_1	368	862	323	240	493	77	76	186	54	46	43	224	161	175	172	133	146
ANKRD55_2	252	478	153	147	261	53	35	94	46	19	73	126	67	76	71	134	67
ANKRD6_1	423	1189	676	608	767	243	240	139	59	145	164	741	510	168	165	145	138
ANKRD6_2	225	832	622	594	520	169	174	179	63	238	284	1020	537	205	158	134	113
ANKRD60_1	483	1804	1660	1192	1131	324	318	108	41	64	114	435	448	207	119	130	134
ANKRD60_2	493	1669	957	1202	1023	217	323	152	71	124	131	750	697	247	257	226	149
ANKRD61_1	338	965	1207	870	656	135	114	174	69	132	41	458	325	200	84	150	95
ANKRD61_2	137	361	577	354	238	76	63	133	53	50	59	423	293	66	53	38	63
ANKRD62_1	544	651	459	479	325	73	64	76	13	34	48	352	193	32	43	57	22
ANKRD62_2	938	560	275	395	396	59	56	107	31	76	21	448	423	44	107	31	49
ANKRD63_1	113	1282	995	633	608	117	182	109	41	175	116	986	910	217	181	241	136
ANKRD63_2	56	481	389	332	211	23	56	113	64	126	52	469	315	92	115	68	139
ANKRD65_1	131	1082	943	1024	543	157	170	183	87	723	618	1532	1169	482	448	435	304
ANKRD65_2	103	830	729	996	423	104	119	142	56	443	476	1267	1378	508	265	592	172
ANKRD66_1	423	846	592	531	512	184	134	139	60	162	151	478	410	280	199	239	147
ANKRD66_2	514	912	708	545	551	133	141	210	70	252	192	896	773	318	300	302	200
ANKRD7_1	366	1124	352	403	522	121	92	129	30	69	63	287	316	134	113	79	109
ANKRD7_2	154	287	162	121	182	44	46	174	65	179	107	788	479	260	160	151	156
ANKRD9_1	211	1707	2311	1882	943	243	246	173	54	509	453	1371	1852	484	423	404	287
ANKRD9_2	274	2152	2215	1756	872	245	262	181	76	309	291	1908	1332	522	357	343	285
ANKS1A_1	333	658	500	327	505	115	143	134	55	217	140	679	855	175	157	250	71
ANKS1A_2	224	540	542	732	395	85	125	142	50	216	130	874	871	186	141	183	202
ANKS1B_1	499	1303	1066	715	955	173	255	135	48	30	55	347	300	148	88	130	95
ANKS1B_2	154	663	158	458	333	109	95	152	58	73	76	389	539	130	148	153	59
ANKS3_1	198	730	316	250	402	131	112	109	46	106	50	468	288	85	64	91	58
ANKS3_2	436	1858	902	1092	1094	331	304	129	67	219	119	506	582	187	182	204	160
ANKS4B_1	561	853	501	545	545	142	157	197	69	268	133	579	433	275	184	155	161
ANKS4B_2	389	621	562	389	333	125	62	97	40	96	61	329	305	206	86	123	129
ANKS6_1	184	702	626	403	530	148	165	101	30	94	51	413	174	184	159	262	93
ANKS6_2	186	622	517	204	398	141	135	156	45	80	91	336	296	335	170	217	106
ANKUB1_1	355	1317	728	683	598	95	164	74	31	38	62	278	274	77	91	151	33
ANKUB1_2	361	870	719	440	423	81	126	72	29	103	43	398	315	161	90	106	65
ANKZF1_1	321	721	391	525	445	59	90	150	46	150	58	217	644	113	172	200	123
ANKZF1_2	371	887	1070	511	544	84	88	110	36	226	100	522	258	157	122	126	124
ANLN_1	287	467	102	167	224	2	3	75	37	0	7	35	8	17	5	3	33
ANLN_2	654	1368	228	297	519	6	13	133	53	2	1	32	42	26	11	41	2
ANO1_1	401	1948	1146	1007	1223	204	354	118	36	71	95	634	715	71	90	61	74
ANO1_2	215	812	496	346	400	75	72	96	31	96	61	688	360	190	134	193	132
ANO10_1	1030	957	244	283	490	116	134	92	36	60	39	183	190	86	87	49	115
ANO10_2	592	920	817	491	663	161	191	155	64	142	91	620	537	214	80	188	155
ANO2_1	306	826	856	622	474	172	106	131	56	88	64	499	386	95	54	117	64
ANO2_2	349	631	412	761	456	78	98	118	32	211	90	421	559	163	102	136	101
ANO3_1	425	643	589	540	468	170	115	94	43	168	106	212	228	336	194	214	156
ANO3_2	303	468	317	238	289	88	51	149	44	104	99	140	113	187	140	128	100
ANO4_1	470	1196	972	698	689	147	231	99	28	87	91	337	305	84	78	57	68
ANO4_2	656	1546	1016	753	958	254	194	179	50	126	81	551	425	145	107	100	204
ANO5_1	868	1297	1201	1327	719	156	197	217	64	351	208	699	603	315	269	286	192
ANO5_2	649	941	583	520	482	101	163	147	58	229	183	320	433	324	220	346	178
ANO6_1	436	684	339	309	355	80	59	121	37	63	226	345	216	140	121	260	79
ANO6_2	687	1176	610	708	712	114	127	219	61	121	80	356	359	217	206	162	146
ANO7_1	323	1314	1101	1018	673	144	132	207	68	154	189	556	638	236	155	239	97
ANO7_2	149	565	566	457	353	60	98	148	48	73	74	459	345	107	98	124	82
ANO8_1	240	867	449	592	487	177	76	125	60	29	52	272	346	118	154	101	38
ANO8_2	323	1674	1118	904	877	271	182	155	56	60	63	714	399	104	53	95	57
ANO9_1	329	1310	583	845	698	119	154	167	69	143	40	529	605	162	79	158	71
ANO9_2	605	2528	2056	1915	1596	352	328	197	86	141	126	647	473	194	133	208	90
ANOS1_1	641	1320	1600	1393	846	189	230	159	51	156	81	588	722	275	162	190	123
ANOS1_2	658	1018	1115	699	567	170	188	118	39	168	55	480	373	118	119	138	71
ANP32A_1	719	1426	1251	1197	818	226	166	111	47	110	52	296	565	122	125	168	103
ANP32A_2	283	774	660	546	466	107	138	84	35	30	40	422	644	50	58	73	51
ANP32B_1	385	1162	1082	921	699	231	195	210	56	234	192	1628	1411	202	228	388	294
ANP32B_2	695	2486	1972	1322	1614	499	538	140	42	255	172	1305	1411	441	349	1082	456
ANP32C_1	370	626	1086	937	431	145	143	127	45	190	110	937	467	105	76	127	55
ANP32C_2	257	593	925	657	372	140	115	125	36	177	127	702	577	158	160	158	80
ANP32D_1	726	641	727	565	437	110	114	95	38	214	160	484	376	237	160	328	114
ANP32D_2	447	740	671	298	401	86	92	62	20	155	62	179	246	124	87	198	74
ANP32E_1	504	534	337	316	401	68	74	171	72	78	90	155	151	369	334	244	233
ANP32E_2	254	603	399	259	341	52	67	81	26	30	23	151	70	168	102	169	46
ANPEP_1	342	1345	1756	1011	651	165	204	178	75	297	158	1339	1087	167	159	170	118
ANPEP_2	372	1636	2036	1688	1000	287	318	135	45	178	109	637	509	280	175	338	132
ANTKMT_1	223	692	652	653	497	224	150	149	75	106	88	309	337	224	111	219	83
ANTKMT_2	261	937	655	609	636	183	175	237	69	130	209	241	214	250	178	291	149
ANTXR1_1	458	1568	764	655	784	273	215	167	47	279	259	499	469	289	271	269	296
ANTXR1_2	394	1226	972	1312	832	213	193	165	44	422	360	658	628	588	452	552	383
ANTXR2_1	465	1060	726	1026	834	176	166	106	30	121	87	737	469	179	101	168	83
ANTXR2_2	580	810	501	461	605	80	217	84	52	101	72	379	358	125	147	82	93
ANTXRL_1	119	288	230	183	180	65	53	121	57	155	131	415	340	350	233	326	150
ANTXRL_2	291	685	122	107	523	89	109	91	34	45	81	307	553	91	112	70	88
ANXA1_1	295	524	161	453	310	64	83	96	54	176	118	502	353	178	137	212	166
ANXA1_2	655	765	713	507	409	105	106	124	38	137	102	372	265	324	183	234	140
ANXA10_1	291	615	794	730	359	75	107	171	55	164	127	650	490	197	123	332	164
ANXA10_2	527	1628	1590	1425	933	189	205	157	32	289	129	539	461	250	292	221	192
ANXA11_1	392	1848	1456	1293	1125	305	310	115	41	146	114	564	496	266	194	269	84
ANXA11_2	329	902	350	381	612	159	92	189	67	163	104	917	732	149	226	358	187
ANXA13_1	404	1268	850	838	837	183	274	130	57	168	125	539	431	205	198	176	117
ANXA13_2	427	1223	925	785	933	202	256	121	53	159	119	751	589	326	232	355	223
ANXA2_1	478	1526	1297	1217	848	209	256	128	48	141	96	353	414	200	127	183	107
ANXA2_2	626	1476	1034	873	872	182	311	240	85	160	130	643	651	263	241	586	182
ANXA2R_1	194	1086	1010	963	685	152	202	104	41	80	125	254	568	142	125	94	86
ANXA2R_2	170	1075	646	827	627	213	188	117	53	46	51	329	310	126	121	78	68
ANXA3_1	171	605	291	268	449	100	126	89	32	123	84	512	423	118	109	107	79
ANXA3_2	219	592	437	420	454	114	149	140	47	183	99	736	770	225	226	366	201
ANXA4_1	312	1071	402	379	558	99	105	124	36	98	51	290	491	122	49	51	30
ANXA4_2	506	1265	755	653	737	101	156	133	48	62	75	368	213	163	84	181	56
ANXA5_1	232	829	407	317	463	107	113	149	50	63	81	271	427	145	138	122	90
ANXA5_2	479	1096	992	654	790	158	211	201	57	207	210	501	545	412	311	437	277
ANXA6_1	278	706	605	336	439	189	113	117	52	97	99	499	416	144	110	122	124
ANXA6_2	200	505	324	426	287	78	67	93	34	135	42	323	337	139	73	96	169
ANXA7_1	307	937	217	215	440	65	82	158	53	144	157	587	506	169	180	179	118
ANXA7_2	326	601	161	197	509	133	87	131	46	112	82	632	438	219	137	182	172
ANXA8_1	380	1173	786	480	829	235	296	90	45	201	72	344	396	189	141	127	124
ANXA8_2	330	1130	586	312	647	148	151	120	36	103	104	323	400	171	109	138	64
ANXA8L1_1	304	956	487	419	657	136	192	152	42	92	72	630	518	126	117	150	142
ANXA8L1_2	173	655	251	154	364	98	59	102	24	63	40	324	282	86	99	39	31
ANXA9_1	235	683	115	365	400	64	60	134	55	68	100	309	286	234	166	178	87
ANXA9_2	217	669	300	470	418	85	118	201	70	89	83	578	658	384	209	328	265
AOAH_1	796	762	324	322	436	76	107	116	27	75	25	262	172	54	50	82	16
AOAH_2	591	403	206	407	248	43	38	133	35	100	80	249	162	91	92	111	60
AOC1_1	420	1177	648	400	679	131	146	120	57	203	99	438	523	172	96	168	51
AOC1_2	458	987	666	731	676	141	180	255	94	223	144	695	603	232	202	181	156
AOC2_1	235	606	368	383	359	111	82	111	45	73	54	286	242	217	175	115	116
AOC2_2	303	749	315	463	403	82	124	124	49	61	141	185	177	175	126	130	156
AOC3_1	366	650	447	484	377	43	82	122	42	122	127	237	224	125	98	172	95
AOC3_2	330	870	662	420	487	88	138	227	51	166	205	517	572	249	266	216	164
AOPEP_1	218	662	414	473	399	66	59	123	45	203	103	359	285	151	158	158	67
AOPEP_2	464	774	666	661	485	139	118	93	45	95	62	247	287	218	129	208	101
AOX1_1	317	1554	740	710	722	135	200	105	48	48	35	557	383	89	113	95	61
AOX1_2	348	1879	1260	769	1013	170	180	115	28	129	122	867	549	193	103	94	150
AP1AR_1	293	546	679	348	338	80	44	191	53	234	262	633	506	340	316	312	273
AP1AR_2	430	900	754	482	501	105	126	66	10	233	185	217	277	381	351	402	354
AP1B1_1	441	956	462	369	552	93	128	210	68	140	86	623	368	110	118	168	93
AP1B1_2	257	463	230	156	251	48	39	261	93	145	99	833	617	192	150	127	156
AP1G1_1	366	533	270	474	356	42	57	160	35	46	31	486	299	81	90	75	65
AP1G1_2	200	358	123	177	196	59	51	68	36	52	57	243	209	139	104	178	54
AP1G2_1	334	1954	1161	827	881	177	203	147	61	131	110	542	493	114	83	197	55
AP1G2_2	153	786	534	490	570	114	123	93	48	152	54	363	176	152	149	147	123
AP1M1_1	486	1524	624	650	787	182	165	178	58	48	98	251	305	161	93	132	129
AP1M1_2	247	912	668	532	517	77	95	178	62	126	59	450	279	142	144	110	106
AP1M2_1	227	938	462	373	622	123	86	100	60	48	63	257	140	220	193	163	170
AP1M2_2	196	567	194	321	379	103	107	136	54	42	72	147	172	200	232	181	142
AP1S1_1	252	833	591	379	487	90	76	91	45	114	62	478	367	253	216	161	155
AP1S1_2	311	1036	769	913	672	187	186	235	94	259	173	799	734	388	294	280	232
AP1S2_1	793	1153	833	1000	615	163	166	197	46	231	199	885	1259	339	191	329	206
AP1S2_2	469	868	1093	543	570	109	111	99	22	114	28	439	366	86	109	70	74
AP1S3_1	225	466	391	209	321	89	113	80	32	70	160	588	865	151	137	324	114
AP1S3_2	644	1695	1353	1375	1005	176	236	178	74	278	377	721	860	265	328	218	309
AP2A1_1	314	1664	1044	775	976	188	190	189	55	47	19	265	217	136	84	162	119
AP2A1_2	231	1419	681	916	896	192	201	143	59	127	103	773	523	248	275	354	221
AP2A2_1	147	581	319	316	331	95	81	228	75	182	60	948	831	289	185	326	111
AP2A2_2	244	455	550	353	278	63	120	129	41	88	104	372	276	108	89	82	66
AP2B1_1	783	1099	361	378	669	90	98	139	47	45	16	74	22	66	16	119	45
AP2B1_2	280	867	240	151	371	73	81	100	50	4	40	65	31	23	27	30	34
AP2M1_1	241	574	7	24	324	29	56	88	25	13	3	165	10	0	2	0	10
AP2M1_2	535	1047	31	136	652	60	96	117	37	0	0	18	9	15	3	14	3
AP2S1_1	534	3199	1214	950	1709	299	357	146	41	35	42	149	111	82	53	81	40
AP2S1_2	331	1838	547	359	885	180	141	111	38	16	18	88	166	26	24	30	10
AP3B1_1	739	814	470	389	414	52	61	110	52	30	22	222	155	85	41	43	25
AP3B1_2	454	909	751	439	495	77	53	61	17	5	18	117	71	42	31	26	20
AP3B2_1	391	1621	1171	1109	1040	307	311	135	34	250	137	720	551	240	215	197	143
AP3B2_2	395	1258	744	1131	829	200	212	129	45	237	62	424	312	271	225	164	203
AP3D1_1	151	810	565	435	432	37	26	228	88	166	165	569	606	354	258	171	149
AP3D1_2	148	882	530	552	518	33	20	197	75	118	130	774	638	354	299	308	168
AP3M1_1	1162	1309	320	471	862	178	166	205	78	97	54	643	539	209	218	143	154
AP3M1_2	485	724	220	308	435	45	98	129	37	26	59	218	221	153	86	75	83
AP3M2_1	412	900	957	630	520	145	148	115	53	239	142	376	372	199	172	186	116
AP3M2_2	73	247	67	189	167	21	50	159	56	138	142	802	966	179	193	176	119
AP3S1_1	1458	754	850	1098	484	113	135	96	37	103	61	504	417	156	160	86	50
AP3S1_2	795	888	765	652	441	105	135	63	29	179	84	734	486	146	171	121	89
AP3S2_1	560	571	426	503	317	40	83	222	68	191	155	274	248	294	301	230	166
AP3S2_2	592	588	313	502	359	42	43	160	40	147	121	136	157	221	102	114	92
AP4B1_1	336	728	361	224	551	127	172	103	60	83	61	346	349	170	119	138	107
AP4B1_2	380	1463	1008	742	737	161	187	101	50	139	33	494	350	164	141	151	102
AP4E1_1	542	972	539	518	527	73	62	155	36	87	16	438	304	166	119	123	79
AP4E1_2	183	200	46	71	132	29	24	103	31	25	55	197	126	68	85	65	90
AP4M1_1	304	730	322	495	429	117	118	47	27	25	37	218	92	78	58	50	29
AP4M1_2	412	978	629	457	588	112	142	126	60	86	39	454	384	158	130	61	51
AP4S1_1	508	778	393	258	501	110	92	77	29	87	147	261	235	100	109	134	59
AP4S1_2	900	1012	565	474	665	136	166	171	57	120	110	400	482	223	151	206	127
AP5B1_1	210	1005	755	353	556	135	188	231	74	178	133	850	514	242	141	291	171
AP5B1_2	327	1572	883	1139	840	129	156	204	55	83	123	833	584	241	178	268	139
AP5M1_1	332	640	521	297	415	38	73	176	52	206	114	805	929	128	153	115	112
AP5M1_2	555	703	304	615	344	55	78	176	62	321	125	600	518	212	206	176	167
AP5S1_1	267	785	697	459	522	130	138	128	56	348	332	1109	1022	355	253	284	208
AP5S1_2	279	1135	888	731	667	195	171	100	35	265	170	738	592	216	152	203	160
AP5Z1_1	248	650	333	232	370	136	95	110	48	56	46	385	268	141	87	103	85
AP5Z1_2	302	915	314	615	405	51	77	123	41	63	46	227	179	112	98	100	54
APAF1_1	480	856	531	608	542	98	152	91	50	39	41	279	110	112	56	86	80
APAF1_2	551	1069	489	762	536	91	121	211	53	111	68	436	437	173	120	159	88
APBA1_1	218	1001	1393	1003	617	205	208	146	60	288	197	848	744	409	182	360	132
APBA1_2	181	608	598	429	369	128	106	130	52	365	234	1098	906	228	236	258	169
APBA2_1	423	1334	601	988	870	201	154	111	25	43	35	202	215	83	69	95	74
APBA2_2	451	1931	1113	992	1047	260	235	212	86	136	135	956	909	270	267	258	128
APBA3_1	303	1059	366	707	521	160	97	113	47	32	36	276	312	171	100	117	44
APBA3_2	371	1344	680	582	801	286	172	122	42	84	93	293	464	185	206	213	157
APBB1_1	310	971	830	596	558	156	213	181	75	377	307	871	822	272	205	219	109
APBB1_2	267	866	611	501	589	140	121	119	39	164	107	658	257	112	103	98	65
APBB1IP_1	327	854	837	542	579	177	168	104	35	126	132	920	517	69	90	103	54
APBB1IP_2	912	775	379	504	463	104	155	132	40	111	67	592	501	230	116	196	89
APBB2_1	285	627	586	473	307	111	85	100	36	30	89	328	412	112	136	157	95
APBB2_2	251	604	651	233	387	119	85	103	38	33	75	182	218	109	157	138	187
APBB3_1	472	1344	474	358	602	122	85	132	48	148	95	413	457	193	209	216	131
APBB3_2	297	793	583	446	485	129	132	74	17	66	80	322	254	76	53	119	32
APC_1	593	775	22	196	488	68	58	168	49	11	17	180	97	99	94	40	55
APC_2	506	848	41	42	455	49	43	153	56	4	1	67	56	88	52	48	23
APC2_1	191	930	943	870	592	109	182	129	39	190	95	507	564	183	93	166	95
APC2_2	222	1754	779	936	783	169	153	113	61	99	107	501	503	116	66	46	54
APCDD1_1	332	998	958	795	756	211	210	151	80	466	194	1200	1039	299	251	214	218
APCDD1_2	432	1819	1596	759	1083	274	283	133	50	258	170	857	571	236	120	251	158
APCDD1L_1	345	974	463	552	507	147	139	66	29	57	17	261	202	60	86	57	48
APCDD1L_2	284	871	767	460	508	118	111	115	36	119	77	217	340	188	121	167	124
APCS_1	570	2366	1886	1629	1280	334	391	252	72	175	204	1019	896	298	269	291	223
APCS_2	419	1297	1408	969	839	244	239	127	56	200	124	309	294	126	147	123	148
APEH_1	298	1314	966	796	722	142	264	124	44	87	86	264	318	140	147	116	152
APEH_2	183	699	331	495	477	85	118	193	67	113	186	413	364	229	211	188	189
APELA_1	592	621	840	709	385	146	109	78	25	142	62	482	448	138	68	112	80
APELA_2	1156	566	627	462	435	63	107	110	45	199	119	538	795	121	166	144	137
APEX1_1	280	657	510	328	397	41	51	130	47	27	26	265	382	85	46	79	36
APEX1_2	194	401	368	234	233	21	24	92	40	24	24	137	175	41	63	61	64
APEX2_1	409	1325	747	696	720	148	149	249	75	106	69	491	881	36	52	49	52
APEX2_2	138	618	283	241	378	53	114	89	41	70	26	343	330	31	26	31	28
APH1A_1	336	1199	763	520	825	173	252	110	41	103	139	330	274	199	110	191	138
APH1A_2	297	1336	914	939	860	230	225	116	44	140	123	390	380	174	91	201	76
APH1B_1	331	768	608	547	419	62	75	127	33	72	56	200	251	125	95	90	46
APH1B_2	1178	915	464	278	527	57	69	194	42	67	48	511	355	132	140	128	132
API5_1	389	831	563	456	519	125	151	74	39	58	21	159	200	125	110	70	50
API5_2	1221	1086	662	345	711	154	160	167	42	88	57	417	228	177	236	86	106
APIP_1	1054	703	334	416	484	94	81	138	30	160	54	244	219	110	92	198	86
APIP_2	1278	797	877	756	492	124	106	135	43	63	56	452	498	174	128	124	57
APLF_1	899	1022	589	519	671	117	185	93	36	171	123	363	310	205	235	301	156
APLF_2	1025	958	828	769	669	168	90	185	63	249	179	460	387	316	220	302	229
APLN_1	112	216	40	63	173	15	20	80	38	10	10	67	8	16	15	31	18
APLN_2	123	457	192	164	453	89	135	207	74	71	46	168	117	100	100	148	131
APLNR_1	192	629	655	492	365	100	119	128	44	263	278	904	594	345	191	344	114
APLNR_2	265	879	1507	1203	545	154	202	149	58	371	301	940	674	359	311	346	180
APLP1_1	304	1484	848	785	876	178	175	151	35	107	189	450	536	226	101	219	89
APLP1_2	248	1319	760	1008	840	207	245	195	71	170	164	1090	673	238	183	272	178
APLP2_1	470	1209	1153	691	679	167	122	189	66	163	80	376	583	262	197	292	156
APLP2_2	292	709	764	561	458	119	121	110	48	53	96	150	183	223	149	157	110
APMAP_1	288	703	333	540	443	97	73	172	58	110	99	485	432	281	161	186	103
APMAP_2	462	1087	761	544	628	106	135	116	39	99	110	381	347	115	81	110	56
APOA1_1	97	1060	1374	790	536	136	142	97	44	319	260	1099	843	257	171	344	128
APOA1_2	175	1827	1598	1282	1004	273	310	208	86	547	487	1272	1509	470	345	393	318
APOA2_1	476	1984	1249	1059	1048	214	251	141	44	92	51	186	276	233	146	161	83
APOA2_2	443	1803	1217	1151	1141	254	261	174	69	95	113	427	580	266	218	233	200
APOA4_1	270	826	567	376	462	108	136	197	57	139	85	716	916	127	95	81	94
APOA4_2	344	1192	1060	1155	857	227	212	161	60	109	149	670	625	180	182	151	118
APOA5_1	310	1143	950	1206	759	207	177	230	77	389	334	841	920	531	393	793	296
APOA5_2	275	1130	746	794	593	157	176	207	79	240	146	983	808	361	270	337	147
APOB_1	464	818	727	772	532	107	127	170	61	121	119	443	512	199	164	151	106
APOB_2	363	973	818	435	553	106	157	153	59	138	39	473	562	283	124	146	52
APOBEC1_1	592	1163	950	837	791	199	220	74	26	124	46	541	599	140	112	109	140
APOBEC1_2	1094	1745	1408	1360	1053	4728	4377	134	48	126	66	787	343	133	115	175	223
APOBEC2_1	460	1195	920	644	624	128	86	118	32	68	84	614	647	151	71	125	72
APOBEC2_2	233	624	457	516	357	114	85	146	41	146	83	777	934	174	90	160	105
APOBEC3A_1	312	756	710	640	535	136	94	65	50	177	141	402	300	276	213	300	162
APOBEC3A_2	597	1478	1320	1013	996	282	308	157	60	274	240	935	942	280	281	303	222
APOBEC3B_1	522	1410	870	1058	735	179	183	140	60	185	105	655	718	198	159	183	176
APOBEC3B_2	297	876	768	629	506	162	132	146	47	210	118	709	450	186	165	441	175
APOBEC3C_1	308	924	642	552	493	83	97	78	40	119	52	305	252	156	89	92	43
APOBEC3C_2	290	862	769	605	405	78	148	91	43	157	126	534	397	243	152	247	130
APOBEC3D_1	561	1362	588	640	804	161	197	192	72	143	98	569	469	254	164	394	119
APOBEC3D_2	234	540	238	284	328	84	106	122	47	105	109	422	267	249	193	127	219
APOBEC3F_1	286	939	525	795	560	171	117	121	51	189	186	624	922	189	204	224	121
APOBEC3F_2	316	850	875	780	542	230	121	116	39	263	178	598	364	180	112	122	95
APOBEC3G_1	449	1120	377	505	758	99	182	107	24	69	95	214	290	107	147	133	171
APOBEC3G_2	213	475	352	264	268	56	60	136	49	70	64	504	413	180	90	188	101
APOBEC3H_1	388	1274	729	626	625	82	102	116	29	140	68	438	356	179	184	177	82
APOBEC3H_2	469	1140	967	810	743	96	170	89	51	141	124	407	238	173	161	106	142
APOBEC4_1	458	1334	952	778	812	205	193	85	35	104	61	293	412	86	156	77	51
APOBEC4_2	361	801	620	649	484	110	115	104	52	77	70	238	125	165	76	106	54
APOBR_1	477	1203	1338	945	788	271	302	241	67	560	289	828	1114	397	354	340	339
APOBR_2	165	432	188	169	300	66	37	122	43	110	76	232	133	163	120	133	128
APOC1_1	372	1438	947	698	819	137	167	110	42	31	32	427	297	80	82	118	144
APOC1_2	830	1381	1108	834	806	129	155	207	61	91	75	698	574	153	173	57	90
APOC2_1	249	491	439	268	274	48	66	99	47	194	212	503	447	201	149	239	145
APOC2_2	1065	1087	680	739	636	150	147	203	67	407	203	1287	636	417	313	432	326
APOC3_1	249	766	999	833	585	161	272	102	45	416	278	660	681	218	324	168	240
APOC3_2	133	807	525	859	495	100	143	119	52	206	187	570	928	225	181	229	205
APOC4_1	324	866	651	478	551	122	169	105	52	198	132	667	448	194	194	231	140
APOC4_2	367	1240	1472	1233	828	224	260	218	65	359	422	1414	1733	247	276	208	241
APOD_1	331	883	424	493	450	120	110	231	85	239	251	803	615	345	302	336	181
APOD_2	414	1349	662	1014	794	189	189	115	49	204	144	519	542	265	237	305	189
APOE_1	366	1551	610	605	787	169	115	141	46	102	70	582	558	157	152	185	152
APOE_2	360	2116	1007	1102	1148	189	287	118	33	97	123	441	381	196	140	183	97
APOF_1	623	721	214	415	382	64	98	99	47	167	119	389	337	296	183	413	163
APOF_2	335	1089	506	564	630	169	123	135	40	138	122	658	575	240	173	203	131
APOH_1	600	1511	1111	1082	927	225	336	201	70	118	42	499	438	36	47	32	17
APOH_2	358	797	899	688	574	100	119	87	25	45	86	202	143	43	14	26	15
APOL1_1	591	1167	862	591	708	143	203	225	68	238	275	812	709	322	258	359	248
APOL1_2	494	1044	628	394	669	160	93	101	43	234	95	194	245	215	217	148	147
APOL2_1	551	1450	547	672	830	162	162	99	32	98	62	336	469	232	100	235	134
APOL2_2	260	642	421	338	335	45	53	206	80	262	174	694	1248	371	275	367	260
APOL3_1	120	302	94	128	168	51	23	100	27	154	118	527	289	288	224	285	138
APOL3_2	399	992	747	633	601	141	89	120	43	169	68	479	415	191	141	172	126
APOL4_1	415	924	840	736	623	194	134	80	42	194	145	491	523	232	191	217	165
APOL4_2	330	736	804	782	518	87	120	115	49	151	195	480	515	283	246	188	188
APOL5_1	290	712	663	503	395	87	125	156	59	157	130	792	631	325	184	262	181
APOL5_2	308	622	696	528	467	118	124	98	43	105	103	555	352	166	143	74	72
APOL6_1	599	2177	1211	1368	1242	283	253	115	49	85	50	793	658	106	156	121	148
APOL6_2	319	1066	631	1022	769	152	225	156	52	203	118	804	772	199	163	328	126
APOLD1_1	216	1261	1103	825	578	153	149	165	68	198	268	1164	791	209	189	149	154
APOLD1_2	124	725	404	630	385	60	72	90	41	94	73	378	226	109	89	86	64
APOM_1	258	760	650	610	525	93	104	180	72	378	272	1387	1194	364	239	309	158
APOM_2	169	687	433	283	380	46	58	215	78	501	602	1786	1536	425	424	406	582
APOO_1	459	591	531	325	427	80	89	207	51	250	242	814	487	310	212	281	162
APOO_2	478	555	785	633	438	123	99	82	44	201	134	494	407	268	211	169	127
APOOL_1	1282	1022	1002	566	601	141	172	160	39	167	158	725	854	279	167	244	123
APOOL_2	543	959	1076	600	477	156	118	97	19	203	69	486	465	203	128	131	76
APP_1	227	900	641	547	593	128	157	118	48	124	74	321	401	131	111	108	69
APP_2	350	1517	859	717	1015	281	226	134	45	145	97	564	561	180	185	117	117
APPBP2_1	605	328	161	105	244	42	119	97	26	47	26	99	174	17	24	7	7
APPBP2_2	245	230	125	222	207	25	42	103	31	69	5	177	86	29	6	21	8
APPL1_1	1212	1163	1077	730	593	134	137	171	57	106	33	423	371	182	182	97	70
APPL1_2	594	809	664	714	479	135	126	127	24	57	42	470	345	90	48	33	57
APPL2_1	395	1981	1420	928	990	172	233	114	36	65	36	406	379	111	65	109	49
APPL2_2	142	434	338	263	218	51	40	156	46	74	50	321	157	105	75	134	75
APRT_1	328	935	274	321	715	127	111	188	79	145	87	405	396	178	143	194	158
APRT_2	154	715	310	335	559	102	103	151	41	54	67	283	334	107	119	88	103
APTX_1	853	727	439	376	532	99	101	72	36	77	65	247	166	169	121	243	60
APTX_2	1077	1173	682	691	777	219	197	151	62	163	64	613	427	162	159	126	134
AQP1_1	550	1871	1337	1317	983	284	225	149	49	237	213	929	876	190	161	215	138
AQP1_2	486	1172	1068	1268	886	195	201	131	60	278	119	519	462	158	132	151	106
AQP10_1	464	906	561	684	575	118	79	109	45	77	51	250	140	225	150	181	106
AQP10_2	684	912	547	575	630	190	149	206	82	220	187	437	394	326	337	238	309
AQP11_1	388	1052	1037	1008	715	185	174	114	41	99	116	318	276	121	98	87	95
AQP11_2	268	703	413	413	403	113	91	167	88	219	164	620	671	245	172	228	88
AQP12A_1	223	1140	898	440	569	127	79	165	54	209	243	859	769	235	176	147	179
AQP12A_2	216	722	486	545	394	93	90	108	33	145	63	223	179	122	96	95	44
AQP12B_1	291	1118	976	660	568	162	147	89	33	114	83	531	383	117	135	88	112
AQP12B_2	278	1039	568	614	558	182	141	151	40	127	87	354	311	202	114	242	84
AQP2_1	274	1648	1255	1269	967	197	199	36	19	108	122	559	457	134	78	117	98
AQP2_2	295	1834	1171	910	1123	224	235	117	45	125	143	671	606	210	150	131	106
AQP3_1	298	987	495	523	682	151	180	95	40	94	66	474	364	208	166	269	106
AQP3_2	167	579	335	240	337	75	68	70	40	87	47	360	235	96	124	122	89
AQP4_1	327	1182	420	617	944	249	209	146	50	59	55	675	574	158	155	116	137
AQP4_2	376	1787	1217	860	1209	237	290	181	66	145	156	792	697	212	200	162	129
AQP5_1	321	1245	942	993	696	165	177	87	31	259	164	434	483	320	152	241	151
AQP5_2	290	1103	1308	834	667	158	180	106	52	291	298	381	368	393	278	321	248
AQP6_1	196	380	419	359	302	48	55	125	24	99	136	677	531	135	117	159	62
AQP6_2	424	1111	812	1091	665	182	188	119	47	209	174	821	543	171	147	106	149
AQP7_1	289	872	321	413	520	94	88	129	58	139	157	440	442	219	161	186	152
AQP7_2	283	867	362	377	489	185	151	90	48	51	49	225	249	165	134	100	107
AQP8_1	364	877	638	420	552	126	137	133	31	111	72	299	186	169	120	128	104
AQP8_2	412	1074	655	608	546	96	107	105	44	213	103	229	195	143	132	213	142
AQP9_1	892	1144	601	654	790	137	157	235	65	118	143	683	336	317	334	238	253
AQP9_2	500	723	312	257	439	84	68	94	25	85	41	105	255	77	77	80	190
AQR_1	383	691	3	24	362	12	27	174	60	27	0	110	59	10	4	17	12
AQR_2	318	523	39	42	308	1	8	151	40	11	2	22	5	7	2	15	1
AR_1	2	0	0	0	0	0	0	105	76	238	199	533	289	423	232	337	214
AR_2	295	838	1227	1173	488	146	140	131	64	225	191	813	300	184	179	283	154
ARAF_1	170	521	364	253	329	72	85	139	49	128	171	381	399	130	110	139	93
ARAF_2	200	575	485	518	341	106	70	184	62	285	366	797	612	260	241	247	130
ARAP1_1	253	1075	694	496	591	134	116	90	33	45	53	328	178	190	47	145	104
ARAP1_2	260	1026	596	515	643	128	178	232	73	103	134	520	668	218	196	287	114
ARAP2_1	641	1045	483	714	717	104	167	156	51	121	62	399	280	171	119	141	111
ARAP2_2	572	1418	711	689	803	167	178	115	35	86	87	495	387	132	133	98	60
ARAP3_1	247	1105	993	678	670	173	199	136	47	250	261	707	651	299	260	395	352
ARAP3_2	330	1354	718	983	835	214	233	87	48	53	67	281	223	151	82	180	106
ARC_1	368	1556	1667	1344	784	261	281	185	66	276	175	964	871	251	240	244	212
ARC_2	261	1185	1077	978	701	194	141	75	46	151	152	656	442	106	97	170	86
ARCN1_1	543	1193	7	84	622	36	69	165	55	9	7	55	14	41	19	39	19
ARCN1_2	391	1144	33	195	567	23	28	128	35	2	5	38	18	19	20	18	2
AREG_1	0	1	0	0	0	1	0	81	35	196	124	572	376	221	214	189	212
AREG_2	467	584	551	458	388	89	97	94	33	164	98	250	388	231	148	187	104
AREL1_1	239	382	267	296	255	39	25	194	73	110	117	292	272	136	79	117	214
AREL1_2	433	873	790	411	521	33	99	85	50	89	21	224	227	76	51	47	31
ARF1_1	166	492	533	550	321	37	40	134	70	54	56	243	250	190	122	103	65
ARF1_2	165	838	603	654	498	119	73	109	46	69	34	233	143	130	113	61	54
ARF3_1	421	1337	882	594	752	156	159	107	37	74	47	413	302	132	89	105	36
ARF3_2	466	1032	396	492	605	76	97	123	42	74	54	282	225	137	119	95	66
ARF4_1	1721	769	1216	1035	442	8	15	100	22	73	32	84	105	115	33	127	64
ARF4_2	1357	801	927	584	408	113	94	113	39	61	21	334	168	99	73	153	59
ARF5_1	411	1590	1336	919	998	359	312	66	27	89	91	426	351	153	158	72	118
ARF5_2	364	1363	1054	897	964	274	327	173	65	371	223	453	410	391	299	417	228
ARF6_1	35	428	627	354	240	64	65	82	34	90	166	558	505	166	144	239	129
ARF6_2	53	1251	1060	1456	631	81	121	130	45	324	303	1025	811	300	247	351	144
ARFGAP1_1	78	469	342	234	202	51	32	93	33	63	17	190	184	113	72	81	119
ARFGAP1_2	200	1018	866	580	554	108	117	70	25	21	29	120	129	81	34	54	37
ARFGAP2_1	353	788	453	423	487	68	121	131	43	63	60	186	254	176	123	133	121
ARFGAP2_2	415	1034	395	582	735	124	191	119	56	91	42	422	260	162	140	170	94
ARFGAP3_1	332	1112	977	636	630	115	118	156	42	99	114	547	451	303	234	174	110
ARFGAP3_2	247	729	485	654	557	117	103	140	42	239	85	501	290	181	194	182	156
ARFGEF1_1	526	634	715	418	486	85	103	110	35	64	67	232	316	158	110	80	102
ARFGEF1_2	1065	1499	880	876	1002	189	207	99	37	85	56	203	331	123	94	95	66
ARFGEF2_1	402	1092	816	769	574	70	81	110	36	106	15	165	80	82	52	126	75
ARFGEF2_2	694	1561	830	649	806	195	135	135	49	58	17	271	158	55	72	27	44
ARFGEF3_1	456	2679	1387	1632	1597	331	359	172	68	316	267	1191	881	355	216	259	207
ARFGEF3_2	290	1133	1023	639	776	172	201	110	34	41	104	536	361	78	130	48	73
ARFIP1_1	562	733	758	751	496	85	113	95	39	102	58	205	378	84	97	77	111
ARFIP1_2	440	470	505	356	326	43	103	84	22	115	31	185	258	130	45	82	28
ARFIP2_1	213	696	502	494	374	62	78	83	28	171	172	413	425	145	112	122	82
ARFIP2_2	183	486	188	264	256	30	43	121	44	167	78	405	413	160	107	103	36
ARFRP1_1	326	1908	180	207	729	42	59	150	61	30	30	161	120	38	40	28	20
ARFRP1_2	314	1289	217	183	755	38	62	186	69	24	14	133	92	43	38	37	20
ARG1_1	479	1056	976	830	699	184	171	120	55	131	94	402	451	188	174	189	125
ARG1_2	330	940	751	707	573	138	156	231	76	200	214	1089	1019	310	222	288	220
ARG2_1	363	902	504	589	588	175	124	155	55	190	81	874	652	148	114	182	140
ARG2_2	767	1628	1371	1212	977	179	215	179	34	184	95	707	1056	143	132	147	156
ARGFX_1	349	799	716	711	428	135	112	130	43	163	127	454	552	120	186	129	86
ARGFX_2	568	963	929	502	675	154	167	131	33	165	64	389	445	158	142	97	62
ARGLU1_1	325	1512	152	287	784	109	150	172	61	39	15	97	165	33	21	70	50
ARGLU1_2	292	1980	982	465	1063	171	165	129	52	26	12	194	164	34	75	69	70
ARHGAP1_1	302	1099	957	749	706	108	108	153	60	52	50	539	351	179	117	93	72
ARHGAP1_2	350	2122	1620	1093	1171	242	238	151	48	160	57	597	474	78	47	32	20
ARHGAP10_1	322	1932	1195	1146	947	275	253	119	50	155	132	527	733	158	111	109	78
ARHGAP10_2	581	2280	1478	1427	1299	412	443	165	58	230	157	991	1147	224	279	188	153
ARHGAP11A_1	523	1356	1247	862	794	167	161	122	41	103	60	265	348	172	122	117	97
ARHGAP11A_2	794	1163	452	741	667	131	169	169	65	98	32	240	421	225	130	137	82
ARHGAP11A-SCG5_1	690	825	508	290	399	42	26	120	29	41	45	223	137	81	81	38	26
ARHGAP11A-SCG5_2	234	381	189	235	200	16	18	79	19	22	63	95	173	72	43	45	34
ARHGAP11B_1	1596	729	206	188	441	28	43	87	21	13	9	13	71	91	42	81	13
ARHGAP11B_2	1194	557	289	258	413	32	16	118	25	14	9	141	156	57	36	68	29
ARHGAP12_1	353	735	378	418	369	100	115	74	26	70	81	438	402	136	100	149	65
ARHGAP12_2	336	702	228	318	474	104	81	79	33	97	148	493	231	132	150	132	167
ARHGAP15_1	491	1320	663	615	930	194	224	210	71	150	64	753	751	96	130	113	67
ARHGAP15_2	633	1240	642	585	832	132	161	128	44	54	29	234	256	102	57	62	31
ARHGAP17_1	303	756	406	618	431	61	94	101	47	140	124	164	276	217	170	147	103
ARHGAP17_2	260	643	507	291	462	87	98	112	60	96	106	305	162	246	166	216	136
ARHGAP18_1	544	1563	844	796	676	151	151	153	45	127	99	671	490	138	164	86	148
ARHGAP18_2	160	277	241	134	169	46	33	132	49	121	73	645	417	227	166	147	70
ARHGAP19_1	428	749	359	347	437	91	61	146	38	92	48	259	225	133	92	124	80
ARHGAP19_2	384	505	285	261	383	47	47	106	25	37	21	214	82	63	71	28	43
ARHGAP20_1	208	628	657	440	364	89	79	86	38	126	117	750	680	142	122	173	98
ARHGAP20_2	424	926	593	1022	569	93	166	168	51	213	210	492	427	188	184	250	121
ARHGAP21_1	897	692	333	266	428	134	105	119	33	139	125	899	1187	83	136	271	404
ARHGAP21_2	1948	910	497	768	581	246	132	109	22	178	103	1053	633	107	77	241	173
ARHGAP22_1	283	1392	352	520	881	195	194	119	28	73	84	514	565	187	89	175	70
ARHGAP22_2	330	1120	453	418	729	153	168	143	55	119	126	677	764	177	142	200	158
ARHGAP23_1	141	309	460	144	263	48	77	131	42	296	84	484	537	171	134	272	110
ARHGAP23_2	355	1056	1716	1228	633	200	175	143	43	295	230	909	1121	149	155	224	182
ARHGAP24_1	206	436	681	603	311	76	86	102	59	84	72	330	412	121	69	62	34
ARHGAP24_2	481	984	431	700	630	110	174	160	53	61	104	510	722	136	81	100	103
ARHGAP25_1	447	1418	642	790	879	221	204	173	43	99	67	527	545	202	141	183	104
ARHGAP25_2	351	1439	835	664	724	128	172	184	55	134	60	665	838	147	161	133	101
ARHGAP26_1	681	1035	490	403	545	98	90	174	64	39	50	501	410	143	113	109	64
ARHGAP26_2	625	1199	707	660	826	147	201	120	45	104	23	493	542	94	100	91	87
ARHGAP27_1	329	1749	1631	1061	1095	267	350	200	71	268	276	1174	1074	289	247	266	145
ARHGAP27_2	279	1035	682	693	674	178	159	159	62	124	125	477	491	236	169	162	159
ARHGAP28_1	491	1319	964	752	775	128	182	164	49	199	247	1006	774	312	256	586	293
ARHGAP28_2	368	952	654	692	647	187	169	134	49	435	210	629	830	226	236	247	334
ARHGAP29_1	260	978	542	608	598	174	99	155	41	79	99	599	552	48	45	85	63
ARHGAP29_2	347	1186	630	443	583	111	125	62	21	98	92	803	273	32	45	43	95
ARHGAP30_1	175	523	365	379	334	83	145	71	29	105	70	212	236	118	91	135	43
ARHGAP30_2	345	1239	914	464	925	169	253	137	55	78	53	358	231	159	176	129	111
ARHGAP31_1	376	835	509	373	498	107	115	145	47	101	58	300	170	123	91	124	44
ARHGAP31_2	320	1158	648	928	663	169	120	150	55	155	192	958	682	231	196	200	156
ARHGAP32_1	314	670	418	475	362	85	57	113	44	66	46	298	296	62	48	75	61
ARHGAP32_2	536	1128	691	684	570	117	117	230	61	53	72	625	455	177	84	62	41
ARHGAP33_1	211	1195	1191	1127	780	196	267	113	54	163	191	698	755	206	98	167	89
ARHGAP33_2	304	1540	1668	1214	919	234	230	212	56	187	230	1180	1182	299	140	262	150
ARHGAP35_1	404	929	498	386	683	114	99	171	44	43	32	616	365	60	74	111	202
ARHGAP35_2	358	603	330	300	386	77	81	202	74	199	151	665	248	154	148	342	124
ARHGAP36_1	274	1276	1147	1104	601	143	139	159	58	220	222	740	627	206	203	192	148
ARHGAP36_2	370	1196	1092	851	732	170	168	96	45	179	95	659	524	154	137	118	88
ARHGAP39_1	478	2594	2159	2137	1553	276	333	175	66	245	135	647	822	267	153	198	71
ARHGAP39_2	443	2321	1947	2088	1290	252	344	173	63	216	241	858	779	286	269	293	171
ARHGAP4_1	305	1829	3088	1970	1139	292	264	135	53	299	280	1250	1103	255	252	279	197
ARHGAP4_2	206	1063	1243	1115	577	194	194	113	45	269	161	659	902	211	142	180	105
ARHGAP40_1	240	538	409	476	401	77	92	97	31	113	50	380	429	193	123	153	100
ARHGAP40_2	288	649	784	267	430	61	121	100	40	72	109	511	401	135	152	106	108
ARHGAP42_1	643	793	422	549	583	189	210	130	43	73	68	299	179	284	185	219	218
ARHGAP42_2	686	643	503	400	374	177	88	213	62	197	180	576	431	276	214	278	213
ARHGAP44_1	310	963	687	753	587	114	162	169	51	183	155	685	582	226	206	340	126
ARHGAP44_2	197	754	468	685	540	128	118	142	64	149	130	742	511	224	187	282	247
ARHGAP45_1	232	898	921	727	467	113	169	158	66	1277	1153	1903	1144	915	857	1166	704
ARHGAP45_2	135	788	820	625	425	141	152	206	79	1100	820	1690	1704	893	709	1012	561
ARHGAP5_1	351	1116	1012	870	698	168	198	93	35	90	60	520	496	136	116	144	143
ARHGAP5_2	514	894	502	769	451	80	104	160	46	35	25	777	666	49	51	78	95
ARHGAP6_1	504	811	499	678	586	175	101	179	54	231	252	536	590	219	168	145	94
ARHGAP6_2	506	976	661	515	676	104	145	143	66	100	176	705	481	216	194	136	71
ARHGAP8_1	391	1620	1477	1121	886	194	227	85	41	116	121	559	293	373	250	310	206
ARHGAP8_2	368	1451	1122	1205	884	239	225	96	28	124	108	312	409	281	188	112	195
ARHGAP9_1	270	747	553	497	496	115	78	165	59	76	80	502	296	179	182	280	107
ARHGAP9_2	169	495	503	344	289	61	43	181	59	261	188	548	558	222	265	181	171
ARHGDIA_1	436	1637	850	804	946	139	142	140	47	27	43	349	261	53	64	117	53
ARHGDIA_2	434	2026	1168	935	1080	131	154	74	35	36	9	242	268	107	68	57	39
ARHGDIB_1	480	996	682	618	700	161	124	154	66	88	124	244	285	167	184	154	152
ARHGDIB_2	353	732	686	393	462	84	104	136	52	104	114	277	251	268	268	227	146
ARHGDIG_1	311	1044	1108	584	597	143	173	172	69	240	124	598	821	247	183	275	144
ARHGDIG_2	206	618	274	400	364	105	87	206	68	172	163	709	510	274	258	398	154
ARHGEF1_1	207	1067	685	800	689	166	119	108	49	84	47	170	180	146	146	154	72
ARHGEF1_2	306	1201	466	634	694	110	120	202	70	91	31	377	312	180	116	94	106
ARHGEF10_1	276	1133	1054	666	633	102	118	140	49	55	119	649	551	110	52	65	33
ARHGEF10_2	327	1266	751	1013	804	132	146	221	60	129	162	921	903	162	200	186	159
ARHGEF10L_1	285	1514	1188	595	938	204	220	189	61	120	43	262	181	272	221	251	124
ARHGEF10L_2	181	909	469	495	598	116	146	92	52	128	51	243	116	312	317	317	258
ARHGEF11_1	362	723	328	394	513	78	88	165	58	39	18	142	118	158	181	196	74
ARHGEF11_2	486	832	411	170	486	69	77	165	56	52	74	202	196	138	119	112	72
ARHGEF12_1	361	1195	957	757	798	121	168	160	50	79	66	367	155	259	165	142	71
ARHGEF12_2	172	543	466	236	334	43	58	111	45	65	23	210	119	173	158	68	94
ARHGEF15_1	523	1095	362	626	617	98	144	205	91	197	240	553	406	353	308	265	212
ARHGEF15_2	355	659	474	479	391	86	109	167	54	143	119	336	465	238	205	246	211
ARHGEF16_1	202	776	720	697	596	146	144	101	39	195	108	732	468	154	123	84	103
ARHGEF16_2	360	1538	1669	1318	1029	287	268	104	35	219	216	1064	670	121	121	183	141
ARHGEF17_1	289	1347	1095	707	850	192	269	113	47	151	171	256	370	213	274	123	226
ARHGEF17_2	165	805	472	283	419	127	159	173	100	379	178	804	843	522	365	555	285
ARHGEF18_1	164	1092	849	450	666	117	174	202	75	153	54	1047	821	176	131	124	99
ARHGEF18_2	256	1911	1040	978	1090	207	240	119	51	88	58	510	493	153	112	100	74
ARHGEF19_1	394	1592	1602	1148	1132	332	261	170	51	190	100	633	473	207	295	246	138
ARHGEF19_2	161	822	878	769	490	96	116	119	45	161	109	293	430	195	183	242	122
ARHGEF2_1	267	1645	844	706	916	194	264	96	44	141	83	202	128	616	506	506	248
ARHGEF2_2	244	1022	753	619	731	151	165	84	37	57	24	92	111	288	218	186	137
ARHGEF25_1	438	996	450	470	546	71	122	229	67	76	103	572	333	244	149	204	98
ARHGEF25_2	516	987	633	723	630	146	121	200	62	164	73	418	307	206	163	154	103
ARHGEF26_1	358	909	760	614	624	89	130	118	67	143	158	552	201	253	197	300	248
ARHGEF26_2	226	844	511	634	414	88	87	104	34	147	46	377	435	229	175	133	88
ARHGEF28_1	244	958	411	380	513	91	50	93	35	83	60	105	180	132	92	95	54
ARHGEF28_2	411	1488	702	478	844	156	159	159	37	7	18	422	614	84	52	45	21
ARHGEF3_1	239	460	382	231	236	94	71	119	57	68	65	332	401	209	228	195	170
ARHGEF3_2	276	999	739	622	499	148	108	152	54	126	36	462	499	243	121	264	88
ARHGEF33_1	433	1633	982	926	900	153	165	117	25	34	30	491	551	65	98	134	65
ARHGEF33_2	508	1136	776	506	835	132	207	96	41	32	30	311	193	89	97	57	57
ARHGEF35_1	434	1278	718	518	813	190	213	161	53	129	69	363	312	96	87	80	46
ARHGEF35_2	436	793	343	318	526	121	97	104	47	71	123	238	237	70	105	116	91
ARHGEF37_1	563	1202	831	635	897	211	176	109	32	110	74	401	199	117	54	79	48
ARHGEF37_2	445	889	770	543	576	132	156	110	42	84	58	357	370	138	95	70	80
ARHGEF38_1	367	814	637	554	507	153	121	108	36	262	203	634	499	217	145	186	111
ARHGEF38_2	332	583	452	577	363	83	114	96	45	224	180	517	445	203	198	197	135
ARHGEF39_1	656	1500	613	648	768	108	156	90	34	50	60	335	363	57	76	60	42
ARHGEF39_2	737	2257	1110	1190	1283	197	262	166	64	111	92	580	851	237	134	254	105
ARHGEF4_1	307	1215	447	699	807	142	152	95	34	115	149	358	472	190	134	116	85
ARHGEF4_2	298	1577	650	724	860	182	194	172	72	158	120	820	664	201	152	201	134
ARHGEF40_1	428	1189	421	493	790	169	208	133	40	129	120	519	338	197	120	152	115
ARHGEF40_2	397	1243	431	452	658	112	116	150	47	72	51	318	405	132	143	204	84
ARHGEF5_1	434	1040	779	403	634	198	203	109	42	196	149	527	314	177	118	130	92
ARHGEF5_2	489	1102	542	517	730	180	178	211	85	365	394	842	949	253	165	256	181
ARHGEF6_1	421	677	622	546	406	84	90	91	36	218	95	193	102	182	142	147	100
ARHGEF6_2	458	641	459	225	451	90	80	155	48	170	151	435	519	219	177	218	136
ARHGEF7_1	487	1284	1356	1093	825	102	86	111	57	56	30	344	328	91	82	46	50
ARHGEF7_2	391	1007	1049	877	524	77	28	91	36	21	17	194	117	49	20	16	8
ARHGEF9_1	453	1051	1232	1197	645	175	138	69	29	90	104	242	321	151	129	117	101
ARHGEF9_2	279	581	277	446	393	120	92	102	52	322	189	291	378	304	276	190	186
ARID1A_1	190	504	349	210	392	103	92	139	40	57	28	77	57	289	189	339	214
ARID1A_2	236	729	344	217	507	80	71	173	68	61	50	115	129	410	322	368	607
ARID1B_1	279	1087	702	963	819	238	163	92	24	17	41	394	283	92	60	60	44
ARID1B_2	419	1096	738	772	752	110	169	132	61	57	23	409	351	176	95	152	69
ARID2_1	436	1071	401	524	599	142	198	163	55	132	73	555	349	320	251	374	167
ARID2_2	309	584	185	229	324	91	85	97	48	58	49	346	112	221	154	289	220
ARID3A_1	177	945	812	1076	538	171	164	108	43	437	431	1443	727	626	453	688	350
ARID3A_2	538	2529	1784	1616	1591	355	397	150	40	301	377	760	496	422	417	466	336
ARID3B_1	445	1069	463	414	706	212	144	158	47	202	150	512	450	254	168	272	154
ARID3B_2	836	1249	833	571	894	225	253	178	54	106	74	400	396	246	267	210	132
ARID3C_1	392	1599	608	764	789	174	175	140	64	127	116	494	687	174	85	143	51
ARID3C_2	298	1177	274	506	654	188	210	147	50	73	77	735	596	134	94	108	60
ARID4A_1	373	1436	846	756	742	137	138	82	30	49	26	250	315	125	78	131	89
[truncated: 49,922 more rows]
