# Supplementary material for: Efficient gene knockout and genetic interaction screening using the in4mer CRISPR/Cas12a multiplex knockout platform
Source: Nat Commun. 2024 Apr 27;15:3577. doi: 10.1038/s41467-024-47795-3 (PMC11055879; doi:10.1038/s41467-024-47795-3)
Supplement: Supplementary file 10 — Supplementary Data 7 [file 41467_2024_47795_MOESM10_ESM.xlsx]

## Sheet: Supplementary Data 7
Gene	k562_T8	A549_T21	MeljusoCP1905_T21	A375CP1906_T21
A1BG	0.011	-0.061	-0.114	0.24
A1CF	-0.689	0.324	0.171	0.069
A2M	0.206	0.03	-0.083	0.583
A2ML1	0.191	-0.082	-0.018	-0.446
A3GALT2	0.224	0.129	-0.16	-0.032
A4GALT	0.225	0.229	1.069	1.015
A4GNT	0.169	0.083	-0.073	0.019
AAAS	0.456	0.121	0.495	-0.053
AACS	-0.047	0.06	-0.25	-0.381
AADAC	-0.322	0.195	1.131	-0.349
AADACL2	-0.118	-0.345	0.116	-0.808
AADACL3	-0.191	-0.283	-0.096	-0.692
AADACL4	-0.266	0.094	0.028	-0.099
AADAT	0.163	0.237	0.224	0.495
AAGAB	-0.47	0.314	-0.416	-1.654
AAK1	0.038	-0.285	-0.675	-0.954
AAMDC	0.588	0.422	0.999	0.22
AAMP	-2.126	-1.766	-3.08	-2.748
AANAT	0.576	0.45	-0.197	0.588
AAR2	0.085	-0.072	0.132	0.152
AARD	0.532	0.407	0.231	0.413
AARS1	-2.178	-1.595	-3.703	-1.782
AARS2	-1.364	-0.452	-1.904	-2.178
AARSD1	0.104	0.228	-0.431	-0.333
AASDH	-0.016	0.023	-0.577	-0.143
AASDHPPT	-1.361	-1.203	-2.632	-2.966
AASS	-0.014	-0.002	-0.216	0.039
AATF	-3.602	-1.326	-2.715	-2.974
AATK	0.44	0.53	0.884	-0.108
ABAT	0.258	0.11	0.133	-0.296
ABCA1	0.416	0.002	0.568	0.185
ABCA10	0.144	0.178	-0.419	0.045
ABCA12	0.029	0.04	0.046	0.009
ABCA13	-0.284	-0.767	-1.491	-0.873
ABCA2	0.286	-0.29	0.331	-0.196
ABCA3	0.425	0.185	-0.363	-0.015
ABCA4	-0.25	-0.349	-0.23	-0.939
ABCA5	-0.27	-0.126	-0.228	-0.455
ABCA6	-0.214	-0.464	-0.667	-0.24
ABCA7	-0.13	0.024	-0.141	-0.593
ABCA8	0.155	-0.034	-1.5	-0.604
ABCA9	-0.207	0.007	-0.519	-0.184
ABCB1	-0.337	-0.37	-0.722	-0.752
ABCB10	-0.374	-0.611	-0.435	-1.402
ABCB11	-1.219	-0.317	-0.648	0.021
ABCB4	-0.893	-0.042	-0.482	0.314
ABCB5	-0.32	-0.385	-0.77	-0.66
ABCB6	0.366	-0.046	-0.183	-0.086
ABCB7	-4.24	-3.273	-3.591	-3.062
ABCB8	0.186	0.433	-0.125	0.976
ABCB9	0.476	0.353	-0.292	1.327
ABCC1	0.199	0.181	-0.071	-0.473
ABCC10	-0.675	-0.252	0.326	-0.481
ABCC11	-0.136	-0.402	-0.156	-0.36
ABCC12	0.391	0.236	0.548	0.591
ABCC2	0.253	-0.311	-0.132	-1.295
ABCC3	-0.094	0.172	-0.54	-0.139
ABCC4	-0.135	0.171	-0.294	-0.125
ABCC5	0.036	0.076	-0.395	0.485
ABCC6	-0.463	-0.15	-0.113	-0.881
ABCC8	0.272	0.342	0.912	0.252
ABCC9	0.333	-0.044	-1.258	-0.493
ABCD1	0.306	0.37	-0.956	0.843
ABCD2	-0.066	-0.272	-0.457	-0.322
ABCD3	-0.246	-0.063	-1.05	-0.538
ABCD4	-0.371	-0.303	-0.66	-0.282
ABCE1	-2.63	-2.313	-2.851	-2.825
ABCF1	-2.901	-2.072	-2.83	-3.17
ABCF2-H2BE1	-0.004	0.14
ABCF3	0.216	-0.301	-0.108	0.63
ABCG1	0.223	0.257	0.242	1.128
ABCG2	0.174	-0.045	0.011	-0.358
ABCG4	0.024	-0.138	-0.394	-0.672
ABCG5	0.099	0.114	0.262	-0.424
ABCG8	-0.503	-0.344	-0.033	-0.365
ABHD1	0.13	-0.096	0.197	-0.434
ABHD10	-0.124	-0.548	0.279	-0.984
ABHD11	-0.24	-0.259	-0.968	-2.277
ABHD12	0.692	-0.062	-0.018	-0.089
ABHD12B	-0.147	-0.22	-0.2	0.676
ABHD13	0.581	0.29	-0.082	0.399
ABHD14A	0.706	0.401	1.038	1.113
ABHD14A-ACY1	0.399	0.262	0.5	-0.48
ABHD14B	0.245	-0.135	-0.054	-0.698
ABHD15	0.28	-0.141	-0.112	0.809
ABHD16A	-0.849	0.137	-0.158	-0.832
ABHD16B	0.75	0.483	1.162	1.343
ABHD17A	0.526	0.201	-0.208	0.989
ABHD17B	0.314	-0.37	0.479	-0.215
ABHD17C	0.008	0.225	-2.547	-0.274
ABHD18	-0.172	-0.364	-0.009	-0.547
ABHD2	-0.054	-0.166	0.177	-0.134
ABHD3	-0.532	-0.434	-0.47	-0.469
ABHD4	-0.332	-0.086	0.697	0.093
ABHD5	-0.367	0.052	0.548	-0.288
ABHD6	-0.169	0.13	-0.02	-0.966
ABHD8	0.002	0.163	-0.275	-0.426
ABI1	0.175	-0.782	-1.151	-0.358
ABI2	0.891	0.395	-0.392	0.262
ABI3	-0.049	0.078	0.835	0.565
ABI3BP	-0.603	-0.316	-0.951	-1.103
ABITRAM	0.694	0.463	0.119	-0.061
ABL1	-1.753	0.204	0.145	0.433
ABL2	-0.466	-0.066	-0.445	-0.71
ABLIM1	-0.019	0.087	0.013	-0.244
ABLIM2	0.626	0.35	0.403	1.05
ABLIM3	-0.052	0.109	-0.755	-0.586
ABO	0.282	-0.053	0.369	0.471
ABR	0.633	0.022	-0.603	-0.206
ABRA	0.298	0.224	0.404	0.371
ABRACL	0.775	0.27	0.016	0.982
ABRAXAS1	-0.052	-0.242	-0.022	0.208
ABRAXAS2	0.178	0.26	0.441	-0.114
ABT1	-3.285	-2.693	-3.215	-3.176
ABTB1	0.214	-0.383	-0.065	-0.03
ABTB2	-0.091	0.051	0.327	-0.733
ACAA1	0.056	0.119	-0.917	-0.701
ACAA2	0.131	0.305	-0.053	0.422
ACACA	-1.072	-0.491	-1.85	-1.559
ACACB	-0.3	-0.359	-1.435	-1.316
ACAD10	0.079	0.164	0.504	-0.448
ACAD11	-0.075	0.129	0.628	-0.575
ACAD8	0.266	0.349	0.594	-0.004
ACAD9	-0.451	-0.039	-0.02	-1.458
ACADL	0.345	0.327	0.448	-0.169
ACADM	0.104	-0.178	0.494	-0.276
ACADS	0.026	-0.313	-0.448	0.048
ACADSB	0.349	0.146	0.654	0.541
ACADVL	0.14	-0.185	-0.133	-1.073
ACAN	0.184	-0.11	-0.187	-0.608
ACAP1	0.079	0.22	-0.328	0.328
ACAP2	0.122	-0.033	0.711	0.271
ACAP3	0.328	-0.002	-0.19	-0.24
ACAT1	-0.042	-0.068	-0.278	-0.405
ACAT2	-0.635	0.092	0.659	-0.199
ACBD3	-0.798	-0.676	0.014	-2.186
ACBD4	-0.463	-0.101	0.283	-0.675
ACBD5	0.216	-0.133	-2.166	0.186
ACBD6	-0.606	0.153	0.047	-0.623
ACBD7	0.409	0.223	1.432	1.355
ACCS	0.496	0.671	0.497	0.403
ACCSL	-0.396	-0.394	-0.382	-0.936
ACD	-0.841	-0.175	-2.351	-1.814
ACE	-0.298	-0.431	-0.737	-0.147
ACE2	-0.081	0.043	0.087	-0.854
ACER1	0.258	0.258	-0.346	0.402
ACER2	0.252	0.276	0.458	0.118
ACER3	-0.496	0.199	0.305	-0.905
ACHE	0.464	0.456	0.643	-0.007
ACIN1	-0.521	-0.364	-2.112	-2.136
ACKR1	0.481	0.425	0.291	-0.013
ACKR2	0.602	0.491	0.29	0.17
ACKR3	0.764	0.42	0.043	1.145
ACKR4	-0.156	-0.013	0.351	-0.006
ACLY	-0.867	-0.072	0.282	-1.222
ACMSD	-0.967	-0.762	-0.899	-0.063
ACO1	-0.546	0.285	0.316	0.297
ACO2	-2.237	-0.944	-2.918	-3.108
ACOD1	0.232	0.198	0.26	0.236
ACOT1	0.654	0.23	0.098	0.754
ACOT11	-0.183	0.059	0.218	0.268
ACOT12	-1.134	0.037	-0.685	-1.511
ACOT13	0.02	0.356	-0.17	0.051
ACOT2	-0.083	0.026	-0.068	-0.222
ACOT4	0.149	0.272	0.135	-0.226
ACOT6	0.309	0.481	-0.117	0.325
ACOT7	-0.123	0.143	0.228	0.196
ACOT8	-0.211	0.015	-1.438	-0.809
ACOT9	0.846	0.175	-0.004	0.082
ACOX1	-0.405	-0.471	-3.221	-0.49
ACOX2	0.322	-0.114	0.055	-0.101
ACOX3	0.445	0.261	0.28	0.271
ACOXL	-0.504	-0.402	-1.332	-0.249
ACP1	0.13	0.089	0.037	-0.026
ACP2	0.014	0.09	-0.132	-0.764
ACP3	-0.232	-0.212	-0.801	-0.552
ACP4	0.569	0.334	0.753	0.335
ACP5	-0.182	-0.041	-0.101	-0.515
ACP6	-0.383	-0.042	-0.622	-1.306
ACP7	-0.552	-0.28	-0.542	-0.56
ACR	0.211	-0.107	0.325	0.416
ACRBP	0.117	-0.026	0.161	0.756
ACRV1	0.598	0.47	0.268	0.087
ACSBG1	0.015	-0.127	0.274	-0.259
ACSBG2	-0.178	0.431	0.261	-0.481
ACSF2	-0.327	-0.268	0.437	-0.493
ACSF3	0.144	0.307	0.166	0.441
ACSL1	0.008	-0.177	0.112	-0.715
ACSL3	-0.155	-0.354	-1.849	-3.811
ACSL4	-0.058	-0.075	-1.892	0.068
ACSL5	-0.364	-0.363	-0.22	-0.297
ACSL6	-0.212	-0.256	-0.803	-0.65
ACSM1	-0.072	0.212	-0.922	0.118
ACSM2A	-0.242	-0.338	-0.585	-0.824
ACSM2B	-0.679	-0.234	0.161	-0.709
ACSM3	-0.45	-0.337	-0.313	-0.518
ACSM4	-0.013	-0.309	0.441	-0.335
ACSM5	-0.585	-0.033	-0.174	-0.229
ACSM6	0.519	0.241	0.421	0.474
ACSS1	0.059	-0.139	-0.12	0.345
ACSS2	-0.248	-0.25	-0.149	-0.195
ACSS3	-0.161	-0.133	0.228	-0.218
ACTA1	-0.123	-0.6	-0.536	-1.814
ACTA2	0.024	0.282	0.276	0.636
ACTB	0.348	-0.026	-2.007	-1.144
ACTBL2	-0.151	0.321	0.264	-0.189
ACTC1	0.265	0.147	0.407	-0.012
ACTG1	0.13	-0.522	0.504	-1.619
ACTG2	0.4	0.174	-0.015	0.595
ACTL10	0.522	0.559	0.118	0.598
ACTL6A	-3.624	-2.368	-3.294	-3.502
ACTL6B	-0.514	-0.216	-0.685	-0.251
ACTL7A	0.349	0.239	0.409	0.216
ACTL7B	0.048	0.29	-0.276	-0.18
ACTL8	0.143	0.269	0.399	0.975
ACTL9	0.366	0.51	0.297	0.762
ACTN1	0.144	0.273	-0.739	-0.171
ACTN2	0.214	-0.028	-1.096	-0.687
ACTN3	-0.183	-0.811	-0.686	-0.673
ACTN4	-0.438	-0.984	0.052	0.014
ACTR10	-1.533	-1	-3.301	-2.152
ACTR1A	-1.316	-0.994	-2.273	-2.802
ACTR1B	-0.781	0.093	-0.106	0.444
ACTR2	-0.995	-2.46	-2.357	-2.491
ACTR3	-0.172	-0.83	-2.324	-2.124
ACTR3B	-0.328	-0.066	-0.455	-0.689
ACTR3C	0.804	0.426	0.392	1.055
ACTR5	-0.944	-0.618	-0.245	-0.089
ACTR6	-1.608	-0.699	-1.679	-2.207
ACTR8	-1.382	-2.148	-1.958	-2.482
ACTRT1	0.851	-0.113	0.278	0.506
ACTRT2	0.25	0.221	0.174	0.581
ACTRT3	-0.224	-0.619	0.054	0.746
ACVR1	-1.26	0.166	-0.013	-0.675
ACVR1B	-0.744	-0.584	-0.613	-0.371
ACVR1C	-0.543	-0.204	-0.277	0.646
ACVR2A	-0.181	-0.548	-0.113	0.106
ACVR2B	-0.064	0.166	-0.041	0.348
ACVRL1	-0.251	0.298	-0.198	-0.085
ACY1	0.367	0.354	0.45	0.213
ACY3	0.118	0.136	-0.241	-0.753
ACYP1	0.341	0.281	0.096	0.209
ACYP2	0.092	0.099	0.683	0.285
ADA	0.047	0.273	-0.208	0.12
ADA2	-1.384	-0.49	0.019	0.415
ADAD1	0.027	-0.143	0.083	-0.329
ADAD2	0.465	0.232	-0.048	0.805
ADAL	-1.253	0.188	-0.403	-0.432
ADAM10	-0.68	-0.145	0.093	-0.644
ADAM11	0.455	0.243	-0.839	0.334
ADAM12	0.082	-0.392	-0.154	-0.903
ADAM15	-0.118	0.061	0.358	-0.223
ADAM17	-0.21	-0.888	-1.102	-1.347
ADAM18	0.122	-0.077	0.441	0.925
ADAM19	0.148	0.2	0.041	-0.082
ADAM2	-0.095	-0.089	0.3	0.348
ADAM20	0.279	-0.406	0.183	0.547
ADAM21	-0.151	-0.392	-0.7	0.662
ADAM22	-1.157	-0.248	-0.536	-0.327
ADAM23	0.438	0.133	-0.542	0.507
ADAM28	0.333	0.032	0.57	0.366
ADAM29	0.436	0.111	-0.679	0.681
ADAM30	-0.406	-0.257	-0.298	-0.671
ADAM32	0.133	-0.358	0.065	0.223
ADAM33	-0.196	-0.112	-0.159	0.57
ADAM7	0.383	0.055	-0.121	0.515
ADAM8	0.309	0.141	-0.175	-0.371
ADAM9	-0.042	-0.359	-0.131	-0.072
ADAMDEC1	0.397	0.222	-0.026	0.758
ADAMTS1	-0.041	0.238	0.074	0.767
ADAMTS10	0.001	0.112	-0.57	-0.16
ADAMTS12	-0.938	-0.092	-0.702	-0.726
ADAMTS13	0.46	0.706	-0.041	0.636
ADAMTS14	-0.159	0.157	-0.257	0.693
ADAMTS15	-0.097	0.212	0.457	-0.342
ADAMTS16	0.37	-0.044	0.181	0.146
ADAMTS17	-0.036	-0.323	0.184	-0.028
ADAMTS18	0.197	0.385	0.553	-0.11
ADAMTS19	0.215	0.348	0.259	0.129
ADAMTS2	0.258	0.399	-0.48	0.112
ADAMTS20	-0.597	-0.328	-0.427	-0.552
ADAMTS3	0.128	0.233	-0.481	0.003
ADAMTS4	0.054	0.098	-0.12	-0.399
ADAMTS5	-0.004	0.075	-0.255	-0.249
ADAMTS6	-0.732	-0.441	-0.931	-0.972
ADAMTS7	0.03	0.189	0.394	0.314
ADAMTS8	0.468	0.131	-0.259	0.039
ADAMTS9	0.056	-0.156	-0.428	-0.424
ADAMTSL1	0.632	-0.548	0.04	-1.651
ADAMTSL2	0.347	0.231	0.169	0.514
ADAMTSL3	0.274	0.113	0.382	0.035
ADAMTSL4	-0.844	0.053	-0.521	-1.474
ADAMTSL5	0.096	0.435	0.132	0.872
ADAP1	0.017	-0.016	-0.181	-0.265
ADAP2	-0.879	-0.488	-0.751	-0.795
ADAR	-0.065	-0.872	-1.964	-3.453
ADARB1	-0.404	-0.189	0.218	0.169
ADARB2	0.328	0.181	-0.528	0.341
ADAT1	-0.362	0.177	-0.22	-0.463
ADAT2	-0.822	-1.207	-2.259	-1.731
ADAT3	0.57	0.036	0.334	0.008
ADCK1	-0.021	0.072	-0.29	0.699
ADCK2	-0.012	0.186	-0.144	0.197
ADCK5	-0.254	-0.271	-0.736	-0.735
ADCY1	0.351	-0.006	0.379	0.781
ADCY10	-0.268	-0.37	-0.431	-1.183
ADCY2	0.312	0.064	0.239	0.139
ADCY3	0.548	0.217	-0.005	0.879
ADCY4	-0.884	-0.354	-0.964	0.102
ADCY5	0.014	0.382	1.535	-0.193
ADCY6	-0.212	0.27	-0.046	-0.269
ADCY7	0.69	0.228	0.009	-0.082
ADCY8	-0.155	-0.024	0.084	-0.21
ADCY9	0.342	-0.034	0.238	-0.182
ADCYAP1	0.411	0.472	0.584	0.45
ADCYAP1R1	-0.076	-0.142	-0.185	-0.379
ADD1	0.174	0.408	-0.779	0.512
ADD2	0.128	0.218	0.628	0.575
ADD3	-0.111	-0.431	-0.054	-0.57
ADGB	-0.322	-0.295	-0.357	0.832
ADGRA1	0.465	0.09	0.072	0.091
ADGRA2	0.526	0.448	0.316	0.617
ADGRA3	-0.246	-0.006	-0.891	-0.587
ADGRB1	0.129	0.342	-0.326	-0.335
ADGRB2	-0.093	-0.33	0.104	-0.595
ADGRB3	-0.988	0.18	0.637	-0.431
ADGRD1	0.094	-0.225	-0.084	-0.392
ADGRD2	0.444	0.065	-0.475	-0.221
ADGRE1	0.728	0.416	0.555	0.732
ADGRE2	-0.457	-0.16	-0.419	-0.46
ADGRE3	0.306	-0.332	0.564	-0.09
ADGRE5	-0.458	0.002	0.205	-0.141
ADGRF1	-0.527	0.096	-0.007	0.459
ADGRF2	0.04	0.332	0.811	0.2
ADGRF3	0.076	-0.448	0.109	-0.186
ADGRF4	-0.581	0.011	0.104	-0.347
ADGRF5	0.066	0.068	-0.024	0.275
ADGRG1	0.471	0.299	-0.02	0.41
ADGRG2	0.774	0.476	0.224	0.489
ADGRG3	0.402	-0.014	0.136	0.216
ADGRG4	0.73	-0.342	-0.544	-0.649
ADGRG5	0.309	0.053	-0.047	0.097
ADGRG6	-0.348	-0.014	-0.147	0.045
ADGRG7	-0.069	-0.462	-0.191	-0.275
ADGRL1	-0.304	0.005	-0.478	0.067
ADGRL2	0.51	0.075	-0.418	-0.323
ADGRL3	-0.155	-0.019	-0.649	-0.345
ADGRL4	0.144	-0.006	-0.575	-0.22
ADGRV1	-0.586	0.046	-1.635	-0.638
ADH1A	-0.032	-0.106	0.444	0.127
ADH1B	0.111	0.12	0.882	0.491
ADH1C	0.196	0.109	0.271	0.767
ADH4	0.573	0.321	0.603	0.652
ADH5	-0.077	-0.082	0.188	-0.511
ADH6	0.437	0.485	0.217	0.216
ADH7	0.188	0.099	0.408	0.587
ADHFE1	-0.09	0.228	-0.235	0.35
ADI1	0.415	-0.024	0.06	0.19
ADIG	0.078	0.045	0.204	-0.359
ADIPOQ	0.084	0.373	0.1	0.735
ADIPOR1	0.032	-0.077	0.903	-0.199
ADIPOR2	0.239	0.032	-0.083	0.232
ADIRF	0.594	0.304	0.476	1.043
ADK	-1.417	-0.117	1.242	-0.236
ADM	0.497	0.209	-0.09	0.79
ADM2	0.726	1.45	0.243	0.29
ADM5	0.387	0.42	0.145	0.316
ADNP	-1.48	-0.716	-0.771	-0.727
ADNP2	0.503	-0.007	-0.024	0.217
ADO	0.223	0.595	1.971	0.694
ADORA1	0.607	0.522	-0.647	1.352
ADORA2A	-0.16	0.357	0.216	0.201
ADORA2B	0.054	0.243	0.565	0.615
ADORA3	0.309	0.358	0.431	-0.075
ADPGK	0.274	-0.361	0.648	-0.21
ADPRH	0.386	0.255	0.596	0.936
ADPRHL1	0.028	0.294	-0.632	-0.167
ADPRM	0.6	-0.299	0.583	-0.318
ADPRS	-0.312	-0.321	-0.559	-0.887
ADRA1A	0.392	0.316	0.025	0.457
ADRA1B	0.108	0.322	-0.457	-0.132
ADRA1D	0.301	-0.024	-0.368	-1.242
ADRA2A	0.66	0.462	0.176	1.385
ADRA2B	0.362	0.127	0.299	0.54
ADRA2C	0.641	0.355	0.018	1.144
ADRB1	0.112	0.368	0.05	0.454
ADRB2	0.843	0.119	0.034	1.357
ADRB3	0.352	0.584	0.383	0.651
ADRM1	-0.258	-1.266	-1.425	-1.62
ADSL	-2.272	-1.564	-3.284	-2.825
ADSS1	0.372	0.044	0.742	0.323
ADSS2	-2.558	-0.629	-2.021	-1.263
ADTRP	-0.019	-0.034	-0.008	0.369
AEBP1	-0.173	-0.178	-0.549	0.425
AEBP2	0.079	-0.871	0.45	-0.1
AEN	0.276	-0.015	-1.089	0.124
AFAP1	0.447	0.411	-0.756	0.249
AFAP1L1	0.272	0.273	0.537	0.317
AFAP1L2	-0.29	-0.355	-0.271	-0.935
AFDN	-0.238	0.048	-0.121	-0.318
AFF1	-0.393	0.304	-0.219	0.102
AFF2	0.28	0.112	0.106	0.193
AFF3	-0.394	0.211	-0.004	0.338
AFF4	-0.951	-0.446	0.258	-1.392
AFG1L	-0.039	0.056	-0.052	0.108
AFG3L2	-2.656	-1.574	-3.206	-2.179
AFM	-0.138	-0.139	-0.228	-0.123
AFMID	-0.278	-1.21	-1.281	-0.119
AFP	0.124	0.057	-0.081	-0.014
AFTPH	-0.003	0.044	0.527	0.433
AGA	0.52	0.28	0.217	0.144
AGAP1	0.392	0.223	-0.447	0.21
AGAP11	0.396	0.198	-0.099	0.782
AGAP2	-0.51	-0.143	0.765	0.064
AGAP3	0.548	0.432	0.795	1.171
AGAP4	-2.567	-1.677	-2.14	-2.628
AGAP5	-2.77	-0.249	-1.676	-1.192
AGAP6	-1.26	-0.525	-0.427	-1.326
AGAP9	-3.291	-0.687	-1.487	-2.175
AGBL1	0.064	0.002	-0.045	-0.202
AGBL2	-0.217	0.153	-0.014	-0.432
AGBL3	-0.712	0.031	-1.081	-0.621
AGBL4	-0.337	0.167	0.28	-0.504
AGBL5	-0.548	-0.714	-0.339	-0.672
AGER	0.013	-0.022	0.35	0.853
AGFG1	-0.012	-0.062	-0.072	0.111
AGFG2	0.325	0.383	-0.331	-0.549
AGGF1	-0.102	-0.456	-0.997	-0.903
AGK	-0.026	-0.62	-0.261	-1.082
AGL	-0.555	-0.421	-0.268	-0.132
AGMAT	-0.166	0.294	0.354	-0.151
AGMO	0.117	0.081	-0.293	0.21
AGO1	-0.194	0.163	-0.039	-0.524
AGO2	0.306	-0.677	-0.463	-0.569
AGO3	-0.596	-0.311	-0.26	-1.022
AGO4	-0.916	0.219	-0.394	-0.805
AGPAT1	0.095	0.274	-0.579	0.658
AGPAT2	0.326	0.078	-1.387	0.541
AGPAT3	-0.355	0.025	-0.427	-0.365
AGPAT4	0.051	-0.209	0.102	0.041
AGPAT5	-0.646	-0.777	-0.576	-0.056
AGPS	-0.891	0.155	-1.082	0.581
AGR2	0.571	0.128	-0.014	-0.384
AGR3	0.393	-0.269	0.009	-0.494
AGRN	0.217	0.295	-0.046	-0.201
AGRP	0.586	0.082	0.577	0.286
AGT	-0.108	0.118	0.252	0.163
AGTPBP1	0.408	0.032	-0.214	-0.125
AGTR1	0.503	0.178	0.061	0.28
AGTR2	0.723	-0.176	0.118	0.229
AGTRAP	-0.166	0.414	-0.303	-0.512
AGXT	0.372	0.276	0.729	0.583
AGXT2	-0.057	-0.205	0.077	0.043
AHCTF1	-3.335	-2.692	-2.761	-3.721
AHCY	-1.275	-0.149	-1.316	-0.605
AHCYL1	-2.51	-0.288	-2.437	-1.238
AHCYL2	-0.566	-0.101	-0.333	0.297
AHDC1	0.046	-0.034	-0.349	-0.271
AHI1	-0.758	-0.337	-0.65	-0.485
AHNAK	0.052	0.161	0.034	-0.605
AHNAK2	0.536	0.064	-0.071	0.707
AHR	0.24	-0.109	0.102	-0.97
AHRR	0.134	0.231	-0.475	0.559
AHSA1	-0.003	0.325	-0.294	-0.114
AHSG	0.749	-0.258	-0.056	0.256
AHSP	0.385	0.107	0.791	0.974
AICDA	0.518	0.102	-0.48	0.814
AIDA	0.022	-0.312	0.316	0.161
AIF1	-0.304	0.011	-0.506	0.427
AIF1L	-3.128	0.052	0.3	-0.12
AIFM1	0.241	-0.574	-0.774	-0.08
AIFM2	-1.354	-0.329	-1.287	-0.04
AIFM3	-2.584	-0.086	-0.67	0.177
AIG1	0.128	0.187	0.081	0.318
AIM2	0.134	-0.039	-0.08	-1.448
AIMP1	0.176	-0.333	0.331	0.218
AIMP2	-0.081	-0.033	-0.904	-0.215
AIP	0.246	0.029	0.553	-0.75
AIPL1	0.079	0.1	0.06	-0.182
AIRE	0.575	-0.796	0.526	0.994
AJAP1	0.272	0.048	1.009	0.214
AJM1	0.735	0.151	0.023	0.682
AJUBA	0.78	0.359	0.393	1.069
AK1	0	-0.45	-0.662	-0.78
AK2	-0.342	-0.134	1.466	-0.556
AK3	0.324	-0.201	0.784	0.391
AK4	-1.168	-0.219	-0.676	-1.719
AK5	0.009	0.089	-0.394	-0.069
AK6	-1.83	-1.382	-1.77	-2.533
AK7	-0.324	0.161	-0.061	0.101
AK8	0.119	-0.552	-0.268	-0.093
AK9	-0.449	0.028	-0.153	-0.499
AKAIN1	0.502	0.238	0.992	1.248
AKAP1	-0.163	0.202	0.364	-0.513
AKAP10	0.174	0.121	-0.904	-0.74
AKAP11	0.151	-0.438	-0.129	-0.358
AKAP12	-0.254	0.227	0.065	0.104
AKAP13	-0.131	-0.54	1.299	-0.875
AKAP14	0.33	0.252	0.23	0.643
AKAP17A	0.848	-0.199	-0.546	0.441
AKAP3	0.47	0.111	0.415	0.627
AKAP4	0.199	-0.051	0.004	0.391
AKAP5	0.395	0.355	-0.053	0.53
AKAP6	-0.312	0.12	-0.717	-0.181
AKAP7	-0.039	0.07	0.309	0.007
AKAP8	-0.679	-0.849	-0.537	-1.847
AKAP8L	0.19	0.186	-0.217	-0.519
AKAP9	-0.416	-0.222	0.32	-0.634
AKIP1	0.26	-0.001	1.658	0.645
AKIRIN1	-0.102	0.226	-0.233	-0.075
AKIRIN2	-3.438	-2.903	-2.811	-2.517
AKNA	0.452	0.208	0.361	0.051
AKNAD1	-0.526	-0.112	-0.041	0.05
AKR1A1	0.237	0.456	0.816	0.862
AKR1B1	-0.616	0.075	0.087	0.004
AKR1B10	0.306	0.053	0.178	0.573
AKR1B15	-0.374	-0.398	0.453	-0.058
AKR1C1	-0.224	-0.35	-0.194	-0.367
AKR1C2	0.741	-0.398	0.983	0.676
AKR1C3	0.097	-0.296	0.374	0.179
AKR1C4	0.649	0.429	0.453	0.229
AKR1D1	-0.772	-0.124	-0.481	-0.993
AKR1E2	0.241	-0.074	0.546	0.522
AKR7A2	0.148	0.411	-0.18	0.159
AKR7A3	0.738	-0.02	0.591	0.455
AKT1	0.366	-0.109	-0.299	0.118
AKT1S1	0.055	0.079	0.189	0.27
AKT2	-0.265	-0.795	-0.004	-0.097
AKT3	-0.023	-0.26	-0.17	-1.03
AKTIP	-0.421	-0.316	-0.633	-0.411
ALAD	0.216	0.251	-0.034	0.106
ALAS1	-0.531	-0.822	-1.136	-1.322
ALAS2	0.543	0.232	0.394	1.299
ALB	-0.357	-0.277	-0.553	-0.067
ALCAM	0.097	0.25	-0.571	-0.264
ALDH16A1	0.157	0.084	-0.275	0.339
ALDH18A1	-1.446	-1.507	-0.672	-0.808
ALDH1A1	0.092	-0.066	0.131	-1.374
ALDH1A2	-0.144	-0.266	-0.43	0.074
ALDH1A3	0.302	-0.118	-0.261	0.212
ALDH1B1	-0.084	0.326	0.006	0.682
ALDH1L1	0.228	0.31	0.139	-0.134
ALDH1L2	-0.047	-0.438	0.918	-0.933
ALDH2	-0.484	-0.154	0.05	-0.525
ALDH3A1	0.396	0.272	-0.109	0.009
ALDH3A2	-0.096	-0.16	3.207	-0.35
ALDH3B1	0.114	0.041	-1.039	0.284
ALDH3B2	0.257	0.471	0.28	1.04
ALDH4A1	-0.213	0.308	-0.015	-0.696
ALDH5A1	-0.466	-0.237	0.023	-0.188
ALDH6A1	0.234	0.085	0.144	0.379
ALDH7A1	0.011	-0.095	0.303	-0.355
ALDH8A1	-0.498	-0.288	0.694	-0.279
ALDH9A1	0.104	-0.046	0.411	-0.718
ALDOA	-2.225	-2.05	-3.288	-2.582
ALDOB	-0.038	-0.274	0.277	-0.54
ALDOC	-0.561	-0.432	-0.245	-0.345
ALG1	-0.815	-1.756	-2.323	-2.82
ALG10	-0.572	-0.063	0.442	-0.992
ALG10B	-0.72	-0.229	0.104	-1.108
ALG11	-2.491	-2.565	-3.003	-2.968
ALG12	0.394	0.264	0.415	0.659
ALG13	-0.494	-1.433	-2.398	-2.735
ALG14	-1.637	-1.55	-2.42	-3.045
ALG1L	0.504	-0.004	0.499	-0.079
ALG1L2	0.77	0.487	0.369	1.002
ALG2	-1.893	-2.671	-3.445	-3.443
ALG3	-0.186	-0.496	-0.302	-0.631
ALG5	-0.084	-1.434	-0.605	-0.836
ALG6	0.15	-1.573	0.507	-1.041
ALG8	-0.421	-0.83	-0.402	-0.918
ALG9	-0.042	-0.639	-0.829	0.066
ALK	-0.106	-0.299	-0.28	-0.611
ALKAL1	0.862	0.267	0.452	1.405
ALKAL2	0.561	0.318	1.006	0.559
ALKBH1	-0.14	0.028	-0.158	-0.255
ALKBH2	0.355	0.056	-0.473	0.305
ALKBH3	-0.174	-0.371	0.245	-0.545
ALKBH4	-0.191	-0.069	0.101	-0.602
ALKBH5	-0.47	-0.295	-0.329	-0.318
ALKBH6	-0.379	-0.188	0.194	-0.111
ALKBH7	-0.148	0.226	-0.907	-0.727
ALKBH8	-0.084	-1.154	-1.196	-1.321
ALLC	-0.205	0.027	-0.938	-0.207
ALMS1	-0.533	-0.829	-0.404	-1.384
ALOX12	0.56	0.285	0.557	0.263
ALOX12B	0.195	0.064	-0.062	-0.004
ALOX15	0.088	-0.199	-0.087	-0.413
ALOX15B	0.037	0.171	0.48	-0.052
ALOX5	-0.67	-0.1	-0.481	0.477
ALOX5AP	0.499	0.072	0.055	-0.291
ALOXE3	-0.083	-0.408	-0.429	-0.435
ALPG	0.968	0.578	0.296	0.831
ALPI	0.677	0.452	0.776	0.419
ALPK1	0.032	0.044	0.201	0.614
ALPK2	0.215	-0.111	0.919	-0.125
ALPK3	-0.502	-0.519	0.193	-0.604
ALPL	0.278	0.14	0.327	-0.179
ALPP	0.04	0.007	-0.076	0.335
ALS2	0.035	-0.548	-1.336	-0.461
ALS2CL	0.097	0.291	0.203	0.226
ALX1	0.245	-0.014	-0.004	0.023
ALX3	-0.282	0.26	-0.648	0.117
ALX4	0.056	0.192	-0.28	0.6
ALYREF	-1.658	-1.524	-2.452	-1.347
AMACR	0.455	0.312	0.348	-0.08
AMBN	0.423	-0.049	0.581	0.683
AMBP	0.254	0.02	-0.187	-0.306
AMBRA1	-0.367	-0.463	0.11	-0.935
AMD1	-0.062	0.21	-1.233	-2.998
AMDHD1	0.36	0.344	0.579	-0.021
AMDHD2	0.244	0.05	-0.033	-0.344
AMELX	0.748	0.621	0.649	0.827
AMELY	1.046	0.439	0.41	0.991
AMER1	0.484	0.254	-0.114	0.544
AMER2	0.008	0.146	-0.063	0.191
AMER3	-0.146	-0.047	-0.78	-0.237
AMFR	-0.593	-0.292	-0.867	0.461
AMH	0.688	0.426	0.939	-0.163
AMHR2	-0.382	-0.022	-0.215	-0.562
AMIGO1	-0.175	-0.116	-0.494	-0.19
AMIGO2	-0.132	-0.154	-0.197	-0.35
AMIGO3	0.654	0.379	0.33	0.22
AMMECR1	0.412	0.158	0.397	-0.062
AMMECR1L	-0.285	0.148	-0.813	0.374
AMN	0.706	0.461	0.614	1.112
AMN1	-0.93	-0.733	-0.088	-0.095
AMOT	0.837	0.111	0.227	0.346
AMOTL1	-0.02	-0.047	-0.093	-1.092
AMOTL2	0.636	1.239	0.24	1.573
AMPD1	-0.595	-0.009	-1.1	-1.093
AMPD2	-0.205	0.079	-0.12	0.369
AMPD3	0.07	0.119	-0.646	-1.15
AMPH	0.047	-0.055	-0.427	-0.123
AMT	0.132	0.1	0.145	-0.531
AMTN	0.161	0.452	0.555	-0.074
AMY1A	-0.726	0.155	0.512	-1.019
AMY1C	-0.506	0.08
AMY2A	-0.195	-0.126	0.211	-0.534
AMY2B	0.37	0.446	0.124	-0.131
AMZ1	0.299	0.126	0.003	0.564
AMZ2	0.71	0.38	-0.368	0.226
ANAPC1	-2.981	-1.764	-3.453	-2.734
ANAPC10	-4.274	-2.667	-3.163	-3.5
ANAPC11	-1.618	-0.467	-1.422	-1.727
ANAPC13	-2.466	-1.235	-3.063	-3.353
ANAPC15	-2.068	-2.07	-1.973	-2.79
ANAPC16	-1.621	-0.119	-0.043	-1.147
ANAPC2	-0.298	-0.056	-1.305	-0.25
ANAPC4	-2.771	-1.977	-3.181	-2.249
ANAPC5	-3.695	-2.379	-3.545	-3.719
ANAPC7	-0.504	-0.14	-0.624	-0.522
ANG	-0.308	-0.123	0.004	-0.165
ANGEL1	0.006	-0.19	-0.547	0.119
ANGEL2	-0.122	0.264	0.604	-1.229
ANGPT1	-0.378	-0.192	-0.009	-0.594
ANGPT2	-0.056	0.589	0.536	0.554
ANGPT4	0.491	0.217	0.716	0.792
ANGPTL1	-0.402	0.209	0.057	0.341
ANGPTL2	0.575	0.074	0.247	0.586
ANGPTL3	0.46	0.157	0.669	0.4
ANGPTL4	-0.754	-0.05	-0.06	-0.224
ANGPTL5	0.015	0.117	0.006	-0.253
ANGPTL6	0.336	0.2	-0.124	-0.334
ANGPTL7	-0.245	0.143	0.427	-0.981
ANGPTL8	-0.164	0.289	0.116	0.419
ANHX	0.088	0.33	-0.473	-1.331
ANK1	0.122	0.191	0.001	0.464
ANK2	-0.031	-0.061	-0.426	-0.168
ANK3	-0.97	-0.245	-0.81	-0.079
ANKAR	-0.204	-0.438	-0.341	0.027
ANKDD1A	0.332	-0.073	0.109	0.032
ANKDD1B	-0.219	0.037	0.01	-0.653
ANKEF1	0.18	0.052	-0.135	0.17
ANKFN1	-0.202	-0.196	-0.638	-0.54
ANKFY1	-0.151	-0.398	-0.725	-0.678
ANKH	-0.112	0.014	-0.34	-0.439
ANKHD1-EIF4EBP3	-0.376	-0.053
ANKIB1	0.155	0.157	0.887	-0.207
ANKK1	0.344	0.255	-0.302	0.18
ANKLE1	-0.232	0.233	0.822	0.076
ANKLE2	-3.624	-2.984	-3.888	-3.467
ANKMY1	0.197	-0.006	-0.207	0.182
ANKMY2	-0.07	-0.067	-0.22	0.405
ANKRA2	-0.242	-0.05	-0.83	-0.2
ANKRD1	0.007	-0.021	-0.252	-0.01
ANKRD10	0.523	0.32	-0.815	0.315
ANKRD11	0.066	-0.119	-1.341	-0.659
ANKRD12	-0.028	0.094	-0.338	0.464
ANKRD13A	-0.034	-0.082	-0.764	-0.688
ANKRD13B	-0.113	0.212	-0.409	-0.536
ANKRD13C	0.227	-0.005	-0.233	-1.17
ANKRD13D	0.067	0.21	0.397	-0.391
ANKRD16	-0.003	-0.227	0.502	-0.395
ANKRD17	-0.553	-0.65	-0.814	-1.629
ANKRD18A	-0.327	-0.298	0.463	-0.115
ANKRD18B	-0.951	-0.633	-0.784	-0.684
ANKRD2	0.52	-0.018	1.085	-0.418
ANKRD20A1	-1.514	-0.287	-0.765	-2.257
ANKRD22	-0.152	0.51	0.198	-0.009
ANKRD23	-0.262	-0.023	0.379	0.241
ANKRD24	-0.949	-0.227	-0.755	-0.738
ANKRD26	-0.56	-0.146	-0.585	-0.629
ANKRD27	-0.724	-0.555	-1.007	-0.841
ANKRD28	0.276	-0.171	0.568	-0.893
ANKRD29	0.501	0.503	0.948	0.498
ANKRD30A	0.191	0.051	0.994	-1.005
ANKRD30B	0.51	-0.434	0.319	-0.056
ANKRD30BL	-0.834	0.107	-0.299	-0.082
ANKRD31	-0.406	-0.584	-0.678	-0.848
ANKRD33	-0.458	-0.102	-0.318	-0.242
ANKRD33B	0.742	0.498	0.314	0.582
ANKRD34A	-0.444	-0.053	-0.427	-0.928
ANKRD34B	-0.346	0.115	-0.1	-0.047
ANKRD34C	-0.066	0.154	0.071	0.366
ANKRD35	-0.607	-0.408	-0.066	-1.354
ANKRD36	-0.738	-0.492	-0.5	0.277
ANKRD36B	-1.114	0.047	0.188	-0.116
ANKRD36C	-0.101	0.108	-0.507	0.25
ANKRD37	0.766	0.248	0.448	0.961
ANKRD39	0.082	0.057	-0.645	0.899
ANKRD40	0.065	-0.351	-0.531	-2.003
ANKRD40CL	0.166	-0.04	-0.309	-0.067
ANKRD42	0.145	-0.027	0.386	-0.535
ANKRD44	-0.116	-0.222	-0.324	-0.432
ANKRD45	0.328	0.234	-0.563	-0.043
ANKRD46	-0.072	-0.42	0.209	-0.233
ANKRD49	-0.96	-1.554	-1.872	-2.355
ANKRD50	0.353	0.134	0.384	0.335
ANKRD52	-0.965	-0.646	0.147	-1.66
ANKRD53	-0.546	-0.1	0.081	0.181
ANKRD54	-0.269	0.33	-0.14	-0.596
ANKRD55	-1.013	-0.427	-0.532	-1.598
ANKRD6	-0.054	0.502	-0.237	0.317
ANKRD60	0.117	0.246	0.124	0.357
ANKRD61	0.817	0.078	-1.137	-0.466
ANKRD62	0.001	-0.314	-0.532	0.128
ANKRD63	0.062	-0.091	-0.256	0.65
ANKRD65	0.563	0.32	0.791	1.242
ANKRD66	0.044	0.29	0.297	0.06
ANKRD7	-0.674	0.034	0.083	-0.23
ANKRD9	0.695	0.267	1.007	1.37
ANKS1A	0.376	0.201	-0.104	0.767
ANKS1B	-0.315	0.202	-0.472	-0.325
ANKS3	-0.518	0.382	-0.637	0.139
ANKS4B	0.06	0.267	-0.029	-0.231
ANKS6	-0.088	0.5	0.672	-0.519
ANKUB1	-0.147	-0.001	-0.005	0.307
ANKZF1	0.151	-0.449	0.019	-0.219
ANLN	-1.472	-2.965	-2.892	-2.863
ANO1	-0.295	-0.154	0.011	0.645
ANO10	-0.576	0.201	-0.566	-0.28
ANO2	0.44	0.066	-0.53	0.119
ANO3	0.141	0.246	0.452	-1.167
ANO4	-0.063	0.133	-0.307	-0.194
ANO5	0.21	0.176	0.427	-0.293
ANO6	-0.338	-0.29	0.049	-0.785
ANO7	0.383	-0.076	-0.435	-0.279
ANO8	-0.125	0.124	-0.904	-0.213
ANO9	-0.009	-0.158	-0.903	-0.137
ANOS1	0.6	0.296	0.073	0.164
ANP32A	0.322	0.139	-0.68	0.465
ANP32B	0.194	0.449	0.8	1.263
ANP32C	1.152	0.58	-0.172	0.573
ANP32D	0.254	0.097	0.573	0.185
ANP32E	-0.186	-0.314	0.529	-1.51
ANPEP	0.696	0.357	-0.043	0.631
ANTKMT	0.289	0.504	-0.393	-1.175
ANTXR1	-0.017	0.27	1.268	-0.018
ANTXR2	0.093	-0.09	0.018	0.506
ANTXRL	-0.893	0.168	0.193	0.132
ANXA1	-0.029	0.152	0.338	-0.029
ANXA10	0.71	0.032	0.513	-0.07
ANXA11	-0.247	0.04	0.201	0.375
ANXA13	0.062	0.166	0.334	0.389
ANXA2	0.157	0.261	-0.1	-0.253
ANXA2R	0.267	0.332	-0.277	-0.099
ANXA3	-0.168	0.255	0.279	0.609
ANXA4	-0.531	-0.339	-0.515	-0.4
ANXA5	-0.205	0.058	0.316	-0.459
ANXA6	0.074	0.377	-0.311	0.12
ANXA7	-1.296	-0.239	0.061	0.123
ANXA8	-0.546	0.256	0.131	0.039
ANXA8L1	-0.778	0.025	-0.016	-0.025
ANXA9	-0.652	-0.19	0.171	-0.364
AOAH	-0.234	-0.232	-0.53	-0.957
AOC1	-0.236	-0.041	-0.541	-0.097
AOC2	-0.21	0.211	0.1	-0.807
AOC3	0.016	-0.216	0.114	-0.641
AOPEP	0.215	-0.12	0.083	-0.299
AOX1	-0.398	-0.189	-0.051	0.567
AP1AR	0.244	-0.131	0.848	-0.039
AP1B1	-0.62	-0.234	-0.906	-0.428
AP1G1	-0.296	-0.133	-0.221	-0.262
AP1G2	-0.19	-0.092	-0.559	-0.125
AP1M1	-0.318	-0.227	-0.581	-0.903
AP1M2	-0.553	-0.059	0.131	-1.093
AP1S1	0.057	-0.043	0.345	0.174
AP1S2	0.361	0.015	0.521	0.436
AP1S3	0.11	0.16	0.313	0.842
AP2A1	-0.249	-0.138	-0.184	-0.487
AP2A2	0.16	0.374	-0.293	-0.12
AP2B1	-1.245	-0.372	-2.206	-2.664
AP2M1	-3.806	-0.824	-3.213	-2.804
AP2S1	-1.192	-0.291	-1.512	-1.624
AP3B1	-0.176	-0.703	-1.005	-0.971
AP3B2	0.134	0.253	0.808	0.089
AP3D1	-0.088	-1.729	0.191	-0.162
AP3M1	-0.986	-0.343	-0.2	-0.584
AP3M2	-0.038	0.123	0.015	0.308
AP3S1	0.627	0.225	0.488	0.923
AP3S2	0.182	-0.535	0.258	-1.603
AP4B1	-0.434	0.153	-0.312	0.123
AP4E1	-0.683	-0.39	-0.108	-0.777
AP4M1	-0.248	0.111	-0.434	-0.037
AP4S1	-0.505	-0.073	0.014	-0.232
AP5B1	-0.186	-0.036	-0.131	-0.118
AP5M1	-0.081	-0.47	-0.153	0.206
AP5S1	0.133	0.23	0.616	1.079
AP5Z1	-0.516	-0.016	-0.444	-0.592
APAF1	-0.082	-0.09	-0.654	-0.713
APBA1	0.602	0.523	0.405	0.892
APBA2	-0.218	-0.055	-0.123	-0.217
APBA3	-0.456	0.188	0.092	-0.263
APBB1	0.062	0.25	-0.183	0.235
APBB1IP	0.034	0.34	-0.134	0.592
APBB2	0.177	0.361	0.029	-0.323
APBB3	-0.549	-0.068	0.215	0.061
APC	-3.187	-0.907	-1.052	-2.314
APC2	0.078	-0.028	-0.583	0.318
APCDD1	0.156	0.232	0.012	0.844
APCDD1L	-0.13	0.165	-0.051	-0.231
APCS	0.322	0.319	-0.115	-0.169
APEH	-0.067	0.079	-0.04	-0.619
APELA	0.733	0.159	0.049	0.763
APEX1	0.053	-0.938	-1.252	-0.682
APEX2	-0.437	-0.11	-2.17	-0.106
APH1A	-0.111	0.186	-0.063	-0.166
APH1B	-0.26	-0.642	-0.04	-0.744
API5	-0.328	0.1	0.177	-0.641
APIP	0.176	-0.118	0.017	-0.456
APLF	0.042	-0.161	0.559	-0.238
APLN	-1.056	-0.383	-1.891	-2.33
APLNR	0.846	0.463	0.756	0.674
APLP1	-0.11	0.034	0.075	0.147
APLP2	0.339	0.062	0.098	-0.757
APMAP	-0.124	-0.224	-0.148	-0.227
APOA1	0.426	0.272	0.471	1.213
APOA2	-0.081	-0.028	0.175	-0.625
APOA4	0.144	0.197	-0.458	0.247
APOA5	0.291	0.23	0.511	0.246
APOB	0.2	0.012	-0.129	-0.142
APOBEC1	0.256	2.218	0.056	0.645
APOBEC2	0.119	-0.049	-0.092	0.686
APOBEC3A	0.355	0.146	0.481	0.693
APOBEC3B	0.171	0.238	-0.021	0.341
APOBEC3C	0.131	-0.017	0.104	0.298
APOBEC3D	-0.479	0.168	0.105	-0.308
APOBEC3F	0.325	0.304	0.146	0.538
APOBEC3G	-0.377	-0.172	0.118	-0.264
APOBEC3H	-0.024	-0.488	0.401	0.019
APOBEC4	0.132	0.082	-0.312	-0.348
APOBR	-0.062	0.148	0.332	-0.459
APOC1	-0.056	-0.322	-0.534	-0.109
APOC2	0.052	-0.012	0.391	0.422
APOC3	0.607	0.38	0.488	0.858
APOC4	0.358	0.282	0.194	0.818
APOD	-0.216	0.129	0.374	0.13
APOE	-0.561	-0.254	0.269	0.132
APOF	-0.527	-0.032	0.551	0.25
APOH	0.374	0.073	-1.889	-0.627
APOL1	-0.27	-0.102	0.436	-0.31
APOL2	-0.391	-0.378	0.355	0.311
APOL3	-0.359	-0.137	0.788	0.154
APOL4	0.551	0.011	0.599	0.585
APOL5	0.445	0.224	0.187	0.391
APOL6	0.033	0.002	-0.15	0.698
APOLD1	0.154	-0.07	-0.327	0.344
APOM	-0.002	-0.449	0.475	1.098
APOO	0.533	0.005	0.605	0.243
APOOL	0.268	0.267	0.958	0.505
APP	-0.16	0.105	-0.072	0.068
APPBP2	-0.263	0.011	-2.038	-1.266
APPL1	0.303	0.148	-0.17	-0.314
APPL2	-0.046	-0.102	-0.613	-0.572
APRT	-0.775	-0.354	-0.492	-0.674
APTX	-0.187	-0.004	-0.07	-0.128
AQP1	0.361	0.076	-0.192	0.466
AQP10	-0.007	-0.081	0.26	-0.815
AQP11	0.213	0.16	-0.418	-0.095
AQP12A	-0.055	-0.135	0.059	-0.148
AQP12B	-0.03	0.304	0.165	-0.029
AQP2	0.009	-0.151	0.416	0.649
AQP3	-0.37	0.023	0.079	0.303
AQP4	-0.391	0.008	-0.104	0.286
AQP5	0.393	0.139	0.955	0.321
AQP6	0.509	-0.02	0.295	0.582
AQP7	-0.62	0.126	-0.085	-0.169
AQP8	-0.145	-0.09	0.158	-0.789
AQP9	-0.486	-0.314	0.219	-0.786
AQR	-3.912	-2.45	-3.703	-3.251
AR	0.871	1.244	0.022	0.138
ARAF	0.13	0.148	-0.094	-0.057
ARAP1	-0.262	-0.016	-0.221	-0.36
ARAP2	-0.306	-0.181	-0.048	-0.24
ARAP3	0.057	0.26	0.139	0.153
ARC	0.483	0.329	-0.218	0.769
ARCN1	-3.845	-1.759	-2.304	-3.334
AREG	0.374	1.176	0.768	0.336
AREL1	0.091	-0.84	-1.256	-0.748
ARF1	0.475	-0.519	-0.47	-0.884
ARF3	-0.435	-0.371	-0.164	-0.363
ARF4	0.824	-1.252	-0.401	-1.141
ARF5	0.112	0.496	0.674	0.147
ARF6	0.678	-0.102	0.61	0.94
ARFGAP1	-0.005	-0.106	-0.439	-0.761
ARFGAP2	-0.357	-0.177	-0.144	-0.618
ARFGAP3	0.182	-0.227	0.631	-0.199
ARFGEF1	0.123	-0.202	-0.024	-0.391
ARFGEF2	-0.159	-0.452	-1.05	-1.293
ARFGEF3	-0.044	-0.002	0.05	0.502
ARFIP1	0.561	-0.129	-0.225	-0.275
ARFIP2	-0.18	-0.396	0.117	0.261
ARFRP1	-2.354	-1.671	-2.246	-2.008
ARG1	0.316	0.172	0	0.234
ARG2	0.084	-0.012	-0.12	0.494
ARGFX	0.286	0.213	0.225	0.037
ARGLU1	-1.571	-0.486	-2.129	-1.609
ARHGAP1	0.09	-0.346	-0.883	-0.1
ARHGAP10	-0.072	0.403	0.007	0.744
ARHGAP11A	-0.079	-0.072	-0.138	-0.616
ARHGAP11A-SCG5	-0.353	-1.201	-0.212	-1.032
ARHGAP11B	-0.826	-1.584	-0.479	-1.88
ARHGAP12	-0.509	0.09	0.351	0.498
ARHGAP15	-0.413	-0.19	-0.966	-0.353
ARHGAP17	-0.048	-0.234	0.133	-0.675
ARHGAP18	-0.155	0.057	0.107	0.166
ARHGAP19	-0.362	-0.574	-0.248	-1.132
ARHGAP20	0.378	0.01	0.074	0.459
ARHGAP21	-0.266	0.378	0.106	1.197
ARHGAP22	-0.909	-0.039	0.104	0.467
ARHGAP23	0.715	0.234	0.079	0.601
ARHGAP24	0.471	0.099	-0.889	0.116
ARHGAP25	-0.354	-0.024	-0.023	0.057
ARHGAP26	-0.396	-0.241	-0.665	-0.023
ARHGAP27	0.115	0.215	0.046	0.274
ARHGAP28	0.05	0.041	0.606	0.639
ARHGAP29	-0.348	-0.09	-1.095	0.598
ARHGAP30	-0.091	0.264	-0.031	-0.378
ARHGAP31	-0.139	-0.036	-0.178	-0.206
ARHGAP32	-0.033	-0.154	-1.017	-0.443
ARHGAP33	0.534	0.257	-0.111	0.785
ARHGAP35	-0.388	-0.312	-0.878	-0.502
ARHGAP36	0.368	0.044	0.002	0.562
ARHGAP39	0.376	-0.113	0.121	0.37
ARHGAP4	0.902	0.329	0.335	1.137
ARHGAP40	0.223	-0.108	0.306	0.331
ARHGAP42	-0.001	0.578	0.422	-0.696
ARHGAP44	0.199	0.032	0.122	0.232
ARHGAP45	0.478	0.499	1.753	1.333
ARHGAP5	0.228	0.036	-0.701	0.516
ARHGAP6	0.007	-0.143	-0.021	0.068
ARHGAP8	0.289	0.132	1.158	0.289
ARHGAP9	0.236	-0.244	0.072	-0.333
ARHGDIA	-0.353	-0.684	-0.878	-0.304
ARHGDIB	0.061	-0.145	0.131	-0.848
ARHGDIG	-0.018	0.229	0.042	0.018
ARHGEF1	-0.217	-0.286	-0.422	-0.97
ARHGEF10	0.13	-0.371	-0.602	0.292
ARHGEF10L	-0.263	-0.027	0.531	-1.139
ARHGEF11	-0.702	-0.496	-0.364	-1.67
ARHGEF12	0.019	-0.422	0.201	-1.127
ARHGEF15	-0.215	-0.032	0.186	-0.518
ARHGEF16	0.522	0.174	0.049	0.967
ARHGEF17	-0.256	0.409	0.476	0.084
ARHGEF18	-0.253	-0.112	-0.539	0.356
ARHGEF19	0.498	0.068	0.405	-0.128
ARHGEF2	-0.219	0.027	1.41	-1.122
ARHGEF25	-0.21	-0.233	-0.208	-0.844
ARHGEF26	0.126	-0.218	0.374	-0.031
ARHGEF28	-0.696	-0.497	-0.465	-0.579
ARHGEF3	0.025	0.406	0.049	-0.123
ARHGEF33	-0.199	-0.271	-0.299	-0.008
ARHGEF35	-0.542	0.004	-0.865	-0.601
ARHGEF37	0.024	0.033	-0.343	-0.202
ARHGEF38	0.293	0.259	0.453	0.553
ARHGEF39	-0.494	-0.383	-0.495	0.239
ARHGEF4	-0.54	-0.179	-0.002	0.324
ARHGEF40	-0.815	-0.15	-0.006	-0.294
ARHGEF5	-0.355	0.294	-0.221	0.217
ARHGEF6	0.015	-0.14	0.328	-0.583
ARHGEF7	0.54	-1.097	-1.393	-0.548
ARHGEF9	0.359	0.176	0.591	0.083
ARID1A	-0.528	-0.202	0.703	-2.279
ARID1B	0.146	-0.112	-0.373	-0.073
ARID2	-0.735	0.297	0.387	-0.493
ARID3A	0.319	0.25	1.702	0.84
ARID3B	-0.452	0.178	0.422	-0.369
ARID3C	-0.822	0.192	-0.669	0.333
ARID4A	-0.186	-0.21	-0.362	0.115
ARID4B	-0.037	-0.27	0.437	0.111
ARID5A	-0.544	0.116	0.383	0.006
ARID5B	-0.38	-0.127	-0.451	-0.43
ARIH1	-3.496	-2.154	-2.882	-2.663
ARIH2	0.055	0.514	-0.221	0.651
ARL1	-1.205	-0.182	-0.166	-0.727
ARL10	-0.012	0.194	0.191	0.257
ARL11	0.265	0.331	0.004	0.63
ARL13A	-0.077	0.22	0.412	-0.054
ARL13B	-0.557	-0.798	-0.056	-1.095
ARL14	0.287	-0.049	0.533	0.51
ARL14EP	0.34	0.146	-0.177	0.723
ARL14EPL	0.117	0.061	0.219	0.054
ARL15	-0.432	-0.004	-0.242	-1.608
ARL16	0.271	0.558	0.319	-0.632
ARL17B	-0.004	0.422
ARL2	-2.598	-1.03	-2.736	-2.503
ARL2BP	-0.045	0.204	0.075	0.26
ARL3	-0.438	0.075	0.42	0.627
ARL4A	-0.517	-0.022	-0.184	-0.653
ARL4C	0.635	-0.288	0.013	0.4
ARL4D	0.746	0.307	0.49	0.781
ARL5A	-0.058	0.043	0.762	1.305
ARL5B	0.139	0.04	0.308	0.546
ARL5C	0.229	-0.129	0.875	0.517
ARL6	0.018	-0.244	0.764	0.035
ARL6IP1	-0.032	-0.33	0.524	-0.993
ARL6IP4	-0.376	-0.154	-0.216	-0.455
ARL6IP5	0.592	0.052	-0.31	-0.466
ARL6IP6	-0.042	0.161	-0.703	-0.623
ARL8A	-0.338	0.219	0.649	-0.257
ARL8B	-0.418	-0.12	0.87	-0.398
ARL9	0.204	0.05	0.346	-0.403
ARMC1	-0.641	-0.096	-0.097	-1.301
ARMC10	-0.367	-0.074	0.088	-0.019
ARMC12	-0.216	0.224	0.287	-0.151
ARMC2	0.109	-0.295	0.075	-0.741
ARMC3	0.009	0.208	-0.31	-0.563
ARMC4	-0.478	0.31	-0.077	0.191
ARMC5	0.2	-0.303	-0.901	0.404
ARMC6	-0.242	-0.31	-0.649	-1.682
ARMC7	-0.672	-0.91	-2.915	-1.9
ARMC8	-0.017	0.244	-0.738	-0.436
ARMC9	0.134	-0.466	-0.644	-0.382
ARMCX1	0.53	-0.614	-0.073	0.366
ARMCX2	0.493	0.375	0.113	1.026
ARMCX3	0.328	0.437	0.213	0.294
ARMCX4	0.44	-0.578	0.052	-0.096
ARMCX5	0.679	0.628	0.669	0.581
ARMCX6	0.331	-0.13	-0.687	-0.239
ARMH1	-0.238	0.137	0.315	-0.278
ARMH2	-0.08	0.169	0.042	0.289
ARMH3	0.624	-0.696	-0.169	-2.048
ARMH4	-0.174	-0.185	-0.674	0.14
ARMS2	0.529	0.442	0.663	0.749
ARMT1	0.317	0.092	-0.346	0.624
ARNT	-0.546	-0.099	1.592	-0.969
ARNT2	0.404	-0.311	-0.073	0.578
ARNTL	-0.134	0.094	-0.473	-0.253
ARNTL2	-0.273	-0.172	-0.145	-0.097
ARPC1A	-0.462	-0.384	0.121	-1.194
ARPC1B	-0.853	-0.082	-0.805	-1.277
ARPC2	-1.157	-2.22	-2.681	-2.377
ARPC3	-1.51	-2.246	-2.364	-2.561
ARPC4	-0.697	-1.204	-1.943	-2.17
ARPC4-TTLL3	0.02	-0.281	-0.933	-0.355
ARPC5	0.005	0.201	1.132	-0.028
ARPC5L	-0.173	0.003	-0.122	-0.138
ARPIN	0.392	0.285	0.484	1.074
ARPIN-AP3S2	0.657	1.116	0.438	0.259
ARPP19	0.231	-0.199	0.254	-0.918
ARPP21	0.615	0.194	-0.14	-0.166
ARR3	0.346	-0.268	0.252	-0.317
ARRB1	-0.077	-0.019	0.794	-0.164
ARRB2	0.136	0.009	-0.245	0.714
ARRDC1	0.57	0.002	1.003	0.765
ARRDC2	-0.625	-0.075	0.224	-1.476
ARRDC3	-0.219	0.636	0.181	-0.26
ARRDC4	0.135	-0.174	0.044	0.109
ARRDC5	-0.482	-0.128	-0.107	0.291
ARSA	0.028	0.109	0.292	0.102
ARSB	-0.296	0.379	-1.119	0.278
ARSD	0.689	1.191	0.72	0.637
ARSF	0.716	0.006	0.043	0.083
ARSG	0.653	0.301	0.399	0.336
ARSH	0.622	0.169	0.889	0.386
ARSI	-0.018	0.162	-0.027	-0.576
ARSJ	0.527	0.269	-0.762	-0.278
ARSK	0.102	0.176	-0.072	0.087
ARSL	0.261	0.163	0.881	-0.284
ART1	0.475	0.494	-0.198	0.061
ART3	0.176	-0.137	0.661	0.388
ART4	0.153	-0.026	0.368	0.135
ART5	0.203	0.067	-0.22	0.112
ARTN	0.607	0.271	0.251	0.292
ARV1	0.254	0.073	0.558	0.256
ARVCF	-0.914	0.099	0.154	0.158
ARX	0.569	0.247	0.165	1.215
AS3MT	0.21	0.287	-0.278	0.001
ASAH1	-0.31	-0.706	0.285	-0.417
ASAH2	-1.021	0.126	0.845	0.035
ASAH2B	-1	-0.1	-0.566	0.2
ASAP1	-0.571	-0.738	-0.962	-0.716
ASAP2	-0.214	-0.281	-0.645	-0.465
ASAP3	-0.282	0.256	0.295	-0.078
ASB1	0.56	0.359	0.597	1.025
ASB11	0.276	0.55	0.019	0.305
ASB12	0.376	-0.234	-0.318	0.462
ASB13	0.142	0.424	0.143	0.262
ASB14	-0.056	0.308	0.395	0.039
ASB15	-0.127	0.044	-0.112	0.766
ASB16	0.363	0.922	-0.086	-0.005
ASB17	-0.029	0.061	0.235	-0.278
ASB18	0.823	0.144	0.445	1.517
ASB2	0.364	0.158	0.261	0.656
ASB3	0.221	-0.456	-0.622	-0.865
ASB4	0.488	-0.166	-0.057	-0.721
ASB5	0.595	0.094	-0.118	-0.41
ASB6	0.072	-0.08	-0.043	-0.486
ASB7	-0.298	-0.76	-0.257	-0.197
ASB8	0.147	0.154	0.799	-0.378
ASB9	0.372	0.08	0.228	-0.208
ASCC1	-1.817	-0.456	0.215	-0.338
ASCC2	-0.216	-0.606	-0.633	-0.197
ASCC3	-2.139	-1.646	-2.828	-2.561
ASCL1	0.462	0.09	0.294	1.31
ASCL2	0.925	0.665	0.716	1.459
ASCL3	0.25	-0.039	-0.322	0.116
ASCL4	0.306	0.483	1.121	1.148
ASCL5	0.999	0.657	0.033	1.015
ASDURF	-1.067	-0.32	-2.814	-3.317
ASF1A	0.021	0.239	-0.051	-0.836
ASF1B	-0.917	-0.294	-1.095	-1.07
ASGR1	0.426	-0.119	0.31	0.468
ASGR2	0.417	-0.348	0.48	0.229
ASH1L	-0.235	-0.689	-0.435	-2.208
ASH2L	-2.686	-1.872	-2.003	-2.564
ASIC1	-0.893	-0.127	-0.499	-0.897
ASIC2	-0.38	-0.172	-0.765	-0.46
ASIC3	-0.177	-0.003	-0.743	-0.513
ASIC4	0.344	0.274	0.416	0.853
ASIC5	0.483	0.49	0.815	0.629
ASIP	-0.103	-0.414	-0.121	0.157
ASL	-0.279	0.063	-0.58	0.291
ASMT	0.034	-0.027	-0.229	0.102
ASMTL	0.382	0.315	-0.836	0.085
ASNS	0.22	-1.056	0.618	0.512
ASNSD1	-0.15	0.214	0.253	0.341
ASPA	0.061	0.332	-0.122	0.09
ASPDH	0.496	-0.15	0.88	0.822
ASPG	0.483	0.08	0.411	0.032
ASPH	-0.856	-0.379	-0.45	-0.49
ASPHD1	0.038	0.337	0.243	0.277
ASPHD2	-0.026	0.455	0.233	0.242
ASPM	-0.879	-0.633	-0.381	-2.701
ASPN	0.356	-0.046	0.423	-0.255
ASPRV1	-0.43	-0.37	0.381	-0.213
ASPSCR1	0.226	0.336	-0.027	0.923
ASRGL1	-0.78	-0.582	-0.568	-0.945
ASS1	0.281	0.315	0.506	0.259
ASTE1	0.378	0.572	-0.021	-0.922
ASTL	-0.206	0.147	-0.132	-0.554
ASTN1	-0.069	-0.002	-0.414	-0.252
ASTN2	0.297	0.335	0.298	0.379
ASXL1	-0.098	-0.7	-1.25	-0.959
ASXL2	0.296	-0.417	-1.1	-0.683
ASXL3	-0.179	-0.237	-0.257	-0.066
ASZ1	-0.233	0.141	0.118	-0.719
ATAD1	-0.13	-0.37	-1.247	-0.351
ATAD2	-0.265	0.09	-0.045	-0.586
ATAD2B	-0.243	-0.389	-0.609	-0.515
ATAD3A	0.116	-0.582	-0.143	-0.091
ATAD3B	-0.062	0.358	0.3	0.319
ATAD3C	0.22	0.802	0.038	0.612
ATAD5	-2.176	-0.684	-1.765	-2.191
ATAT1	-0.126	-0.098	-0.221	-0.068
ATCAY	-0.453	0.055	-0.309	-0.885
ATE1	0.236	0.001	0.289	-0.229
ATF1	-0.274	0.093	-0.019	-0.579
ATF2	-0.477	-0.55	-0.521	-0.232
ATF3	0.077	-0.081	-0.458	-1.109
ATF4	-1.009	-1.043	0.203	-0.862
ATF5	0.02	0.436	0.719	0.113
ATF6	-0.523	0.032	0.15	-1.001
ATF6B	0.086	0.432	-0.481	0.278
ATF7-NPFF	-0.011	0.19
ATF7IP	-1.617	-0.407	-0.411	-0.675
ATF7IP2	-0.144	-0.211	0.435	-0.505
ATG10	-0.861	-0.415	-0.764	-1.124
ATG101	0.136	-0.271	-0.807	-0.708
ATG12	-0.926	-0.339	-1.694	-1.963
ATG13	-0.478	0.082	-0.406	-0.866
ATG14	-0.031	-0.349	-1.013	-0.393
ATG16L1	0.375	-0.359	-1.111	0.425
ATG16L2	-0.641	-0.495	-0.047	-0.549
ATG2A	-0.257	0.13	-0.33	0.589
ATG2B	0.152	0.306	0.633	0.02
ATG3	0.014	0.154	-0.597	0.249
ATG4A	0.121	-0.052	0.02	-0.02
ATG4B	0.682	-0.036	-0.535	-0.133
ATG4C	-0.072	0.63	1.249	-0.672
ATG4D	0.693	0.502	0.149	-0.063
ATG5	-0.051	-0.186	-0.446	0.39
ATG7	-0.776	-0.256	-1.135	-1.025
ATG9A	-0.017	-0.278	-0.638	-0.677
ATG9B	-0.108	0.102	0.099	0.202
ATIC	-1.859	-0.514	-2.939	-1.494
ATL1	0.381	-0.59	-0.046	-0.404
ATL2	-2.3	-1.556	-1.95	-2.092
ATL3	-0.847	0.176	-0.8	-0.846
ATM	-0.959	-0.671	-0.18	-0.773
ATMIN	0.123	0.241	1.097	-0.515
ATN1	0.371	0.217	-0.163	0.056
ATOH1	0.471	0.065	-0.973	0.199
ATOH7	0.591	-0.102	-0.35	0.533
ATOH8	-0.031	0.054	-0.204	0.299
ATOX1	-0.728	-0.533	-1.727	-2.837
ATP10A	-0.014	0.132	0.066	-0.105
ATP10B	0.011	0.334	0.185	0.054
ATP10D	0.012	0.236	0.547	-0.572
ATP11A	0.356	0.242	-0.025	-0.352
ATP11B	-0.251	-0.035	-1.023	-0.107
ATP11C	0.222	0.192	-0.548	0.397
ATP12A	0.162	0.106	-0.684	0.504
ATP13A1	-0.031	0.18	0.075	-0.717
ATP13A2	0.096	0.223	-0.272	0.3
ATP13A3	0.054	-0.778	-0.518	-0.173
ATP13A4	-0.043	-0.255	-0.499	-0.109
ATP13A5	0.246	0.439	-0.553	0.874
ATP1A1	-3.682	-2.643	-3.146	-3.697
ATP1A2	-0.556	-0.256	-0.365	-1.491
ATP1A3	-0.06	-0.102	0.348	0.578
ATP1A4	-0.154	-0.166	0.361	-1.214
ATP1B1	0.079	-0.969	-0.528	-1.505
ATP1B2	0.141	-0.213	-0.132	-0.638
ATP1B3	-2.692	0.078	-0.739	0.158
ATP1B4	0.749	0.039	0.43	0.48
ATP23	-0.245	-0.259	-0.524	-0.549
ATP2A1	-0.144	0.196	-0.321	0.276
ATP2A2	-2.512	-2.197	-2.811	-3.604
ATP2A3	0.2	0.044	0.008	0.311
ATP2B1	-0.289	-1.7	0.093	-0.114
ATP2B2	0.193	0.06	0.247	0.61
ATP2B3	0.22	0.421	-0.557	0.234
ATP2B4	0.22	0.706	-0.44	-1.687
ATP2C1	-0.018	0.091	0.725	0.205
ATP2C2	-0.167	-0.326	0.046	-0.665
ATP4A	-0.167	-0.211	1.522	0.001
ATP4B	0.388	0.073	-0.798	-0.181
ATP5F1A	-2.17	-2.275	0.624	-2.094
ATP5F1B	-1.188	-0.986	0.197	-2.616
ATP5F1C	-1.114	-0.334	1.399	-1.028
ATP5F1D	-1.476	-0.695	-0.142	-0.875
ATP5F1E	-0.344	0.202	0.7	-0.864
ATP5IF1	0.188	0.12	0.006	0.048
ATP5MC1	-0.306	0.077	0.101	-0.296
ATP5MC2	-0.328	0.001	0.316	-0.239
ATP5MC3	0.122	0.236	0.902	0.811
ATP5MD	-0.405	-0.132	0	-0.159
ATP5ME	-1.522	-2.121	0.181	-1.57
ATP5MF	-3.315	-1.136	-1.46	-3.427
ATP5MF-PTCD1	0.098	0.5	0.097	-1.048
ATP5MG	-1.184	-0.329	0.796	-1.213
ATP5MGL	-0.162	0.069	0.165	-0.11
ATP5MPL	-1.158	-0.69	-1.796	-2.271
ATP5PB	-2.677	-2.324	0	-2.839
ATP5PD	-2.292	-0.401	-0.294	-1.295
ATP5PF	-1.34	-0.8	0.784	-1.75
ATP5PO	-2.027	-1.968	-0.354	-2.26
ATP6	0.357	0.206	0.149	0.408
ATP6AP1	-1.102	-1.16	-3.189	-2.527
ATP6AP1L	-0.788	-0.588	-0.368	-0.608
ATP6AP2	-1.235	-1.664	-2.004	-1.839
ATP6V0A1	-0.696	-1.57	-0.579	-1.345
ATP6V0A2	-0.08	-0.438	-0.094	-0.537
ATP6V0A4	-0.485	-0.089	-0.386	-0.423
ATP6V0B	-2.828	-2.076	-3.072	-2.288
ATP6V0C	-1.454	-1.205	-3.089	-2.141
ATP6V0D1	-3.439	-1.353	-1.886	-2.12
ATP6V0D2	0.085	-0.042	0.333	-0.539
ATP6V0E1	0.523	0.165	0.782	1.029
ATP6V0E2	0.478	0.29	-0.277	0.783
ATP6V1A	-2.965	-1.765	-3.393	-2.946
ATP6V1B1	-0.256	-0.226	-0.259	-0.798
ATP6V1B2	-3.394	-2.015	-3.401	-3.267
ATP6V1C1	-3.255	-2.662	-3.621	-3.369
ATP6V1C2	0.282	-0.111	-0.604	-0.085
ATP6V1D	-2.202	-1.676	-2.857	-2.402
ATP6V1E1	-4.06	-1.377	-2.292	-2.151
ATP6V1E2	0.029	-0.006	0.344	0.196
ATP6V1F	-0.944	-0.084	-1.184	-1.169
ATP6V1FNB	-0.635	-0.235	-0.611	-0.088
ATP6V1G1	-1.402	-1.174	-1.981	-2.434
ATP6V1G2	-0.06	0.392	0.274	0.098
ATP6V1G3	0.26	0.231	0.664	0.42
ATP6V1H	-3.055	-0.982	-2.72	-2.221
ATP7A	0.292	0.007	0.262	-0.494
ATP7B	0.292	0.103	-0.621	0.133
ATP8	0.349	0.248	-0.34	0.917
ATP8A1	-0.584	-0.369	-0.311	-1.864
ATP8A2	-0.096	-0.776	-0.454	0.315
ATP8B1	0.396	0.154	-0.148	0.886
ATP8B2	-1.13	-0.522	-0.99	-2.587
ATP8B3	-0.114	0.254	-0.696	0.411
ATP8B4	-0.364	-0.122	0.456	0.188
ATP9A	-0.422	0.173	-1.506	-0.06
ATP9B	0.049	-0.36	-0.244	0.519
ATPAF1	-0.39	0.048	0.337	0.092
ATPAF2	-0.012	0.073	0.296	-0.884
ATPSCKMT	-0.181	-0.426	-0.599	-0.536
ATR	-3.306	-2.428	-3.498	-2.478
ATRAID	0.102	0.178	1.055	-0.059
ATRIP	-1.478	-0.936	-1.824	-2.12
ATRN	-0.089	-1.219	-0.918	-0.837
ATRNL1	-0.005	0.145	-0.019	-0.284
ATRX	-0.312	-1.025	-2.024	-2.65
ATXN1	-0.005	-0.177	-0.118	0.515
ATXN10	-2.568	-2.385	-3.295	-3.429
ATXN1L	-0.078	-0.155	-0.157	0.106
ATXN2	-0.346	-0.262	-0.203	-0.315
ATXN2L	-1.351	-0.854	-1.438	-2.029
ATXN3	-0.076	0.117	0.553	0.411
ATXN3L	0.028	-0.041	0.853	0.039
ATXN7	0.554	0.187	-0.222	-0.333
ATXN7L1	-0.634	-0.17	-0.213	-0.546
ATXN7L2	-0.827	-0.238	-0.122	-0.286
ATXN7L3	0.429	0.165	-0.503	-0.847
ATXN7L3B	-0.12	0.271	-0.626	-1.46
AUH	-0.711	0.182	-0.356	-0.97
AUNIP	-0.238	-0.359	0.31	-0.537
AUP1	0.069	-0.163	0.408	-0.357
AURKA	-3.644	-2.404	-3.245	-2.528
AURKAIP1	-1.406	-0.801	-0.737	-2.416
AURKB	-3.712	-2.824	-2.734	-2.812
AURKC	-0.066	-0.165	-0.382	-0.27
AUTS2	-0.723	-0.478	-0.086	-0.817
AVEN	0.175	0.161	0.406	-0.115
AVIL	-0.992	-0.321	-0.174	-0.876
AVL9	-0.056	0.054	-0.548	-0.231
AVP	0.654	0.436	0.668	1.058
AVPI1	-0.688	-0.207	0.153	0.189
AVPR1A	-0.238	0.32	-0.174	0.148
AVPR1B	0.296	0.327	0.337	-0.159
AVPR2	0.643	0.486	0.108	1.254
AWAT1	0.157	0.255	0.074	-0.261
AWAT2	0.366	0.097	0.338	-0.09
AXDND1	-0.536	-0.151	-0.766	-1.169
AXIN1	0.504	0.231	0.21	-0.41
AXIN2	0.21	0.1	0.592	0.742
AXL	-0.407	-0.22	-0.443	-0.847
AZGP1	-0.474	0.144	0.136	-0.128
AZI2	0.323	-0.017	-0.128	-0.03
AZIN1	-0.685	-0.45	-1.839	-1.65
AZIN2	-0.131	-0.161	0.268	-0.755
AZU1	0.482	0.462	0.445	0.101
B2M	-0.005	0.157	0.405	-0.065
B3GALNT1	0.005	0.473	-0.687	0.526
B3GALNT2	-0.462	-0.422	-0.195	-1.718
B3GALT1	-0.042	0.032	0.807	1.377
B3GALT2	0.65	0.493	0.02	0.313
B3GALT4	0.053	-0.25	0.697	0.331
B3GALT5	0.9	0.392	0.037	1.127
B3GALT6	0.15	-1.162	-0.217	-0.809
B3GAT1	0.439	0.344	-0.075	0.959
B3GAT2	0.744	0.379	0.374	1.668
B3GAT3	0.452	-0.002	0.241	-0.597
B3GLCT	0.312	0.354	-0.761	-0.103
B3GNT2	-0.33	-0.449	0.017	-0.238
B3GNT3	0.09	0.184	0.372	0.662
B3GNT4	0.282	0.265	0.221	0.168
B3GNT5	0.559	0.35	0.204	-0.178
B3GNT6	0.692	0.442	0.028	0.839
B3GNT7	0.292	-0.107	-0.475	-0.043
B3GNT8	0.223	0.522	0.522	0.002
B3GNT9	0.66	0.456	0.354	0.875
B3GNTL1	0.256	0.183	-0.58	0.313
B4GALNT1	-0.584	-0.536	-0.171	-1.534
B4GALNT2	-0.055	-0.078	0.042	0.034
B4GALNT3	-0.01	-0.579	-0.429	-1.344
B4GALNT4	0.175	0.438	-0.45	-0.087
B4GALT1	-0.511	-1.041	-0.558	0.032
B4GALT2	-0.333	0.043	0.306	-0.402
B4GALT3	0.16	0.199	-0.125	-0.141
B4GALT4	0.206	-0.205	-0.264	-0.204
B4GALT5	-0.199	0.062	-0.129	-0.943
B4GALT6	-0.478	0.048	-0.308	-0.093
B4GALT7	0.05	-0.298	-0.368	-0.308
B4GAT1	-0.253	-0.008	-0.268	-0.688
B9D1	0.696	0.013	-0.087	0.359
B9D2	-0.228	-0.4	0.223	-0.556
BAALC	-0.071	0.278	0.391	-0.051
BAAT	-0.085	0.114	0.225	0.619
BABAM1	-0.323	0.387	-0.395	-0.215
BABAM2	-0.116	-0.411	-0.688	-0.502
BACE1	-0.114	0.211	-0.084	0.132
BACE2	0.274	0.351	-0.309	0.296
BACH1	0.35	-0.202	-0.217	0.179
BACH2	-0.483	0.033	0.077	0.279
BAD	0.604	1.351	-0.161	0.578
BAG1	-0.416	0.346	-0.276	0.626
BAG2	-0.308	-0.083	-0.283	-0.23
BAG3	-0.158	-0.158	-0.403	-0.802
BAG4	0.178	-0.479	0.021	-0.529
BAG5	-0.097	-0.404	-0.082	-0.555
BAG6	0.004	0.154	-0.195	-0.32
BAGE2	-0.026	-0.009	0.067	-1.382
BAHCC1	-0.194	0.059	0.263	-0.183
BAHD1	-0.136	-0.074	0.287	-0.929
BAIAP2	0.1	0.008	-0.592	-0.205
BAIAP2L1	0.629	-0.082	-0.32	0.263
BAIAP2L2	0.338	0.491	-0.062	0.595
BAIAP3	0.502	0.312	0.235	0.454
BAK1	0.346	0.275	0.201	0.599
BAMBI	-0.02	-0.861	-0.081	1.07
BANF1	-3.124	-1.44	-2.211	-1.805
BANF2	-0.268	-0.021	-1.057	-0.413
BANK1	-0.362	-0.04	-0.395	-0.165
BANP	-3.209	-1.094	-2.079	-1.827
BAP1	-0.04	-0.604	-1.756	-2.174
BARD1	-0.728	-1.765	-4.258	-2.941
BARHL1	0.39	0.344	-0.328	0.505
BARHL2	0.23	-0.02	0.811	0.395
BARX1	0.348	0.462	0.587	0.392
BARX2	0.684	0.176	-0.081	0.803
BASP1	0.748	0.472	0.479	0.485
BATF	0.34	-0.173	0.129	0.707
BATF2	-0.538	-0.216	-0.254	-0.394
BATF3	0.477	0.385	0.382	-0.859
BAX	-0.008	-0.001	-0.495	-0.459
BAZ1A	-0.656	0.248	-0.782	0.061
BAZ1B	-0.547	-0.339	-1.025	-1.817
BAZ2A	-0.935	-0.192	-0.744	-1.936
BAZ2B	-0.57	0.041	-0.343	-0.235
BBC3	0.418	0.259	0.194	-0.201
BBIP1	0.096	-0.168	0.698	0.397
BBOF1	0.166	-0.098	-0.245	-0.596
BBOX1	0.175	0.102	0.829	0.267
BBS1	0.204	0.263	0.144	-0.437
BBS10	-0.056	-0.261	-0.759	-0.211
BBS12	0.273	-0.07	-0.424	-0.323
BBS2	-0.127	-0.08	0.906	-0.902
BBS4	-0.063	-0.235	0.217	-0.385
BBS5	-0.789	-0.354	-0.474	0.831
BBS7	-0.617	-0.147	-0.187	0.174
BBS9	-0.048	-0.138	-1.735	0.353
BBX	0.017	-0.555	0.588	-0.459
BCAM	0.128	0.19	-0.419	0.887
BCAN	-0.228	-0.322	0.054	-1.335
BCAP29	-0.088	0.403	-0.752	-0.237
BCAP31	-0.117	-0.166	-1.325	0.15
BCAR1	0.423	0.229	-0.32	0.075
BCAR3	0.541	0.239	-0.482	-1.309
BCAS1	-0.017	-0.247	-0.7	-0.705
BCAS2	-3.271	-3.263	-2.723	-3.195
BCAS3	-0.349	-0.025	-1.326	0.026
BCAS4	0.1	0.056	0.064	0.261
BCAT1	-0.106	-0.35	0.027	-1.056
BCAT2	0.379	0.194	0.025	0.594
BCCIP	-2.69	-2.682	-2.276	-3.176
BCDIN3D	0.128	0.446	0.61	-0.346
BCHE	-0.073	0.01	-0.197	0.702
BCKDHA	0.145	-0.321	-0.609	0.206
BCKDHB	-0.369	0.148	-0.208	-0.148
BCKDK	0.045	0.242	0.177	-0.374
BCL10	0.186	0.07	-0.106	0.601
BCL11A	0.107	0.358	-0.133	-0.606
BCL11B	0.376	0.232	0.599	0.567
BCL2	0.793	0.321	0.075	1.204
BCL2A1	0.699	0.097	0.156	0.047
BCL2L1	-0.941	-1.655	-0.473	-0.106
BCL2L10	0.434	0.086	0.67	0.596
BCL2L11	0.145	0.115	0.552	0.741
BCL2L12	-0.205	-0.13	-0.126	-0.673
BCL2L13	-1.351	0.016	-0.232	-0.347
BCL2L14	-0.24	0.105	0.113	-0.056
BCL2L15	-0.143	0.283	0.664	0.002
BCL2L2	0.776	0.391	0.61	1.037
BCL2L2-PABPN1	-0.67	0.16	-0.318	-0.271
BCL3	-0.708	-0.199	-0.495	-0.621
BCL6	0.238	0.092	-0.054	0.031
BCL6B	0.477	0.338	-0.005	0.493
BCL7A	0.041	-0.063	-0.03	0.055
BCL7B	-0.588	-0.222	-0.616	-0.907
BCL7C	0.149	0.251	0.829	0.239
BCL9	-0.165	0.081	0.143	-0.556
BCL9L	-0.116	-0.659	0.27	-0.437
BCLAF1	-0.766	-1.077	-1.329	-1.089
BCLAF3	0.523	-0.302	0.075	0.539
BCO1	-0.478	-0.437	0.016	-0.298
BCO2	0.141	-0.138	0.102	-0.504
BCOR	-0.096	0.243	0.449	0.978
BCORL1	0.627	0.357	0.3	-0.311
BCR	-0.658	0.306	-0.071	0.367
BCS1L	-0.26	0.105	-1.613	-1.826
BDH1	-0.003	0.207	-0.692	0.607
BDH2	0.198	0.007	0.864	0.413
BDKRB1	0.383	-0.386	0.332	-0.214
BDKRB2	0.372	0.387	0.18	1.153
BDNF	0.238	0.227	0.477	-0.099
BDP1	-2.992	-2.095	-2.869	-3.099
BEAN1	0.068	0.306	0.082	-0.074
BECN1	-2.057	-2.088	-3.17	-3.355
BECN2	0.364	-0.163	0.608	-0.491
BEGAIN	0.105	0.136	0.8	0.03
BEND2	0.359	0.277	-0.329	0.202
BEND3	0.407	0.323	0.387	-0.341
BEND4	0.092	0.173	0.542	0.617
BEND5	0.162	0.238	-0.56	-0.409
BEND6	-0.279	-0.384	-0.344	-0.481
BEND7	0.194	0.284	-0.21	0.696
BEST1	0.271	0.303	0.314	0.519
BEST2	-0.033	0.353	-0.051	-0.202
BEST3	-0.186	-0.312	0.995	-0.746
BEST4	-0.09	0.084	-0.174	0.285
BET1	-0.042	-0.099	-0.389	-0.62
BET1L	0.021	-0.432	-0.019	-0.224
BEX1	0.26	0.1	-0.038	0.316
BEX2	0.495	0.027	0.492	0.3
BEX3	-2.212	-0.71	-3.081	-2.756
BEX4	0.65	0.455	0.538	1.266
BEX5	1.067	0.15	0.563	0.626
BFAR	0.722	0.317	0.374	-0.619
BFSP1	-0.574	-0.572	0.576	0.539
BFSP2	0.302	0.132	-0.027	-0.33
BGLAP	0.792	0.416	0.46	0.067
BGN	0.416	0.374	0.269	0.558
BHLHA15	0.3	0.136	-0.045	0.253
BHLHA9	1.016	0.208	0.329	0.862
BHLHB9	0.796	0.212
BHLHE22	0.686	0.552	0.545	0.618
BHLHE23	0.614	0.487	0.165	0.374
BHLHE40	0.294	0.218	-0.47	0.601
BHLHE41	0.196	0.368	0.936	-0.191
BHMG1	0.073	0.285	0.36	0.581
BHMT	-0.727	-0.479	0.016	-0.472
BHMT2	-0.415	0.268	-0.201	-0.118
BICC1	-0.825	-0.852	-0.929	-0.21
BICD1	-0.674	-0.415	0.173	-0.777
BICD2	0.156	0.228	0.066	-0.163
BICDL1	0.073	0.167	-0.23	0.776
BICDL2	0.077	-0.391	-0.588	-0.126
BICRA	0.365	0.362	0.322	0.546
BICRAL	-0.802	0.288	0.408	-0.353
BID	-0.687	0.3	0.386	0.458
BIK	-0.1	-0.273	0.798	-0.526
BIN1	0.644	0.151	0.835	0.492
BIN2	-0.224	0.274	0.037	-1.529
BIN3	0.02	0.157	-0.021	-0.084
BIRC2	0.014	0.164	0.751	-0.988
BIRC3	0.455	0.323	0.33	-0.876
BIRC5	-0.683	-0.208	-2.061	-1.396
BIRC6	-0.44	-0.393	-0.823	-1.47
BIRC7	0.782	0.264	0.389	0.509
BIVM	0.437	0.044	-0.615	0.207
BIVM-ERCC5	-0.015	-0.125	-1.169	-0.893
BLCAP	0.183	0.074	0.629	0.221
BLID	0.924	0.252	0.409	-1.617
BLK	0.608	0.012	0.232	0.397
BLM	-1.194	-1.342	-1.891	-2.268
BLMH	-0.303	0.029	0.494	-0.004
BLNK	-0.311	-0.336	-0.077	-0.507
BLOC1S1	0.197	0.125	0.45	-0.351
BLOC1S2	0.294	0.182	0.777	-0.217
BLOC1S3	0.373	0.246	-0.008	0.336
BLOC1S4	0.438	0.447	-0.58	0.512
BLOC1S5	-0.217	-0.11	-0.451	-0.058
BLOC1S6	0.284	0.365	0.895	-0.189
BLVRA	-0.7	-0.222	-0.592	-0.446
BLVRB	0.272	0.072	0.523	-0.354
BLZF1	-0.235	0.095	-0.035	-0.569
BMERB1	0.353	0.149	0.766	0.558
BMF	0.189	0.208	0.648	0.364
BMI1	0.365	0.279	1.053	0.064
BMP1	0.199	0.015	0.514	0.616
BMP10	0.275	-0.483	-0.19	-0.332
BMP15	-0.151	0.421	-0.067	0.13
BMP2	0.377	0.049	0.514	0.786
BMP2K	0.296	-0.143	-0.366	-0.047
BMP3	-0.136	-0.164	-0.004	0.554
BMP4	0.191	0.299	0.649	0.737
BMP5	0.45	0.478	-0.014	0.625
BMP6	-0.526	0.248	0.446	-0.184
BMP7	0.1	0.194	-0.392	-0.468
BMP8A	-0.859	0.492	-0.192	-0.09
BMP8B	-0.66	0.316	0.169	0.839
BMPER	0.43	0.244	-0.421	0.882
BMPR1A	-0.212	-0.41	-0.314	-0.841
BMPR1B	-0.127	-0.198	-0.865	-0.9
BMPR2	-0.041	-0.064	-0.331	-0.55
BMS1	-2.47	-1.656	-2.391	-2.552
BMT2	-0.679	-0.245	-0.092	-0.543
BMX	0.708	0.205	0.445	0.721
BNC1	-0.062	-0.03	-0.23	-0.269
BNC2	0.496	0.037	0.142	-0.755
BNIP1	-2.194	-1.813	-2.532	-3.041
BNIP2	0.692	0.375	0.324	-0.366
BNIP3	0.455	0.014	0.167	0.276
BNIP3L	0.348	-0.002	0.397	0.18
BNIP5	-0.694	0.035	0.273	0.035
BNIPL	-1.357	-1.024	0.003	-2.275
BOC	-0.414	0.096	2.162	-0.824
BOD1	0.415	0.248	-0.011	0.512
BOD1L1	-1.015	-1.022	-0.8	-2.198
BOD1L2	0.44	0.358	0.687	1.671
BOK	0.587	0.339	0.465	0.768
BOLA1	0.02	0.342	-0.038	0.249
BOLA2	0.418	0.375	-0.691	0.088
BOLA2-SMG1P6	-0.846	-0.337	-0.839	-1.567
BOLA2B	-0.319	-0.587	-1.181	-1.755
BOLA3	-0.958	0.017	0.111	-0.535
BOLL	-0.264	-0.869	-0.771	-0.446
BOP1	-2.707	-1.77	-2.387	-2.425
BORA	-3.63	-2.762	-3.445	-2.744
BORCS5	0.16	0.193	0.381	-0.546
BORCS6	0.18	0.378	0.641	-0.546
BORCS7	-0.166	0.021	0.309	0.213
BORCS8	0.936	0.542	0.716	0.685
BORCS8-MEF2B	-0.102	0.077	-0.523	-0.229
BPGM	0.27	-0.136	-0.439	0.481
BPHL	-0.009	0.056	-0.505	0.555
BPI	-0.172	0.223	0.121	0.104
BPIFA1	0.234	-0.16	0.404	0.239
BPIFA2	-0.051	-0.112	0.112	0.661
BPIFA3	-0.102	0.168	-0.524	0.536
BPIFB1	-0.06	-0.386	-0.716	-0.634
BPIFB2	-0.537	-0.024	-0.286	0.362
BPIFB3	0.031	-0.108	-0.368	-0.494
BPIFB4	0.1	-0.076	-0.402	-0.186
BPIFB6	-0.008	-0.405	-0.161	-0.252
BPIFC	0.067	0.278	0.127	0.318
BPNT1	-0.795	-0.217	-0.297	-1.366
BPNT2	0.614	0.254	0.653	0.344
BPTF	-2.262	-2.252	-1.889	-2.469
BPY2C	0.845	0.349
BRAF	-0.572	0.071	0.048	-1.766
BRAP	-0.331	-2.058	-2.399	-0.48
BRAT1	0.308	-0.216	-0.772	-0.979
BRCA1	-1.566	-2.28	-1.854	-3.124
BRCA2	-2.07	-2.478	-3.064	-2.949
BRCC3	0.427	0.27	-1.257	0.856
BRD1	0.426	-0.552	-0.524	-0.033
BRD2	-0.602	-0.604	-0.588	-2.426
BRD3	0.317	-0.18	-0.462	0
BRD3OS	0.4	0.017	1.03	0.584
BRD4	-1.625	-0.615	-1.837	-1.516
BRD7	-0.371	0.313	0.753	-0.585
BRD8	-1.375	-0.759	-1.8	-2.051
BRD9	0.318	0.464	0.582	-0.439
BRDT	-0.586	-0.048	0.283	-0.006
BRF1	-3.158	-2.512	-3.165	-2.911
BRF2	-2.021	-1.208	-2.524	-2.527
BRI3	0.182	0.146	0.186	-1.061
BRI3BP	0.014	-0.034	-0.22	-0.285
BRICD5	0.435	0.201	1.398	-0.117
BRINP1	0.872	0.168	0.137	0.721
BRINP2	0.818	0.244	0.676	-0.14
BRINP3	-0.86	0.05	0.273	-1.411
BRIP1	-1.109	-0.69	-2.09	-1.715
BRIX1	-3.562	-1.604	-2.602	-2.799
BRK1	0.051	-0.663	-1.098	-1.798
BRMS1	0.607	0.438	0.306	1.073
BRMS1L	0.129	-0.071	-0.073	0.141
BROX	-0.271	-0.258	0.089	-0.911
BRPF1	0.166	-0.121	-0.68	-1.316
BRPF3	-0.357	0.211	0.763	0.319
BRS3	0.444	-0.094	0.316	0.455
BRSK1	-0.526	-0.244	0.031	-0.86
BRSK2	0.337	0.3	-0.183	0.844
BRWD1	-0.196	-0.046	-0.631	0.264
BRWD3	0.558	0.08	-0.242	0.387
BSCL2	-0.553	-0.028	-0.08	-0.885
BSDC1	-0.648	-0.018	0.355	-0.212
BSG	0.616	0.294	0.738	1.203
BSN	-0.36	-0.03	-0.938	-1.473
BSND	0.066	0.132	0.069	0.013
BSPH1	0.086	0.132	-0.766	0.67
BSPRY	0.315	0.316	-0.064	1.032
BST1	0.63	0.393	0.54	0.301
BST2	0.343	0.106	0.455	0.401
BSX	0.278	0.179	0.114	0.715
BTAF1	-0.544	-0.215	-0.744	-0.541
BTBD1	0.36	-0.288	-0.444	0.118
BTBD10	0.209	-0.456	0.145	0.173
BTBD11	0.311	0.125	-0.19	-0.726
BTBD16	0.069	-0.031	-1.005	0.065
BTBD17	0.958	0.429	0.602	1.386
BTBD18	0.061	-0.317	1.049	0.085
BTBD19	-0.204	0.246	0.278	0.199
BTBD2	0.112	0.295	0.525	-0.599
BTBD3	-0.56	-0.441	-0.875	-0.872
BTBD6	0.548	0.13	-0.017	-0.007
BTBD7	0.339	-0.043	-0.308	0.688
BTBD8	-0.215	0.241	-0.089	0.295
BTBD9	-0.565	-0.112	-0.231	0.839
BTC	0.17	0.19	0.375	0.136
BTD	0.315	0.098	0.321	0.196
BTF3	-3.165	-3.012	-3.282	-3.851
BTF3L4	0.225	0.228	0.82	-0.293
BTG1	-0.119	-0.207	-0.011	0.477
BTG2	0.047	0.452	0.186	0.207
BTG3	0.443	-0.01	0.879	0.695
BTG4	-0.102	0.011	-0.35	0.364
BTK	0.371	0.117	-0.016	0.102
BTLA	0.399	0.995	0.075	0.039
BTN1A1	0.301	0.211	0.543	1.795
BTN2A1	-0.335	0.299	-0.12	-0.219
BTN2A2	-0.472	-0.116	0.161	1.012
BTN3A1	-0.2	0.223	0.02	0.302
BTN3A2	0.551	0.164	0.151	0.326
BTN3A3	-0.112	0.22	-0.055	0.197
BTNL10	0.202	0.088	-0.067	0.27
BTNL2	-0.395	0.318	0.483	0.279
BTNL3	0.966	-0.038	-0.231	-0.319
BTNL8	0.043	-0.447	-0.525	-0.392
BTNL9	-0.013	0.163	-0.6	0.281
BTRC	-0.241	-0.287	-0.112	-0.056
BUB1	-2.158	-1.38	-2.745	-3.136
BUB1B	-1.667	-2.35	-3.123	-3.05
BUB3	-4.5	-2.162	-2.46	-3.078
BUD13	-1.338	-1.464	-2.509	-2.501
BUD23	-2.407	-1.393	-2.334	-2.877
BUD31	-3.18	-1.408	-2.755	-2.293
BVES	-0.402	-0.158	-0.189	0.076
BYSL	-3.311	-2.048	-2.998	-3.014
BZW1	-0.13	-0.114	0.024	-0.399
BZW2	-0.047	-0.082	-0.295	-0.422
C10orf105	0.149	0.501	0.162	0.029
C10orf120	0.47	-0.166	0.348	0.101
C10orf143	0.451	0.45	0.609	0.732
C10orf53	-0.576	0.273	0.333	0.463
C10orf62	0.116	-0.075	-0.453	0.179
C10orf67	-0.017	-0.121	-0.065	0.012
C10orf71	-0.605	0.178	-0.882	0.406
C10orf82	0.132	0.32	0.165	0.432
C10orf88	0.05	0.252	0.183	-0.327
C10orf90	0.37	0.24	-0.196	-0.273
C10orf95	0.645	0.108	0.098	0.493
C10orf99	0.738	0.246	1.071	1.035
C11orf1	0.297	0.001	-0.048	-0.007
C11orf16	0.538	-0.299	0.231	0.033
C11orf21	0.211	-0.278	0.446	-0.172
C11orf24	-0.032	-0.055	0.327	-0.115
C11orf42	0.712	0.195	-0.198	1.28
C11orf45	0.168	0.113	0.05	-0.309
C11orf49	-0.356	-0.489	-0.196	-0.885
C11orf52	0.485	0.073	1.27	0.502
C11orf53	0.374	0.024	-0.308	0.881
C11orf54	-0.229	0.403	0.714	-0.235
C11orf58	0.247	-0.187	-0.343	0.001
C11orf65	0.226	-0.231	0.157	0.259
C11orf68	0.284	0.232	-0.264	-0.72
C11orf71	0.325	0.173	0.03	0.425
C11orf80	0.213	-0.172	0.525	-0.368
C11orf86	0.621	0.448	0.347	0.14
C11orf87	0.952	0.392	0.022	1.308
C11orf91	0.344	0.079	-0.017	0.502
C11orf94	0.739	0.363	0.003	0.762
C11orf95	-0.031	0.251	0.221	-0.46
C11orf96	0.644	0.297	0.049	0.329
C11orf97	0.142	0.135	-0.15	-0.183
C11orf98	0.502	1.022	0.422	-0.405
C12orf29	-0.258	-0.423	1.421	-0.373
C12orf4	0.44	-0.007	0.047	0.505
C12orf40	-0.287	-0.507	-0.474	-1.08
C12orf42	-0.541	0.208	-0.254	-0.187
C12orf43	-0.026	-0.01	0.076	-0.091
C12orf45	-2.936	-1.264	-2.445	-2.932
C12orf50	-0.18	-0.018	-0.481	-0.577
C12orf54	-0.725	-0.306	-0.445	-0.478
C12orf56	-0.186	-1.594	-0.713	0
C12orf57	0.03	0.288	0.097	-0.769
C12orf60	0.24	0.253	0.157	0.572
C12orf65	-0.45	-0.025	0.557	-0.573
C12orf66	-0.027	0.117	-0.468	-0.555
C12orf71	0.166	0.228	0.904	0.333
C12orf73	0.267	0.266	0.84	0.291
C12orf75	-0.001	0.26	0.694	-0.123
C12orf76	-0.318	-0.14	0.264	-0.289
C12orf77	0.047	0.327	0.345	0.087
C13orf42	0.546	0.378	0.064	0.469
C13orf46	0.448	0.501	-0.129	0.306
C14orf119	0.178	-0.037	0.392	0.302
C14orf132	-0.368	-0.197	-1.683	-1.191
C14orf180	0.318	-0.414	0.326	0.361
C14orf28	0.525	0.429	1.083	0.893
C14orf39	0.309	-0.018	0.263	-0.003
C14orf93	-0.088	0.122	-0.036	0.415
C15orf39	0.538	0.181	0.321	-0.342
C15orf40	0.636	0.239	0.201	0.654
C15orf48	-0.202	0.289	0.869	-0.276
C15orf61	0.472	0.141	-0.07	-0.11
C15orf62	0.275	-0.011	0.235	0.192
C15orf65	-0.763	-1.799	-3.497	-3.528
C16orf46	-0.339	-0.513	-0.575	-0.317
C16orf54	0.483	0.389	0.664	1.127
C16orf70	0.285	0.198	0.498	-0.67
C16orf71	-0.032	-1.01	0.106	-0.511
C16orf72	-0.54	-0.78	-2.848	-1.124
C16orf74	0.302	-1.84	0.582	1.928
C16orf78	0.52	0.035	0.746	0.468
C16orf82	0.661	0.031	0.607	0.769
C16orf86	0.252	0.193	-0.213	0.061
C16orf87	0.62	0.258	0.562	0.701
C16orf89	0.061	0.481	0.032	0.413
C16orf90	0.464	0.481	0.356	0.988
C16orf91	0.465	-0.002	0.136	-0.043
C16orf92	0.858	0.567	0.555	0.838
C16orf95	0.34	0.415	0.362	0.464
C16orf96	0.051	0.063	0.458	0.63
C17orf100	0.464	0.239	0.457	0.338
C17orf107	0.239	0.232	0.631	0.045
C17orf113	-0.374	-0.186	-0.346	-0.899
C17orf49	0.055	-0.139	0.283	-0.063
C17orf50	0.552	-0.613	-0.687	0.026
C17orf58	0.292	0.173	-1.259	-0.232
C17orf64	0.114	0.27	0.013	0.604
C17orf67	-0.052	-0.425	0.348	-0.26
C17orf75	-0.411	-0.344	-0.019	-0.836
C17orf77	-0.138	-0.312	-0.602	-0.088
C17orf78	-0.391	0.355	1.106	0.122
C17orf80	0.368	0.013	-1.335	-0.551
C17orf97	0.442	0.082	-0.288	0.246
C17orf98	0.362	0.137	0.173	-0.341
C17orf99	-0.415	-0.272	-0.684	-0.223
C18orf12	0.678	0.301	0.844	1.402
C18orf21	-1.47	-1.052	-3.503	-1.353
C18orf25	0.367	0.059	-1.449	0.465
C18orf32	1.012	0.209	0.929	0.98
C18orf54	0.478	0.143	-0.052	0.517
C18orf63	0.194	-0.292	-0.164	-0.054
C19orf12	-0.314	-0.404	-0.104	-0.305
C19orf18	-0.215	-0.634	-0.07	-0.271
C19orf25	-0.202	0.261	-0.319	-1.124
C19orf33	0.148	0.067	0.627	0.099
C19orf38	-0.422	-0.122	0.32	-0.989
C19orf44	-0.128	-0.031	-0.704	0.186
C19orf47	-0.309	-0.153	-0.219	-0.046
C19orf48	0.839	0.61	0.659	0.52
C19orf53	-0.932	-2.223	-2.827	-2.24
C19orf54	0.105	-0.239	-0.461	-0.595
C19orf57	0.171	0.475	-0.572	-0.669
C19orf67	-0.792	-0.073	-0.795	-1.417
C19orf71	-0.132	0.25	-0.563	0.01
C19orf73	-0.201	-0.101	-0.279	-0.288
C19orf81	-0.122	0.028	-0.052	-0.395
C19orf84	0.263	0.395	0.965	0.929
C1D	-2.409	-2.419	-2.176	-2.586
C1GALT1	0.546	0.048	0.811	1.559
C1GALT1C1	0.898	-0.265	0.965	0.613
C1GALT1C1L	0.081	0.09	0.444	0.165
C1QA	-0.029	0.192	0.173	-0.066
C1QB	0.859	0.261	0.01	0.379
C1QBP	-1.001	-0.554	0.104	-1.123
C1QC	0.349	0.251	-0.252	0.175
C1QL1	0.702	0.503	0.479	1.349
C1QL2	0.619	0.438	0.167	0.756
C1QL3	0.464	0.12	0.719	0.802
C1QL4	0.105	0.315	-0.15	0.426
C1QTNF1	0.325	0.441	-0.286	0.891
C1QTNF12	0.012	-0.053	1.143	0.59
C1QTNF2	0.678	0.46	0.454	1.852
C1QTNF3	0.047	-0.222	0.729	-0.15
C1QTNF4	0.816	0.309	0.18	1.406
C1QTNF5	0.3	0.569	0.355	1.17
C1QTNF6	0.552	0.397	0.873	1.188
C1QTNF7	0.252	0.083	0.395	-0.495
C1QTNF8	0.297	0.082	-0.819	0.381
C1QTNF9	0.145	0.279	0.008	-0.633
C1QTNF9B	0.184	0.242	0.163	-0.428
C1R	0.324	0.303	0.79	0.428
C1RL	0.534	0.311	0.651	0.465
C1S	-0.063	-0.327	-0.391	-0.139
C1orf100	-0.176	-0.022	-0.074	-0.208
C1orf105	0.512	0.487	0.863	0.633
C1orf109	-1.077	-0.61	-3.007	-2.143
C1orf112	-0.133	-0.261	-0.093	-1.672
C1orf115	0.816	0.382	0.28	0.936
C1orf116	0.001	-0.005	0.569	-0.681
C1orf122	0.642	0.487	0.415	0.961
C1orf127	-0.233	-0.025	-0.43	-0.942
C1orf131	-2.328	-1.894	-3.519	-2.618
C1orf141	0.474	0.215	-0.22	-0.298
C1orf146	0.237	0.171	0.613	-0.534
C1orf158	-0.136	-0.187	-0.606	0.013
C1orf159	0.08	0.16	0.513	-0.343
C1orf162	-0.557	-0.053	0.049	-0.317
C1orf167	0.168	0.289	0.345	0.593
C1orf174	0.312	0.098	-0.174	0.602
C1orf185	-0.475	-0.056	0.079	-0.443
C1orf189	0.076	0.087	0.451	0.338
C1orf194	-0.676	-0.22	0.227	-0.591
C1orf198	0.355	0.114	-0.312	0.54
C1orf21	-0.052	0.211	0.879	-0.313
C1orf210	0.235	0.246	0.349	0.989
C1orf216	-0.879	-0.138	0.432	0.183
C1orf226	0.42	0.232	0.525	0.165
C1orf232	0.635	0.486	1.042	0.684
C1orf35	0.116	0.276	-0.382	0.606
C1orf43	-1.034	0.293	-0.549	-1.21
C1orf50	-0.102	-0.109	-0.238	-0.583
C1orf52	0.328	0.439	0.069	0.815
C1orf53	0.137	0.044	-0.249	-0.845
C1orf54	-0.462	0.272	0.323	-0.313
C1orf56	-1.009	-0.248	-0.493	-1.341
C1orf68	0.451	0.385	-0.078	0.079
C1orf74	0.07	0.098	-0.37	0.025
C1orf87	-0.219	0.162	0.074	-0.352
C1orf94	0	0.02	0.239	0.466
C2	-0.638	0.272	-0.142	0.168
C20orf141	0.182	0.182	-0.192	-0.413
C20orf144	0.332	0.096	0.289	0.639
C20orf173	0.102	-0.092	-0.311	-0.555
C20orf194	-0.75	-0.393	0.111	-0.325
C20orf202	0.496	0.03	0.5	0.227
C20orf203	0.537	0.45	0.918	0.798
C20orf204	0.378	0.198	0.069	0.522
C20orf27	-0.037	0.092	0.234	0.455
C20orf85	0.377	0.398	0.335	0.564
C20orf96	0.247	-0.272	0.32	-0.138
C21orf58	0.512	0.468	0.011	1.009
C21orf62	0.042	0.486	0.04	1.131
C21orf91	0.719	-0.182	0.459	0.131
C22orf15	-0.118	0.003	-0.24	-0.066
C22orf23	-0.321	0.681	0.239	-0.596
C22orf24	-0.396	0.225	0.334	-0.212
C22orf31	-0.103	-0.258	-0.162	-0.017
C22orf34	0.546	0.536	1.132	0.845
C22orf39	-1.31	-2.422	-0.278	0.151
C22orf42	-0.435	-0.193	0.286	0.512
C2CD2	0.122	0.354	0.347	0.542
C2CD2L	0.633	0.057	-0.22	-0.427
C2CD3	-0.387	0.041	-0.018	-0.5
C2CD4A	0.664	0.453	0.181	1.113
C2CD4B	0.691	0.21	0.377	0.991
C2CD4C	0.494	0.416	-0.106	0.541
C2CD4D	0.708	0.548	0.287	1.298
C2CD5	0.181	0.003	0.019	-0.269
C2CD6	0.541	-0.403	0.051	0.491
C2orf15	-0.055	0.146	0.59	1.036
C2orf16	0.389	-0.016	0.288	-0.186
C2orf42	-0.254	-0.713	-0.242	-1.131
C2orf49	-0.563	-1.593	-1.686	-1.492
C2orf50	0.311	0.602	0.367	0.418
C2orf66	-1.473	-1.18	-3.316	-3.276
C2orf68	0.517	0.174	0.104	0.095
C2orf69	0.2	0.286	0.793	1.216
C2orf72	0.8	0.403	-0.436	0.783
C2orf73	-0.342	-0.175	-0.348	-0.879
C2orf74	-0.158	-0.057	0.515	-0.171
C2orf76	-0.502	-0.332	-0.419	-0.09
C2orf78	-1.141	-0.481	0.418	-1.113
C2orf80	-0.51	-0.431	-0.192	0.293
C2orf81	0.057	-0.092	0.141	0.057
C2orf83	0.141	0.417	0.139	0.805
C2orf88	0.025	0.001	0.876	-0.147
C2orf92	-0.733	0.093	-0.029	-0.005
C3	-0.042	0.16	-0.936	-0.08
C3AR1	0.216	-0.08	0.696	0.298
C3orf14	0.202	0.049	0.096	0.093
C3orf18	0.333	0.214	-0.015	0.813
C3orf20	0.476	0.042	-0.183	-0.708
C3orf22	0.223	0.268	0.577	0.604
C3orf33	-0.463	-0.093	0.472	0.744
C3orf35	0.989	0.285	2.47	0.697
C3orf38	0.184	-0.214	-2.236	-2.047
C3orf49	0.213	-0.593	-0.098	-1.448
C3orf52	0.722	0.498	0.173	0.335
C3orf56	0.41	0.105	0.024	0.013
C3orf62	-0.002	0.245	0.265	-0.023
C3orf70	0.56	0.132	0.611	0.682
C3orf80	0.536	0.307	0.358	0.859
C3orf84	0.446	0.478	0.081	0.063
C3orf85	0.551	-0.017	0.737	0.412
C3orf86	0.313	0.55	0.778	-0.102
C4A	-0.898	0.212	0.118	-0.109
C4B	-1.036	0.262	-0.281	-0.196
C4BPA	-0.117	-0.453	-0.414	-0.898
C4BPB	-0.109	-0.078	0.218	-0.81
C4orf17	-0.124	0.47	0.814	0.534
C4orf19	0.483	-0.02	0.127	-0.126
C4orf3	0.597	0.297	0.697	0.396
C4orf33	0.436	0.131	0.512	0.297
C4orf36	-0.889	-1.252	-3.146	-3.462
C4orf45	0.013	-0.155	-0.615	-0.084
C4orf46	0.077	-0.204	-0.062	-0.166
C4orf47	0.409	0.014	-0.857	-0.416
C4orf48	0.414	0.367	0.677	1.325
C4orf50	0.116	0.374	0.08	-0.37
C4orf51	-0.364	-0.288	-0.092	-0.466
C4orf54	-0.122	0.164	-0.23	-0.114
C5	-0.081	-0.106	-0.445	-1.55
C5AR1	-0.475	-0.668	0.04	-0.138
C5AR2	0.7	0.368	0.849	0.972
C5orf15	-0.381	-0.136	-0.476	-0.903
C5orf22	-0.06	0.099	-0.044	-0.391
C5orf24	-0.312	0.053	-0.024	-0.797
C5orf34	0.005	-0.282	0.434	-0.16
C5orf38	0.579	0.37	0.071	0.703
C5orf46	-0.146	-1.345	0.289	0.159
[truncated: 22,609 more rows]
