# Supplementary material for: Efficient gene knockout and genetic interaction screening using the in4mer CRISPR/Cas12a multiplex knockout platform
Source: Nat Commun. 2024 Apr 27;15:3577. doi: 10.1038/s41467-024-47795-3 (PMC11055879; doi:10.1038/s41467-024-47795-3)
Supplement: Supplementary file 11 — Supplementary Data 8 [file 41467_2024_47795_MOESM11_ESM.xlsx]

## Sheet: Supplementary Data 8
GENE	sumZ	numObs	normZ	pval_synth	rank_synth	fdr_synth	pval_supp	rank_supp	fdr_supp
ARAF_RAF1	-29.57	4	-10.99	2.23e-28	1	5.48e-24	1	24549	1
BRAF_RAF1	-28.61	4	-10.63	1.14e-26	2	1.4e-22	1	24548	1
RAF1	-25.34	4	-9.39	2.97e-21	3	2.43e-17	1	24547	1
INSIG1_INSIG2	-24.73	4	-9.16	2.53e-20	4	1.55e-16	1	24546	1
TRAF7	-24.36	4	-9.02	9.13e-20	5	3.9e-16	1	24545	1
ITGB5	-24.35	4	-9.02	9.52e-20	6	3.9e-16	1	24544	1
MAPK1	-24.24	4	-8.98	1.39e-19	7	4.89e-16	1	24543	1
SHOC2	-24.07	4	-8.91	2.48e-19	8	7.6e-16	1	24542	1
ITGB1_ITGB5	-23.04	4	-8.52	7.72e-18	9	2.11e-14	1	24541	1
NRAS	-22.23	4	-8.22	1.05e-16	10	2.57e-13	1	24540	1
SSR3	-20.98	4	-7.75	4.65e-15	11	1.04e-11	1	24539	1
ARAF_BRAF_RAF1	-19.28	4	-7.1	6.05e-13	12	1.24e-09	1	24538	1
HRAS	-19.05	4	-7.02	1.1e-12	13	2.08e-09	1	24537	1
EIF1	-18.74	4	-6.9	2.58e-12	14	4.53e-09	1	24536	1
FNDC3B	-18.12	4	-6.67	1.28e-11	15	2.1e-08	1	24535	1
PTPN11	-18.04	4	-6.64	1.57e-11	16	2.41e-08	1	24534	1
ATP5F1A	-17.79	4	-6.54	2.98e-11	17	4.23e-08	1	24533	1
TRAM1_TRAM2	-17.78	4	-6.54	3.1e-11	18	4.23e-08	1	24532	1
TBX3	-17.35	4	-6.38	9.03e-11	19	1.17e-07	1	24531	1
INSIG1	-17.08	4	-6.28	1.72e-10	20	2.11e-07	1	24530	1
YPEL5	-17.02	4	-6.25	2.02e-10	21	2.36e-07	1	24529	1
ARAF_BRAF	-16.84	4	-6.19	3.07e-10	22	3.43e-07	1	24528	1
ITGB5_ITGB8	-16.44	4	-6.04	7.85e-10	23	8.38e-07	1	24527	1
ORMDL1_ORMDL2_ORMDL3	-16.37	4	-6.01	9.42e-10	24	9.64e-07	1	24526	1
SSR1	-15.95	4	-5.85	2.42e-09	25	2.38e-06	1	24525	1
CBLL1	-15.66	4	-5.74	4.69e-09	26	4.43e-06	1	24524	1
GLCE	-15.56	4	-5.7	5.93e-09	27	5.39e-06	1	24523	1
HRAS_NRAS	-15.49	4	-5.68	6.9e-09	28	6.05e-06	1	24522	1
SSR2	-15.13	4	-5.54	1.49e-08	29	1.27e-05	1	24521	1
FASN	-15.09	4	-5.52	1.65e-08	30	1.35e-05	1	24520	1
EEF1E1	-14.95	4	-5.47	2.19e-08	31	1.69e-05	1	24519	1
FOS_FOSL1	-14.95	4	-5.47	2.2e-08	32	1.69e-05	1	24518	1
MAP3K2_MAP3K3	-14.86	4	-5.44	2.66e-08	33	1.93e-05	1	24517	1
PTPN11_PTPN6	-14.86	4	-5.44	2.67e-08	34	1.93e-05	1	24516	1
JUN	-14.82	4	-5.42	2.92e-08	35	2.05e-05	1	24515	1
BRAF	-14.64	4	-5.36	4.24e-08	36	2.89e-05	1	24514	1
EXT2	-14.45	4	-5.28	6.34e-08	37	4.13e-05	1	24513	1
B3GALT6	-14.44	4	-5.28	6.4e-08	38	4.13e-05	1	24512	1
ATP5F1B	-14.31	4	-5.23	8.44e-08	39	5.28e-05	1	24511	1
ORMDL1_ORMDL3	-14.3	4	-5.23	8.61e-08	40	5.28e-05	1	24510	1
SOS1_SOS2	-14.14	4	-5.17	1.19e-07	41	7.13e-05	1	24509	1
EXTL3	-14.1	4	-5.15	1.28e-07	42	7.45e-05	1	24508	1
EXT1_EXT2	-14.08	4	-5.14	1.35e-07	43	7.68e-05	1	24507	1
USP20_USP33	-13.98	4	-5.11	1.62e-07	44	9.01e-05	1	24506	1
EGFR_ERBB2	-13.81	4	-5.04	2.27e-07	45	0.000124	1	24505	1
PAPSS1	-13.78	4	-5.03	2.41e-07	46	0.000129	1	24504	1
USB1	-13.45	4	-4.91	4.6e-07	47	0.00024	1	24503	1
HSPA8	-13.37	4	-4.88	5.33e-07	48	0.000272	1	24502	1
SGPP1	-13.33	4	-4.86	5.76e-07	49	0.000289	1	24501	1
MAP3K4	-13.28	4	-4.84	6.42e-07	50	0.000315	1	24500	1
ORMDL1_ORMDL2	-13.2	4	-4.81	7.43e-07	51	0.000358	1	24499	1
FOSL1	-13.13	4	-4.79	8.52e-07	52	0.0004	1	24498	1
FBXW7	-13.12	4	-4.78	8.63e-07	53	0.0004	1	24497	1
EXT2_EXTL3	-13.08	4	-4.77	9.28e-07	54	0.000422	1	24496	1
STIP1	-13.07	4	-4.76	9.45e-07	55	0.000422	1	24495	1
ELAVL1	-13.05	4	-4.76	9.89e-07	56	0.000434	1	24494	1
PDCL	-13.02	4	-4.75	1.04e-06	57	0.000449	1	24493	1
HS2ST1	-12.89	4	-4.7	1.32e-06	58	0.000559	1	24492	1
SMAD4	-12.75	4	-4.65	1.7e-06	59	0.000706	1	24491	1
GADD45A_GADD45B	-12.62	4	-4.59	2.18e-06	60	0.000892	1	24490	1
EXT1	-12.6	4	-4.59	2.26e-06	61	0.000896	1	24489	1
ACVR1_BMPR1A	-12.6	4	-4.59	2.26e-06	62	0.000896	1	24488	1
PAPSS1_PAPSS2	-12.54	4	-4.56	2.5e-06	63	0.000974	1	24487	1
ALG6	-12.33	4	-4.49	3.62e-06	64	0.00139	1	24486	1
GID8	-12.32	4	-4.48	3.69e-06	65	0.00139	1	24485	1
RAB20_RAB7A	-12.24	4	-4.45	4.25e-06	66	0.00158	1	24484	1
EXT1_EXT2_EXTL3	-12.16	4	-4.42	4.9e-06	67	0.00179	1	24483	1
FOSL1_FOSL2	-12.06	4	-4.38	5.86e-06	68	0.00212	1	24482	1
NDST1_NDST2	-11.93	4	-4.34	7.26e-06	69	0.00254	1	24481	1
FNDC3A_FNDC3B	-11.93	4	-4.33	7.34e-06	70	0.00254	1	24480	1
RANBP10_RANBP9	-11.93	4	-4.33	7.36e-06	71	0.00254	1	24479	1
GRB2	-11.71	4	-4.25	1.06e-05	72	0.00361	1	24478	1
PIGW	-11.57	4	-4.2	1.34e-05	73	0.00449	1	24477	1
SPCS1	-11.5	4	-4.17	1.51e-05	74	0.005	1	24476	1
ALG5	-11.47	4	-4.16	1.57e-05	75	0.00515	1	24475	1
ITGB1_ITGB5_ITGB8	-11.45	4	-4.15	1.65e-05	76	0.00533	1	24474	1
UBE2H	-11.42	4	-4.14	1.72e-05	77	0.0055	1	24473	1
ALG8	-11.3	4	-4.1	2.1e-05	78	0.00661	1	24472	1
TMEM242	-11.25	4	-4.08	2.28e-05	79	0.00709	1	24471	1
PDS5A	-11.15	4	-4.04	2.67e-05	80	0.0082	1	24470	1
P4HB_PDIA3	-11.11	4	-4.03	2.84e-05	81	0.0086	1	24469	1
OST4	-11.08	4	-4.01	2.99e-05	82	0.00894	1	24468	1
JMJD1C_KDM3B	-11.06	4	-4.01	3.06e-05	83	0.00903	1	24467	1
MAP3K2	-11.05	4	-4	3.11e-05	84	0.00903	1	24466	1
PIK3CA_PIK3CB	-11.05	4	-4	3.13e-05	85	0.00903	1	24465	1
ATP5ME	-11.02	4	-3.99	3.29e-05	86	0.0094	1	24464	1
BMPR1A	-10.94	4	-3.96	3.7e-05	87	0.0103	1	24463	1
MAEA	-10.94	4	-3.96	3.71e-05	88	0.0103	1	24462	1
PRMT7	-10.91	4	-3.95	3.9e-05	89	0.0108	1	24461	1
MAP2K4_MAP2K5	-10.87	4	-3.93	4.16e-05	90	0.0113	1	24460	1
BZW1_BZW2	-10.86	4	-3.93	4.2e-05	91	0.0113	1	24459	1
HLCS	-10.78	4	-3.9	4.82e-05	92	0.0129	1	24458	1
RRAGA_RRAGB	-10.72	4	-3.88	5.27e-05	93	0.0139	1	24457	1
SLC35B2	-10.55	4	-3.81	6.85e-05	94	0.0179	1	24456	1
CRK	-10.49	4	-3.79	7.54e-05	95	0.0195	1	24455	1
LAMTOR1	-10.44	4	-3.77	8.05e-05	96	0.0206	1	24454	1
UBE2C	-10.43	4	-3.77	8.18e-05	97	0.0207	1	24453	1
TECR	-10.43	4	-3.77	8.25e-05	98	0.0207	1	24452	1
LAMTOR3	-10.36	4	-3.74	9.15e-05	99	0.0227	1	24451	1
CLCC1	-10.31	4	-3.73	9.76e-05	100	0.0237	1	24450	1
RRAGA	-10.31	4	-3.72	9.78e-05	101	0.0237	1	24449	1
B4GALT7	-10.31	4	-3.72	9.88e-05	102	0.0237	1	24448	1
SOAT1	-10.3	4	-3.72	9.96e-05	103	0.0237	1	24447	1
FOSB_FOSL1	-10.18	4	-3.67	0.000119	104	0.0282	1	24446	1
SSR4	-10.17	4	-3.67	0.000121	105	0.0282	1	24445	1
STOML2	-10.15	4	-3.66	0.000124	106	0.0287	1	24444	1
NDST1	-10.08	4	-3.64	0.000137	107	0.0314	1	24443	1
CCNC	-10.08	4	-3.64	0.000138	108	0.0314	1	24442	1
ETV1_ETV5	-10.07	4	-3.63	0.000141	109	0.0317	1	24441	1
JUN_JUNB	-10.01	4	-3.61	0.000153	110	0.0341	1	24440	1
DYRK1A_DYRK1B	-10	4	-3.61	0.000154	111	0.0341	1	24439	1
TM2D3	-9.93	4	-3.58	0.000171	112	0.0374	1	24438	1
CALR_CANX	-9.85	4	-3.55	0.000193	113	0.042	1	24437	1
MAP2K4_MAP2K7	-9.83	4	-3.54	0.000199	114	0.0424	1	24436	1
IFT27_RAB7A	-9.83	4	-3.54	0.000199	115	0.0424	1	24435	1
VKORC1_VKORC1L1	-9.82	4	-3.54	0.000201	116	0.0424	1	24434	1
ATP5F1D	-9.81	4	-3.53	0.000205	117	0.0429	1	24433	1
ACVR1_BMPR1A_TGFBR1	-9.75	4	-3.51	0.000221	118	0.0458	1	24432	1
LAMTOR5	-9.75	4	-3.51	0.000222	119	0.0458	1	24431	1
KLF6_KLF7	-9.73	4	-3.51	0.000228	120	0.0466	1	24430	1
LMNA_LMNB1_LMNB2	-9.72	4	-3.5	0.00023	121	0.0466	1	24429	1
MAPK7	-9.72	4	-3.5	0.000231	122	0.0466	1	24428	1
MAP2K5	-9.7	4	-3.49	0.000238	123	0.0472	1	24427	1
PDHB	-9.7	4	-3.49	0.000238	124	0.0472	1	24426	1
LARP7	-9.68	4	-3.49	0.000244	125	0.048	1	24425	1
TM2D1	-9.66	4	-3.48	0.000251	126	0.0489	1	24424	1
RMND5A_RMND5B	-9.6	4	-3.45	0.000275	127	0.0532	1	24423	1
PDS5B	-9.57	4	-3.45	0.000284	128	0.0545	1	24422	1
LAMTOR2	-9.57	4	-3.44	0.000288	129	0.0548	1	24421	1
HSPA2_HSPA8	-9.56	4	-3.44	0.000291	130	0.055	1	24420	1
STYX	-9.5	4	-3.42	0.000316	131	0.0593	1	24419	1
PDIA3	-9.48	4	-3.41	0.000323	132	0.0601	1	24418	1
PDHA1	-9.47	4	-3.41	0.000328	133	0.0605	1	24417	1
SUPT3H	-9.43	4	-3.39	0.000347	134	0.0636	1	24416	1
GAB1_GAB2	-9.33	4	-3.36	0.000395	135	0.0719	1	24415	1
CERS5_CERS6	-9.32	4	-3.35	0.000401	136	0.0724	1	24414	1
GADD45B	-9.3	4	-3.34	0.000414	137	0.0742	1	24413	1
PPP1R15B	-9.28	4	-3.34	0.000425	138	0.0756	1	24412	1
CS	-9.26	4	-3.33	0.000439	139	0.0775	1	24411	1
PRKCE	-9.23	4	-3.32	0.000454	140	0.0796	1	24410	1
VPS29	-9.21	4	-3.31	0.000465	141	0.0808	1	24409	1
MAP2K4_MAP2K5_MAP2K7	-9.21	4	-3.31	0.000468	142	0.0808	1	24408	1
EGFR	-9.19	4	-3.3	0.000478	143	0.0821	1	24407	1
MAPK12_MAPK14	-9.18	4	-3.3	0.000491	144	0.0836	1	24406	1
EIF3H	-9.17	4	-3.29	0.000494	145	0.0836	1	24405	1
KIF18B	-9.12	4	-3.28	0.000525	146	0.0882	0.999	24404	1
SRF	-9.11	4	-3.27	0.000535	147	0.0894	0.999	24403	1
RIC8A	-9.04	4	-3.24	0.000588	148	0.0976	0.999	24402	1
RAB15_RAB7A	-9.02	4	-3.24	0.0006	149	0.0983	0.999	24401	1
HDLBP	-9.02	4	-3.24	0.000601	150	0.0983	0.999	24400	1
ZC3HC1	-9.01	4	-3.23	0.000609	151	0.0991	0.999	24399	1
PPP1R2	-8.99	4	-3.23	0.000624	152	0.101	0.999	24398	1
TMEM209	-8.98	4	-3.22	0.000632	153	0.101	0.999	24397	1
DNAJA2	-8.95	4	-3.21	0.00066	154	0.105	0.999	24396	1
TM2D2	-8.91	4	-3.2	0.000694	155	0.11	0.999	24395	1
AHSA1	-8.89	4	-3.19	0.000712	156	0.111	0.999	24394	1
PRRC2C	-8.89	4	-3.19	0.000715	157	0.111	0.999	24393	1
HIKESHI	-8.89	4	-3.19	0.000717	158	0.111	0.999	24392	1
MEN1	-8.89	4	-3.19	0.000717	159	0.111	0.999	24391	1
WDR26	-8.86	4	-3.18	0.000742	160	0.114	0.999	24390	1
AUP1	-8.86	4	-3.18	0.000745	161	0.114	0.999	24389	1
ELOVL1	-8.81	4	-3.16	0.000793	162	0.12	0.999	24388	1
ELOVL1_ELOVL7	-8.8	4	-3.15	0.000803	163	0.121	0.999	24387	1
DDX6	-8.8	4	-3.15	0.000809	164	0.121	0.999	24386	1
KDM2A	-8.73	4	-3.13	0.000882	165	0.131	0.999	24385	1
DPP8_DPP9	-8.73	4	-3.13	0.000885	166	0.131	0.999	24384	1
PIGM	-8.7	4	-3.12	0.000913	167	0.134	0.999	24383	1
PDIA3_PDIA4	-8.68	4	-3.11	0.000943	168	0.138	0.999	24382	1
VPS39	-8.66	4	-3.1	0.000958	169	0.139	0.999	24381	1
TAZ	-8.66	4	-3.1	0.000963	170	0.139	0.999	24380	1
JAGN1	-8.64	4	-3.1	0.000982	171	0.141	0.999	24379	1
F2R	-8.61	4	-3.08	0.00102	172	0.146	0.999	24378	1
ETV4_ETV5	-8.61	4	-3.08	0.00103	173	0.146	0.999	24377	1
PFDN4	-8.6	4	-3.08	0.00104	174	0.146	0.999	24376	1
CMIP	-8.59	4	-3.08	0.00105	175	0.147	0.999	24375	1
AGO2	-8.59	4	-3.08	0.00105	176	0.147	0.999	24374	1
LAMTOR4	-8.59	4	-3.07	0.00106	177	0.147	0.999	24373	1
ATP5PB	-8.55	4	-3.06	0.00111	178	0.153	0.999	24372	1
PPP1R12A	-8.53	4	-3.05	0.00113	179	0.155	0.999	24371	1
KRAS_NRAS	-8.52	4	-3.05	0.00115	180	0.157	0.999	24370	1
MAP2K2	-8.51	4	-3.05	0.00116	181	0.157	0.999	24369	1
AGO2_AGO3	-8.49	4	-3.04	0.0012	182	0.162	0.999	24368	1
FOXK1_FOXK2	-8.46	4	-3.03	0.00124	183	0.166	0.999	24367	1
ARHGEF1_ARHGEF12	-8.43	4	-3.01	0.00129	184	0.171	0.999	24366	1
SNX12_SNX3	-8.43	4	-3.01	0.00129	185	0.171	0.999	24365	1
CHP1_TESC	-8.42	4	-3.01	0.00131	186	0.173	0.999	24364	1
YME1L1	-8.38	4	-3	0.00136	187	0.179	0.999	24363	1
HTT	-8.37	4	-2.99	0.00138	188	0.181	0.999	24362	1
RETREG3	-8.36	4	-2.99	0.0014	189	0.181	0.999	24361	1
GNB1	-8.36	4	-2.99	0.0014	190	0.181	0.999	24360	1
GNB1_GNB2	-8.35	4	-2.98	0.00143	191	0.183	0.999	24359	1
WASHC3	-8.34	4	-2.98	0.00144	192	0.184	0.999	24358	1
NFIC_NFIX	-8.33	4	-2.98	0.00145	193	0.185	0.999	24357	1
TRAM2	-8.32	4	-2.97	0.00148	194	0.187	0.999	24356	1
PRKCE_PRKCH	-8.3	4	-2.97	0.00151	195	0.19	0.998	24355	1
PTP4A1	-8.29	4	-2.96	0.00152	196	0.191	0.998	24354	1
MIOS	-8.28	4	-2.96	0.00155	197	0.192	0.998	24353	1
OPA1	-8.28	4	-2.96	0.00155	198	0.192	0.998	24352	1
RHEB	-8.28	4	-2.96	0.00155	199	0.192	0.998	24351	1
AGO1_AGO2	-8.27	4	-2.95	0.00157	200	0.193	0.998	24350	1
DLGAP5	-8.22	4	-2.93	0.00167	201	0.204	0.998	24349	1
RICTOR	-8.2	4	-2.93	0.00171	202	0.208	0.998	24348	1
LMNA_LMNB1	-8.18	4	-2.92	0.00175	203	0.211	0.998	24347	1
SHC1	-8.16	4	-2.91	0.00178	204	0.214	0.998	24346	1
MIB1	-8.16	4	-2.91	0.0018	205	0.215	0.998	24345	1
PIK3CB_PIK3CD	-8.14	4	-2.91	0.00184	206	0.218	0.998	24344	1
JUN_JUNB_JUND	-8.14	4	-2.9	0.00184	207	0.218	0.998	24343	1
DLAT_PDHX	-8.13	4	-2.9	0.00185	208	0.218	0.998	24342	1
VIM	-8.13	4	-2.9	0.00186	209	0.218	0.998	24341	1
CNEP1R1	-8.07	4	-2.88	0.002	210	0.234	0.998	24340	1
THAP12	-8.02	4	-2.86	0.00211	211	0.245	0.998	24339	1
PMM2	-8.01	4	-2.85	0.00215	212	0.249	0.998	24338	1
DHRSX_RDH13	-7.96	4	-2.84	0.00228	213	0.262	0.998	24337	1
PIGF	-7.95	4	-2.84	0.00229	214	0.263	0.998	24336	1
ATP5F1C	-7.94	4	-2.83	0.00233	215	0.267	0.998	24335	1
ORMDL1	-7.92	4	-2.82	0.00237	216	0.269	0.998	24334	1
B3GAT3	-7.92	4	-2.82	0.00239	217	0.269	0.998	24333	1
HSP90AB1	-7.92	4	-2.82	0.00239	218	0.269	0.998	24332	1
SRSF4_SRSF5	-7.91	4	-2.82	0.0024	219	0.269	0.998	24331	1
MAPK14	-7.88	4	-2.81	0.0025	220	0.279	0.997	24330	1
GNAI2_GNAI3	-7.87	4	-2.8	0.00252	221	0.28	0.997	24329	1
CHP1	-7.87	4	-2.8	0.00254	222	0.281	0.997	24328	1
CDK19_CDK8	-7.86	4	-2.8	0.00255	223	0.281	0.997	24327	1
TRIO	-7.84	4	-2.79	0.00261	224	0.284	0.997	24326	1
CTDSP1_CTDSP2_CTDSPL	-7.84	4	-2.79	0.00261	225	0.284	0.997	24325	1
LPAR1_LPAR2	-7.84	4	-2.79	0.00262	226	0.284	0.997	24324	1
MCTS1	-7.8	4	-2.78	0.00275	227	0.298	0.997	24323	1
DHRSX	-7.76	4	-2.76	0.00286	228	0.308	0.997	24322	1
COMMD2	-7.76	4	-2.76	0.00287	229	0.308	0.997	24321	1
CARNMT1	-7.75	4	-2.76	0.00289	230	0.309	0.997	24320	1
RAB22A	-7.75	4	-2.76	0.00291	231	0.309	0.997	24319	1
CSK	-7.71	4	-2.74	0.00304	232	0.321	0.997	24318	1
RPL41	-7.7	4	-2.74	0.00307	233	0.323	0.997	24317	1
FRS2_FRS3	-7.7	4	-2.74	0.00308	234	0.323	0.997	24316	1
FRS2	-7.69	4	-2.74	0.00309	235	0.323	0.997	24315	1
VPS41	-7.69	4	-2.74	0.00311	236	0.324	0.997	24314	1
MEMO1	-7.66	4	-2.72	0.00322	237	0.333	0.997	24313	1
ATP5MG	-7.65	4	-2.72	0.00325	238	0.335	0.997	24312	1
ZFX	-7.62	4	-2.71	0.00337	239	0.347	0.997	24311	1
PLIN2	-7.58	4	-2.7	0.00351	240	0.359	0.996	24310	1
ATP5PO	-7.58	4	-2.69	0.00354	241	0.361	0.996	24309	1
SLMAP	-7.57	4	-2.69	0.00358	242	0.363	0.996	24308	1
INO80C	-7.56	4	-2.69	0.0036	243	0.363	0.996	24307	1
RRAGC_RRAGD	-7.56	4	-2.69	0.00361	244	0.363	0.996	24306	1
BCL9L	-7.55	4	-2.68	0.00364	245	0.365	0.996	24305	1
MSL2	-7.55	4	-2.68	0.00367	246	0.366	0.996	24304	1
KMT5B	-7.53	4	-2.68	0.00373	247	0.371	0.996	24303	1
FGD1	-7.5	4	-2.67	0.00384	248	0.379	0.996	24302	1
USP47	-7.5	4	-2.67	0.00384	249	0.379	0.996	24301	1
RBL1_RBL2	-7.49	4	-2.66	0.00391	250	0.384	0.996	24300	1
CCDC93	-7.46	4	-2.65	0.00402	251	0.391	0.996	24299	1
CPEB2_CPEB4	-7.46	4	-2.65	0.00403	252	0.391	0.996	24298	1
GNB2	-7.46	4	-2.65	0.00403	253	0.391	0.996	24297	1
PHF8	-7.44	4	-2.64	0.00414	254	0.398	0.996	24296	1
CBFB	-7.44	4	-2.64	0.00414	255	0.398	0.996	24295	1
USP33	-7.43	4	-2.64	0.00418	256	0.398	0.996	24294	1
PPP4R3A	-7.43	4	-2.64	0.00418	257	0.398	0.996	24293	1
ARF1_ARF5	-7.43	4	-2.64	0.00419	258	0.398	0.996	24292	1
UGGT1_UGGT2	-7.41	4	-2.63	0.00428	259	0.406	0.996	24291	1
EIPR1	-7.4	4	-2.63	0.00432	260	0.408	0.996	24290	1
RAB23_RAB7A	-7.4	4	-2.62	0.00433	261	0.408	0.996	24289	1
USP32	-7.39	4	-2.62	0.00437	262	0.408	0.996	24288	1
DYRK1A	-7.39	4	-2.62	0.00437	263	0.408	0.996	24287	1
RAPH1	-7.33	4	-2.6	0.00465	264	0.433	0.995	24286	1
TRA2A	-7.32	4	-2.6	0.00471	265	0.437	0.995	24285	1
TBPL1	-7.31	4	-2.59	0.00474	266	0.437	0.995	24284	1
DYRK2_DYRK3	-7.29	4	-2.59	0.00486	267	0.447	0.995	24283	1
NCEH1	-7.28	4	-2.58	0.0049	268	0.448	0.995	24282	1
FGFR1OP2	-7.28	4	-2.58	0.00491	269	0.448	0.995	24281	1
GNB1_GNB3	-7.28	4	-2.58	0.00493	270	0.449	0.995	24280	1
INPP5A	-7.26	4	-2.57	0.00504	271	0.456	0.995	24279	1
YBX1	-7.25	4	-2.57	0.00508	272	0.456	0.995	24278	1
C11orf58	-7.25	4	-2.57	0.00508	273	0.456	0.995	24277	1
EGFR_ERBB2_ERBB3	-7.25	4	-2.57	0.00509	274	0.456	0.995	24276	1
STT3A	-7.24	4	-2.57	0.00512	275	0.456	0.995	24275	1
SERF2	-7.24	4	-2.57	0.00513	276	0.456	0.995	24274	1
ALG10_ALG10B	-7.24	4	-2.57	0.00515	277	0.456	0.995	24273	1
FAM219A	-7.23	4	-2.56	0.00517	278	0.457	0.995	24272	1
HOXA9	-7.23	4	-2.56	0.00522	279	0.459	0.995	24271	1
PXN	-7.22	4	-2.56	0.00528	280	0.461	0.995	24270	1
FAM122A	-7.22	4	-2.56	0.00528	281	0.461	0.995	24269	1
METTL4	-7.19	4	-2.55	0.00541	282	0.471	0.995	24268	1
LIN37	-7.18	4	-2.55	0.00546	283	0.473	0.995	24267	1
ATP5PF	-7.18	4	-2.54	0.00547	284	0.473	0.995	24266	1
STRN3_STRN4	-7.16	4	-2.54	0.00558	285	0.481	0.994	24265	1
GPATCH11	-7.07	4	-2.5	0.00618	286	0.53	0.994	24264	1
NFIC	-7.06	4	-2.5	0.00621	287	0.53	0.994	24263	1
MAPK11_MAPK12_MAPK13_MAPK14	-7.06	4	-2.5	0.00622	288	0.53	0.994	24262	1
ZNF415	-7.06	4	-2.5	0.00624	289	0.53	0.994	24261	1
VPS50	-7.02	4	-2.48	0.00653	290	0.553	0.993	24260	1
ZBTB41	-6.99	4	-2.47	0.00669	291	0.564	0.993	24259	1
GNG10_GNG12_GNG5	-6.98	4	-2.47	0.00682	292	0.573	0.993	24258	1
IRF2BP2_IRF2BPL	-6.97	4	-2.47	0.00684	293	0.573	0.993	24257	1
MDH2	-6.97	4	-2.46	0.00686	294	0.573	0.993	24256	1
LPAR1	-6.95	4	-2.46	0.00704	295	0.583	0.993	24255	1
GNA12	-6.94	4	-2.45	0.00705	296	0.583	0.993	24254	1
IRF2BP1_IRF2BP2	-6.94	4	-2.45	0.00707	297	0.583	0.993	24253	1
REEP3_REEP4	-6.94	4	-2.45	0.00708	298	0.583	0.993	24252	1
PDP1_PDP2	-6.92	4	-2.45	0.00722	299	0.592	0.993	24251	1
DCAF7	-6.92	4	-2.45	0.00723	300	0.592	0.993	24250	1
DHX29	-6.91	4	-2.44	0.00728	301	0.593	0.993	24249	1
MAGT1_TUSC3	-6.91	4	-2.44	0.0073	302	0.593	0.993	24248	1
UGDH	-6.9	4	-2.44	0.00741	303	0.599	0.993	24247	1
HACD2	-6.9	4	-2.44	0.00741	304	0.599	0.993	24246	1
RAB7A_RAB9A	-6.88	4	-2.43	0.00752	305	0.605	0.992	24245	1
MARCHF5	-6.84	4	-2.42	0.00784	306	0.629	0.992	24244	1
MYF6	-6.82	4	-2.41	0.00806	307	0.644	0.992	24243	1
WASF1_WASF2	-6.81	4	-2.4	0.0081	308	0.645	0.992	24242	1
SIK1_SIK2_SIK3	-6.8	4	-2.4	0.00817	309	0.649	0.992	24241	1
DPP9	-6.8	4	-2.4	0.00821	310	0.65	0.992	24240	1
KIF2C	-6.77	4	-2.39	0.00842	311	0.664	0.992	24239	1
PTP4A2	-6.76	4	-2.39	0.00851	312	0.67	0.991	24238	1
KLF6	-6.76	4	-2.38	0.00855	313	0.671	0.991	24237	1
GNAI1_GNAI2	-6.75	4	-2.38	0.0086	314	0.671	0.991	24236	1
PDCD5	-6.75	4	-2.38	0.00861	315	0.671	0.991	24235	1
PCNP	-6.73	4	-2.37	0.00879	316	0.683	0.991	24234	1
PIGV	-6.72	4	-2.37	0.00888	317	0.688	0.991	24233	1
IRS1_IRS2	-6.71	4	-2.37	0.009	318	0.695	0.991	24232	1
IDE	-6.69	4	-2.36	0.00918	319	0.706	0.991	24231	1
SRSF4_SRSF5_SRSF6	-6.68	4	-2.35	0.00929	320	0.711	0.991	24230	1
TUBB_TUBB6	-6.68	4	-2.35	0.0093	321	0.711	0.991	24229	1
JUN_JUND	-6.67	4	-2.35	0.00939	322	0.716	0.991	24228	1
YAP1	-6.65	4	-2.34	0.00958	323	0.728	0.99	24227	1
RPS6KA1_RPS6KA2_RPS6KA3	-6.64	4	-2.34	0.00961	324	0.728	0.99	24226	1
OTUD5	-6.63	4	-2.33	0.00978	325	0.739	0.99	24225	1
ACVR1_ACVR1B_BMPR1A_TGFBR1	-6.62	4	-2.33	0.00986	326	0.743	0.99	24224	1
PDS5A_PDS5B	-6.6	4	-2.33	0.01	327	0.752	0.99	24223	1
TFE3	-6.6	4	-2.32	0.0101	328	0.755	0.99	24222	1
WDR4	-6.58	4	-2.32	0.0103	329	0.767	0.99	24221	1
DDI2	-6.57	4	-2.31	0.0103	330	0.768	0.99	24220	1
TM9SF2_TM9SF4	-6.57	4	-2.31	0.0104	331	0.77	0.99	24219	1
KIF15	-6.56	4	-2.31	0.0104	332	0.77	0.99	24218	1
PFN1	-6.55	4	-2.31	0.0105	333	0.777	0.989	24217	1
SLC25A16_SLC25A42	-6.5	4	-2.29	0.0111	334	0.813	0.989	24216	1
MCL1	-6.47	4	-2.27	0.0115	335	0.84	0.989	24215	1
PRDM15	-6.46	4	-2.27	0.0115	336	0.841	0.988	24214	1
SMAD1_SMAD5	-6.46	4	-2.27	0.0115	337	0.841	0.988	24213	1
XYLT2	-6.45	4	-2.27	0.0116	338	0.844	0.988	24212	1
ST7	-6.45	4	-2.27	0.0117	339	0.844	0.988	24211	1
NFKB1_NFKB2	-6.44	4	-2.26	0.0118	340	0.849	0.988	24210	1
MAPK13_MAPK14	-6.43	4	-2.26	0.0118	341	0.852	0.988	24209	1
PRKCA	-6.43	4	-2.26	0.0119	342	0.852	0.988	24208	1
SNRNP40	-6.43	4	-2.26	0.0119	343	0.853	0.988	24207	1
SIK2_SIK3	-6.42	4	-2.26	0.012	344	0.857	0.988	24206	1
ARHGEF12	-6.41	4	-2.25	0.0122	345	0.861	0.988	24205	1
BRK1	-6.41	4	-2.25	0.0122	346	0.861	0.988	24204	1
PIGS	-6.4	4	-2.25	0.0122	347	0.861	0.988	24203	1
MSI2	-6.4	4	-2.25	0.0122	348	0.861	0.988	24202	1
IGF1R	-6.4	4	-2.25	0.0122	349	0.861	0.988	24201	1
AKT2	-6.39	4	-2.25	0.0123	350	0.865	0.988	24200	1
CYTH2_CYTH3	-6.39	4	-2.25	0.0124	351	0.865	0.988	24199	1
VPS33A	-6.38	4	-2.24	0.0124	352	0.866	0.988	24198	1
GOT1	-6.38	4	-2.24	0.0125	353	0.87	0.987	24197	1
CAPZA1	-6.37	4	-2.24	0.0126	354	0.87	0.987	24196	1
E2F6	-6.37	4	-2.24	0.0126	355	0.87	0.987	24195	1
ZNF674	-6.36	4	-2.24	0.0127	356	0.874	0.987	24194	1
VKORC1L1	-6.34	4	-2.23	0.013	357	0.894	0.987	24193	1
PGGT1B	-6.33	4	-2.22	0.0131	358	0.896	0.987	24192	1
CDCA3	-6.32	4	-2.22	0.0132	359	0.896	0.987	24191	1
SOS1	-6.32	4	-2.22	0.0133	360	0.896	0.987	24190	1
ARL6IP1	-6.31	4	-2.22	0.0133	361	0.896	0.987	24189	1
CYFIP1	-6.3	4	-2.21	0.0135	362	0.896	0.986	24188	1
ZSWIM8	-6.29	4	-2.21	0.0136	363	0.896	0.986	24187	1
LIPE	-6.29	4	-2.21	0.0136	364	0.896	0.986	24186	1
ASXL2	-6.28	4	-2.2	0.0138	365	0.896	0.986	24185	1
CHP1_PPP3R1	-6.26	4	-2.2	0.014	366	0.896	0.986	24184	1
SRSF5_SRSF6	-6.26	4	-2.2	0.014	367	0.896	0.986	24183	1
CNBP	-6.26	4	-2.2	0.0141	368	0.896	0.986	24182	1
NCK1_NCK2	-6.26	4	-2.2	0.0141	369	0.896	0.986	24181	1
GAB1	-6.25	4	-2.19	0.0141	370	0.896	0.986	24180	1
PIGP	-6.25	4	-2.19	0.0141	371	0.896	0.986	24179	1
UGGT1	-6.25	4	-2.19	0.0142	372	0.896	0.986	24178	1
JAM2	-6.23	4	-2.19	0.0144	373	0.896	0.986	24177	1
CHUK	-6.22	4	-2.18	0.0145	374	0.896	0.985	24176	1
ZC3H7A_ZC3H7B	-6.21	4	-2.18	0.0146	375	0.896	0.985	24175	1
GNG12_GNG5	-6.21	4	-2.18	0.0147	376	0.896	0.985	24174	1
TEAD3	-6.2	4	-2.18	0.0148	377	0.896	0.985	24173	1
BMPR1A_TGFBR1	-6.19	4	-2.17	0.015	378	0.896	0.985	24172	1
SPIN1_SPIN4	-6.18	4	-2.17	0.0151	379	0.896	0.985	24171	1
LDB1	-6.18	4	-2.17	0.0151	380	0.896	0.985	24170	1
SLC35A2	-6.17	4	-2.16	0.0152	381	0.896	0.985	24169	1
STAM_STAM2	-6.14	4	-2.15	0.0157	382	0.896	0.984	24168	1
IRS1	-6.14	4	-2.15	0.0158	383	0.896	0.984	24167	1
PIK3CB	-6.13	4	-2.15	0.0159	384	0.896	0.984	24166	1
BCOR	-6.13	4	-2.15	0.0159	385	0.896	0.984	24165	1
PIM1	-6.12	4	-2.14	0.016	386	0.896	0.984	24164	1
PIK3CA_PIK3CD	-6.12	4	-2.14	0.016	387	0.896	0.984	24163	1
STARD7	-6.12	4	-2.14	0.0161	388	0.896	0.984	24162	1
PPA2	-6.11	4	-2.14	0.0162	389	0.896	0.984	24161	1
BPTF	-6.1	4	-2.14	0.0163	390	0.896	0.984	24160	1
PIGH	-6.1	4	-2.14	0.0163	391	0.896	0.984	24159	1
MSH6	-6.09	4	-2.13	0.0164	392	0.896	0.984	24158	0.999
NPSR1	-6.09	4	-2.13	0.0165	393	0.896	0.984	24157	0.999
DLAT	-6.09	4	-2.13	0.0165	394	0.896	0.983	24156	0.999
SYNCRIP	-6.08	4	-2.13	0.0166	395	0.896	0.983	24155	0.999
RUBCN	-6.07	4	-2.13	0.0168	396	0.896	0.983	24154	0.999
MIDEAS	-6.06	4	-2.12	0.017	397	0.896	0.983	24153	0.999
MPI	-6.05	4	-2.12	0.0171	398	0.896	0.983	24152	0.999
UBR3	-6.04	4	-2.11	0.0173	399	0.896	0.983	24151	0.999
DNAJA1	-6.03	4	-2.11	0.0174	400	0.896	0.983	24150	0.999
KLF16	-6.02	4	-2.11	0.0176	401	0.896	0.982	24149	0.999
PSME2_PSME3	-6.01	4	-2.1	0.0178	402	0.896	0.982	24148	0.999
GNB1_GNB4	-5.99	4	-2.09	0.0181	403	0.896	0.982	24147	0.998
ZC3H7A	-5.98	4	-2.09	0.0182	404	0.896	0.982	24146	0.998
CCDC22	-5.98	4	-2.09	0.0182	405	0.896	0.982	24145	0.998
PPP1R12A_PPP1R12B	-5.98	4	-2.09	0.0183	406	0.896	0.982	24144	0.998
CWF19L1	-5.98	4	-2.09	0.0183	407	0.896	0.982	24143	0.998
MYCBPAP	-5.97	4	-2.09	0.0185	408	0.896	0.982	24142	0.998
RCN1_RCN3	-5.96	4	-2.08	0.0186	409	0.896	0.981	24141	0.998
MYO1C	-5.95	4	-2.08	0.0187	410	0.896	0.981	24140	0.998
ARL6IP5_PRAF2	-5.94	4	-2.08	0.019	411	0.896	0.981	24139	0.998
UGP2	-5.93	4	-2.07	0.0191	412	0.896	0.981	24138	0.998
RAB33B_RAB7A	-5.93	4	-2.07	0.0191	413	0.896	0.981	24137	0.998
PPIP5K1_PPIP5K2	-5.92	4	-2.07	0.0193	414	0.896	0.981	24136	0.997
VPS11	-5.92	4	-2.07	0.0193	415	0.896	0.981	24135	0.997
API5	-5.92	4	-2.07	0.0194	416	0.896	0.981	24134	0.997
CD2BP2	-5.91	4	-2.07	0.0194	417	0.896	0.981	24133	0.997
F2R_F2RL1	-5.9	4	-2.06	0.0196	418	0.896	0.98	24132	0.997
VPS35	-5.9	4	-2.06	0.0196	419	0.896	0.98	24131	0.997
WASHC5	-5.89	4	-2.06	0.0198	420	0.896	0.98	24130	0.997
PCDHAC1	-5.89	4	-2.06	0.0199	421	0.896	0.98	24129	0.997
MLST8	-5.88	4	-2.05	0.02	422	0.896	0.98	24128	0.997
FKBP14	-5.88	4	-2.05	0.02	423	0.896	0.98	24127	0.997
SLK_STK10	-5.88	4	-2.05	0.02	424	0.896	0.98	24126	0.997
PTPN9	-5.88	4	-2.05	0.0201	425	0.896	0.98	24125	0.997
CYTH3	-5.88	4	-2.05	0.0201	426	0.896	0.98	24124	0.997
DLG3	-5.87	4	-2.05	0.0201	427	0.896	0.98	24123	0.997
ATPAF1	-5.87	4	-2.05	0.0203	428	0.896	0.98	24122	0.997
ACVR1_ACVR1B	-5.86	4	-2.05	0.0203	429	0.896	0.98	24121	0.997
PHLDB2	-5.86	4	-2.05	0.0204	430	0.896	0.98	24120	0.997
ABHD2	-5.85	4	-2.04	0.0205	431	0.896	0.979	24119	0.997
PIGO	-5.84	4	-2.04	0.0207	432	0.896	0.979	24118	0.997
NDC1	-5.83	4	-2.04	0.0209	433	0.896	0.979	24117	0.997
GRAMD1A	-5.83	4	-2.03	0.021	434	0.896	0.979	24116	0.997
AP4M1	-5.83	4	-2.03	0.021	435	0.896	0.979	24115	0.997
ACTR2	-5.82	4	-2.03	0.0212	436	0.896	0.979	24114	0.996
ETV5	-5.81	4	-2.03	0.0213	437	0.896	0.979	24113	0.996
THAP11	-5.81	4	-2.03	0.0214	438	0.896	0.979	24112	0.996
SPEN	-5.81	4	-2.03	0.0214	439	0.896	0.979	24111	0.996
PIGX	-5.8	4	-2.02	0.0216	440	0.896	0.978	24110	0.996
PPP2R5A_PPP2R5C	-5.78	4	-2.02	0.0219	441	0.896	0.978	24109	0.996
B3GAT2	-5.78	4	-2.02	0.0219	442	0.896	0.978	24108	0.996
BLMH	-5.78	4	-2.01	0.022	443	0.896	0.978	24107	0.996
NCKAP1	-5.77	4	-2.01	0.0222	444	0.896	0.978	24106	0.996
FBXL18	-5.76	4	-2.01	0.0224	445	0.896	0.978	24105	0.996
KDM1A	-5.74	4	-2	0.0226	446	0.896	0.977	24104	0.995
CRK_CRKL	-5.74	4	-2	0.0227	447	0.896	0.977	24103	0.995
PIGU	-5.74	4	-2	0.0227	448	0.896	0.977	24102	0.995
IRF2BP2	-5.74	4	-2	0.0228	449	0.896	0.977	24101	0.995
EIF2A	-5.73	4	-2	0.0228	450	0.896	0.977	24100	0.995
CNOT9	-5.73	4	-2	0.0229	451	0.896	0.977	24099	0.995
POU3F2	-5.73	4	-2	0.0229	452	0.896	0.977	24098	0.995
CDYL	-5.73	4	-2	0.023	453	0.896	0.977	24097	0.995
PPIB_PPIF	-5.72	4	-1.99	0.0232	454	0.896	0.977	24096	0.995
RBBP7	-5.71	4	-1.99	0.0233	455	0.896	0.977	24095	0.995
IPP	-5.71	4	-1.99	0.0233	456	0.896	0.977	24094	0.995
DBI	-5.71	4	-1.99	0.0233	457	0.896	0.977	24093	0.995
DOCK1	-5.69	4	-1.98	0.0238	458	0.896	0.976	24092	0.995
OGA	-5.69	4	-1.98	0.0238	459	0.896	0.976	24091	0.995
EZR_MSN_RDX	-5.69	4	-1.98	0.0239	460	0.896	0.976	24090	0.995
RPS6KA1_RPS6KA3	-5.68	4	-1.98	0.024	461	0.896	0.976	24089	0.995
ADAMTSL2	-5.66	4	-1.97	0.0243	462	0.896	0.976	24088	0.994
SKA2	-5.65	4	-1.97	0.0245	463	0.896	0.975	24087	0.994
ACTR5	-5.65	4	-1.96	0.0247	464	0.896	0.975	24086	0.994
CLEC12A	-5.64	4	-1.96	0.0248	465	0.896	0.975	24085	0.994
STRN_STRN3	-5.64	4	-1.96	0.0248	466	0.896	0.975	24084	0.994
COMMD8	-5.64	4	-1.96	0.0249	467	0.896	0.975	24083	0.994
TMEM41B	-5.63	4	-1.96	0.025	468	0.896	0.975	24082	0.994
ULK1	-5.63	4	-1.96	0.025	469	0.896	0.975	24081	0.994
KLF16_KLF9	-5.63	4	-1.96	0.0251	470	0.896	0.975	24080	0.994
COA1	-5.63	4	-1.96	0.0251	471	0.896	0.975	24079	0.994
PXN_TGFB1I1	-5.62	4	-1.96	0.0252	472	0.896	0.975	24078	0.994
ALKBH8	-5.62	4	-1.96	0.0253	473	0.896	0.975	24077	0.994
EGFR_ERBB3	-5.61	4	-1.95	0.0254	474	0.896	0.975	24076	0.994
MRAS_RIT1_RRAS_RRAS2	-5.61	4	-1.95	0.0255	475	0.896	0.974	24075	0.994
RAB2A_RAB2B	-5.61	4	-1.95	0.0255	476	0.896	0.974	24074	0.994
RAB21_RAB43	-5.61	4	-1.95	0.0255	477	0.896	0.974	24073	0.994
SEPHS1	-5.6	4	-1.95	0.0257	478	0.896	0.974	24072	0.994
TXNDC9	-5.6	4	-1.95	0.0257	479	0.896	0.974	24071	0.994
FGFR1	-5.6	4	-1.95	0.0258	480	0.896	0.974	24070	0.994
PTMA	-5.6	4	-1.95	0.0258	481	0.896	0.974	24069	0.994
ZNF26_ZNF3	-5.6	4	-1.95	0.0258	482	0.896	0.974	24068	0.994
QRICH1	-5.59	4	-1.95	0.0259	483	0.896	0.974	24067	0.994
RHOG	-5.59	4	-1.95	0.0259	484	0.896	0.974	24066	0.994
PIGL	-5.59	4	-1.94	0.0259	485	0.896	0.974	24065	0.994
FAM20B	-5.59	4	-1.94	0.026	486	0.896	0.974	24064	0.994
PFDN1	-5.59	4	-1.94	0.0261	487	0.896	0.974	24063	0.994
VPS18	-5.58	4	-1.94	0.0261	488	0.896	0.974	24062	0.994
NUP37	-5.58	4	-1.94	0.0262	489	0.896	0.974	24061	0.994
RMND5B	-5.57	4	-1.94	0.0265	490	0.896	0.974	24060	0.993
ARL4A_ARL4C	-5.56	4	-1.93	0.0267	491	0.896	0.973	24059	0.993
MYO1C_MYO1D	-5.56	4	-1.93	0.0267	492	0.896	0.973	24058	0.993
SLC12A9	-5.55	4	-1.93	0.0269	493	0.896	0.973	24057	0.993
CHRNA2	-5.55	4	-1.93	0.027	494	0.896	0.973	24056	0.993
MTMR6_MTMR9	-5.54	4	-1.93	0.027	495	0.896	0.973	24055	0.993
PACS1	-5.53	4	-1.92	0.0272	496	0.896	0.973	24054	0.993
ARL8A_ARL8B	-5.52	4	-1.92	0.0276	497	0.896	0.972	24053	0.992
ZNF189_ZNF629	-5.51	4	-1.92	0.0277	498	0.896	0.972	24052	0.992
WDR37	-5.51	4	-1.91	0.0277	499	0.896	0.972	24051	0.992
USP37	-5.51	4	-1.91	0.0278	500	0.896	0.972	24050	0.992
PKD2L2	-5.51	4	-1.91	0.0279	501	0.896	0.972	24049	0.992
RUFY1_RUFY2	-5.5	4	-1.91	0.028	502	0.896	0.972	24048	0.992
ZNF668	-5.5	4	-1.91	0.0281	503	0.896	0.972	24047	0.992
PIM1_PIM2	-5.49	4	-1.91	0.0282	504	0.896	0.972	24046	0.992
EIF1_EIF1B	-5.49	4	-1.91	0.0283	505	0.896	0.972	24045	0.992
HSD17B12	-5.49	4	-1.91	0.0283	506	0.896	0.972	24044	0.992
THOC6	-5.49	4	-1.91	0.0284	507	0.896	0.972	24043	0.992
GJC1	-5.48	4	-1.9	0.0285	508	0.896	0.972	24042	0.992
PIK3CA	-5.48	4	-1.9	0.0285	509	0.896	0.972	24041	0.992
LOC112268186	-5.48	4	-1.9	0.0285	510	0.896	0.971	24040	0.992
C3orf14	-5.48	4	-1.9	0.0286	511	0.896	0.971	24039	0.992
E2F4_E2F5	-5.47	4	-1.9	0.0287	512	0.896	0.971	24038	0.992
NAALAD2	-5.47	4	-1.9	0.0288	513	0.896	0.971	24037	0.992
ZNF511	-5.47	4	-1.9	0.0289	514	0.896	0.971	24036	0.992
NFKB1	-5.47	4	-1.9	0.0289	515	0.896	0.971	24035	0.992
IGF1R_INSR	-5.46	4	-1.9	0.0289	516	0.896	0.971	24034	0.992
AP3S1	-5.46	4	-1.9	0.029	517	0.896	0.971	24033	0.992
PRKCA_PRKCE	-5.46	4	-1.9	0.029	518	0.896	0.971	24032	0.992
FOXK1	-5.46	4	-1.9	0.029	519	0.896	0.971	24031	0.992
ZNF551_ZNF586	-5.46	4	-1.89	0.0291	520	0.896	0.971	24030	0.992
ARF1	-5.45	4	-1.89	0.0292	521	0.896	0.971	24029	0.992
FGFR1OP2_SIKE1	-5.45	4	-1.89	0.0292	522	0.896	0.971	24028	0.992
PDCL3	-5.44	4	-1.89	0.0295	523	0.896	0.97	24027	0.992
REEP2_REEP3_REEP4	-5.43	4	-1.89	0.0297	524	0.896	0.97	24026	0.991
CRKL	-5.43	4	-1.88	0.0297	525	0.896	0.97	24025	0.991
MYO5A	-5.43	4	-1.88	0.0299	526	0.896	0.97	24024	0.991
MYO5C	-5.43	4	-1.88	0.0299	527	0.896	0.97	24023	0.991
POLR3A	-5.42	4	-1.88	0.03	528	0.896	0.97	24022	0.991
PIM2	-5.42	4	-1.88	0.0301	529	0.896	0.97	24021	0.991
MUC7	-5.41	4	-1.88	0.0304	530	0.896	0.97	24020	0.991
HDAC9	-5.41	4	-1.87	0.0304	531	0.896	0.97	24019	0.991
GAD2	-5.4	4	-1.87	0.0305	532	0.896	0.97	24018	0.991
COMMD7	-5.4	4	-1.87	0.0306	533	0.896	0.969	24017	0.991
ALDH3A1	-5.39	4	-1.87	0.0309	534	0.896	0.969	24016	0.991
ERMARD	-5.38	4	-1.86	0.0312	535	0.896	0.969	24015	0.99
RAB9A	-5.37	4	-1.86	0.0312	536	0.896	0.969	24014	0.99
NAALADL1	-5.37	4	-1.86	0.0312	537	0.896	0.969	24013	0.99
NFE2L1	-5.37	4	-1.86	0.0313	538	0.896	0.969	24012	0.99
TBX2	-5.37	4	-1.86	0.0313	539	0.896	0.969	24011	0.99
MOB4	-5.37	4	-1.86	0.0314	540	0.896	0.969	24010	0.99
PIM2_PIM3	-5.37	4	-1.86	0.0314	541	0.896	0.969	24009	0.99
FOXN2_FOXN3	-5.37	4	-1.86	0.0315	542	0.896	0.969	24008	0.99
TIMM23	-5.36	4	-1.86	0.0315	543	0.896	0.968	24007	0.99
SRC	-5.36	4	-1.86	0.0316	544	0.896	0.968	24006	0.99
COL1A1	-5.36	4	-1.86	0.0316	545	0.896	0.968	24005	0.99
REEP2_REEP4	-5.36	4	-1.86	0.0318	546	0.896	0.968	24004	0.99
ICMT	-5.35	4	-1.85	0.032	547	0.896	0.968	24003	0.99
BCKDHB_PDHB	-5.34	4	-1.85	0.0321	548	0.896	0.968	24002	0.99
AIP	-5.34	4	-1.85	0.0322	549	0.896	0.968	24001	0.99
RNF217	-5.34	4	-1.85	0.0323	550	0.896	0.968	24000	0.99
KLHL7	-5.34	4	-1.85	0.0323	551	0.896	0.968	23999	0.99
ZNF423	-5.33	4	-1.85	0.0324	552	0.896	0.968	23998	0.99
HSD17B12_HSDL1	-5.33	4	-1.85	0.0324	553	0.896	0.968	23997	0.99
AKT1_AKT3	-5.32	4	-1.84	0.0326	554	0.896	0.967	23996	0.99
DYRK2	-5.31	4	-1.84	0.0331	555	0.896	0.967	23995	0.989
PSIP1	-5.31	4	-1.84	0.0331	556	0.896	0.967	23994	0.989
IMPA1	-5.3	4	-1.83	0.0334	557	0.896	0.967	23993	0.989
TRMT1L	-5.29	4	-1.83	0.0334	558	0.896	0.967	23992	0.989
PIGA	-5.28	4	-1.83	0.0338	559	0.896	0.966	23991	0.989
RAB22A_RAB31	-5.28	4	-1.83	0.0338	560	0.896	0.966	23990	0.989
DDX1	-5.28	4	-1.83	0.0339	561	0.896	0.966	23989	0.989
ALG10B	-5.28	4	-1.83	0.0339	562	0.896	0.966	23988	0.989
C9orf131	-5.27	4	-1.82	0.034	563	0.896	0.966	23987	0.989
OSTC	-5.27	4	-1.82	0.034	564	0.896	0.966	23986	0.989
ZNF140_ZNF267	-5.26	4	-1.82	0.0345	565	0.896	0.966	23985	0.988
SAP30_SAP30L	-5.26	4	-1.82	0.0345	566	0.896	0.965	23984	0.988
B4GALT1_B4GALT2_B4GALT3_B4GALT4	-5.25	4	-1.81	0.0348	567	0.896	0.965	23983	0.988
PNPLA2	-5.25	4	-1.81	0.0348	568	0.896	0.965	23982	0.988
ARHGAP6	-5.25	4	-1.81	0.0348	569	0.896	0.965	23981	0.988
KPNA1_KPNA6	-5.24	4	-1.81	0.0349	570	0.896	0.965	23980	0.988
LMNA_LMNB2	-5.24	4	-1.81	0.035	571	0.896	0.965	23979	0.988
STT3B	-5.24	4	-1.81	0.0351	572	0.896	0.965	23978	0.988
COIL	-5.23	4	-1.81	0.0352	573	0.896	0.965	23977	0.988
SLC35A1_SLC35A2_SLC35A3	-5.22	4	-1.81	0.0354	574	0.896	0.965	23976	0.988
LAMC1	-5.22	4	-1.81	0.0354	575	0.896	0.965	23975	0.988
GNAI1_GNAI2_GNAI3	-5.22	4	-1.81	0.0354	576	0.896	0.965	23974	0.988
ZRSR2	-5.22	4	-1.81	0.0355	577	0.896	0.965	23973	0.988
PACS1_PACS2	-5.22	4	-1.81	0.0355	578	0.896	0.965	23972	0.988
BCL2L1	-5.22	4	-1.81	0.0355	579	0.896	0.964	23971	0.988
COMMD6	-5.22	4	-1.8	0.0356	580	0.896	0.964	23970	0.988
YBX1_YBX3	-5.22	4	-1.8	0.0357	581	0.896	0.964	23969	0.988
DDX31	-5.21	4	-1.8	0.0359	582	0.896	0.964	23968	0.987
MAP2K7	-5.21	4	-1.8	0.0359	583	0.896	0.964	23967	0.987
PRRC2A	-5.2	4	-1.8	0.036	584	0.896	0.964	23966	0.987
RTKN_RTKN2	-5.2	4	-1.8	0.0361	585	0.896	0.964	23965	0.987
FYN_YES1	-5.2	4	-1.8	0.0362	586	0.896	0.964	23964	0.987
NUDT6	-5.19	4	-1.79	0.0364	587	0.896	0.964	23963	0.987
KIF18A	-5.19	4	-1.79	0.0364	588	0.896	0.964	23962	0.987
DNAJA1_DNAJA4	-5.18	4	-1.79	0.0368	589	0.896	0.963	23961	0.987
TFF2	-5.18	4	-1.79	0.0368	590	0.896	0.963	23960	0.987
FMNL3	-5.18	4	-1.79	0.0369	591	0.896	0.963	23959	0.987
CSDE1	-5.18	4	-1.79	0.0369	592	0.896	0.963	23958	0.987
ZNF267_ZNF506	-5.17	4	-1.78	0.0372	593	0.896	0.963	23957	0.987
GPAT4	-5.16	4	-1.78	0.0374	594	0.896	0.963	23956	0.986
SAFB	-5.16	4	-1.78	0.0374	595	0.896	0.963	23955	0.986
CYLC1	-5.16	4	-1.78	0.0375	596	0.896	0.962	23954	0.986
STUB1	-5.15	4	-1.78	0.0376	597	0.896	0.962	23953	0.986
SCNM1	-5.15	4	-1.78	0.0376	598	0.896	0.962	23952	0.986
ATG4C	-5.15	4	-1.78	0.0378	599	0.896	0.962	23951	0.986
ELOVL7	-5.15	4	-1.78	0.0378	600	0.896	0.962	23950	0.986
DUS4L	-5.15	4	-1.78	0.0378	601	0.896	0.962	23949	0.986
MYOM2	-5.14	4	-1.77	0.038	602	0.896	0.962	23948	0.986
FBXL17	-5.14	4	-1.77	0.038	603	0.896	0.962	23947	0.986
USP1	-5.14	4	-1.77	0.038	604	0.896	0.962	23946	0.986
ZNF394_ZNF397	-5.13	4	-1.77	0.0382	605	0.896	0.962	23945	0.986
NIBAN1_NIBAN2	-5.13	4	-1.77	0.0384	606	0.896	0.962	23944	0.986
TMEM184A	-5.13	4	-1.77	0.0384	607	0.896	0.962	23943	0.986
ISX	-5.13	4	-1.77	0.0385	608	0.896	0.962	23942	0.986
MAPKAP1	-5.12	4	-1.77	0.0387	609	0.896	0.961	23941	0.986
KDM3B	-5.12	4	-1.77	0.0387	610	0.896	0.961	23940	0.986
MAPK11_MAPK14	-5.11	4	-1.76	0.039	611	0.896	0.961	23939	0.985
ZBTB14	-5.11	4	-1.76	0.039	612	0.896	0.961	23938	0.985
ELOVL6	-5.1	4	-1.76	0.0392	613	0.896	0.961	23937	0.985
SARNP	-5.1	4	-1.76	0.0393	614	0.896	0.961	23936	0.985
ZFP1_ZNF121	-5.1	4	-1.76	0.0394	615	0.896	0.961	23935	0.985
PRKCA_PRKCE_PRKCH	-5.1	4	-1.76	0.0394	616	0.896	0.961	23934	0.985
UBALD2	-5.09	4	-1.75	0.0396	617	0.896	0.96	23933	0.985
ARL6IP4	-5.08	4	-1.75	0.04	618	0.896	0.96	23932	0.985
DOCK7	-5.07	4	-1.75	0.0402	619	0.896	0.96	23931	0.985
SKA1	-5.07	4	-1.75	0.0402	620	0.896	0.96	23930	0.985
NOL3	-5.07	4	-1.75	0.0403	621	0.896	0.96	23929	0.985
RBM14-RBM4	-5.07	4	-1.75	0.0404	622	0.896	0.96	23928	0.985
CD59	-5.07	4	-1.75	0.0404	623	0.896	0.96	23927	0.985
RAB21	-5.07	4	-1.75	0.0404	624	0.896	0.96	23926	0.985
SNRPB2	-5.06	4	-1.74	0.0407	625	0.896	0.959	23925	0.984
MLF2	-5.05	4	-1.74	0.0408	626	0.896	0.959	23924	0.984
ADM	-5.05	4	-1.74	0.0409	627	0.896	0.959	23923	0.984
PRKCSH	-5.05	4	-1.74	0.041	628	0.896	0.959	23922	0.984
RTKN	-5.05	4	-1.74	0.041	629	0.896	0.959	23921	0.984
KMT2B	-5.04	4	-1.74	0.0411	630	0.896	0.959	23920	0.984
CCDC77	-5.04	4	-1.74	0.0411	631	0.896	0.959	23919	0.984
TBC1D10B	-5.04	4	-1.74	0.0413	632	0.896	0.959	23918	0.984
MAP3K14	-5.04	4	-1.74	0.0413	633	0.896	0.959	23917	0.984
HECTD1	-5.04	4	-1.74	0.0413	634	0.896	0.959	23916	0.984
MOGS	-5.03	4	-1.73	0.0414	635	0.896	0.959	23915	0.984
RANBP3	-5.03	4	-1.73	0.0415	636	0.896	0.958	23914	0.984
SIAH2	-5.02	4	-1.73	0.0418	637	0.896	0.958	23913	0.984
ARFRP1_ARL3	-5.02	4	-1.73	0.0418	638	0.896	0.958	23912	0.984
RHOG_RHOQ	-5.02	4	-1.73	0.0419	639	0.896	0.958	23911	0.984
KLF7	-5.02	4	-1.73	0.042	640	0.896	0.958	23910	0.984
SETD2	-5.01	4	-1.73	0.0421	641	0.896	0.958	23909	0.984
UBE2J2	-5.01	4	-1.73	0.0421	642	0.896	0.958	23908	0.984
KLK14	-5.01	4	-1.72	0.0423	643	0.896	0.958	23907	0.983
NRXN3	-5.01	4	-1.72	0.0423	644	0.896	0.958	23906	0.983
CYP2C18	-5	4	-1.72	0.0425	645	0.896	0.958	23905	0.983
SP1	-5	4	-1.72	0.0425	646	0.896	0.957	23904	0.983
IHO1	-5	4	-1.72	0.0427	647	0.896	0.957	23903	0.983
ABHD17B_ABHD17C	-4.99	4	-1.72	0.0429	648	0.896	0.957	23902	0.983
LIN7B	-4.99	4	-1.72	0.043	649	0.896	0.957	23901	0.983
MSL1	-4.99	4	-1.72	0.043	650	0.896	0.957	23900	0.983
AMOTL1	-4.98	4	-1.72	0.0431	651	0.896	0.957	23899	0.983
ACACA	-4.98	4	-1.71	0.0432	652	0.896	0.957	23898	0.983
UBR2	-4.98	4	-1.71	0.0433	653	0.896	0.957	23897	0.983
LAMP1	-4.98	4	-1.71	0.0433	654	0.896	0.957	23896	0.983
ACLY	-4.98	4	-1.71	0.0434	655	0.896	0.957	23895	0.983
ANKIB1	-4.98	4	-1.71	0.0434	656	0.896	0.957	23894	0.983
RASSF8	-4.97	4	-1.71	0.0437	657	0.896	0.956	23893	0.983
SP4	-4.97	4	-1.71	0.0437	658	0.896	0.956	23892	0.983
ZNF558	-4.97	4	-1.71	0.0437	659	0.896	0.956	23891	0.983
SIN3A_SIN3B	-4.97	4	-1.71	0.0438	660	0.896	0.956	23890	0.983
NFE2L2	-4.96	4	-1.71	0.0438	661	0.896	0.956	23889	0.983
TAGAP	-4.96	4	-1.71	0.0438	662	0.896	0.956	23888	0.983
CLEC4F	-4.96	4	-1.71	0.0439	663	0.896	0.956	23887	0.983
PIM3	-4.96	4	-1.71	0.044	664	0.896	0.956	23886	0.983
TNKS	-4.96	4	-1.71	0.044	665	0.896	0.956	23885	0.983
GNA11_GNAQ	-4.95	4	-1.7	0.0443	666	0.896	0.956	23884	0.982
RBMS1_RBMS2	-4.94	4	-1.7	0.0446	667	0.896	0.955	23883	0.982
SPTY2D1	-4.93	4	-1.7	0.0449	668	0.896	0.955	23882	0.982
WRAP73	-4.93	4	-1.7	0.045	669	0.896	0.955	23881	0.982
TMEM120A_TMEM120B	-4.93	4	-1.7	0.045	670	0.896	0.955	23880	0.982
FLT3LG	-4.92	4	-1.69	0.0452	671	0.896	0.955	23879	0.982
CENPU	-4.92	4	-1.69	0.0454	672	0.896	0.955	23878	0.981
HELLS	-4.91	4	-1.69	0.0457	673	0.896	0.954	23877	0.981
S100A11_S100A13	-4.91	4	-1.69	0.0457	674	0.896	0.954	23876	0.981
ARHGAP1	-4.91	4	-1.69	0.0458	675	0.896	0.954	23875	0.981
GANAB	-4.91	4	-1.69	0.0459	676	0.896	0.954	23874	0.981
SPIN1	-4.91	4	-1.69	0.0459	677	0.896	0.954	23873	0.981
FAM200B	-4.9	4	-1.69	0.0459	678	0.896	0.954	23872	0.981
ZYG11B	-4.9	4	-1.69	0.0459	679	0.896	0.954	23871	0.981
PARP4	-4.9	4	-1.68	0.0462	680	0.896	0.954	23870	0.981
FOS_FOSB_FOSL1_FOSL2	-4.9	4	-1.68	0.0462	681	0.896	0.954	23869	0.981
PIH1D1	-4.89	4	-1.68	0.0465	682	0.896	0.954	23868	0.981
SRCAP	-4.89	4	-1.68	0.0466	683	0.896	0.953	23867	0.981
MAP3K11_MAP3K9	-4.89	4	-1.68	0.0466	684	0.896	0.953	23866	0.981
CHST2	-4.88	4	-1.68	0.0467	685	0.896	0.953	23865	0.981
OTUD4	-4.88	4	-1.68	0.0468	686	0.896	0.953	23864	0.981
FAM120A_FAM120C	-4.87	4	-1.67	0.0472	687	0.896	0.953	23863	0.98
ZNF322_ZNF41	-4.87	4	-1.67	0.0474	688	0.896	0.953	23862	0.98
TUBB_TUBB2A	-4.86	4	-1.67	0.0475	689	0.896	0.953	23861	0.98
C16orf70	-4.86	4	-1.67	0.0476	690	0.896	0.952	23860	0.98
SLC27A1_SLC27A4	-4.86	4	-1.67	0.0477	691	0.896	0.952	23859	0.98
AP3S1_AP3S2	-4.85	4	-1.67	0.0479	692	0.896	0.952	23858	0.98
LPXN_PXN	-4.85	4	-1.66	0.048	693	0.896	0.952	23857	0.98
PIGC	-4.85	4	-1.66	0.0481	694	0.896	0.952	23856	0.98
HCK	-4.84	4	-1.66	0.0485	695	0.896	0.952	23855	0.979
MTM1	-4.83	4	-1.66	0.0487	696	0.896	0.951	23854	0.979
NACAD	-4.83	4	-1.66	0.0488	697	0.896	0.951	23853	0.979
GCGR	-4.83	4	-1.66	0.0489	698	0.896	0.951	23852	0.979
SKI	-4.82	4	-1.65	0.0491	699	0.896	0.951	23851	0.979
MAGEC2	-4.82	4	-1.65	0.0491	700	0.896	0.951	23850	0.979
MOSMO	-4.82	4	-1.65	0.0492	701	0.896	0.951	23849	0.979
SNN	-4.82	4	-1.65	0.0492	702	0.896	0.951	23848	0.979
DNAJA1_DNAJA2_DNAJA4	-4.81	4	-1.65	0.0493	703	0.896	0.951	23847	0.979
PRIM2	-4.81	4	-1.65	0.0493	704	0.896	0.951	23846	0.979
HRAS_KRAS	-4.81	4	-1.65	0.0494	705	0.896	0.951	23845	0.979
R3HDM1_R3HDM2	-4.81	4	-1.65	0.0494	706	0.896	0.951	23844	0.979
SMURF1_SMURF2	-4.81	4	-1.65	0.0494	707	0.896	0.951	23843	0.979
HSPA1A_1,HSPA1B	-3.4	2	-1.65	0.0494	708	0.896	0.951	23842	0.979
MUC17	-4.81	4	-1.65	0.0495	709	0.896	0.951	23841	0.979
ETV1_ETV4_ETV5	-4.81	4	-1.65	0.0496	710	0.896	0.95	23840	0.979
SPIN1_SPIN3	-4.81	4	-1.65	0.0497	711	0.896	0.95	23839	0.979
PM20D2	-4.8	4	-1.65	0.0498	712	0.896	0.95	23838	0.979
MAP2K6	-4.8	4	-1.65	0.0498	713	0.896	0.95	23837	0.979
FASLG	-4.8	4	-1.65	0.0498	714	0.896	0.95	23836	0.979
LRRC8B_LRRC8D	-4.79	4	-1.64	0.0501	715	0.896	0.95	23835	0.978
HEXIM1	-4.79	4	-1.64	0.0503	716	0.896	0.95	23834	0.978
RWDD4	-4.79	4	-1.64	0.0504	717	0.896	0.95	23833	0.978
PHF14	-4.79	4	-1.64	0.0504	718	0.896	0.95	23832	0.978
FTSJ1	-4.78	4	-1.64	0.0506	719	0.896	0.949	23831	0.978
APPL1	-4.78	4	-1.64	0.0506	720	0.896	0.949	23830	0.978
SNAI2	-4.78	4	-1.64	0.0507	721	0.896	0.949	23829	0.978
ZNF26_ZNF616	-4.77	4	-1.64	0.0509	722	0.896	0.949	23828	0.978
ARL8B	-4.77	4	-1.64	0.0509	723	0.896	0.949	23827	0.978
PSME3	-4.77	4	-1.64	0.051	724	0.896	0.949	23826	0.978
ABI1_ABI2	-4.77	4	-1.63	0.0511	725	0.896	0.949	23825	0.978
HYAL4	-4.77	4	-1.63	0.0511	726	0.896	0.949	23824	0.978
NACC1_NACC2	-4.77	4	-1.63	0.0511	727	0.896	0.949	23823	0.978
ALG10	-4.76	4	-1.63	0.0514	728	0.896	0.949	23822	0.978
CYB561	-4.75	4	-1.63	0.0517	729	0.896	0.948	23821	0.977
NQO1	-4.75	4	-1.63	0.0517	730	0.896	0.948	23820	0.977
ZNF121_ZNF789	-4.75	4	-1.63	0.0518	731	0.896	0.948	23819	0.977
NACC1	-4.75	4	-1.63	0.0518	732	0.896	0.948	23818	0.977
ZNF84_ZNF845	-4.75	4	-1.63	0.052	733	0.896	0.948	23817	0.977
E2F1_E2F2	-4.75	4	-1.63	0.052	734	0.896	0.948	23816	0.977
SULT2A1	-4.75	4	-1.63	0.052	735	0.896	0.948	23815	0.977
ZNF197_ZNF436	-4.74	4	-1.62	0.0522	736	0.896	0.948	23814	0.977
SLC7A11	-4.74	4	-1.62	0.0524	737	0.896	0.948	23813	0.977
RAP1B	-4.74	4	-1.62	0.0524	738	0.896	0.948	23812	0.977
GPR119	-4.73	4	-1.62	0.0527	739	0.896	0.947	23811	0.977
M1AP	-4.73	4	-1.62	0.0527	740	0.896	0.947	23810	0.977
SIM2	-4.72	4	-1.62	0.053	741	0.896	0.947	23809	0.976
RCL1	-4.72	4	-1.62	0.0531	742	0.896	0.947	23808	0.976
PTP4A1_PTP4A3	-4.72	4	-1.62	0.0531	743	0.896	0.947	23807	0.976
WRAP53	-4.72	4	-1.62	0.0531	744	0.896	0.947	23806	0.976
MCM4	-4.72	4	-1.61	0.0532	745	0.896	0.947	23805	0.976
PGAP2	-4.72	4	-1.61	0.0532	746	0.896	0.947	23804	0.976
SCNN1A	-4.71	4	-1.61	0.0533	747	0.896	0.947	23803	0.976
MEF2C_MEF2D	-4.71	4	-1.61	0.0533	748	0.896	0.947	23802	0.976
CPB1	-4.71	4	-1.61	0.0533	749	0.896	0.947	23801	0.976
RAB21_RAB24	-4.71	4	-1.61	0.0534	750	0.896	0.947	23800	0.976
TAL2	-4.71	4	-1.61	0.0534	751	0.896	0.947	23799	0.976
ZNF106	-4.71	4	-1.61	0.0535	752	0.896	0.946	23798	0.976
CDK12	-4.71	4	-1.61	0.0536	753	0.896	0.946	23797	0.976
AMACR	-4.71	4	-1.61	0.0536	754	0.896	0.946	23796	0.976
APC	-4.7	4	-1.61	0.0537	755	0.896	0.946	23795	0.976
FAM98A_FAM98B	-4.7	4	-1.61	0.0538	756	0.896	0.946	23794	0.976
SQSTM1	-4.7	4	-1.61	0.0541	757	0.896	0.946	23793	0.976
SLC25A5	-4.69	4	-1.61	0.0541	758	0.896	0.946	23792	0.976
GALNT10_GALNT11	-4.69	4	-1.61	0.0541	759	0.896	0.946	23791	0.976
SLC44A1	-4.69	4	-1.61	0.0542	760	0.896	0.946	23790	0.976
TNRC18	-4.69	4	-1.61	0.0542	761	0.896	0.946	23789	0.976
SLC25A28	-4.69	4	-1.6	0.0544	762	0.896	0.946	23788	0.976
TARM1	-4.68	4	-1.6	0.0546	763	0.896	0.945	23787	0.976
PABPC4	-4.68	4	-1.6	0.0546	764	0.896	0.945	23786	0.976
KCTD1_KCTD15	-4.68	4	-1.6	0.0547	765	0.896	0.945	23785	0.976
KLRC4	-4.67	4	-1.6	0.055	766	0.896	0.945	23784	0.975
PLIN2_PLIN3	-4.67	4	-1.6	0.0551	767	0.896	0.945	23783	0.975
SCAMP1_SCAMP2_SCAMP3_SCAMP5	-4.67	4	-1.6	0.0551	768	0.896	0.945	23782	0.975
VPS16	-4.67	4	-1.6	0.0552	769	0.896	0.945	23781	0.975
DMD	-4.67	4	-1.6	0.0552	770	0.896	0.945	23780	0.975
SLC26A8	-4.66	4	-1.6	0.0553	771	0.896	0.945	23779	0.975
SLC35A1_SLC35A3	-4.66	4	-1.59	0.0555	772	0.896	0.945	23778	0.975
TXNL1	-4.66	4	-1.59	0.0556	773	0.896	0.944	23777	0.975
RSPH10B2	-4.65	4	-1.59	0.0558	774	0.896	0.944	23776	0.975
ANKRD17	-4.65	4	-1.59	0.0559	775	0.896	0.944	23775	0.975
COMMD4	-4.65	4	-1.59	0.0559	776	0.896	0.944	23774	0.975
RAB27A_RAB7A	-4.65	4	-1.59	0.0561	777	0.896	0.944	23773	0.975
WDR45B	-4.65	4	-1.59	0.0561	778	0.896	0.944	23772	0.975
B4GALT1_B4GALT2	-4.64	4	-1.59	0.0562	779	0.896	0.944	23771	0.975
SENP2	-4.64	4	-1.59	0.0563	780	0.896	0.944	23770	0.975
KRTCAP2	-4.64	4	-1.59	0.0563	781	0.896	0.944	23769	0.975
RNF157	-4.64	4	-1.59	0.0564	782	0.896	0.944	23768	0.975
DPEP1	-4.63	4	-1.58	0.0569	783	0.896	0.943	23767	0.974
ZNF638	-4.62	4	-1.58	0.0571	784	0.896	0.943	23766	0.974
OR10X1	-4.62	4	-1.58	0.0571	785	0.896	0.943	23765	0.974
OR5H6	-4.62	4	-1.58	0.0572	786	0.896	0.943	23764	0.974
ESCO1	-4.62	4	-1.58	0.0572	787	0.896	0.943	23763	0.974
PDZRN3	-4.62	4	-1.58	0.0573	788	0.896	0.943	23762	0.974
FYN_LYN_SRC_YES1	-4.62	4	-1.58	0.0574	789	0.896	0.943	23761	0.974
SRSF5	-4.61	4	-1.58	0.0576	790	0.896	0.942	23760	0.974
ZNF267_ZNF736	-4.61	4	-1.58	0.0576	791	0.896	0.942	23759	0.974
GPC1_GPC2_GPC4	-4.61	4	-1.57	0.0577	792	0.896	0.942	23758	0.974
GNB1_GNB2_GNB3_GNB4	-4.61	4	-1.57	0.0579	793	0.896	0.942	23757	0.974
MB	-4.6	4	-1.57	0.0581	794	0.896	0.942	23756	0.973
ARMC6	-4.6	4	-1.57	0.0583	795	0.896	0.942	23755	0.973
DNASE1L1	-4.6	4	-1.57	0.0583	796	0.896	0.942	23754	0.973
INSR	-4.59	4	-1.57	0.0584	797	0.896	0.942	23753	0.973
ZNF212	-4.59	4	-1.57	0.0584	798	0.896	0.942	23752	0.973
GNB2_GNB3	-4.59	4	-1.57	0.0585	799	0.896	0.942	23751	0.973
AXL	-4.59	4	-1.57	0.0586	800	0.896	0.941	23750	0.973
RAB13	-4.59	4	-1.57	0.0588	801	0.896	0.941	23749	0.973
TNFRSF11B	-4.58	4	-1.56	0.0588	802	0.896	0.941	23748	0.973
TTC9C	-4.58	4	-1.56	0.0589	803	0.896	0.941	23747	0.973
TTC33	-4.58	4	-1.56	0.059	804	0.896	0.941	23746	0.973
CDK6	-4.58	4	-1.56	0.0591	805	0.896	0.941	23745	0.973
FAM71F1	-4.57	4	-1.56	0.0594	806	0.896	0.941	23744	0.973
SNX14	-4.57	4	-1.56	0.0596	807	0.896	0.94	23743	0.972
TRANK1	-4.56	4	-1.56	0.0597	808	0.896	0.94	23742	0.972
DLG5	-4.56	4	-1.56	0.0597	809	0.896	0.94	23741	0.972
ZNF302	-4.56	4	-1.56	0.0598	810	0.896	0.94	23740	0.972
PLXNC1	-4.56	4	-1.56	0.0598	811	0.896	0.94	23739	0.972
TIGD4	-4.56	4	-1.56	0.0598	812	0.896	0.94	23738	0.972
TMEM117	-4.56	4	-1.56	0.06	813	0.896	0.94	23737	0.972
LPXN_PXN_TGFB1I1	-4.55	4	-1.55	0.0601	814	0.896	0.94	23736	0.972
MAP2K1	-4.55	4	-1.55	0.0603	815	0.896	0.94	23735	0.972
MAGED2_MAGED4B	-4.55	4	-1.55	0.0604	816	0.896	0.94	23734	0.972
KDM2A_KDM2B	-4.54	4	-1.55	0.0606	817	0.896	0.939	23733	0.972
ABHD14A-ACY1	-4.54	4	-1.55	0.0608	818	0.896	0.939	23732	0.972
ZKSCAN1_ZNF24	-4.54	4	-1.55	0.0608	819	0.896	0.939	23731	0.972
GPBAR1	-4.54	4	-1.55	0.0609	820	0.896	0.939	23730	0.972
EIF3E	-4.54	4	-1.55	0.0609	821	0.896	0.939	23729	0.972
MAPK8_MAPK9	-4.54	4	-1.55	0.0609	822	0.896	0.939	23728	0.972
APOB	-4.53	4	-1.54	0.0612	823	0.896	0.939	23727	0.971
CTDSP1_CTDSP2	-4.53	4	-1.54	0.0612	824	0.896	0.939	23726	0.971
ERAS	-4.53	4	-1.54	0.0614	825	0.896	0.939	23725	0.971
TTC13	-4.52	4	-1.54	0.0615	826	0.896	0.939	23724	0.971
DNAJC19	-4.52	4	-1.54	0.0615	827	0.896	0.939	23723	0.971
CPD	-4.52	4	-1.54	0.0616	828	0.896	0.938	23722	0.971
YTHDF2	-4.52	4	-1.54	0.0616	829	0.896	0.938	23721	0.971
ZNF182_ZNF514	-4.52	4	-1.54	0.0616	830	0.896	0.938	23720	0.971
RAC1_RAC3	-4.52	4	-1.54	0.0618	831	0.896	0.938	23719	0.971
GALNT11_GALNT4	-4.52	4	-1.54	0.0619	832	0.896	0.938	23718	0.971
SNX1_SNX2	-4.51	4	-1.54	0.062	833	0.896	0.938	23717	0.971
OR4K17	-4.51	4	-1.54	0.062	834	0.896	0.938	23716	0.971
FAM133B	-4.51	4	-1.54	0.062	835	0.896	0.938	23715	0.971
SEMA3A_SEMA3C	-4.51	4	-1.54	0.0621	836	0.896	0.938	23714	0.971
STARD3_STARD3NL	-4.51	4	-1.54	0.0624	837	0.896	0.938	23713	0.971
ATP5F1E	-4.5	4	-1.53	0.0624	838	0.896	0.938	23712	0.971
NT5C3A	-4.5	4	-1.53	0.0626	839	0.896	0.937	23711	0.97
ATP2C1	-4.5	4	-1.53	0.0627	840	0.896	0.937	23710	0.97
RAB15_RAB9A	-4.5	4	-1.53	0.0627	841	0.896	0.937	23709	0.97
ING1_ING2	-4.5	4	-1.53	0.0628	842	0.896	0.937	23708	0.97
RALGPS2	-4.5	4	-1.53	0.0628	843	0.896	0.937	23707	0.97
MAPK11	-4.49	4	-1.53	0.0629	844	0.896	0.937	23706	0.97
CBR3	-4.49	4	-1.53	0.063	845	0.896	0.937	23705	0.97
SLC6A14	-4.48	4	-1.53	0.0634	846	0.896	0.937	23704	0.97
CETP	-4.48	4	-1.53	0.0634	847	0.896	0.937	23703	0.97
PANK1	-4.48	4	-1.53	0.0636	848	0.896	0.936	23702	0.97
ACTN4	-4.48	4	-1.52	0.0637	849	0.896	0.936	23701	0.97
BTBD3_BTBD6	-4.48	4	-1.52	0.0638	850	0.896	0.936	23700	0.97
PAK2	-4.47	4	-1.52	0.0638	851	0.896	0.936	23699	0.97
HSP90B1	-4.47	4	-1.52	0.0639	852	0.896	0.936	23698	0.97
TRAPPC13	-4.47	4	-1.52	0.0639	853	0.896	0.936	23697	0.97
RAC1_RAC2	-4.47	4	-1.52	0.064	854	0.896	0.936	23696	0.97
C2orf49	-4.47	4	-1.52	0.064	855	0.896	0.936	23695	0.97
NANP	-4.47	4	-1.52	0.0641	856	0.896	0.936	23694	0.97
ZC3HAV1L	-4.47	4	-1.52	0.0642	857	0.896	0.936	23693	0.97
SNX5_SNX6	-4.46	4	-1.52	0.0643	858	0.896	0.936	23692	0.97
STRN3	-4.46	4	-1.52	0.0643	859	0.896	0.936	23691	0.97
PTAR1	-4.46	4	-1.52	0.0644	860	0.896	0.936	23690	0.969
TASP1	-4.46	4	-1.52	0.0644	861	0.896	0.936	23689	0.969
MYO1B_MYO1C_MYO1D_MYO1E	-4.46	4	-1.52	0.0644	862	0.896	0.936	23688	0.969
STRN_STRN4	-4.46	4	-1.52	0.0647	863	0.896	0.935	23687	0.969
ASGR1	-4.46	4	-1.52	0.0647	864	0.896	0.935	23686	0.969
RNF121	-4.45	4	-1.52	0.0648	865	0.896	0.935	23685	0.969
CENPQ	-4.45	4	-1.52	0.0648	866	0.896	0.935	23684	0.969
HSDL1	-4.45	4	-1.52	0.0648	867	0.896	0.935	23683	0.969
LRRC59	-4.45	4	-1.52	0.0648	868	0.896	0.935	23682	0.969
ZNF678_ZNF83	-4.45	4	-1.52	0.0648	869	0.896	0.935	23681	0.969
SYNGR4	-4.45	4	-1.52	0.0648	870	0.896	0.935	23680	0.969
PTP4A2_PTP4A3	-4.45	4	-1.52	0.0648	871	0.896	0.935	23679	0.969
METAP2	-4.45	4	-1.51	0.0651	872	0.896	0.935	23678	0.969
ZBTB22_ZBTB9	-4.45	4	-1.51	0.0651	873	0.896	0.935	23677	0.969
SLC19A2	-4.45	4	-1.51	0.0652	874	0.896	0.935	23676	0.969
TBC1D2_TBC1D2B	-4.45	4	-1.51	0.0652	875	0.896	0.935	23675	0.969
GAPVD1	-4.44	4	-1.51	0.0653	876	0.896	0.935	23674	0.969
VPS37A	-4.44	4	-1.51	0.0656	877	0.896	0.934	23673	0.969
RBM26_RBM27	-4.43	4	-1.51	0.0658	878	0.896	0.934	23672	0.969
SAMD4B	-4.43	4	-1.51	0.0658	879	0.896	0.934	23671	0.969
TNP2	-4.43	4	-1.51	0.066	880	0.896	0.934	23670	0.969
RPS27A	-4.43	4	-1.51	0.066	881	0.896	0.934	23669	0.969
YES1	-4.43	4	-1.51	0.0662	882	0.896	0.934	23668	0.969
TBC1D8_TBC1D9	-4.42	4	-1.5	0.0662	883	0.896	0.934	23667	0.969
PAX3	-4.42	4	-1.5	0.0663	884	0.896	0.934	23666	0.969
CCDC69	-4.42	4	-1.5	0.0665	885	0.896	0.933	23665	0.968
NFIX	-4.41	4	-1.5	0.0667	886	0.896	0.933	23664	0.968
KAT7	-4.41	4	-1.5	0.0667	887	0.896	0.933	23663	0.968
DCAF12	-4.41	4	-1.5	0.0669	888	0.896	0.933	23662	0.968
ZNF383_ZNF83	-4.41	4	-1.5	0.0671	889	0.896	0.933	23661	0.968
CCDC51	-4.41	4	-1.5	0.0671	890	0.896	0.933	23660	0.968
DCTD	-4.4	4	-1.5	0.0673	891	0.896	0.933	23659	0.968
TMEM109	-4.4	4	-1.5	0.0673	892	0.896	0.933	23658	0.968
GLT8D1	-4.4	4	-1.5	0.0674	893	0.896	0.933	23657	0.968
L3MBTL4	-4.4	4	-1.49	0.0675	894	0.896	0.933	23656	0.968
CTDSP2_CTDSPL	-4.4	4	-1.49	0.0675	895	0.896	0.932	23655	0.968
ABTB2	-4.4	4	-1.49	0.0676	896	0.896	0.932	23654	0.968
FGF23	-4.39	4	-1.49	0.0677	897	0.896	0.932	23653	0.968
TMEM190	-4.39	4	-1.49	0.0678	898	0.896	0.932	23652	0.968
TP63	-4.39	4	-1.49	0.0678	899	0.896	0.932	23651	0.968
ARID1A_ARID1B	-4.39	4	-1.49	0.0678	900	0.896	0.932	23650	0.968
G2E3	-4.39	4	-1.49	0.068	901	0.896	0.932	23649	0.967
NLGN1	-4.38	4	-1.49	0.0682	902	0.896	0.932	23648	0.967
CDC42BPA_CDC42BPB	-4.38	4	-1.49	0.0683	903	0.896	0.932	23647	0.967
FAM89A	-4.38	4	-1.49	0.0684	904	0.896	0.932	23646	0.967
DNAJA1_DNAJA2	-4.38	4	-1.49	0.0685	905	0.896	0.932	23645	0.967
ASCC2	-4.38	4	-1.49	0.0685	906	0.896	0.932	23644	0.967
RBL1	-4.37	4	-1.49	0.0687	907	0.896	0.931	23643	0.967
DUSP19	-4.37	4	-1.49	0.0687	908	0.896	0.931	23642	0.967
NFIB_NFIC	-4.37	4	-1.48	0.0689	909	0.896	0.931	23641	0.967
HDGF_PSIP1	-4.37	4	-1.48	0.0689	910	0.896	0.931	23640	0.967
TRIM26	-4.37	4	-1.48	0.0691	911	0.896	0.931	23639	0.967
CYP2R1	-4.36	4	-1.48	0.0692	912	0.896	0.931	23638	0.967
RAB20_RAB9A	-4.36	4	-1.48	0.0692	913	0.896	0.931	23637	0.967
GPC1_GPC4	-4.36	4	-1.48	0.0693	914	0.896	0.931	23636	0.967
ZNF251_ZNF26	-4.36	4	-1.48	0.0693	915	0.896	0.931	23635	0.967
TRABD2B	-4.36	4	-1.48	0.0694	916	0.896	0.931	23634	0.967
ITGA4	-4.36	4	-1.48	0.0694	917	0.896	0.931	23633	0.967
ZNF616_ZNF623	-4.36	4	-1.48	0.0695	918	0.896	0.931	23632	0.967
PRPS1L1	-4.36	4	-1.48	0.0695	919	0.896	0.931	23631	0.967
UBAC1	-4.36	4	-1.48	0.0695	920	0.896	0.93	23630	0.967
PPP4R4	-4.35	4	-1.48	0.0697	921	0.896	0.93	23629	0.966
ATG2A_ATG2B	-4.35	4	-1.48	0.0697	922	0.896	0.93	23628	0.966
RANBP17	-4.35	4	-1.48	0.0698	923	0.896	0.93	23627	0.966
BAZ2A	-4.35	4	-1.48	0.07	924	0.896	0.93	23626	0.966
STAMBP	-4.35	4	-1.48	0.07	925	0.896	0.93	23625	0.966
NANOGP8	-4.35	4	-1.47	0.0701	926	0.896	0.93	23624	0.966
GMEB2	-4.34	4	-1.47	0.0702	927	0.896	0.93	23623	0.966
RAB21_RAB9A	-4.34	4	-1.47	0.0703	928	0.896	0.93	23622	0.966
IRF2BP1_IRF2BP2_IRF2BPL	-4.34	4	-1.47	0.0704	929	0.896	0.93	23621	0.966
ELP1	-4.34	4	-1.47	0.0704	930	0.896	0.93	23620	0.966
VPS33A_VPS33B	-4.34	4	-1.47	0.0705	931	0.896	0.93	23619	0.966
ARHGEF7	-4.34	4	-1.47	0.0706	932	0.896	0.929	23618	0.966
OR11H6	-4.33	4	-1.47	0.0708	933	0.896	0.929	23617	0.966
TMEM165	-4.33	4	-1.47	0.071	934	0.896	0.929	23616	0.966
LGALS14	-4.33	4	-1.47	0.0712	935	0.896	0.929	23615	0.966
SGO2	-4.32	4	-1.47	0.0712	936	0.896	0.929	23614	0.966
AFF4	-4.32	4	-1.47	0.0712	937	0.896	0.929	23613	0.966
SLC25A11	-4.32	4	-1.47	0.0712	938	0.896	0.929	23612	0.966
EEF1AKMT2	-4.32	4	-1.47	0.0713	939	0.896	0.929	23611	0.966
PURB	-4.32	4	-1.47	0.0713	940	0.896	0.929	23610	0.966
DOCK6_DOCK7	-4.32	4	-1.47	0.0713	941	0.896	0.929	23609	0.966
GRIFIN	-4.32	4	-1.46	0.0715	942	0.896	0.928	23608	0.965
NPVF	-4.32	4	-1.46	0.0715	943	0.896	0.928	23607	0.965
PIM1_PIM2_PIM3	-4.32	4	-1.46	0.0716	944	0.896	0.928	23606	0.965
ZPR1	-4.32	4	-1.46	0.0717	945	0.896	0.928	23605	0.965
SEL1L2	-4.31	4	-1.46	0.0719	946	0.896	0.928	23604	0.965
TRIM27_TRIM7	-4.31	4	-1.46	0.0721	947	0.896	0.928	23603	0.965
BTF3L4	-4.3	4	-1.46	0.0724	948	0.896	0.928	23602	0.965
RHEBL1	-4.3	4	-1.46	0.0724	949	0.896	0.928	23601	0.965
MPC1	-4.3	4	-1.46	0.0724	950	0.896	0.928	23600	0.965
MDFIC	-4.3	4	-1.46	0.0727	951	0.896	0.927	23599	0.965
NT5C3A_NT5C3B	-4.3	4	-1.46	0.0727	952	0.896	0.927	23598	0.965
TULP4	-4.29	4	-1.45	0.073	953	0.896	0.927	23597	0.964
SAFB_SAFB2	-4.29	4	-1.45	0.0731	954	0.896	0.927	23596	0.964
COMMD10	-4.29	4	-1.45	0.0731	955	0.896	0.927	23595	0.964
TIAM1	-4.29	4	-1.45	0.0732	956	0.896	0.927	23594	0.964
DHRS13_DHRSX_RDH13_RDH14	-4.28	4	-1.45	0.0733	957	0.896	0.927	23593	0.964
CSF2RA	-4.28	4	-1.45	0.0735	958	0.896	0.927	23592	0.964
WDR73	-4.28	4	-1.45	0.0736	959	0.896	0.926	23591	0.964
DPAGT1	-4.28	4	-1.45	0.0737	960	0.896	0.926	23590	0.964
TSC22D4	-4.28	4	-1.45	0.0737	961	0.896	0.926	23589	0.964
AAK1	-4.28	4	-1.45	0.0737	962	0.896	0.926	23588	0.964
NAP1L1_NAP1L4	-4.28	4	-1.45	0.0738	963	0.896	0.926	23587	0.964
PRKCI_PRKCZ	-4.27	4	-1.45	0.0739	964	0.896	0.926	23586	0.964
CENPP	-4.27	4	-1.45	0.074	965	0.896	0.926	23585	0.964
ZNF416	-4.27	4	-1.45	0.074	966	0.896	0.926	23584	0.964
HRAS_KRAS_NRAS	-4.27	4	-1.45	0.074	967	0.896	0.926	23583	0.964
DPH3P1	-4.27	4	-1.45	0.0741	968	0.896	0.926	23582	0.964
ERGIC1_ERGIC2_ERGIC3	-4.27	4	-1.45	0.0741	969	0.896	0.926	23581	0.964
SEPTIN1	-4.27	4	-1.44	0.0743	970	0.896	0.926	23580	0.964
PURA	-4.26	4	-1.44	0.0744	971	0.896	0.926	23579	0.964
ADGRA2	-4.26	4	-1.44	0.0744	972	0.896	0.926	23578	0.964
GYG2	-4.26	4	-1.44	0.0745	973	0.896	0.926	23577	0.964
ZNF451	-4.26	4	-1.44	0.0745	974	0.896	0.925	23576	0.964
ZNF292	-4.26	4	-1.44	0.0746	975	0.896	0.925	23575	0.964
ORC1	-4.25	4	-1.44	0.0749	976	0.896	0.925	23574	0.963
KLHDC3	-4.25	4	-1.44	0.075	977	0.896	0.925	23573	0.963
PIEZO2	-4.25	4	-1.44	0.0751	978	0.896	0.925	23572	0.963
DHX15_DHX33	-4.25	4	-1.44	0.0752	979	0.896	0.925	23571	0.963
NCAPG	-4.24	4	-1.44	0.0754	980	0.896	0.925	23570	0.963
TUBB_TUBB2B	-4.24	4	-1.44	0.0756	981	0.896	0.924	23569	0.963
SERPINB6	-4.23	4	-1.43	0.076	982	0.896	0.924	23568	0.962
ZNF397_ZSCAN31	-4.23	4	-1.43	0.076	983	0.896	0.924	23567	0.962
LOC105373242	-4.23	4	-1.43	0.0761	984	0.896	0.924	23566	0.962
MED23	-4.23	4	-1.43	0.0761	985	0.896	0.924	23565	0.962
ZZZ3	-4.23	4	-1.43	0.0761	986	0.896	0.924	23564	0.962
PRODH2	-4.23	4	-1.43	0.0761	987	0.896	0.924	23563	0.962
SMIM7	-4.22	4	-1.43	0.0765	988	0.896	0.924	23562	0.962
MYO16	-4.22	4	-1.43	0.0765	989	0.896	0.924	23561	0.962
LCN12	-4.22	4	-1.43	0.0765	990	0.896	0.923	23560	0.962
PCDHB15	-4.22	4	-1.43	0.0765	991	0.896	0.923	23559	0.962
THSD4	-4.22	4	-1.43	0.0765	992	0.896	0.923	23558	0.962
TAF4B	-4.22	4	-1.43	0.0765	993	0.896	0.923	23557	0.962
SOS2	-4.22	4	-1.43	0.0766	994	0.896	0.923	23556	0.962
CAMK4	-4.22	4	-1.43	0.0767	995	0.896	0.923	23555	0.962
MMD	-4.22	4	-1.43	0.0768	996	0.896	0.923	23554	0.962
ZNF577_ZNF623	-4.22	4	-1.43	0.0769	997	0.896	0.923	23553	0.962
WIPF3	-4.22	4	-1.43	0.077	998	0.896	0.923	23552	0.962
FAAP24	-4.21	4	-1.43	0.0771	999	0.896	0.923	23551	0.962
ORMDL2_ORMDL3	-4.21	4	-1.42	0.0771	1000	0.896	0.923	23550	0.962
OR5M8	-4.21	4	-1.42	0.0771	1001	0.896	0.923	23549	0.962
SPIN4	-4.21	4	-1.42	0.0773	1002	0.896	0.923	23548	0.962
PRSS41	-4.21	4	-1.42	0.0774	1003	0.896	0.923	23547	0.962
RUNDC1	-4.21	4	-1.42	0.0774	1004	0.896	0.923	23546	0.962
PSME1_PSME2_PSME3	-4.21	4	-1.42	0.0775	1005	0.896	0.923	23545	0.962
GSPT1_GSPT2	-4.2	4	-1.42	0.0775	1006	0.896	0.922	23544	0.962
FYN_LYN_YES1	-4.2	4	-1.42	0.0776	1007	0.896	0.922	23543	0.962
HSPA4_HSPA4L	-4.2	4	-1.42	0.0778	1008	0.896	0.922	23542	0.962
AKT2_AKT3	-4.2	4	-1.42	0.0779	1009	0.896	0.922	23541	0.962
GPD1L	-4.2	4	-1.42	0.0779	1010	0.896	0.922	23540	0.962
CENPO	-4.2	4	-1.42	0.0781	1011	0.896	0.922	23539	0.961
MYO1B_MYO1C	-4.19	4	-1.42	0.0782	1012	0.896	0.922	23538	0.961
CCNI	-4.19	4	-1.42	0.0782	1013	0.896	0.922	23537	0.961
TNFAIP8L2-SCNM1	-4.19	4	-1.42	0.0783	1014	0.896	0.922	23536	0.961
CEP135	-4.19	4	-1.42	0.0785	1015	0.896	0.921	23535	0.961
RAB32_RAB7A	-4.19	4	-1.42	0.0785	1016	0.896	0.921	23534	0.961
SLAIN2	-4.19	4	-1.41	0.0786	1017	0.896	0.921	23533	0.961
TSN	-4.19	4	-1.41	0.0786	1018	0.896	0.921	23532	0.961
MAGED2	-4.18	4	-1.41	0.0789	1019	0.896	0.921	23531	0.961
SNX32	-4.18	4	-1.41	0.0789	1020	0.896	0.921	23530	0.961
ZNF121_ZNF182	-4.18	4	-1.41	0.079	1021	0.896	0.921	23529	0.961
MAML1	-4.18	4	-1.41	0.079	1022	0.896	0.921	23528	0.961
ARL4A	-4.18	4	-1.41	0.0791	1023	0.896	0.921	23527	0.961
ZNF268_ZNF461	-4.17	4	-1.41	0.0793	1024	0.896	0.921	23526	0.961
RPS6KA2_RPS6KA3	-4.17	4	-1.41	0.0793	1025	0.896	0.921	23525	0.961
PIGK	-4.17	4	-1.41	0.0794	1026	0.896	0.921	23524	0.961
OR4S1	-4.17	4	-1.41	0.0795	1027	0.896	0.92	23523	0.961
TRIM44	-4.17	4	-1.41	0.0795	1028	0.896	0.92	23522	0.961
B4GALT1_B4GALT4	-4.17	4	-1.41	0.0795	1029	0.896	0.92	23521	0.961
GLRX3	-4.17	4	-1.41	0.0796	1030	0.896	0.92	23520	0.961
CCDC124	-4.17	4	-1.41	0.0796	1031	0.896	0.92	23519	0.961
ATP6V0A1	-4.17	4	-1.41	0.0797	1032	0.896	0.92	23518	0.961
MUL1	-4.17	4	-1.41	0.0797	1033	0.896	0.92	23517	0.961
PGAP3	-4.17	4	-1.41	0.0797	1034	0.896	0.92	23516	0.961
KLHL15_KLHL9	-4.16	4	-1.41	0.0798	1035	0.896	0.92	23515	0.961
TAS2R50	-4.16	4	-1.41	0.0798	1036	0.896	0.92	23514	0.961
OXGR1	-4.16	4	-1.41	0.0799	1037	0.896	0.92	23513	0.961
SLC25A1	-4.16	4	-1.41	0.0799	1038	0.896	0.92	23512	0.961
KLF13_KLF16	-4.16	4	-1.41	0.0799	1039	0.896	0.92	23511	0.961
ZNF37A	-4.16	4	-1.41	0.08	1040	0.896	0.92	23510	0.961
DAZ3	-4.16	4	-1.4	0.08	1041	0.896	0.92	23509	0.961
IL15	-4.16	4	-1.4	0.0801	1042	0.896	0.92	23508	0.961
C1R_C1RL_C1S	-4.16	4	-1.4	0.0801	1043	0.896	0.92	23507	0.961
ST3GAL6	-4.16	4	-1.4	0.0802	1044	0.896	0.92	23506	0.961
ARHGEF1_ARHGEF11_ARHGEF12	-4.16	4	-1.4	0.0803	1045	0.896	0.92	23505	0.961
GOLGA8S	-4.15	4	-1.4	0.0804	1046	0.896	0.92	23504	0.961
DDX58	-4.15	4	-1.4	0.0805	1047	0.896	0.92	23503	0.96
ZKSCAN1_ZNF397	-4.15	4	-1.4	0.0805	1048	0.896	0.919	23502	0.96
EAF1	-4.15	4	-1.4	0.0806	1049	0.896	0.919	23501	0.96
ZNF383_ZNF461	-4.15	4	-1.4	0.0806	1050	0.896	0.919	23500	0.96
AFG3L2_SPG7	-4.15	4	-1.4	0.0807	1051	0.896	0.919	23499	0.96
RAB2A	-4.15	4	-1.4	0.0808	1052	0.896	0.919	23498	0.96
FUT8	-4.13	4	-1.4	0.0815	1053	0.896	0.919	23497	0.96
CAPN8	-4.13	4	-1.4	0.0815	1054	0.896	0.919	23496	0.96
EI24	-4.13	4	-1.39	0.0817	1055	0.896	0.918	23495	0.96
CHIT1	-4.13	4	-1.39	0.0818	1056	0.896	0.918	23494	0.959
EPOR	-4.13	4	-1.39	0.082	1057	0.896	0.918	23493	0.959
CHP1_PPP3R1_TESC	-4.12	4	-1.39	0.0821	1058	0.896	0.918	23492	0.959
PROK1	-4.12	4	-1.39	0.0821	1059	0.896	0.918	23491	0.959
NSD2	-4.12	4	-1.39	0.0822	1060	0.896	0.918	23490	0.959
ATE1	-4.12	4	-1.39	0.0823	1061	0.896	0.918	23489	0.959
MALT1	-4.11	4	-1.39	0.0826	1062	0.896	0.917	23488	0.959
ALDH16A1	-4.11	4	-1.39	0.0827	1063	0.896	0.917	23487	0.959
FNBP1L_TRIP10	-4.11	4	-1.39	0.0828	1064	0.896	0.917	23486	0.959
SPTBN4	-4.11	4	-1.39	0.0828	1065	0.896	0.917	23485	0.959
CMAS	-4.11	4	-1.39	0.0829	1066	0.896	0.917	23484	0.959
TMCC1	-4.11	4	-1.39	0.083	1067	0.896	0.917	23483	0.959
MPPED1	-4.11	4	-1.39	0.083	1068	0.896	0.917	23482	0.959
CPT1A	-4.11	4	-1.38	0.0831	1069	0.896	0.917	23481	0.959
ZNF23_ZNF517	-4.1	4	-1.38	0.0832	1070	0.896	0.917	23480	0.958
COL28A1	-4.1	4	-1.38	0.0833	1071	0.896	0.917	23479	0.958
TRIM40	-4.1	4	-1.38	0.0833	1072	0.896	0.917	23478	0.958
PRR11	-4.1	4	-1.38	0.0833	1073	0.896	0.917	23477	0.958
SLC38A1	-4.1	4	-1.38	0.0835	1074	0.896	0.916	23476	0.958
CXCR4	-4.1	4	-1.38	0.0835	1075	0.896	0.916	23475	0.958
AK9	-4.1	4	-1.38	0.0835	1076	0.896	0.916	23474	0.958
TMEM176A	-4.1	4	-1.38	0.0837	1077	0.896	0.916	23473	0.958
ATP11B_ATP11C	-4.1	4	-1.38	0.0837	1078	0.896	0.916	23472	0.958
PIK3CA_PIK3CB_PIK3CD	-4.09	4	-1.38	0.0838	1079	0.896	0.916	23471	0.958
CRNN	-4.09	4	-1.38	0.0838	1080	0.896	0.916	23470	0.958
PCNT	-4.09	4	-1.38	0.0839	1081	0.896	0.916	23469	0.958
SMAD2_SMAD3	-4.09	4	-1.38	0.0839	1082	0.896	0.916	23468	0.958
BCAR1	-4.09	4	-1.38	0.0841	1083	0.896	0.916	23467	0.958
SIK1_SIK2	-4.09	4	-1.38	0.0843	1084	0.896	0.916	23466	0.958
SIK1_2,SIK1B	-2.89	2	-1.38	0.0844	1085	0.896	0.916	23465	0.958
TTC37	-4.08	4	-1.37	0.0846	1086	0.896	0.915	23464	0.958
HSH2D	-4.08	4	-1.37	0.0846	1087	0.896	0.915	23463	0.958
S100A16	-4.08	4	-1.37	0.0849	1088	0.896	0.915	23462	0.958
FOXE3	-4.08	4	-1.37	0.0849	1089	0.896	0.915	23461	0.958
ARHGAP11A-SCG5	-4.07	4	-1.37	0.0849	1090	0.896	0.915	23460	0.958
DNAJC3	-4.07	4	-1.37	0.0851	1091	0.896	0.915	23459	0.957
TM7SF2	-4.07	4	-1.37	0.0852	1092	0.896	0.915	23458	0.957
BRINP2	-4.07	4	-1.37	0.0853	1093	0.896	0.915	23457	0.957
HID1	-4.07	4	-1.37	0.0853	1094	0.896	0.915	23456	0.957
DNAJA2_DNAJA4	-4.06	4	-1.37	0.0856	1095	0.896	0.914	23455	0.957
TBC1D2	-4.06	4	-1.37	0.0856	1096	0.896	0.914	23454	0.957
TTN	-4.06	4	-1.37	0.0856	1097	0.896	0.914	23453	0.957
CERS6	-4.06	4	-1.37	0.0857	1098	0.896	0.914	23452	0.957
MOSPD1	-4.06	4	-1.37	0.0858	1099	0.896	0.914	23451	0.957
DCDC2	-4.06	4	-1.37	0.0858	1100	0.896	0.914	23450	0.957
PPP2R5B_PPP2R5E	-4.06	4	-1.37	0.0859	1101	0.896	0.914	23449	0.957
UBR1_UBR2	-4.06	4	-1.37	0.0859	1102	0.896	0.914	23448	0.957
ZNF879	-4.06	4	-1.37	0.086	1103	0.896	0.914	23447	0.957
C2orf74	-4.06	4	-1.37	0.086	1104	0.896	0.914	23446	0.957
TPCN1	-4.06	4	-1.37	0.0861	1105	0.896	0.914	23445	0.957
NFYB	-4.06	4	-1.37	0.0861	1106	0.896	0.914	23444	0.957
EAPP	-4.05	4	-1.36	0.0863	1107	0.896	0.914	23443	0.957
AKT1_AKT2_AKT3	-4.05	4	-1.36	0.0864	1108	0.896	0.914	23442	0.957
AP3D1	-4.05	4	-1.36	0.0865	1109	0.896	0.913	23441	0.957
AHI1	-4.04	4	-1.36	0.0868	1110	0.896	0.913	23440	0.956
UBOX5	-4.04	4	-1.36	0.0871	1111	0.896	0.913	23439	0.956
MAPRE1_MAPRE3	-4.04	4	-1.36	0.0871	1112	0.896	0.913	23438	0.956
PDE8B	-4.04	4	-1.36	0.0871	1113	0.896	0.913	23437	0.956
DCANP1	-4.04	4	-1.36	0.0871	1114	0.896	0.913	23436	0.956
RHBDD2	-4.04	4	-1.36	0.0872	1115	0.896	0.913	23435	0.956
FOLH1	-4.03	4	-1.36	0.0874	1116	0.896	0.913	23434	0.956
UBL5	-4.03	4	-1.36	0.0874	1117	0.896	0.913	23433	0.956
C11orf49	-4.03	4	-1.36	0.0874	1118	0.896	0.913	23432	0.956
ZDHHC1_ZDHHC11	-4.03	4	-1.36	0.0874	1119	0.896	0.913	23431	0.956
ZNF107_ZNF160	-4.03	4	-1.36	0.0875	1120	0.896	0.912	23430	0.956
SLC35A1_SLC35A2	-4.03	4	-1.35	0.0878	1121	0.896	0.912	23429	0.956
ZNF182_ZNF331	-4.02	4	-1.35	0.0879	1122	0.896	0.912	23428	0.956
SPIN1_SPIN2B	-4.02	4	-1.35	0.0879	1123	0.896	0.912	23427	0.956
SLC39A6	-4.02	4	-1.35	0.088	1124	0.896	0.912	23426	0.956
SLC25A45	-4.02	4	-1.35	0.088	1125	0.896	0.912	23425	0.956
ZNF3_ZNF695	-4.02	4	-1.35	0.0882	1126	0.896	0.912	23424	0.956
TRIM15	-4.02	4	-1.35	0.0884	1127	0.896	0.912	23423	0.955
REELD1	-4.02	4	-1.35	0.0884	1128	0.896	0.912	23422	0.955
USF2	-4.01	4	-1.35	0.0885	1129	0.896	0.911	23421	0.955
CADPS2	-4.01	4	-1.35	0.0886	1130	0.896	0.911	23420	0.955
DSG3	-4.01	4	-1.35	0.0886	1131	0.896	0.911	23419	0.955
CISD1	-4.01	4	-1.35	0.0886	1132	0.896	0.911	23418	0.955
PKN2	-4.01	4	-1.35	0.0887	1133	0.896	0.911	23417	0.955
GUCA1A	-4.01	4	-1.35	0.0888	1134	0.896	0.911	23416	0.955
PLEKHA8	-4.01	4	-1.35	0.089	1135	0.896	0.911	23415	0.955
NRDC	-4.01	4	-1.35	0.089	1136	0.896	0.911	23414	0.955
C17orf78	-4.01	4	-1.35	0.0891	1137	0.896	0.911	23413	0.955
SPINK6	-4	4	-1.35	0.0891	1138	0.896	0.911	23412	0.955
RSPO3	-4	4	-1.35	0.0892	1139	0.896	0.911	23411	0.955
MAGED2_MAGEF1	-4	4	-1.34	0.0894	1140	0.896	0.911	23410	0.955
UBE2I	-4	4	-1.34	0.0895	1141	0.896	0.911	23409	0.955
GNB2_GNB4	-4	4	-1.34	0.0896	1142	0.896	0.91	23408	0.955
EHF_ELF3	-3.99	4	-1.34	0.0897	1143	0.896	0.91	23407	0.955
PPIP5K2	-3.99	4	-1.34	0.0899	1144	0.896	0.91	23406	0.955
CAAP1	-3.99	4	-1.34	0.09	1145	0.896	0.91	23405	0.955
TRIM21_TRIM68	-3.99	4	-1.34	0.09	1146	0.896	0.91	23404	0.955
C3orf33	-3.99	4	-1.34	0.0901	1147	0.896	0.91	23403	0.954
ZNF23_ZNF74	-3.99	4	-1.34	0.0901	1148	0.896	0.91	23402	0.954
DAZ4	-3.99	4	-1.34	0.0902	1149	0.896	0.91	23401	0.954
ZBTB49	-3.99	4	-1.34	0.0903	1150	0.896	0.91	23400	0.954
ZNF83_ZNF880	-3.98	4	-1.34	0.0903	1151	0.896	0.91	23399	0.954
GALNT11_GALNT14	-3.98	4	-1.34	0.0906	1152	0.896	0.909	23398	0.954
MCCC2_PCCB	-3.98	4	-1.34	0.0906	1153	0.896	0.909	23397	0.954
CDC25B	-3.98	4	-1.34	0.0906	1154	0.896	0.909	23396	0.954
FAM120A	-3.98	4	-1.34	0.0907	1155	0.896	0.909	23395	0.954
PRKACB	-3.98	4	-1.34	0.0907	1156	0.896	0.909	23394	0.954
STAM2	-3.98	4	-1.34	0.0908	1157	0.896	0.909	23393	0.954
IL10	-3.97	4	-1.33	0.091	1158	0.896	0.909	23392	0.954
WDR59	-3.97	4	-1.33	0.091	1159	0.896	0.909	23391	0.954
ZNF175_ZNF317	-3.97	4	-1.33	0.0911	1160	0.896	0.909	23390	0.954
TFR2	-3.97	4	-1.33	0.0912	1161	0.896	0.909	23389	0.954
TNNT2	-3.97	4	-1.33	0.0913	1162	0.896	0.909	23388	0.954
C1orf115	-3.97	4	-1.33	0.0913	1163	0.896	0.909	23387	0.954
ERMP1	-3.97	4	-1.33	0.0913	1164	0.896	0.909	23386	0.954
NLK	-3.97	4	-1.33	0.0913	1165	0.896	0.909	23385	0.954
AAK1_BMP2K	-3.97	4	-1.33	0.0914	1166	0.896	0.909	23384	0.954
MOV10	-3.96	4	-1.33	0.0916	1167	0.896	0.908	23383	0.954
ZPBP2	-3.96	4	-1.33	0.0916	1168	0.896	0.908	23382	0.954
RMND5A	-3.96	4	-1.33	0.0917	1169	0.896	0.908	23381	0.954
HYAL2	-3.96	4	-1.33	0.0919	1170	0.896	0.908	23380	0.953
HOXA11	-3.96	4	-1.33	0.092	1171	0.896	0.908	23379	0.953
TBL1X	-3.96	4	-1.33	0.0921	1172	0.896	0.908	23378	0.953
VPS33B	-3.95	4	-1.33	0.0924	1173	0.896	0.908	23377	0.953
GRAMD2B	-3.95	4	-1.33	0.0925	1174	0.896	0.908	23376	0.953
FPR2	-3.95	4	-1.33	0.0926	1175	0.896	0.907	23375	0.953
AKT3	-3.95	4	-1.32	0.0926	1176	0.896	0.907	23374	0.953
LIMK2	-3.95	4	-1.32	0.0927	1177	0.896	0.907	23373	0.953
PLEK2	-3.95	4	-1.32	0.0927	1178	0.896	0.907	23372	0.953
SCN3A	-3.95	4	-1.32	0.0927	1179	0.896	0.907	23371	0.953
ZFP30_ZNF41	-3.95	4	-1.32	0.0928	1180	0.896	0.907	23370	0.953
TMEM229B	-3.94	4	-1.32	0.0929	1181	0.896	0.907	23369	0.953
TFAP4	-3.94	4	-1.32	0.0932	1182	0.896	0.907	23368	0.953
HAUS2	-3.94	4	-1.32	0.0932	1183	0.896	0.907	23367	0.953
TPH1	-3.94	4	-1.32	0.0933	1184	0.896	0.907	23366	0.953
ARGFX	-3.94	4	-1.32	0.0933	1185	0.896	0.907	23365	0.953
MAP3K3	-3.94	4	-1.32	0.0933	1186	0.896	0.907	23364	0.953
UNC50	-3.94	4	-1.32	0.0933	1187	0.896	0.907	23363	0.953
SLC7A11_SLC7A5_SLC7A6	-3.94	4	-1.32	0.0934	1188	0.896	0.907	23362	0.953
PCBP4	-3.94	4	-1.32	0.0934	1189	0.896	0.907	23361	0.953
NOP9	-3.93	4	-1.32	0.0935	1190	0.896	0.907	23360	0.953
GPR182	-3.93	4	-1.32	0.0935	1191	0.896	0.907	23359	0.953
CYP3A4	-3.93	4	-1.32	0.0936	1192	0.896	0.906	23358	0.953
LMOD2	-3.93	4	-1.32	0.0938	1193	0.896	0.906	23357	0.952
FAXC	-3.93	4	-1.32	0.0938	1194	0.896	0.906	23356	0.952
ZNF747_ZNF764	-3.93	4	-1.32	0.0938	1195	0.896	0.906	23355	0.952
LEO1	-3.93	4	-1.32	0.0938	1196	0.896	0.906	23354	0.952
TOR1A_TOR1B	-3.93	4	-1.32	0.0939	1197	0.896	0.906	23353	0.952
IRS2	-3.93	4	-1.32	0.094	1198	0.896	0.906	23352	0.952
ASB7	-3.92	4	-1.32	0.0942	1199	0.896	0.906	23351	0.952
PIK3CG	-3.92	4	-1.31	0.0943	1200	0.896	0.906	23350	0.952
SHLD2	-3.92	4	-1.31	0.0943	1201	0.896	0.906	23349	0.952
TUBA1B_TUBA4A	-3.92	4	-1.31	0.0944	1202	0.896	0.906	23348	0.952
PIP4K2A	-3.92	4	-1.31	0.0944	1203	0.896	0.906	23347	0.952
ARMCX6	-3.92	4	-1.31	0.0945	1204	0.896	0.906	23346	0.952
MGRN1_RNF157	-3.92	4	-1.31	0.0945	1205	0.896	0.905	23345	0.952
PRAMEF19	-3.92	4	-1.31	0.0947	1206	0.896	0.905	23344	0.952
SELENOS	-3.91	4	-1.31	0.0948	1207	0.896	0.905	23343	0.952
CPEB4	-3.91	4	-1.31	0.0948	1208	0.896	0.905	23342	0.952
EZR_MSN	-3.91	4	-1.31	0.0949	1209	0.896	0.905	23341	0.952
BCAN	-3.91	4	-1.31	0.0949	1210	0.896	0.905	23340	0.952
MPC2	-3.91	4	-1.31	0.0951	1211	0.896	0.905	23339	0.952
MTMR9	-3.91	4	-1.31	0.0951	1212	0.896	0.905	23338	0.952
MKLN1	-3.91	4	-1.31	0.0952	1213	0.896	0.905	23337	0.952
CLDN5	-3.9	4	-1.31	0.0955	1214	0.896	0.904	23336	0.951
TMEM45B	-3.9	4	-1.31	0.0956	1215	0.896	0.904	23335	0.951
PSTPIP2	-3.9	4	-1.31	0.0956	1216	0.896	0.904	23334	0.951
MPP6	-3.9	4	-1.31	0.0956	1217	0.896	0.904	23333	0.951
PTPRF_PTPRS	-3.9	4	-1.31	0.0956	1218	0.896	0.904	23332	0.951
LOC107985729	-3.9	4	-1.31	0.0956	1219	0.896	0.904	23331	0.951
MYO1G	-3.9	4	-1.31	0.0957	1220	0.896	0.904	23330	0.951
ADPGK	-3.9	4	-1.31	0.0957	1221	0.896	0.904	23329	0.951
CCDC175	-3.9	4	-1.31	0.0958	1222	0.896	0.904	23328	0.951
TEX22	-3.89	4	-1.3	0.096	1223	0.896	0.904	23327	0.951
USP48	-3.89	4	-1.3	0.096	1224	0.896	0.904	23326	0.951
ADCYAP1R1	-3.89	4	-1.3	0.0961	1225	0.896	0.904	23325	0.951
MANEA	-3.89	4	-1.3	0.0962	1226	0.896	0.904	23324	0.951
SCN3B	-3.89	4	-1.3	0.0962	1227	0.896	0.904	23323	0.951
CA3	-3.89	4	-1.3	0.0963	1228	0.896	0.904	23322	0.951
OR5M3	-3.89	4	-1.3	0.0963	1229	0.896	0.904	23321	0.951
ZNF558_ZNF599	-3.89	4	-1.3	0.0964	1230	0.896	0.904	23320	0.951
PRR25	-3.89	4	-1.3	0.0964	1231	0.896	0.904	23319	0.951
ZNF268_ZNF3	-3.88	4	-1.3	0.0966	1232	0.896	0.903	23318	0.951
TEAD3_TEAD4	-3.88	4	-1.3	0.0966	1233	0.896	0.903	23317	0.951
ZNF623_ZNF83	-3.88	4	-1.3	0.0967	1234	0.896	0.903	23316	0.951
PIGT	-3.88	4	-1.3	0.0967	1235	0.896	0.903	23315	0.951
CACUL1	-3.88	4	-1.3	0.097	1236	0.896	0.903	23314	0.951
DEFB123	-3.88	4	-1.3	0.097	1237	0.896	0.903	23313	0.951
NUP188	-3.88	4	-1.3	0.0971	1238	0.896	0.903	23312	0.951
CHKB	-3.88	4	-1.3	0.0971	1239	0.896	0.903	23311	0.951
PLIN4	-3.87	4	-1.3	0.0973	1240	0.896	0.903	23310	0.951
H1-7	-3.87	4	-1.3	0.0974	1241	0.896	0.903	23309	0.951
PRRT1	-3.87	4	-1.3	0.0974	1242	0.896	0.903	23308	0.951
DYNAP	-3.87	4	-1.29	0.0978	1243	0.896	0.902	23307	0.95
IFT27_RAB30_RAB35_RAB7A	-3.87	4	-1.29	0.0979	1244	0.896	0.902	23306	0.95
NCKAP5	-3.87	4	-1.29	0.0979	1245	0.896	0.902	23305	0.95
RAB26	-3.86	4	-1.29	0.098	1246	0.896	0.902	23304	0.95
CDKAL1	-3.86	4	-1.29	0.0983	1247	0.896	0.902	23303	0.95
USP17L1	-3.86	4	-1.29	0.0984	1248	0.896	0.902	23302	0.95
CCDC83	-3.86	4	-1.29	0.0984	1249	0.896	0.902	23301	0.95
CACNA2D4	-3.86	4	-1.29	0.0984	1250	0.896	0.902	23300	0.95
OTULIN	-3.86	4	-1.29	0.0985	1251	0.896	0.901	23299	0.95
TOR3A	-3.85	4	-1.29	0.0987	1252	0.896	0.901	23298	0.95
ZNF175_ZNF251	-3.85	4	-1.29	0.0988	1253	0.896	0.901	23297	0.95
SLC8A3	-3.85	4	-1.29	0.0988	1254	0.896	0.901	23296	0.95
CRYAA_1,CRYAA2	-2.72	2	-1.29	0.0988	1255	0.896	0.901	23295	0.95
CRHR1	-3.85	4	-1.29	0.0988	1256	0.896	0.901	23294	0.95
SLAMF8	-3.85	4	-1.29	0.0989	1257	0.896	0.901	23293	0.95
SLC25A4_SLC25A5	-3.85	4	-1.29	0.099	1258	0.896	0.901	23292	0.95
PLAG1	-3.85	4	-1.29	0.0991	1259	0.896	0.901	23291	0.95
PAPOLG	-3.84	4	-1.29	0.0993	1260	0.896	0.901	23290	0.949
JAG1	-3.84	4	-1.29	0.0993	1261	0.896	0.901	23289	0.949
FBXO45	-3.84	4	-1.28	0.0995	1262	0.896	0.901	23288	0.949
ZNF607	-3.84	4	-1.28	0.0995	1263	0.896	0.9	23287	0.949
TJP1	-3.84	4	-1.28	0.0995	1264	0.896	0.9	23286	0.949
CEP72	-3.84	4	-1.28	0.0996	1265	0.896	0.9	23285	0.949
OR2A7	-3.84	4	-1.28	0.0997	1266	0.896	0.9	23284	0.949
FBXO22	-3.84	4	-1.28	0.0998	1267	0.896	0.9	23283	0.949
RRM2	-3.83	4	-1.28	0.0999	1268	0.896	0.9	23282	0.949
ZNF175_ZNF250	-3.83	4	-1.28	0.1	1269	0.896	0.9	23281	0.949
PKN2_PKN3	-3.83	4	-1.28	0.1	1270	0.896	0.9	23280	0.949
APOBEC4	-3.83	4	-1.28	0.1	1271	0.896	0.9	23279	0.949
HCFC2	-3.82	4	-1.28	0.101	1272	0.896	0.899	23278	0.949
MEAF6	-3.82	4	-1.28	0.101	1273	0.896	0.899	23277	0.949
TMEM39A_TMEM39B	-3.82	4	-1.28	0.101	1274	0.896	0.899	23276	0.949
ZNF583	-3.82	4	-1.28	0.101	1275	0.896	0.899	23275	0.948
EPHB3	-3.82	4	-1.28	0.101	1276	0.896	0.899	23274	0.948
PRKCI	-3.82	4	-1.28	0.101	1277	0.896	0.899	23273	0.948
MS4A10	-3.82	4	-1.28	0.101	1278	0.896	0.899	23272	0.948
SLC37A3	-3.82	4	-1.28	0.101	1279	0.896	0.899	23271	0.948
ZNF320_ZNF519	-3.82	4	-1.28	0.101	1280	0.896	0.899	23270	0.948
STAM	-3.82	4	-1.28	0.101	1281	0.896	0.899	23269	0.948
OR4C13	-3.81	4	-1.27	0.101	1282	0.896	0.899	23268	0.948
ERMAP	-3.81	4	-1.27	0.101	1283	0.896	0.899	23267	0.948
CALML5	-3.81	4	-1.27	0.101	1284	0.896	0.899	23266	0.948
RFXANK	-3.81	4	-1.27	0.102	1285	0.896	0.898	23265	0.948
ENAH_VASP	-3.81	4	-1.27	0.102	1286	0.896	0.898	23264	0.948
HOTS_1,LOC112267876	-2.69	2	-1.27	0.102	1287	0.896	0.898	23263	0.948
ZNF182_ZNF28	-3.81	4	-1.27	0.102	1288	0.896	0.898	23262	0.948
ZFP30_ZNF140	-3.81	4	-1.27	0.102	1289	0.896	0.898	23261	0.948
REXO1	-3.8	4	-1.27	0.102	1290	0.896	0.898	23260	0.948
NPY1R	-3.8	4	-1.27	0.102	1291	0.896	0.898	23259	0.948
ACTR3C	-3.8	4	-1.27	0.102	1292	0.896	0.898	23258	0.948
SAMD4A	-3.8	4	-1.27	0.102	1293	0.896	0.898	23257	0.948
LCP1_PLS1	-3.8	4	-1.27	0.102	1294	0.896	0.898	23256	0.948
TPPP3	-3.8	4	-1.27	0.102	1295	0.896	0.898	23255	0.948
SMARCA5	-3.8	4	-1.27	0.102	1296	0.896	0.898	23254	0.948
NEDD4_NEDD4L	-3.8	4	-1.27	0.102	1297	0.896	0.898	23253	0.948
STX6	-3.8	4	-1.27	0.102	1298	0.896	0.898	23252	0.948
CHUK_IKBKB	-3.8	4	-1.27	0.102	1299	0.896	0.898	23251	0.948
FHL2_FHL3	-3.8	4	-1.27	0.102	1300	0.896	0.898	23250	0.948
MTCH1	-3.8	4	-1.27	0.102	1301	0.896	0.898	23249	0.948
KRTAP10-8	-3.8	4	-1.27	0.102	1302	0.896	0.898	23248	0.948
KAT5	-3.79	4	-1.27	0.103	1303	0.896	0.897	23247	0.948
FAM135A	-3.79	4	-1.27	0.103	1304	0.896	0.897	23246	0.948
TSPAN4_TSPAN9	-3.79	4	-1.27	0.103	1305	0.896	0.897	23245	0.948
FLII	-3.79	4	-1.27	0.103	1306	0.896	0.897	23244	0.948
RBM4_RBM4B	-3.79	4	-1.27	0.103	1307	0.896	0.897	23243	0.948
RELL2	-3.79	4	-1.27	0.103	1308	0.896	0.897	23242	0.948
UBE2O	-3.79	4	-1.27	0.103	1309	0.896	0.897	23241	0.948
GNA12_GNA13	-3.79	4	-1.26	0.103	1310	0.896	0.897	23240	0.948
JAG1_JAG2	-3.79	4	-1.26	0.103	1311	0.896	0.897	23239	0.948
ZNF16_ZNF519	-3.79	4	-1.26	0.103	1312	0.896	0.897	23238	0.948
ARTN	-3.79	4	-1.26	0.103	1313	0.896	0.897	23237	0.947
FBXL4	-3.79	4	-1.26	0.103	1314	0.896	0.897	23236	0.947
KRTAP4-1	-3.79	4	-1.26	0.103	1315	0.896	0.897	23235	0.947
LENG9	-3.78	4	-1.26	0.103	1316	0.896	0.897	23234	0.947
ZNF461_ZNF83	-3.78	4	-1.26	0.104	1317	0.896	0.896	23233	0.947
POLD4	-3.78	4	-1.26	0.104	1318	0.896	0.896	23232	0.947
VARS1	-3.78	4	-1.26	0.104	1319	0.896	0.896	23231	0.947
CEACAM8	-3.77	4	-1.26	0.104	1320	0.896	0.896	23230	0.947
LRP5_LRP6	-3.77	4	-1.26	0.104	1321	0.896	0.896	23229	0.947
MAF1	-3.77	4	-1.26	0.104	1322	0.896	0.896	23228	0.947
SYTL5	-3.77	4	-1.26	0.104	1323	0.896	0.896	23227	0.947
PRELID2	-3.77	4	-1.26	0.104	1324	0.896	0.896	23226	0.947
TOB1	-3.77	4	-1.26	0.104	1325	0.896	0.896	23225	0.947
DNAJC12	-3.77	4	-1.26	0.104	1326	0.896	0.896	23224	0.947
MAGEA3_MAGEA6	-3.77	4	-1.26	0.104	1327	0.896	0.896	23223	0.947
ANKRD36_ANKRD36B	-3.77	4	-1.26	0.104	1328	0.896	0.896	23222	0.947
JMJD4	-3.77	4	-1.26	0.104	1329	0.896	0.896	23221	0.947
MMP3	-3.77	4	-1.26	0.104	1330	0.896	0.896	23220	0.947
ZNF506_ZNF85	-3.77	4	-1.26	0.104	1331	0.896	0.896	23219	0.947
SLC30A7	-3.77	4	-1.26	0.105	1332	0.896	0.895	23218	0.947
MYH10_MYH14	-3.77	4	-1.26	0.105	1333	0.896	0.895	23217	0.947
DYNLL1	-3.76	4	-1.26	0.105	1334	0.896	0.895	23216	0.947
ZNF28_ZNF841	-3.76	4	-1.26	0.105	1335	0.896	0.895	23215	0.947
ATG14	-3.76	4	-1.25	0.105	1336	0.896	0.895	23214	0.947
STAT6	-3.76	4	-1.25	0.105	1337	0.896	0.895	23213	0.947
GABRR1	-3.76	4	-1.25	0.105	1338	0.896	0.895	23212	0.947
CREB5	-3.76	4	-1.25	0.105	1339	0.896	0.895	23211	0.947
TRAK1	-3.76	4	-1.25	0.105	1340	0.896	0.895	23210	0.947
CEP126	-3.76	4	-1.25	0.105	1341	0.896	0.895	23209	0.947
ATP5MF	-3.76	4	-1.25	0.105	1342	0.896	0.895	23208	0.947
SLC25A15_SLC25A20	-3.76	4	-1.25	0.105	1343	0.896	0.895	23207	0.947
RPP21	-3.76	4	-1.25	0.105	1344	0.896	0.895	23206	0.947
KLHDC2	-3.76	4	-1.25	0.105	1345	0.896	0.895	23205	0.947
CASP4	-3.76	4	-1.25	0.105	1346	0.896	0.895	23204	0.947
LYPLA1_LYPLA2	-3.76	4	-1.25	0.105	1347	0.896	0.895	23203	0.947
RCAN1	-3.76	4	-1.25	0.105	1348	0.896	0.895	23202	0.947
ZNF195_ZNF3	-3.75	4	-1.25	0.105	1349	0.896	0.895	23201	0.947
UGT1A6	-3.75	4	-1.25	0.105	1350	0.896	0.895	23200	0.947
SCRN1_SCRN2_SCRN3	-3.75	4	-1.25	0.105	1351	0.896	0.895	23199	0.947
GDPD1	-3.75	4	-1.25	0.105	1352	0.896	0.895	23198	0.947
ING4	-3.75	4	-1.25	0.106	1353	0.896	0.894	23197	0.947
KCTD11_KCTD21_KCTD6	-3.75	4	-1.25	0.106	1354	0.896	0.894	23196	0.947
AGBL5	-3.75	4	-1.25	0.106	1355	0.896	0.894	23195	0.946
E2F3_E2F6	-3.75	4	-1.25	0.106	1356	0.896	0.894	23194	0.946
PPP2R5B_PPP2R5C	-3.75	4	-1.25	0.106	1357	0.896	0.894	23193	0.946
ATG4D	-3.74	4	-1.25	0.106	1358	0.896	0.894	23192	0.946
ZNF140_ZNF606	-3.74	4	-1.25	0.106	1359	0.896	0.894	23191	0.946
ARL5B	-3.74	4	-1.25	0.106	1360	0.896	0.894	23190	0.946
DICER1	-3.74	4	-1.25	0.106	1361	0.896	0.894	23189	0.946
ZNF841	-3.74	4	-1.25	0.106	1362	0.896	0.894	23188	0.946
CAB39L	-3.74	4	-1.25	0.106	1363	0.896	0.894	23187	0.946
UBR5	-3.74	4	-1.25	0.106	1364	0.896	0.894	23186	0.946
DCUN1D4_DCUN1D5	-3.74	4	-1.25	0.106	1365	0.896	0.894	23185	0.946
ZNF560	-3.74	4	-1.25	0.106	1366	0.896	0.894	23184	0.946
DENND4A_DENND4C	-3.74	4	-1.25	0.106	1367	0.896	0.894	23183	0.946
FURIN_PCSK6	-3.74	4	-1.24	0.107	1368	0.896	0.893	23182	0.946
ZNF175_ZNF23	-3.74	4	-1.24	0.107	1369	0.896	0.893	23181	0.946
RAP1GDS1	-3.73	4	-1.24	0.107	1370	0.896	0.893	23180	0.946
HPS5	-3.73	4	-1.24	0.107	1371	0.896	0.893	23179	0.946
PPIA_PPIH	-3.73	4	-1.24	0.107	1372	0.896	0.893	23178	0.946
LRIG1_LRIG2_LRIG3	-3.73	4	-1.24	0.107	1373	0.896	0.893	23177	0.946
TMC4	-3.73	4	-1.24	0.107	1374	0.896	0.893	23176	0.946
ARL4A_ARL4D	-3.73	4	-1.24	0.107	1375	0.896	0.893	23175	0.946
LSM12	-3.73	4	-1.24	0.107	1376	0.896	0.893	23174	0.946
ZNF559_ZNF778	-3.73	4	-1.24	0.107	1377	0.896	0.893	23173	0.946
KCNJ16	-3.73	4	-1.24	0.107	1378	0.896	0.893	23172	0.946
CRBN	-3.73	4	-1.24	0.107	1379	0.896	0.893	23171	0.946
KCTD19	-3.72	4	-1.24	0.107	1380	0.896	0.893	23170	0.946
ZCCHC2	-3.72	4	-1.24	0.107	1381	0.896	0.893	23169	0.946
ZNF250_ZNF383	-3.72	4	-1.24	0.107	1382	0.896	0.893	23168	0.946
CDC73	-3.72	4	-1.24	0.108	1383	0.896	0.892	23167	0.946
ZNF432_ZNF74	-3.72	4	-1.24	0.108	1384	0.896	0.892	23166	0.946
GNG10	-3.72	4	-1.24	0.108	1385	0.896	0.892	23165	0.946
ATG16L1_ATG16L2	-3.72	4	-1.24	0.108	1386	0.896	0.892	23164	0.946
ZNF425	-3.72	4	-1.24	0.108	1387	0.896	0.892	23163	0.946
ZNF436_ZNF629	-3.72	4	-1.24	0.108	1388	0.896	0.892	23162	0.946
FBXW5	-3.72	4	-1.24	0.108	1389	0.896	0.892	23161	0.946
HLA-C_HLA-E	-3.72	4	-1.24	0.108	1390	0.896	0.892	23160	0.945
ZNF789	-3.71	4	-1.24	0.108	1391	0.896	0.892	23159	0.945
FLT3	-3.71	4	-1.24	0.108	1392	0.896	0.892	23158	0.945
FGFR1_FGFR4	-3.71	4	-1.24	0.108	1393	0.896	0.892	23157	0.945
IPO4	-3.71	4	-1.24	0.108	1394	0.896	0.892	23156	0.945
RAB32	-3.71	4	-1.24	0.108	1395	0.896	0.892	23155	0.945
FAM98A_FAM98C	-3.71	4	-1.24	0.108	1396	0.896	0.892	23154	0.945
ARHGEF28	-3.71	4	-1.23	0.108	1397	0.896	0.892	23153	0.945
ZNF250_ZNF83	-3.71	4	-1.23	0.109	1398	0.896	0.891	23152	0.945
ZNF304_ZNF548	-3.71	4	-1.23	0.109	1399	0.896	0.891	23151	0.945
GPAA1	-3.7	4	-1.23	0.109	1400	0.896	0.891	23150	0.945
ZNF140_ZNF251	-3.7	4	-1.23	0.109	1401	0.896	0.891	23149	0.945
GAS6	-3.7	4	-1.23	0.109	1402	0.896	0.891	23148	0.945
PKNOX1	-3.7	4	-1.23	0.109	1403	0.896	0.891	23147	0.945
REEP4	-3.7	4	-1.23	0.109	1404	0.896	0.891	23146	0.945
CABIN1	-3.69	4	-1.23	0.109	1405	0.896	0.891	23145	0.945
PPY	-3.69	4	-1.23	0.109	1406	0.896	0.891	23144	0.945
TTC25	-3.69	4	-1.23	0.109	1407	0.896	0.891	23143	0.945
WBP2	-3.69	4	-1.23	0.11	1408	0.896	0.89	23142	0.945
HHIPL2	-3.69	4	-1.23	0.11	1409	0.896	0.89	23141	0.945
HIBADH	-3.69	4	-1.23	0.11	1410	0.896	0.89	23140	0.944
MAGED1_MAGED2	-3.69	4	-1.23	0.11	1411	0.896	0.89	23139	0.944
KIF5B	-3.69	4	-1.23	0.11	1412	0.896	0.89	23138	0.944
RER1	-3.69	4	-1.23	0.11	1413	0.896	0.89	23137	0.944
LOC102723623	-3.68	4	-1.23	0.11	1414	0.896	0.89	23136	0.944
MAPK12_MAPK13	-3.68	4	-1.23	0.11	1415	0.896	0.89	23135	0.944
ZFP1_ZNF286A	-3.68	4	-1.22	0.11	1416	0.896	0.89	23134	0.944
FYN_SRC	-3.68	4	-1.22	0.11	1417	0.896	0.89	23133	0.944
ARFIP2	-3.68	4	-1.22	0.11	1418	0.896	0.89	23132	0.944
DYRK3	-3.68	4	-1.22	0.11	1419	0.896	0.89	23131	0.944
FTSJ3	-3.68	4	-1.22	0.11	1420	0.896	0.89	23130	0.944
MORC2	-3.68	4	-1.22	0.11	1421	0.896	0.89	23129	0.944
OVOL2	-3.68	4	-1.22	0.111	1422	0.896	0.889	23128	0.944
KLHL26_KLHL36_KLHL9	-3.68	4	-1.22	0.111	1423	0.896	0.889	23127	0.944
SNX16	-3.68	4	-1.22	0.111	1424	0.896	0.889	23126	0.944
OR7A10	-3.68	4	-1.22	0.111	1425	0.896	0.889	23125	0.944
EVA1A_EVA1B	-3.68	4	-1.22	0.111	1426	0.896	0.889	23124	0.944
NEK1	-3.68	4	-1.22	0.111	1427	0.896	0.889	23123	0.944
RPS6KA3	-3.68	4	-1.22	0.111	1428	0.896	0.889	23122	0.944
CHRNA9	-3.68	4	-1.22	0.111	1429	0.896	0.889	23121	0.944
SGCA	-3.68	4	-1.22	0.111	1430	0.896	0.889	23120	0.944
HTD2	-3.67	4	-1.22	0.111	1431	0.896	0.889	23119	0.944
C3orf38	-3.67	4	-1.22	0.111	1432	0.896	0.889	23118	0.944
MSTO1	-3.67	4	-1.22	0.111	1433	0.896	0.889	23117	0.944
ZNF121_ZNF510	-3.67	4	-1.22	0.111	1434	0.896	0.889	23116	0.944
LMNA	-3.67	4	-1.22	0.111	1435	0.896	0.889	23115	0.944
TMCO2	-3.67	4	-1.22	0.111	1436	0.896	0.889	23114	0.944
CALHM4	-3.67	4	-1.22	0.111	1437	0.896	0.889	23113	0.944
CEBPZ	-3.67	4	-1.22	0.111	1438	0.896	0.889	23112	0.944
TUBA3C	-3.67	4	-1.22	0.111	1439	0.896	0.889	23111	0.944
CA4	-3.67	4	-1.22	0.111	1440	0.896	0.889	23110	0.944
HES6	-3.67	4	-1.22	0.111	1441	0.896	0.889	23109	0.944
SCN9A	-3.67	4	-1.22	0.111	1442	0.896	0.889	23108	0.944
EIF2S2	-3.67	4	-1.22	0.112	1443	0.896	0.888	23107	0.944
EPHA1_EPHB4	-3.66	4	-1.22	0.112	1444	0.896	0.888	23106	0.944
SLC22A1	-3.66	4	-1.22	0.112	1445	0.896	0.888	23105	0.944
DDC	-3.66	4	-1.22	0.112	1446	0.896	0.888	23104	0.944
ACSS1	-3.66	4	-1.22	0.112	1447	0.896	0.888	23103	0.944
SPRYD3	-3.66	4	-1.22	0.112	1448	0.896	0.888	23102	0.944
LOC644090	-3.66	4	-1.22	0.112	1449	0.896	0.888	23101	0.944
HIPK1	-3.66	4	-1.22	0.112	1450	0.896	0.888	23100	0.944
FAM174B	-3.66	4	-1.22	0.112	1451	0.896	0.888	23099	0.944
ZNF704	-3.66	4	-1.22	0.112	1452	0.896	0.888	23098	0.944
MORF4L1_MORF4L2	-3.66	4	-1.22	0.112	1453	0.896	0.888	23097	0.944
PTP4A1_PTP4A2	-3.66	4	-1.22	0.112	1454	0.896	0.888	23096	0.944
HEXD	-3.66	4	-1.22	0.112	1455	0.896	0.888	23095	0.944
PLS1	-3.66	4	-1.22	0.112	1456	0.896	0.888	23094	0.944
SCG3	-3.65	4	-1.21	0.112	1457	0.896	0.888	23093	0.944
C4orf51	-3.65	4	-1.21	0.112	1458	0.896	0.888	23092	0.944
KIF3A	-3.65	4	-1.21	0.112	1459	0.896	0.888	23091	0.944
LOC112267992	-3.65	4	-1.21	0.112	1460	0.896	0.888	23090	0.944
CLEC16A	-3.65	4	-1.21	0.112	1461	0.896	0.888	23089	0.944
TMCO5A	-3.65	4	-1.21	0.112	1462	0.896	0.888	23088	0.944
SLC9A3R1_SLC9A3R2	-3.65	4	-1.21	0.113	1463	0.896	0.887	23087	0.944
LEKR1	-3.65	4	-1.21	0.113	1464	0.896	0.887	23086	0.944
HIGD1C	-3.65	4	-1.21	0.113	1465	0.896	0.887	23085	0.944
BCL9_BCL9L	-3.65	4	-1.21	0.113	1466	0.896	0.887	23084	0.944
UBALD1_UBALD2	-3.65	4	-1.21	0.113	1467	0.896	0.887	23083	0.944
PHF21A	-3.65	4	-1.21	0.113	1468	0.896	0.887	23082	0.944
INTS4	-3.65	4	-1.21	0.113	1469	0.896	0.887	23081	0.944
NBEAL1	-3.65	4	-1.21	0.113	1470	0.896	0.887	23080	0.943
SERPINB6_SERPINB8	-3.64	4	-1.21	0.113	1471	0.896	0.887	23079	0.943
RSRC1	-3.64	4	-1.21	0.113	1472	0.896	0.887	23078	0.943
CLPP	-3.64	4	-1.21	0.113	1473	0.896	0.887	23077	0.943
ZNF296	-3.64	4	-1.21	0.113	1474	0.896	0.887	23076	0.943
ERBB2	-3.64	4	-1.21	0.114	1475	0.896	0.886	23075	0.943
PPID_PPIH	-3.64	4	-1.21	0.114	1476	0.896	0.886	23074	0.943
MYO1E	-3.64	4	-1.21	0.114	1477	0.896	0.886	23073	0.943
ANXA2_ANXA3	-3.64	4	-1.21	0.114	1478	0.896	0.886	23072	0.943
RASSF2	-3.63	4	-1.21	0.114	1479	0.896	0.886	23071	0.943
USP17L3	-3.63	4	-1.21	0.114	1480	0.896	0.886	23070	0.943
NDC80	-3.63	4	-1.21	0.114	1481	0.896	0.886	23069	0.943
OGFRL1	-3.63	4	-1.21	0.114	1482	0.896	0.886	23068	0.943
FGL2	-3.63	4	-1.21	0.114	1483	0.896	0.886	23067	0.943
TTPA	-3.63	4	-1.21	0.114	1484	0.896	0.886	23066	0.943
DIPK1B	-3.63	4	-1.21	0.114	1485	0.896	0.886	23065	0.943
COL26A1	-3.63	4	-1.2	0.114	1486	0.896	0.886	23064	0.943
POMT2	-3.63	4	-1.2	0.114	1487	0.896	0.886	23063	0.943
C11orf24	-3.63	4	-1.2	0.114	1488	0.896	0.886	23062	0.943
TRADD	-3.63	4	-1.2	0.114	1489	0.896	0.886	23061	0.943
LRFN2	-3.63	4	-1.2	0.114	1490	0.896	0.886	23060	0.943
ARHGAP1_ARHGAP8	-3.62	4	-1.2	0.114	1491	0.896	0.886	23059	0.943
ZNF606_ZNF74	-3.62	4	-1.2	0.115	1492	0.896	0.885	23058	0.943
TIMM17A	-3.62	4	-1.2	0.115	1493	0.896	0.885	23057	0.943
ZKSCAN4_ZNF232	-3.62	4	-1.2	0.115	1494	0.896	0.885	23056	0.943
ARF3	-3.62	4	-1.2	0.115	1495	0.896	0.885	23055	0.942
CASK_MPP1	-3.62	4	-1.2	0.115	1496	0.896	0.885	23054	0.942
RBPJ	-3.62	4	-1.2	0.115	1497	0.896	0.885	23053	0.942
OCM2	-3.62	4	-1.2	0.115	1498	0.896	0.885	23052	0.942
H2AJ	-3.62	4	-1.2	0.115	1499	0.896	0.885	23051	0.942
PPP2CA_PPP2CB	-3.62	4	-1.2	0.115	1500	0.896	0.885	23050	0.942
ZNF605_ZNF606	-3.61	4	-1.2	0.115	1501	0.896	0.885	23049	0.942
TAAR8	-3.61	4	-1.2	0.115	1502	0.896	0.885	23048	0.942
FMO5	-3.61	4	-1.2	0.115	1503	0.896	0.885	23047	0.942
PPP2R5C_PPP2R5E	-3.61	4	-1.2	0.115	1504	0.896	0.885	23046	0.942
IL4I1	-3.61	4	-1.2	0.116	1505	0.896	0.884	23045	0.942
KIAA0408	-3.61	4	-1.2	0.116	1506	0.896	0.884	23044	0.942
HJURP	-3.61	4	-1.2	0.116	1507	0.896	0.884	23043	0.942
MYEOV	-3.61	4	-1.2	0.116	1508	0.896	0.884	23042	0.942
SNX10	-3.61	4	-1.2	0.116	1509	0.896	0.884	23041	0.942
ZNF232_ZSCAN30	-3.61	4	-1.2	0.116	1510	0.896	0.884	23040	0.942
KLHDC8B	-3.61	4	-1.2	0.116	1511	0.896	0.884	23039	0.942
BRD8	-3.61	4	-1.2	0.116	1512	0.896	0.884	23038	0.942
MYEF2	-3.61	4	-1.2	0.116	1513	0.896	0.884	23037	0.942
TSPEAR	-3.61	4	-1.2	0.116	1514	0.896	0.884	23036	0.942
GALNT4	-3.61	4	-1.2	0.116	1515	0.896	0.884	23035	0.942
NOX4	-3.6	4	-1.2	0.116	1516	0.896	0.884	23034	0.942
ZBTB6	-3.6	4	-1.19	0.116	1517	0.896	0.884	23033	0.942
PRDM6	-3.6	4	-1.19	0.116	1518	0.896	0.884	23032	0.942
ITGB8	-3.6	4	-1.19	0.116	1519	0.896	0.884	23031	0.942
FAM9A	-3.6	4	-1.19	0.116	1520	0.896	0.884	23030	0.942
ZNF714	-3.6	4	-1.19	0.116	1521	0.896	0.884	23029	0.942
UBE3B	-3.6	4	-1.19	0.116	1522	0.896	0.884	23028	0.942
RBM27	-3.6	4	-1.19	0.116	1523	0.896	0.884	23027	0.942
NPHP1	-3.6	4	-1.19	0.116	1524	0.896	0.884	23026	0.942
TMEM256	-3.6	4	-1.19	0.117	1525	0.896	0.883	23025	0.942
PNLDC1	-3.6	4	-1.19	0.117	1526	0.896	0.883	23024	0.942
HINT3	-3.6	4	-1.19	0.117	1527	0.896	0.883	23023	0.942
SAT1_SAT2	-3.6	4	-1.19	0.117	1528	0.896	0.883	23022	0.942
CD200R1L	-3.59	4	-1.19	0.117	1529	0.896	0.883	23021	0.942
SF3B3	-3.59	4	-1.19	0.117	1530	0.896	0.883	23020	0.942
TBC1D3_2,TBC1D3C_2,TBC1D3D_2,TBC1D3F_2,TBC1D3I_2,TBC1D3K	-2.54	2	-1.19	0.117	1531	0.896	0.883	23019	0.942
FYN_SRC_YES1	-3.59	4	-1.19	0.117	1532	0.896	0.883	23018	0.942
PICALM	-3.59	4	-1.19	0.117	1533	0.896	0.883	23017	0.942
PLK2	-3.59	4	-1.19	0.117	1534	0.896	0.883	23016	0.942
FOXR2	-3.59	4	-1.19	0.117	1535	0.896	0.883	23015	0.942
ERP29	-3.59	4	-1.19	0.117	1536	0.896	0.883	23014	0.942
SLC24A5	-3.59	4	-1.19	0.117	1537	0.896	0.883	23013	0.942
PRKAG3	-3.58	4	-1.19	0.117	1538	0.896	0.883	23012	0.941
ZNF16_ZNF83	-3.58	4	-1.19	0.117	1539	0.896	0.883	23011	0.941
ID1_ID2_ID3	-3.58	4	-1.19	0.118	1540	0.896	0.882	23010	0.941
ZNF189_ZNF432	-3.58	4	-1.19	0.118	1541	0.896	0.882	23009	0.941
WDR6	-3.58	4	-1.19	0.118	1542	0.896	0.882	23008	0.941
OR2T8	-3.58	4	-1.19	0.118	1543	0.896	0.882	23007	0.941
COMMD3-BMI1	-3.58	4	-1.19	0.118	1544	0.896	0.882	23006	0.941
ZNF175_ZNF383	-3.58	4	-1.19	0.118	1545	0.896	0.882	23005	0.941
LOC105371063	-3.58	4	-1.19	0.118	1546	0.896	0.882	23004	0.941
LSP1	-3.58	4	-1.18	0.118	1547	0.896	0.882	23003	0.941
TIGD7	-3.58	4	-1.18	0.118	1548	0.896	0.882	23002	0.941
GHITM	-3.57	4	-1.18	0.118	1549	0.896	0.882	23001	0.941
RAB7A	-3.57	4	-1.18	0.118	1550	0.896	0.882	23000	0.941
ZNF253	-3.57	4	-1.18	0.118	1551	0.896	0.882	22999	0.941
FER1L6	-3.57	4	-1.18	0.118	1552	0.896	0.882	22998	0.941
DBN1	-3.57	4	-1.18	0.118	1553	0.896	0.882	22997	0.941
PTPN1	-3.57	4	-1.18	0.118	1554	0.896	0.882	22996	0.941
KCNA1	-3.57	4	-1.18	0.119	1555	0.896	0.881	22995	0.941
ERBB3	-3.57	4	-1.18	0.119	1556	0.896	0.881	22994	0.941
CEACAM16	-3.57	4	-1.18	0.119	1557	0.896	0.881	22993	0.941
THUMPD3	-3.57	4	-1.18	0.119	1558	0.896	0.881	22992	0.941
ZNF189_ZNF605	-3.57	4	-1.18	0.119	1559	0.896	0.881	22991	0.941
MRM1	-3.56	4	-1.18	0.119	1560	0.896	0.881	22990	0.941
SRSF10	-3.56	4	-1.18	0.119	1561	0.896	0.881	22989	0.94
GAB2	-3.56	4	-1.18	0.119	1562	0.896	0.881	22988	0.94
ALDH1L1	-3.56	4	-1.18	0.119	1563	0.896	0.881	22987	0.94
TBC1D10C	-3.56	4	-1.18	0.119	1564	0.896	0.881	22986	0.94
ZKSCAN4_ZSCAN30	-3.56	4	-1.18	0.119	1565	0.896	0.881	22985	0.94
MIDN	-3.56	4	-1.18	0.12	1566	0.896	0.88	22984	0.94
SGSM2	-3.55	4	-1.18	0.12	1567	0.896	0.88	22983	0.94
TMEM176B	-3.55	4	-1.18	0.12	1568	0.896	0.88	22982	0.94
TMEM201	-3.55	4	-1.18	0.12	1569	0.896	0.88	22981	0.94
UBL3	-3.55	4	-1.18	0.12	1570	0.896	0.88	22980	0.94
SEC62	-3.55	4	-1.18	0.12	1571	0.896	0.88	22979	0.94
OR6V1	-3.55	4	-1.17	0.12	1572	0.896	0.88	22978	0.94
NAA25	-3.07	3	-1.17	0.12	1573	0.896	0.88	22977	0.94
LCP1_PLS3	-3.55	4	-1.17	0.12	1574	0.896	0.88	22976	0.94
ARHGAP18	-3.55	4	-1.17	0.12	1575	0.896	0.88	22975	0.94
MARK3	-3.55	4	-1.17	0.12	1576	0.896	0.88	22974	0.94
MYT1	-3.54	4	-1.17	0.12	1577	0.896	0.88	22973	0.94
SNRPG	-3.54	4	-1.17	0.12	1578	0.896	0.88	22972	0.94
B3GNT2	-3.54	4	-1.17	0.121	1579	0.896	0.879	22971	0.94
RAB30_RAB7A	-3.54	4	-1.17	0.121	1580	0.896	0.879	22970	0.94
MTHFS	-3.54	4	-1.17	0.121	1581	0.896	0.879	22969	0.94
SULT1C2	-3.54	4	-1.17	0.121	1582	0.896	0.879	22968	0.94
TEAD1	-3.54	4	-1.17	0.121	1583	0.896	0.879	22967	0.94
BAZ1B	-3.54	4	-1.17	0.121	1584	0.896	0.879	22966	0.94
LOC112267904	-3.54	4	-1.17	0.121	1585	0.896	0.879	22965	0.94
ZNF251_ZNF268	-3.54	4	-1.17	0.121	1586	0.896	0.879	22964	0.94
MPHOSPH8	-3.54	4	-1.17	0.121	1587	0.896	0.879	22963	0.94
TNFRSF25	-3.54	4	-1.17	0.121	1588	0.896	0.879	22962	0.94
DDX60L	-3.54	4	-1.17	0.121	1589	0.896	0.879	22961	0.94
ARHGEF2	-3.54	4	-1.17	0.121	1590	0.896	0.879	22960	0.94
ANKRD10	-3.54	4	-1.17	0.121	1591	0.896	0.879	22959	0.94
ZNF461_ZNF7	-3.54	4	-1.17	0.121	1592	0.896	0.879	22958	0.94
KIF20B	-3.54	4	-1.17	0.121	1593	0.896	0.879	22957	0.94
RANBP1	-3.54	4	-1.17	0.121	1594	0.896	0.879	22956	0.94
C1orf162	-3.53	4	-1.17	0.121	1595	0.896	0.879	22955	0.94
EFNA3_EFNA5	-3.53	4	-1.17	0.121	1596	0.896	0.879	22954	0.94
MAGEA6	-3.53	4	-1.17	0.121	1597	0.896	0.879	22953	0.94
ZG16	-3.53	4	-1.17	0.121	1598	0.896	0.879	22952	0.94
BLNK	-3.53	4	-1.17	0.121	1599	0.896	0.879	22951	0.94
ZNF226_ZNF3	-3.53	4	-1.17	0.122	1600	0.896	0.878	22950	0.94
ZNF317_ZNF331	-3.53	4	-1.17	0.122	1601	0.896	0.878	22949	0.939
ADRM1	-3.53	4	-1.17	0.122	1602	0.896	0.878	22948	0.939
GFPT2	-3.53	4	-1.17	0.122	1603	0.896	0.878	22947	0.939
WASHC4	-3.53	4	-1.17	0.122	1604	0.896	0.878	22946	0.939
FMO1	-3.53	4	-1.17	0.122	1605	0.896	0.878	22945	0.939
RBM41	-3.52	4	-1.17	0.122	1606	0.896	0.878	22944	0.939
GAREM1	-3.52	4	-1.16	0.122	1607	0.896	0.878	22943	0.939
KRTAP17-1	-3.52	4	-1.16	0.122	1608	0.896	0.878	22942	0.939
PAQR9	-3.52	4	-1.16	0.122	1609	0.896	0.878	22941	0.939
FOXF1	-3.52	4	-1.16	0.122	1610	0.896	0.878	22940	0.939
BIVM	-3.52	4	-1.16	0.122	1611	0.896	0.878	22939	0.939
CCNDBP1	-3.52	4	-1.16	0.122	1612	0.896	0.878	22938	0.939
TAP2	-3.52	4	-1.16	0.122	1613	0.896	0.878	22937	0.939
CEP170_CEP170B	-3.52	4	-1.16	0.122	1614	0.896	0.878	22936	0.939
MNT	-3.52	4	-1.16	0.122	1615	0.896	0.878	22935	0.939
ZNF614	-3.52	4	-1.16	0.122	1616	0.896	0.878	22934	0.939
NIF3L1	-3.52	4	-1.16	0.122	1617	0.896	0.878	22933	0.939
ZNF605_ZNF83	-3.52	4	-1.16	0.123	1618	0.896	0.877	22932	0.939
DAW1	-3.52	4	-1.16	0.123	1619	0.896	0.877	22931	0.939
CENPF	-3.51	4	-1.16	0.123	1620	0.896	0.877	22930	0.939
RELA	-3.51	4	-1.16	0.123	1621	0.896	0.877	22929	0.939
LRRC49	-3.51	4	-1.16	0.123	1622	0.896	0.877	22928	0.939
CSNK1G3	-3.51	4	-1.16	0.123	1623	0.896	0.877	22927	0.939
ZNF266_ZNF343	-3.51	4	-1.16	0.123	1624	0.896	0.877	22926	0.939
LIMCH1	-3.51	4	-1.16	0.123	1625	0.896	0.877	22925	0.939
CNOT2	-3.51	4	-1.16	0.123	1626	0.896	0.877	22924	0.939
PER1	-3.51	4	-1.16	0.123	1627	0.896	0.877	22923	0.939
OR56A1	-3.51	4	-1.16	0.123	1628	0.896	0.877	22922	0.939
PRH2	-3.51	4	-1.16	0.123	1629	0.896	0.877	22921	0.939
TMEM60	-3.5	4	-1.16	0.124	1630	0.896	0.876	22920	0.939
PCDHA13	-3.5	4	-1.16	0.124	1631	0.896	0.876	22919	0.939
SLAMF7	-3.5	4	-1.16	0.124	1632	0.896	0.876	22918	0.939
TMEM131L	-3.5	4	-1.16	0.124	1633	0.896	0.876	22917	0.939
RHOBTB1	-3.5	4	-1.16	0.124	1634	0.896	0.876	22916	0.939
METTL7B	-3.5	4	-1.16	0.124	1635	0.896	0.876	22915	0.939
CCL21	-3.5	4	-1.16	0.124	1636	0.896	0.876	22914	0.939
CD177	-3.5	4	-1.16	0.124	1637	0.896	0.876	22913	0.939
ISOC1	-3.5	4	-1.16	0.124	1638	0.896	0.876	22912	0.939
SHISAL2A	-3.5	4	-1.16	0.124	1639	0.896	0.876	22911	0.939
CBFA2T3	-3.5	4	-1.15	0.124	1640	0.896	0.876	22910	0.939
CARD11	-3.5	4	-1.15	0.124	1641	0.896	0.876	22909	0.938
ZNF140_ZNF175	-3.49	4	-1.15	0.124	1642	0.896	0.876	22908	0.938
AIMP1	-3.49	4	-1.15	0.125	1643	0.896	0.875	22907	0.938
HOXA1	-3.49	4	-1.15	0.125	1644	0.896	0.875	22906	0.938
DHCR7_LBR	-3.49	4	-1.15	0.125	1645	0.896	0.875	22905	0.938
H4C4	-3.49	4	-1.15	0.125	1646	0.896	0.875	22904	0.938
AZIN2	-3.49	4	-1.15	0.125	1647	0.896	0.875	22903	0.938
POM121C	-3.49	4	-1.15	0.125	1648	0.896	0.875	22902	0.938
OR1K1	-3.49	4	-1.15	0.125	1649	0.896	0.875	22901	0.938
SDC2	-3.48	4	-1.15	0.125	1650	0.896	0.875	22900	0.938
ADAMTS8	-3.48	4	-1.15	0.125	1651	0.896	0.875	22899	0.938
CYP3A7	-3.48	4	-1.15	0.125	1652	0.896	0.875	22898	0.938
SMC2	-3.48	4	-1.15	0.125	1653	0.896	0.875	22897	0.938
SYTL4	-3.48	4	-1.15	0.125	1654	0.896	0.875	22896	0.938
C7orf25	-3.48	4	-1.15	0.125	1655	0.896	0.875	22895	0.938
OR5D13	-3.48	4	-1.15	0.125	1656	0.896	0.875	22894	0.938
STRADA	-3.48	4	-1.15	0.126	1657	0.896	0.874	22893	0.938
ME3	-3.48	4	-1.15	0.126	1658	0.896	0.874	22892	0.938
H2BC11_H2BC5	-3.48	4	-1.15	0.126	1659	0.896	0.874	22891	0.938
DDX53	-3.47	4	-1.15	0.126	1660	0.896	0.874	22890	0.938
ZNF367	-3.47	4	-1.15	0.126	1661	0.896	0.874	22889	0.937
TSBP1	-3.47	4	-1.14	0.126	1662	0.896	0.874	22888	0.937
IFNAR1	-3.47	4	-1.14	0.126	1663	0.896	0.874	22887	0.937
PRKAB1_PRKAB2	-3.47	4	-1.14	0.126	1664	0.896	0.874	22886	0.937
HMGN4	-3.47	4	-1.14	0.126	1665	0.896	0.874	22885	0.937
MSN_RDX	-3.47	4	-1.14	0.126	1666	0.896	0.874	22884	0.937
SMAD7	-3.47	4	-1.14	0.126	1667	0.896	0.874	22883	0.937
RDH13	-3.47	4	-1.14	0.126	1668	0.896	0.874	22882	0.937
KCNJ2	-3.46	4	-1.14	0.127	1669	0.896	0.873	22881	0.937
GPX1	-3.46	4	-1.14	0.127	1670	0.896	0.873	22880	0.937
OR8B2	-3.46	4	-1.14	0.127	1671	0.896	0.873	22879	0.937
ZKSCAN1_ZNF263	-3.46	4	-1.14	0.127	1672	0.896	0.873	22878	0.937
UHRF2	-3.46	4	-1.14	0.127	1673	0.896	0.873	22877	0.937
IL9	-3.46	4	-1.14	0.127	1674	0.896	0.873	22876	0.937
ARPIN	-3.46	4	-1.14	0.127	1675	0.896	0.873	22875	0.937
DIAPH3	-3.46	4	-1.14	0.127	1676	0.896	0.873	22874	0.937
PEAK1	-3.45	4	-1.14	0.127	1677	0.896	0.873	22873	0.936
TNFRSF13C	-3.45	4	-1.14	0.127	1678	0.896	0.873	22872	0.936
SNX13	-3.45	4	-1.14	0.128	1679	0.896	0.872	22871	0.936
MON1A	-3.45	4	-1.14	0.128	1680	0.896	0.872	22870	0.936
UBQLN1_UBQLN2_UBQLN4	-3.45	4	-1.14	0.128	1681	0.896	0.872	22869	0.936
ASPHD2	-3.45	4	-1.14	0.128	1682	0.896	0.872	22868	0.936
DPPA2	-3.45	4	-1.14	0.128	1683	0.896	0.872	22867	0.936
DLX2	-3.45	4	-1.14	0.128	1684	0.896	0.872	22866	0.936
OR52E5	-3.45	4	-1.14	0.128	1685	0.896	0.872	22865	0.936
RPLP0	-3.45	4	-1.14	0.128	1686	0.896	0.872	22864	0.936
XKRX	-3.45	4	-1.14	0.128	1687	0.896	0.872	22863	0.936
UNC45B	-3.44	4	-1.14	0.128	1688	0.896	0.872	22862	0.936
OR52J3	-3.44	4	-1.13	0.128	1689	0.896	0.872	22861	0.936
STIL	-3.44	4	-1.13	0.128	1690	0.896	0.872	22860	0.936
CHRNA7	-3.44	4	-1.13	0.128	1691	0.896	0.872	22859	0.936
TSPAN9	-3.44	4	-1.13	0.129	1692	0.896	0.871	22858	0.936
SART3	-3.44	4	-1.13	0.129	1693	0.896	0.871	22857	0.936
DCAF13	-3.44	4	-1.13	0.129	1694	0.896	0.871	22856	0.936
ACTG1	-3.43	4	-1.13	0.129	1695	0.896	0.871	22855	0.935
YIF1A	-3.43	4	-1.13	0.13	1696	0.896	0.87	22854	0.935
LILRA4	-3.43	4	-1.13	0.13	1697	0.896	0.87	22853	0.935
OXSR1	-3.42	4	-1.13	0.13	1698	0.896	0.87	22852	0.935
TSC22D1_TSC22D3	-3.42	4	-1.13	0.13	1699	0.896	0.87	22851	0.935
BORCS5	-3.42	4	-1.13	0.13	1700	0.896	0.87	22850	0.935
ZRANB1	-3.42	4	-1.13	0.13	1701	0.896	0.87	22849	0.935
RSPRY1	-3.42	4	-1.13	0.13	1702	0.896	0.87	22848	0.935
WWP1	-3.42	4	-1.13	0.13	1703	0.896	0.87	22847	0.935
NARS1	-3.42	4	-1.13	0.13	1704	0.896	0.87	22846	0.935
PLPP1	-3.42	4	-1.13	0.13	1705	0.896	0.87	22845	0.935
MCTP1_MCTP2	-3.42	4	-1.12	0.13	1706	0.896	0.87	22844	0.935
BCAR3	-3.42	4	-1.12	0.13	1707	0.896	0.87	22843	0.935
PPP1R17	-3.42	4	-1.12	0.13	1708	0.896	0.87	22842	0.935
ENAH_EVL_VASP	-3.42	4	-1.12	0.13	1709	0.896	0.87	22841	0.935
VTN	-3.42	4	-1.12	0.13	1710	0.896	0.87	22840	0.935
ZBTB1	-3.42	4	-1.12	0.13	1711	0.896	0.87	22839	0.935
TDRD6	-3.42	4	-1.12	0.131	1712	0.896	0.869	22838	0.935
STRN_STRN3_STRN4	-3.41	4	-1.12	0.131	1713	0.896	0.869	22837	0.935
NELL1	-3.41	4	-1.12	0.131	1714	0.896	0.869	22836	0.935
DIAPH1_DIAPH2	-3.41	4	-1.12	0.131	1715	0.896	0.869	22835	0.935
CNGA2	-3.41	4	-1.12	0.131	1716	0.896	0.869	22834	0.934
EXOC2	-3.41	4	-1.12	0.131	1717	0.896	0.869	22833	0.934
ELMO2	-3.41	4	-1.12	0.131	1718	0.896	0.869	22832	0.934
GLYAT	-3.41	4	-1.12	0.131	1719	0.896	0.869	22831	0.934
RAB27A_RAB9A	-3.41	4	-1.12	0.131	1720	0.896	0.869	22830	0.934
CFAP206	-3.4	4	-1.12	0.131	1721	0.896	0.869	22829	0.934
GRHPR	-3.4	4	-1.12	0.131	1722	0.896	0.869	22828	0.934
MED16	-3.4	4	-1.12	0.131	1723	0.896	0.869	22827	0.934
BCL2L2-PABPN1	-3.4	4	-1.12	0.131	1724	0.896	0.869	22826	0.934
ABHD17A_ABHD17B	-3.4	4	-1.12	0.132	1725	0.896	0.868	22825	0.934
ANKLE2	-3.4	4	-1.12	0.132	1726	0.896	0.868	22824	0.934
MAGT1	-3.4	4	-1.12	0.132	1727	0.896	0.868	22823	0.934
NKAIN2	-3.4	4	-1.12	0.132	1728	0.896	0.868	22822	0.934
ZNF189_ZNF3	-3.4	4	-1.12	0.132	1729	0.896	0.868	22821	0.934
LY6L	-3.4	4	-1.12	0.132	1730	0.896	0.868	22820	0.934
ARPC5_ARPC5L	-3.4	4	-1.12	0.132	1731	0.896	0.868	22819	0.934
OR2W3	-3.4	4	-1.12	0.132	1732	0.896	0.868	22818	0.934
KIAA1143	-3.4	4	-1.12	0.132	1733	0.896	0.868	22817	0.934
TEX46	-3.4	4	-1.12	0.132	1734	0.896	0.868	22816	0.934
MMACHC	-3.39	4	-1.12	0.132	1735	0.896	0.868	22815	0.934
TPD52	-3.39	4	-1.12	0.132	1736	0.896	0.868	22814	0.934
UNC80	-3.39	4	-1.12	0.132	1737	0.896	0.868	22813	0.934
SEMA4B_SEMA4C_SEMA4F	-3.39	4	-1.12	0.132	1738	0.896	0.868	22812	0.934
ZNF239_ZNF623	-3.39	4	-1.12	0.132	1739	0.896	0.868	22811	0.934
SCGB3A1	-3.39	4	-1.12	0.132	1740	0.896	0.868	22810	0.934
FSCN3	-3.39	4	-1.11	0.132	1741	0.896	0.868	22809	0.934
ATG13	-3.39	4	-1.11	0.133	1742	0.896	0.867	22808	0.934
TRDN	-3.39	4	-1.11	0.133	1743	0.896	0.867	22807	0.934
CYBC1	-3.39	4	-1.11	0.133	1744	0.896	0.867	22806	0.934
TFAP2E	-3.39	4	-1.11	0.133	1745	0.896	0.867	22805	0.934
TUBGCP4	-3.39	4	-1.11	0.133	1746	0.896	0.867	22804	0.934
TRIM54	-3.39	4	-1.11	0.133	1747	0.896	0.867	22803	0.934
PCM1	-3.39	4	-1.11	0.133	1748	0.896	0.867	22802	0.934
IRAK3	-3.39	4	-1.11	0.133	1749	0.896	0.867	22801	0.934
ZNF735	-3.39	4	-1.11	0.133	1750	0.896	0.867	22800	0.934
H1-6	-3.38	4	-1.11	0.133	1751	0.896	0.867	22799	0.934
CD80	-3.38	4	-1.11	0.133	1752	0.896	0.867	22798	0.934
ZFP1_ZNF275	-3.38	4	-1.11	0.133	1753	0.896	0.867	22797	0.934
PTK2	-3.38	4	-1.11	0.133	1754	0.896	0.867	22796	0.933
STXBP1	-3.38	4	-1.11	0.133	1755	0.896	0.867	22795	0.933
USP6	-3.38	4	-1.11	0.133	1756	0.896	0.867	22794	0.933
CGA	-3.38	4	-1.11	0.133	1757	0.896	0.867	22793	0.933
QSER1	-3.38	4	-1.11	0.133	1758	0.896	0.867	22792	0.933
OR5H15	-3.38	4	-1.11	0.133	1759	0.896	0.867	22791	0.933
FOS	-3.38	4	-1.11	0.133	1760	0.896	0.867	22790	0.933
HSPA4_HSPH1	-3.38	4	-1.11	0.133	1761	0.896	0.867	22789	0.933
ZNF3_ZNF789	-3.38	4	-1.11	0.133	1762	0.896	0.867	22788	0.933
CENPT	-3.38	4	-1.11	0.134	1763	0.896	0.866	22787	0.933
RAPGEF2_RAPGEF6	-3.38	4	-1.11	0.134	1764	0.896	0.866	22786	0.933
MZT2A	-3.38	4	-1.11	0.134	1765	0.896	0.866	22785	0.933
METTL2A	-3.38	4	-1.11	0.134	1766	0.896	0.866	22784	0.933
PHYKPL	-3.38	4	-1.11	0.134	1767	0.896	0.866	22783	0.933
GALNT11	-3.38	4	-1.11	0.134	1768	0.896	0.866	22782	0.933
ZNF121	-3.38	4	-1.11	0.134	1769	0.896	0.866	22781	0.933
DCN	-3.37	4	-1.11	0.134	1770	0.896	0.866	22780	0.933
PRADC1	-3.37	4	-1.11	0.134	1771	0.896	0.866	22779	0.933
ZHX1-C8orf76	-3.37	4	-1.11	0.134	1772	0.896	0.866	22778	0.933
ATXN2L	-3.37	4	-1.11	0.134	1773	0.896	0.866	22777	0.933
REN	-3.37	4	-1.11	0.134	1774	0.896	0.866	22776	0.933
POLR3D	-3.37	4	-1.11	0.134	1775	0.896	0.866	22775	0.933
ZNF846	-3.37	4	-1.11	0.134	1776	0.896	0.866	22774	0.933
TNFRSF10C	-3.37	4	-1.11	0.134	1777	0.896	0.866	22773	0.933
PPP2R3A_PPP2R3B	-3.37	4	-1.11	0.134	1778	0.896	0.866	22772	0.933
P4HB_PDIA3_PDIA4	-3.37	4	-1.11	0.134	1779	0.896	0.866	22771	0.933
FTO	-3.37	4	-1.11	0.134	1780	0.896	0.866	22770	0.933
NRXN2	-3.37	4	-1.11	0.134	1781	0.896	0.866	22769	0.933
C1QTNF2	-3.37	4	-1.11	0.135	1782	0.896	0.865	22768	0.933
MTERF1	-3.36	4	-1.1	0.135	1783	0.896	0.865	22767	0.933
OR2W1	-3.36	4	-1.1	0.135	1784	0.896	0.865	22766	0.933
ZNF331_ZNF41	-3.36	4	-1.1	0.135	1785	0.896	0.865	22765	0.933
CDH10	-3.36	4	-1.1	0.135	1786	0.896	0.865	22764	0.933
RNF212	-3.36	4	-1.1	0.135	1787	0.896	0.865	22763	0.933
RBMS1	-3.36	4	-1.1	0.135	1788	0.896	0.865	22762	0.933
RAB20_RAB30	-3.36	4	-1.1	0.135	1789	0.896	0.865	22761	0.933
UBE2B	-3.36	4	-1.1	0.135	1790	0.896	0.865	22760	0.933
ZNHIT1	-3.36	4	-1.1	0.135	1791	0.896	0.865	22759	0.933
ZKSCAN1	-3.36	4	-1.1	0.135	1792	0.896	0.865	22758	0.933
ESCO2	-3.36	4	-1.1	0.135	1793	0.896	0.865	22757	0.933
ATPAF2	-3.36	4	-1.1	0.135	1794	0.896	0.865	22756	0.933
SPAAR	-3.36	4	-1.1	0.135	1795	0.896	0.865	22755	0.933
TSGA13	-3.36	4	-1.1	0.135	1796	0.896	0.865	22754	0.933
PBOV1	-3.36	4	-1.1	0.135	1797	0.896	0.865	22753	0.933
PNLIPRP3	-3.35	4	-1.1	0.136	1798	0.896	0.864	22752	0.933
PCNX3	-3.35	4	-1.1	0.136	1799	0.896	0.864	22751	0.933
PIAS2	-3.35	4	-1.1	0.136	1800	0.896	0.864	22750	0.933
ZFP30_ZNF623	-3.35	4	-1.1	0.136	1801	0.896	0.864	22749	0.933
ARL4C	-3.35	4	-1.1	0.136	1802	0.896	0.864	22748	0.933
ANKRD42	-3.35	4	-1.1	0.136	1803	0.896	0.864	22747	0.933
FOS_FOSL2	-3.35	4	-1.1	0.136	1804	0.896	0.864	22746	0.933
NFIB_NFIX	-3.35	4	-1.1	0.136	1805	0.896	0.864	22745	0.933
IL13	-3.35	4	-1.1	0.136	1806	0.896	0.864	22744	0.933
PRR3	-3.35	4	-1.1	0.136	1807	0.896	0.864	22743	0.933
TUBA8	-3.35	4	-1.1	0.136	1808	0.896	0.864	22742	0.933
CYTIP	-3.35	4	-1.1	0.136	1809	0.896	0.864	22741	0.933
SLC39A14_SLC39A8	-3.34	4	-1.1	0.136	1810	0.896	0.864	22740	0.932
TARBP2	-3.34	4	-1.1	0.136	1811	0.896	0.864	22739	0.932
LAMA4	-3.34	4	-1.1	0.136	1812	0.896	0.864	22738	0.932
NBPF14	-3.34	4	-1.1	0.136	1813	0.896	0.864	22737	0.932
TBX18	-3.34	4	-1.1	0.136	1814	0.896	0.864	22736	0.932
STIMATE-MUSTN1	-3.34	4	-1.1	0.137	1815	0.896	0.863	22735	0.932
RWDD2B	-3.34	4	-1.1	0.137	1816	0.896	0.863	22734	0.932
IL6	-3.34	4	-1.1	0.137	1817	0.896	0.863	22733	0.932
ZFP90_ZNF440	-3.34	4	-1.1	0.137	1818	0.896	0.863	22732	0.932
PTH1R	-3.34	4	-1.09	0.137	1819	0.896	0.863	22731	0.932
ZNF121_ZNF655	-3.34	4	-1.09	0.137	1820	0.896	0.863	22730	0.932
OR52H1	-3.34	4	-1.09	0.137	1821	0.896	0.863	22729	0.932
SYK	-3.34	4	-1.09	0.137	1822	0.896	0.863	22728	0.932
TLN1	-3.34	4	-1.09	0.137	1823	0.896	0.863	22727	0.932
AVL9	-3.34	4	-1.09	0.137	1824	0.896	0.863	22726	0.932
ACTL10	-3.34	4	-1.09	0.137	1825	0.896	0.863	22725	0.932
ATP5PD	-3.33	4	-1.09	0.137	1826	0.896	0.863	22724	0.932
C21orf62	-3.33	4	-1.09	0.137	1827	0.896	0.863	22723	0.932
ZNF441	-3.33	4	-1.09	0.137	1828	0.896	0.863	22722	0.932
SLC7A11_SLC7A5	-3.33	4	-1.09	0.137	1829	0.896	0.863	22721	0.932
TIMM50	-3.33	4	-1.09	0.137	1830	0.896	0.863	22720	0.932
TMEM237	-3.33	4	-1.09	0.137	1831	0.896	0.863	22719	0.932
CBLN2	-3.33	4	-1.09	0.137	1832	0.896	0.863	22718	0.932
SLAMF6	-3.33	4	-1.09	0.138	1833	0.896	0.862	22717	0.932
KARS1	-3.33	4	-1.09	0.138	1834	0.896	0.862	22716	0.932
DEPDC7	-3.33	4	-1.09	0.138	1835	0.896	0.862	22715	0.932
UBE2A	-3.33	4	-1.09	0.138	1836	0.896	0.862	22714	0.932
USP42	-3.33	4	-1.09	0.138	1837	0.896	0.862	22713	0.932
PSMD14	-3.33	4	-1.09	0.138	1838	0.896	0.862	22712	0.932
LOC105379533	-3.32	4	-1.09	0.138	1839	0.896	0.862	22711	0.932
DCDC1	-3.32	4	-1.09	0.138	1840	0.896	0.862	22710	0.932
SAFB2	-3.32	4	-1.09	0.138	1841	0.896	0.862	22709	0.931
PLOD1_PLOD3	-3.32	4	-1.09	0.138	1842	0.896	0.862	22708	0.931
AP3M1_AP3M2	-3.32	4	-1.09	0.138	1843	0.896	0.862	22707	0.931
ABI1	-3.32	4	-1.09	0.139	1844	0.896	0.861	22706	0.931
GJB7	-3.32	4	-1.09	0.139	1845	0.896	0.861	22705	0.931
CISD1_CISD2	-3.31	4	-1.09	0.139	1846	0.896	0.861	22704	0.931
AFG3L2	-3.31	4	-1.09	0.139	1847	0.896	0.861	22703	0.931
STX7	-3.31	4	-1.09	0.139	1848	0.896	0.861	22702	0.931
TM9SF2	-3.31	4	-1.08	0.139	1849	0.896	0.861	22701	0.931
SEC63	-3.31	4	-1.08	0.139	1850	0.896	0.861	22700	0.931
SPO11	-3.31	4	-1.08	0.139	1851	0.896	0.861	22699	0.931
TREML2	-3.31	4	-1.08	0.139	1852	0.896	0.861	22698	0.931
GK2	-3.31	4	-1.08	0.139	1853	0.896	0.861	22697	0.931
LRP11	-3.31	4	-1.08	0.139	1854	0.896	0.861	22696	0.931
ECT2L	-3.31	4	-1.08	0.139	1855	0.896	0.861	22695	0.931
EIF4EBP2_EIF4EBP3	-3.31	4	-1.08	0.139	1856	0.896	0.861	22694	0.931
DENR	-3.3	4	-1.08	0.14	1857	0.896	0.86	22693	0.931
PPFIA2	-3.3	4	-1.08	0.14	1858	0.896	0.86	22692	0.931
TACC3	-3.3	4	-1.08	0.14	1859	0.896	0.86	22691	0.931
IFNL3	-3.3	4	-1.08	0.14	1860	0.896	0.86	22690	0.931
NUP153	-3.3	4	-1.08	0.14	1861	0.896	0.86	22689	0.931
TUBA1A_TUBA1B_TUBA1C_TUBA4A	-3.3	4	-1.08	0.14	1862	0.896	0.86	22688	0.931
DCT	-3.3	4	-1.08	0.14	1863	0.896	0.86	22687	0.931
SERINC4	-3.3	4	-1.08	0.14	1864	0.896	0.86	22686	0.931
ZNF140_ZNF28	-3.3	4	-1.08	0.14	1865	0.896	0.86	22685	0.931
RAP2B_RAP2C	-3.3	4	-1.08	0.14	1866	0.896	0.86	22684	0.931
MYRFL	-3.3	4	-1.08	0.14	1867	0.896	0.86	22683	0.931
ZFP90_ZNF35	-3.3	4	-1.08	0.14	1868	0.896	0.86	22682	0.931
BICD1_BICD2	-3.3	4	-1.08	0.14	1869	0.896	0.86	22681	0.931
ZNF575	-3.3	4	-1.08	0.14	1870	0.896	0.86	22680	0.931
C16orf96	-3.3	4	-1.08	0.14	1871	0.896	0.86	22679	0.931
TFAP2D	-3.3	4	-1.08	0.14	1872	0.896	0.86	22678	0.931
IL25	-3.3	4	-1.08	0.14	1873	0.896	0.86	22677	0.931
ANXA11_ANXA6	-3.29	4	-1.08	0.14	1874	0.896	0.86	22676	0.931
NBDY	-3.29	4	-1.08	0.14	1875	0.896	0.86	22675	0.931
NCKAP5L	-3.29	4	-1.08	0.14	1876	0.896	0.86	22674	0.931
PARD6B	-3.29	4	-1.08	0.14	1877	0.896	0.86	22673	0.931
PCDHGA7	-3.29	4	-1.08	0.141	1878	0.896	0.859	22672	0.931
SPSB3	-3.29	4	-1.08	0.141	1879	0.896	0.859	22671	0.931
SLC37A2	-3.29	4	-1.08	0.141	1880	0.896	0.859	22670	0.931
MSTN	-3.29	4	-1.08	0.141	1881	0.896	0.859	22669	0.931
STS	-3.29	4	-1.08	0.141	1882	0.896	0.859	22668	0.931
MBOAT1_MBOAT2	-3.29	4	-1.08	0.141	1883	0.896	0.859	22667	0.93
ARL8A	-3.29	4	-1.08	0.141	1884	0.896	0.859	22666	0.93
PPTC7	-3.29	4	-1.08	0.141	1885	0.896	0.859	22665	0.93
FAM20A	-3.29	4	-1.07	0.141	1886	0.896	0.859	22664	0.93
NDST2	-3.29	4	-1.07	0.141	1887	0.896	0.859	22663	0.93
RYBP_YAF2	-3.28	4	-1.07	0.141	1888	0.896	0.859	22662	0.93
KIAA1958	-3.28	4	-1.07	0.141	1889	0.896	0.859	22661	0.93
LOC105378148	-3.28	4	-1.07	0.141	1890	0.896	0.859	22660	0.93
PABPC1L	-3.28	4	-1.07	0.141	1891	0.896	0.859	22659	0.93
CCDC42	-3.28	4	-1.07	0.141	1892	0.896	0.859	22658	0.93
ID1_ID3	-3.28	4	-1.07	0.141	1893	0.896	0.859	22657	0.93
PPIC_PPIH	-3.28	4	-1.07	0.141	1894	0.896	0.859	22656	0.93
SPINK8	-3.28	4	-1.07	0.141	1895	0.896	0.859	22655	0.93
LRCH3_LRCH4	-3.28	4	-1.07	0.141	1896	0.896	0.859	22654	0.93
RAB21_RAB3D	-3.28	4	-1.07	0.141	1897	0.896	0.859	22653	0.93
STARD3NL	-3.28	4	-1.07	0.141	1898	0.896	0.859	22652	0.93
FBXO48	-3.28	4	-1.07	0.142	1899	0.896	0.858	22651	0.93
SLC30A5_SLC30A7	-3.28	4	-1.07	0.142	1900	0.896	0.858	22650	0.93
LMO2	-3.28	4	-1.07	0.142	1901	0.896	0.858	22649	0.93
MYG1	-3.28	4	-1.07	0.142	1902	0.896	0.858	22648	0.93
PGM5	-3.28	4	-1.07	0.142	1903	0.896	0.858	22647	0.93
ZNF469	-3.28	4	-1.07	0.142	1904	0.896	0.858	22646	0.93
MEX3B	-3.28	4	-1.07	0.142	1905	0.896	0.858	22645	0.93
NECAB3	-3.28	4	-1.07	0.142	1906	0.896	0.858	22644	0.93
VAX1	-3.28	4	-1.07	0.142	1907	0.896	0.858	22643	0.93
UBQLN1	-3.28	4	-1.07	0.142	1908	0.896	0.858	22642	0.93
EML4	-3.27	4	-1.07	0.142	1909	0.896	0.858	22641	0.93
NAV1_NAV2	-3.27	4	-1.07	0.142	1910	0.896	0.858	22640	0.93
KRTAP24-1	-3.27	4	-1.07	0.142	1911	0.896	0.858	22639	0.93
KCNQ1	-3.27	4	-1.07	0.142	1912	0.896	0.858	22638	0.93
GRIA4	-3.27	4	-1.07	0.142	1913	0.896	0.858	22637	0.93
TCEA1_TCEA2_TCEA3	-3.27	4	-1.07	0.142	1914	0.896	0.858	22636	0.93
OR5V1	-3.27	4	-1.07	0.143	1915	0.896	0.857	22635	0.93
DGAT2	-3.27	4	-1.07	0.143	1916	0.896	0.857	22634	0.93
UBQLN1_UBQLN2	-3.27	4	-1.07	0.143	1917	0.896	0.857	22633	0.93
CSNK1G1_CSNK1G2_CSNK1G3	-3.27	4	-1.07	0.143	1918	0.896	0.857	22632	0.93
GARRE1	-3.27	4	-1.07	0.143	1919	0.896	0.857	22631	0.93
ZMIZ2	-3.27	4	-1.07	0.143	1920	0.896	0.857	22630	0.93
CD38	-3.26	4	-1.07	0.143	1921	0.896	0.857	22629	0.93
AKT1_AKT2	-3.26	4	-1.07	0.143	1922	0.896	0.857	22628	0.93
ISL2	-3.26	4	-1.07	0.143	1923	0.896	0.857	22627	0.93
MTRF1L	-3.26	4	-1.07	0.143	1924	0.896	0.857	22626	0.93
ATRN	-3.26	4	-1.07	0.143	1925	0.896	0.857	22625	0.93
CLDN11	-3.26	4	-1.07	0.143	1926	0.896	0.857	22624	0.93
PIGZ	-3.26	4	-1.07	0.143	1927	0.896	0.857	22623	0.93
TJP1_TJP2	-3.26	4	-1.07	0.143	1928	0.896	0.857	22622	0.93
LOC105371095_1,LOC105376747	-2.31	2	-1.07	0.143	1929	0.896	0.857	22621	0.93
CCL15	-3.26	4	-1.07	0.143	1930	0.896	0.857	22620	0.93
B4GALT2_B4GALT4	-3.26	4	-1.07	0.143	1931	0.896	0.857	22619	0.93
ZNF232_ZSCAN9	-3.26	4	-1.07	0.143	1932	0.896	0.857	22618	0.93
HMSD	-3.26	4	-1.07	0.143	1933	0.896	0.857	22617	0.93
C4orf33	-3.26	4	-1.06	0.143	1934	0.896	0.857	22616	0.93
ALX1	-3.26	4	-1.06	0.143	1935	0.896	0.857	22615	0.93
KSR2	-3.26	4	-1.06	0.144	1936	0.896	0.856	22614	0.93
LHX5	-3.26	4	-1.06	0.144	1937	0.896	0.856	22613	0.93
RELB	-3.26	4	-1.06	0.144	1938	0.896	0.856	22612	0.93
RGPD1	-3.26	4	-1.06	0.144	1939	0.896	0.856	22611	0.93
MECOM	-3.26	4	-1.06	0.144	1940	0.896	0.856	22610	0.93
ZNF317_ZNF510	-3.25	4	-1.06	0.144	1941	0.896	0.856	22609	0.93
S1PR3	-3.25	4	-1.06	0.144	1942	0.896	0.856	22608	0.93
CCT3_TCP1	-3.25	4	-1.06	0.144	1943	0.896	0.856	22607	0.93
CCDC82	-3.25	4	-1.06	0.144	1944	0.896	0.856	22606	0.93
IL17B	-3.25	4	-1.06	0.144	1945	0.896	0.856	22605	0.93
PLS1_PLS3	-3.25	4	-1.06	0.144	1946	0.896	0.856	22604	0.93
SMPD4	-3.25	4	-1.06	0.144	1947	0.896	0.856	22603	0.93
DPH3	-3.25	4	-1.06	0.144	1948	0.896	0.856	22602	0.929
ZNF23_ZNF841	-3.25	4	-1.06	0.144	1949	0.896	0.856	22601	0.929
HOMER1_HOMER2	-3.25	4	-1.06	0.145	1950	0.896	0.855	22600	0.929
ABCB9	-3.25	4	-1.06	0.145	1951	0.896	0.855	22599	0.929
LRGUK	-3.24	4	-1.06	0.145	1952	0.896	0.855	22598	0.929
SREBF2	-3.24	4	-1.06	0.145	1953	0.896	0.855	22597	0.929
POLDIP2	-3.24	4	-1.06	0.145	1954	0.896	0.855	22596	0.929
UNC79	-3.24	4	-1.06	0.145	1955	0.896	0.855	22595	0.929
ENPP6	-3.24	4	-1.06	0.145	1956	0.896	0.855	22594	0.929
KLHL25	-3.24	4	-1.06	0.145	1957	0.896	0.855	22593	0.929
GYPE	-3.24	4	-1.06	0.145	1958	0.896	0.855	22592	0.929
SLC35B1	-3.24	4	-1.06	0.145	1959	0.896	0.855	22591	0.929
TEX37	-3.24	4	-1.06	0.145	1960	0.896	0.855	22590	0.929
NFATC4	-3.24	4	-1.06	0.145	1961	0.896	0.855	22589	0.929
ZNF180	-3.24	4	-1.06	0.145	1962	0.896	0.855	22588	0.929
UBE2T	-3.24	4	-1.06	0.145	1963	0.896	0.855	22587	0.929
BLOC1S6	-3.24	4	-1.06	0.145	1964	0.896	0.855	22586	0.929
MAGEA3	-3.24	4	-1.06	0.145	1965	0.896	0.855	22585	0.929
MAP2K3	-3.24	4	-1.06	0.145	1966	0.896	0.855	22584	0.929
BBS9	-3.24	4	-1.06	0.145	1967	0.896	0.855	22583	0.929
SDCCAG8	-3.24	4	-1.06	0.145	1968	0.896	0.855	22582	0.929
FAM207A	-3.24	4	-1.06	0.145	1969	0.896	0.855	22581	0.929
GZMB	-3.23	4	-1.06	0.146	1970	0.896	0.854	22580	0.929
LONP1	-3.23	4	-1.06	0.146	1971	0.896	0.854	22579	0.929
TRIM21_TRIM22_TRIM5_TRIM68	-3.23	4	-1.06	0.146	1972	0.896	0.854	22578	0.929
FUT5	-3.23	4	-1.06	0.146	1973	0.896	0.854	22577	0.929
KRTAP8-1	-3.23	4	-1.06	0.146	1974	0.896	0.854	22576	0.929
FFAR4	-3.23	4	-1.06	0.146	1975	0.896	0.854	22575	0.929
HEPACAM	-3.23	4	-1.05	0.146	1976	0.896	0.854	22574	0.929
APOL5	-3.23	4	-1.05	0.146	1977	0.896	0.854	22573	0.929
ZBED6CL	-3.23	4	-1.05	0.146	1978	0.896	0.854	22572	0.929
TFF3	-3.23	4	-1.05	0.146	1979	0.896	0.854	22571	0.929
RNF144A	-3.23	4	-1.05	0.146	1980	0.896	0.854	22570	0.929
CLTCL1	-3.23	4	-1.05	0.146	1981	0.896	0.854	22569	0.929
NAV3	-3.23	4	-1.05	0.146	1982	0.896	0.854	22568	0.929
LOC105379198	-3.23	4	-1.05	0.146	1983	0.896	0.854	22567	0.929
PRSS37	-3.23	4	-1.05	0.146	1984	0.896	0.854	22566	0.929
CERS2	-3.23	4	-1.05	0.146	1985	0.896	0.854	22565	0.929
SLC35E2B	-3.23	4	-1.05	0.146	1986	0.896	0.854	22564	0.929
BCL2L15	-3.23	4	-1.05	0.146	1987	0.896	0.854	22563	0.929
ZNF716	-3.23	4	-1.05	0.146	1988	0.896	0.854	22562	0.929
PPP2R5A_PPP2R5D	-3.23	4	-1.05	0.146	1989	0.896	0.854	22561	0.929
LRATD2	-3.22	4	-1.05	0.146	1990	0.896	0.854	22560	0.929
MC4R	-3.22	4	-1.05	0.146	1991	0.896	0.854	22559	0.929
SEMA3C_SEMA3F	-3.22	4	-1.05	0.146	1992	0.896	0.854	22558	0.929
OR5B17	-3.22	4	-1.05	0.147	1993	0.896	0.853	22557	0.929
NCOR1	-3.22	4	-1.05	0.147	1994	0.896	0.853	22556	0.929
GSDME	-3.22	4	-1.05	0.147	1995	0.896	0.853	22555	0.929
PPP2R5D_PPP2R5E	-3.22	4	-1.05	0.147	1996	0.896	0.853	22554	0.929
WDR45_WDR45B	-3.22	4	-1.05	0.147	1997	0.896	0.853	22553	0.929
ELL3	-3.22	4	-1.05	0.147	1998	0.896	0.853	22552	0.929
SLC7A6	-3.22	4	-1.05	0.147	1999	0.896	0.853	22551	0.929
[truncated: 22,550 more rows]
