# Supplementary material for: Efficient gene knockout and genetic interaction screening using the in4mer CRISPR/Cas12a multiplex knockout platform
Source: Nat Commun. 2024 Apr 27;15:3577. doi: 10.1038/s41467-024-47795-3 (PMC11055879; doi:10.1038/s41467-024-47795-3)
Supplement: Supplementary file 12 — Supplementary Data 9 [file 41467_2024_47795_MOESM12_ESM.xlsx]

## Sheet: Supplementary Data 9
	Name	Term	ES	NES	NOM p-val	FDR q-val	FWER p-val	Tag %	Gene %	Lead_genes
0	prerank	Reactome_2022__Mitochondrial Translation Elongation R-HSA-5389840	0.831973	2.9901	0	0	0	67/82	0.114	MRPS30;MRPL51;MRPS14;MRPS11;MRPL37;MRPL43;MRPL39;MRPL3;MRPL30;MRPL44;MRPL49;PTCD3;MRPL13;ERAL1;MRPS27;MRPS18B;MRPL23;MRPL18;MRPL45;MRPS23;MRPL12;MRPL20;MRPS9;MRPS5;MRPL11;MRPS18A;MRPS31;MRPL15;MRPL42;MRPS17;MRPL53;MRPL35;GFM1;MRPS10;MRPL17;MRPL47;MRPS2;MRPL19;MRPL40;MRPS22;OXA1L;TUFM;MRPL46;MRPL9;MRPL41;GADD45GIP1;MRPS35;MRPL4;MRPL21;MRPL14;MRPS16;MRPL52;MRPS25;AURKAIP1;MRPL54;MRPS26;MRPS34;TSFM;…
1	prerank	Reactome_2022__Mitochondrial Translation Initiation R-HSA-5368286	0.814419	2.96875	0	0	0	64/82	0.114	MRPS30;MRPL51;MRPS14;MRPS11;MRPL37;MRPL43;MRPL39;MRPL3;MRPL30;MRPL44;MRPL49;PTCD3;MRPL13;ERAL1;MRPS27;MRPS18B;MRPL23;MRPL18;MRPL45;MRPS23;MRPL12;MRPL20;MRPS9;MRPS5;MRPL11;MRPS18A;MRPS31;MRPL15;MRPL42;MRPS17;MRPL53;MRPL35;MRPS10;MRPL17;MRPL47;MRPS2;MRPL19;MRPL40;MRPS22;OXA1L;MRPL46;MRPL9;MRPL41;GADD45GIP1;MRPS35;MRPL4;MRPL21;MRPL14;MRPS16;MRPL52;MRPS25;AURKAIP1;MRPL54;MRPS26;MRPS34;MRPL34;MRPL33;M…
2	prerank	Reactome_2022__Mitochondrial Translation R-HSA-5368287	0.799849	2.96598	0	0	0	67/88	0.114	MRPS30;MRPL51;MRPS14;MRPS11;MRPL37;MRPL43;MRPL39;MRPL3;MRPL30;MRPL44;MRPL49;PTCD3;MRPL13;ERAL1;MRPS27;MRPS18B;MRPL23;MRPL18;MRPL45;MRPS23;MRPL12;MRPL20;MRPS9;MRPS5;MRPL11;MRPS18A;MRPS31;MRPL15;MRPL42;MRPS17;MRPL53;MRPL35;GFM1;MRPS10;MRPL17;MRPL47;MRPS2;MRPL19;MRPL40;MRPS22;OXA1L;TUFM;MRPL46;MRPL9;MRPL41;GADD45GIP1;MRPS35;MRPL4;MRPL21;MRPL14;MRPS16;MRPL52;MRPS25;AURKAIP1;MRPL54;MRPS26;MRPS34;TSFM;…
3	prerank	Reactome_2022__Mitochondrial Translation Termination R-HSA-5419276	0.811211	2.96422	0	0	0	64/82	0.114	MRPS30;MRPL51;MRPS14;MRPS11;MRPL37;MRPL43;MRPL39;MRPL3;MRPL30;MRPL44;MRPL49;PTCD3;MRPL13;ERAL1;MRPS27;MRPS18B;MRPL23;MRPL18;MRPL45;MRPS23;MRPL12;MRPL20;MRPS9;MRPS5;MRPL11;MRPS18A;MRPS31;MRPL15;MRPL42;MRPS17;MRPL53;MRPL35;MRPS10;MRPL17;MRPL47;MRPS2;MRPL19;MRPL40;MRPS22;OXA1L;MRPL46;MRPL9;MRPL41;GADD45GIP1;MRPS35;MRPL4;MRPL21;MRPL14;MRPS16;MRPL52;MRPS25;AURKAIP1;MRPL54;MRPS26;MRPS34;MRPL34;MRPL33;M…
4	prerank	Reactome_2022__Class I Peroxisomal Membrane Protein Import R-HSA-9603798	0.899952	2.65136	0	0	0	2024-10-20	0.0163	PEX3;PEX2;PEX14;PEX12;PEX13;PEX26;PEX16;PEX19;ABCD1;ACBD5
5	prerank	Reactome_2022__Signaling To ERKs R-HSA-187687	-0.782534	-2.59609	0	0	0	15/33	0.0311	MAPK1;NRAS;HRAS;BRAF;GRB2;CRK;MAP2K2;SHC1;MAPK14;FRS2;SOS1;CRKL;SRC;MAP2K1;MAPK11
6	prerank	Reactome_2022__Extra-nuclear Estrogen Signaling R-HSA-9009391	-0.635996	-2.50206	0	0	0	22/73	0.0984	MAPK1;NRAS;HRAS;EGFR;SRF;GNB1;SHC1;GNB2;AKT2;IGF1R;PIK3CA;SRC;AKT3;MMP3;GNG10;FOS;PTK2;S1PR3;GNG5;CAV2;CREB1;STRN
7	prerank	Reactome_2022__Signaling By Type 1 Insulin-like Growth Factor 1 Receptor (IGF1R) R-HSA-2404192	-0.708819	-2.49234	0	0	0	22/53	0.0977	NRAS;HRAS;PTPN11;GRB2;SHC1;FRS2;AKT2;IGF1R;SOS1;IRS1;PIK3CB;PIGU;FGFR1;PIK3CA;FLT3LG;FGF23;IRS2;FLT3;GAB2;FGF20;FGF19;IGF2
8	prerank	Reactome_2022__GAB1 Signalosome R-HSA-180292	-0.867977	-2.48957	0	0	0	2024-07-17	0.0194	PTPN11;GRB2;EGFR;CSK;PIGU;PIK3CA;SRC
9	prerank	Reactome_2022__Insulin Receptor Signaling Cascade R-HSA-74751	-0.724991	-2.48373	0	0	0	20/53	0.0577	MAPK1;NRAS;HRAS;PTPN11;GRB2;SHC1;FRS2;AKT2;SOS1;IRS1;PIK3CB;PIGU;FGFR1;PIK3CA;FLT3LG;INSR;FGF23;IRS2;FLT3;GAB2
10	prerank	Reactome_2022__IGF1R Signaling Cascade R-HSA-2428924	-0.714747	-2.46192	0	0	0	22/52	0.0977	NRAS;HRAS;PTPN11;GRB2;SHC1;FRS2;AKT2;IGF1R;SOS1;IRS1;PIK3CB;PIGU;FGFR1;PIK3CA;FLT3LG;FGF23;IRS2;FLT3;GAB2;FGF20;FGF19;IGF2
11	prerank	Reactome_2022__Tie2 Signaling R-HSA-210993	-0.849449	-2.45894	0	0	0	2024-08-17	0.0184	NRAS;HRAS;PTPN11;GRB2;SHC1;SOS1;PIK3CB;PIK3CA
12	prerank	Reactome_2022__MAP2K And MAPK Activation R-HSA-5674135	-0.758789	-2.45624	0	0	0	14/37	0.0752	MAPK1;NRAS;HRAS;BRAF;LAMTOR3;LAMTOR2;MAP2K2;CSK;SRC;RAP1B;MAP2K1;MARK3;TLN1;KSR2
13	prerank	Reactome_2022__IRS-related Events Triggered By IGF1R R-HSA-2428928	-0.70677	-2.42226	0	0	0	21/51	0.0977	NRAS;HRAS;PTPN11;GRB2;FRS2;AKT2;IGF1R;SOS1;IRS1;PIK3CB;PIGU;FGFR1;PIK3CA;FLT3LG;FGF23;IRS2;FLT3;GAB2;FGF20;FGF19;IGF2
14	prerank	Reactome_2022__Signaling By Insulin Receptor R-HSA-74752	-0.645448	-2.39077	0	0	0	21/77	0.0577	MAPK1;NRAS;HRAS;PTPN11;GRB2;SHC1;FRS2;AKT2;SOS1;IRS1;PIK3CB;PIGU;FGFR1;PIK3CA;FLT3LG;INSR;FGF23;ATP6V0A1;IRS2;FLT3;GAB2
15	prerank	Reactome_2022__Formation Of ATP By Chemiosmotic Coupling R-HSA-163210	-0.89008	-2.37873	0	0	0	2024-12-16	0.0706	ATP5F1A;ATP5F1B;ATP5ME;ATP5F1D;ATP5PB;ATP5F1C;ATP5MG;ATP5PO;ATP5PF;ATP5F1E;ATP5MF;ATP5PD
16	prerank	Reactome_2022__Signaling By High-Kinase Activity BRAF Mutants R-HSA-6802948	-0.743635	-2.36865	0	0	0	1933-12-01	0.0752	MAPK1;NRAS;HRAS;BRAF;MAP2K2;CSK;SRC;RAP1B;MAP2K1;MARK3;TLN1;KSR2
17	prerank	Reactome_2022__Gastrin-CREB Signaling Pathway Via PKC And MAPK R-HSA-881907	-0.870468	-2.34137	0	0	0	2024-10-17	0.0537	MAPK1;NRAS;HRAS;GRB2;MAPK7;EGFR;PRKCA;SOS1;MMP3;RPS6KA3
18	prerank	Reactome_2022__IRS-mediated Signaling R-HSA-112399	-0.7109	-2.33261	0	0	0	19/47	0.0869	NRAS;HRAS;PTPN11;GRB2;FRS2;AKT2;SOS1;IRS1;PIK3CB;PIGU;FGFR1;PIK3CA;FLT3LG;FGF23;IRS2;FLT3;GAB2;FGF20;FGF19
19	prerank	Reactome_2022__FRS-mediated FGFR1 Signaling R-HSA-5654693	-0.807072	-2.32648	0	0	0	2024-08-22	0.0333	NRAS;HRAS;PTPN11;GRB2;FRS2;SOS1;FGFR1;FGF23
20	prerank	Reactome_2022__Heparan Sulfate/Heparin (HS-GAG) Metabolism R-HSA-1638091	-0.662663	-2.32406	0	0	0	16/53	0.0906	GLCE;B3GALT6;HS2ST1;EXT1;B4GALT7;NDST1;B3GAT3;XYLT2;B3GAT2;BCAN;SDC2;DCN;NDST2;IDUA;VCAN;GPC4
21	prerank	Reactome_2022__SHC1 Events In ERBB2 Signaling R-HSA-1250196	-0.77292	-2.32343	0	0	0	2024-10-21	0.0584	NRAS;HRAS;GRB2;PRKCE;EGFR;SHC1;PRKCA;SOS1;ERBB2;ERBB3
22	prerank	Reactome_2022__Platelet Aggregation (Plug Formation) R-HSA-76009	-0.679232	-2.32304	0	0	0	14/36	0.1035	GRB2;CRK;SHC1;CSK;SOS1;SRC;RAP1B;BCAR1;PTPN1;PTK2;TLN1;SYK;ITGB3;GP5
23	prerank	Reactome_2022__Signaling By Erythropoietin R-HSA-9006335	-0.756618	-2.32219	0	0	0	2024-12-24	0.0446	NRAS;HRAS;GRB2;SHC1;SOS1;PIK3CB;PIGU;PIK3CA;CRKL;EPOR;IRS2;PIK3CG
24	prerank	Reactome_2022__Signaling By FGFR1 R-HSA-5654736	-0.654475	-2.31331	0	0	0	15/49	0.0333	MAPK1;NRAS;HRAS;PTPN11;BRAF;GRB2;SHC1;FRS2;SOS1;PIGU;FGFR1;PIK3CA;SRC;RPS27A;FGF23
25	prerank	Reactome_2022__Signaling By NTRK2 (TRKB) R-HSA-9006115	-0.771936	-2.30637	0	0	0	2024-11-23	0.0354	NRAS;HRAS;PTPN11;GRB2;SHC1;FRS2;SOS1;PIGU;PIK3CA;SRC;TIAM1
26	prerank	Reactome_2022__Translation R-HSA-72766	0.517552	2.28264	0	0	0	114/279	0.114	RPL22;RARS2;MRPS30;PARS2;MRPL51;MARS2;YARS2;MRPS14;MRPS11;MRPL37;MRPL43;MRPL39;MRPL3;MRPL30;MRPL44;MRPL49;PTCD3;MRPL13;ERAL1;MRPS27;LARS2;RPL5;MRPS18B;MRPL23;MRPL18;MRPL45;MRPS23;MRPL12;VARS2;MRPL20;MRPS9;RPL10A;MRPS5;MRPL11;DARS2;MRPS18A;MRPS31;MRPL15;MRPL42;MRPS17;MRPL53;MRPL35;GFM1;MRPS10;RPL37A;EEF1G;MRPL17;MRPL47;MRPS2;MRPL19;MRPL40;MRPS22;EIF3L;UBA52;OXA1L;TUFM;CARS2;AARS2;RPN2;WARS2;EIF3K;…
27	prerank	Reactome_2022__Integrin Signaling R-HSA-354192	-0.736544	-2.27604	0	0	0	13/27	0.0936	GRB2;CRK;SHC1;CSK;SOS1;SRC;RAP1B;BCAR1;PTPN1;PTK2;TLN1;SYK;ITGB3
28	prerank	Reactome_2022__Downstream Signaling Of Activated FGFR1 R-HSA-5654687	-0.723584	-2.27601	0	0	0	2024-11-30	0.0333	NRAS;HRAS;PTPN11;GRB2;SHC1;FRS2;SOS1;PIGU;FGFR1;PIK3CA;FGF23
29	prerank	Reactome_2022__Signaling By KIT In Disease R-HSA-9669938	-0.79119	-2.27544	0	0	0	2024-07-19	0.032	NRAS;HRAS;GRB2;SOS1;PIK3CA;SRC;YES1
30	prerank	Reactome_2022__Constitutive Signaling By Aberrant PI3K In Cancer R-HSA-2219530	-0.604194	-2.267	0	0	0	24/78	0.0984	PTPN11;GRB2;EGFR;FRS2;SOS1;IRS1;PIK3CB;PIGU;FGFR1;RHOG;PIK3CA;SRC;FLT3LG;FGF23;IRS2;FLT3;ERBB2;GAB2;ERBB3;CD80;FGF20;FGF19;ERBB4;STRN
31	prerank	Reactome_2022__Paradoxical Activation Of RAF Signaling By Kinase Inactive BRAF R-HSA-6802955	-0.682659	-2.26159	0	0	0	1940-12-01	0.0752	MAPK1;NRAS;HRAS;BRAF;MAP2K2;CSK;SRC;RAP1B;MAP2K1;MARK3;TLN1;KSR2
32	prerank	Reactome_2022__GRB2 Events In ERBB2 Signaling R-HSA-1963640	-0.854396	-2.25855	0	0	0	2024-06-15	0.0541	NRAS;HRAS;GRB2;EGFR;SOS1;ERBB2
33	prerank	Reactome_2022__Signaling By RAF1 Mutants R-HSA-9656223	-0.700526	-2.25655	0	0	0	1938-12-01	0.0752	MAPK1;NRAS;HRAS;BRAF;MAP2K2;CSK;SRC;RAP1B;MAP2K1;MARK3;TLN1;KSR2
34	prerank	Reactome_2022__Downstream Signal Transduction R-HSA-186763	-0.730117	-2.25653	0	0	0	2024-12-28	0.0503	NRAS;HRAS;PTPN11;GRB2;CRK;SOS1;PIK3CB;PIK3CA;CRKL;SRC;BCAR1;STAT6
35	prerank	Reactome_2022__Signaling By FGFR3 R-HSA-5654741	-0.678319	-2.22346	0	0	0	14/39	0.0333	MAPK1;NRAS;HRAS;PTPN11;BRAF;GRB2;SHC1;FRS2;SOS1;PIGU;PIK3CA;SRC;RPS27A;FGF23
36	prerank	Reactome_2022__Signaling To RAS R-HSA-167044	-0.789645	-2.20134	0	0	0	2024-08-19	0.0311	NRAS;HRAS;GRB2;SHC1;MAPK14;SOS1;SRC;MAPK11
37	prerank	Reactome_2022__HIV Transcription Initiation R-HSA-167161	0.643324	2.19964	0	0.00382204	0.02	25/46	0.1799	TAF11;TAF4;TAF13;GTF2A1;TAF7;TAF12;POLR2I;GTF2H3;CDK7;GTF2E1;TAF3;TAF6;GTF2B;POLR2D;TAF10;POLR2E;TAF15;GTF2H4;TBP;GTF2F1;POLR2L;MNAT1;POLR2K;TAF1L;POLR2F
38	prerank	Reactome_2022__Signaling By BRAF And RAF1 Fusions R-HSA-6802952	-0.614871	-2.19921	0	0	0	15/62	0.0752	MAPK1;NRAS;HRAS;BRAF;PAPSS1;MAP2K2;CSK;SRC;RAP1B;MAP2K1;TRAK1;LMNA;MARK3;TLN1;KSR2
39	prerank	Reactome_2022__Transcription Of HIV Genome R-HSA-167172	0.592042	2.19788	0	0.00334429	0.02	36/69	0.2206	TAF11;TAF4;TAF13;GTF2A1;ELOB;TAF7;TAF12;POLR2I;GTF2H3;RNMT;CDK7;SUPT16H;GTF2E1;TAF3;TAF6;ELOC;TCEA1;GTF2B;POLR2D;TAF10;CCNT2;POLR2E;TAF15;GTF2H4;TBP;GTF2F1;POLR2L;MNAT1;POLR2K;TAF1L;POLR2F;CCNT1;SSRP1;TAF1;NELFB;NCBP2
40	prerank	Reactome_2022__Cytoprotection By HMOX1 R-HSA-9707564	0.624696	2.19735	0	0.0029727	0.02	24/56	0.0994	CARM1;CYCS;SCO1;COX6C;COX16;COX7B;COX6B1;COX7C;COX19;COX4I1;COX20;COX5B;COX8A;COX5A;SCO2;STAT3;CREBBP;LRPPRC;NCOR2;BRIP1;NCOA6;SIN3B;ALB;HM13
41	prerank	Reactome_2022__GAG Synthesis Requires Tetrasaccharide Linker Sequence R-HSA-1971475	-0.712931	-2.19497	0	0	0	2024-10-26	0.0906	B3GALT6;B4GALT7;B3GAT3;XYLT2;B3GAT2;BCAN;SDC2;DCN;VCAN;GPC4
42	prerank	Reactome_2022__Respiratory Electron Transport R-HSA-611105	0.597212	2.19459	0	0.00267543	0.02	25/90	0.0564	CYCS;SCO1;COX6C;UQCRC2;UQCR10;COX16;UQCRFS1;COX7B;COX6B1;UQCRC1;UQCRQ;COX7C;COX19;COX4I1;COX20;SDHD;SDHA;UQCRB;COX5B;COX8A;COX5A;SCO2;NDUFA10;NDUFS1;LRPPRC
43	prerank	Reactome_2022__Mitochondrial tRNA Aminoacylation R-HSA-379726	0.758938	2.19199	0	0.00243221	0.02	14/21	0.0796	RARS2;PARS2;MARS2;YARS2;LARS2;VARS2;DARS2;CARS2;AARS2;WARS2;TARS2;EARS2;SARS2;NARS2
44	prerank	Reactome_2022__Signaling By FLT3 ITD And TKD Mutants R-HSA-9703648	-0.804272	-2.18835	0	0	0	2024-11-15	0.0746	NRAS;HRAS;PTPN11;GRB2;SOS1;PIK3CA;BCL2L1;FLT3;NOX4;GAB2;LONP1
45	prerank	Reactome_2022__FCGR3A-mediated Phagocytosis R-HSA-9664422	-0.588287	-2.18236	0	0	0	27/59	0.1392	MAPK1;GRB2;CRK;BRK1;CYFIP1;ACTR2;NCKAP1;DOCK1;MYO5A;SRC;HCK;YES1;WIPF3;MYO1E;ACTG1;ELMO2;PTK2;ABI1;SYK;VAV2;ELMO1;ABI2;MYO10;ARPC5;WASF3;NCK1;WASF2
46	prerank	Reactome_2022__Peroxisomal Protein Import R-HSA-9033241	0.639555	2.17395	0	0.00222953	0.02	16/63	0.035	PEX6;PEX2;PEX14;PEX12;PEX13;PEX26;PEX10;HSD17B4;PEX5;GNPAT;PEX7;AGPS;UBE2D3;ACOX1;UBA52;CRAT
47	prerank	Reactome_2022__Signaling By FGFR4 R-HSA-5654743	-0.670873	-2.17152	0	0	0	14/40	0.0333	MAPK1;NRAS;HRAS;PTPN11;BRAF;GRB2;SHC1;FRS2;SOS1;PIGU;PIK3CA;SRC;RPS27A;FGF23
48	prerank	Reactome_2022__Signaling By ERBB2 R-HSA-1227986	-0.62347	-2.16463	0	0	0	19/49	0.0584	NRAS;HRAS;GRB2;PRKCE;EGFR;SHC1;MEMO1;PRKCA;AKT2;SOS1;PIGU;PIK3CA;SRC;STUB1;YES1;RPS27A;AKT3;ERBB2;ERBB3
49	prerank	Reactome_2022__Downstream Signaling Of Activated FGFR2 R-HSA-5654696	-0.70917	-2.16224	0	0	0	2024-10-29	0.0333	NRAS;HRAS;PTPN11;GRB2;SHC1;FRS2;SOS1;PIGU;PIK3CA;FGF23
50	prerank	Reactome_2022__FGFR2 Alternative Splicing R-HSA-6803529	0.73287	2.15898	0	0.00205802	0.02	14/25	0.1799	HNRNPA1;TIAL1;PTBP1;POLR2I;HNRNPF;POLR2D;POLR2E;TIA1;HNRNPM;GTF2F1;POLR2L;ESRP1;POLR2K;POLR2F
51	prerank	Reactome_2022__FCERI Mediated MAPK Activation R-HSA-2871796	-0.728539	-2.15714	0	0	0	2024-12-29	0.0761	MAPK1;NRAS;HRAS;JUN;GRB2;SHC1;SOS1;MAP2K7;PKN2;FOS;SYK;VAV2
52	prerank	Reactome_2022__FRS-mediated FGFR2 Signaling R-HSA-5654700	-0.760162	-2.1558	0	0	0	2024-07-24	0.0333	NRAS;HRAS;PTPN11;GRB2;FRS2;SOS1;FGF23
53	prerank	Reactome_2022__Signaling By PDGF R-HSA-186797	-0.576165	-2.15366	0	0	0	1952-12-01	0.0503	NRAS;HRAS;PTPN11;GRB2;CRK;SOS1;PIK3CB;PIK3CA;CRKL;SRC;BCAR1;STAT6
54	prerank	Reactome_2022__PI5P, PP2A And IER3 Regulate PI3K/AKT Signaling R-HSA-6811558	-0.524753	-2.15088	0	0	0	27/106	0.0984	MAPK1;PTPN11;GRB2;EGFR;FRS2;SOS1;IRS1;PIK3CB;PIGU;FGFR1;RHOG;PIK3CA;SRC;FLT3LG;INSR;FGF23;IRS2;PIP4K2A;FLT3;ERBB2;GAB2;ERBB3;CD80;FGF20;FGF19;ERBB4;STRN
55	prerank	Reactome_2022__SHC-mediated cascade:FGFR1 R-HSA-5654688	-0.784205	-2.1496	0	0	0	2024-07-20	0.0333	NRAS;HRAS;GRB2;SHC1;SOS1;FGFR1;FGF23
56	prerank	Reactome_2022__Signaling By EGFR In Cancer R-HSA-1643713	-0.713892	-2.14369	0	0	0	2024-09-24	0.0321	NRAS;HRAS;GRB2;EGFR;SHC1;SOS1;PIGU;PIK3CA;RPS27A
57	prerank	Reactome_2022__FRS-mediated FGFR4 Signaling R-HSA-5654712	-0.772122	-2.13924	0	0	0	2024-07-21	0.0333	NRAS;HRAS;PTPN11;GRB2;FRS2;SOS1;FGF23
58	prerank	Reactome_2022__Cristae Formation R-HSA-8949613	-0.699542	-2.13889	0	0	0	2024-12-29	0.0706	ATP5F1A;ATP5F1B;ATP5ME;ATP5F1D;ATP5PB;ATP5F1C;ATP5MG;ATP5PO;ATP5PF;ATP5F1E;ATP5MF;ATP5PD
59	prerank	Reactome_2022__Signaling By MET R-HSA-6806834	-0.582988	-2.13748	0	0	0	20/63	0.0683	NRAS;HRAS;PTPN11;GRB2;CRK;SHC1;SOS1;PIGU;PIK3CA;CRKL;SRC;LAMC1;DOCK7;RAP1B;RPS27A;STAM2;STAM;PTPN1;PTK2;LAMA4
60	prerank	Reactome_2022__RET Signaling R-HSA-8853659	-0.638266	-2.13228	0	0.000232425	0.01	15/40	0.0577	PTPN11;GRB2;MAPK7;SHC1;FRS2;PRKCA;SOS1;PIK3CB;PIGU;PIK3CA;SRC;PRKACB;IRS2;ARTN;GAB2
61	prerank	Reactome_2022__FRS-mediated FGFR3 Signaling R-HSA-5654706	-0.802897	-2.13214	0	0.000227682	0.01	2024-07-19	0.0333	NRAS;HRAS;PTPN11;GRB2;FRS2;SOS1;FGF23
62	prerank	Reactome_2022__Synthesis Of Glycosylphosphatidylinositol (GPI) R-HSA-162710	-0.792101	-2.12245	0	0.000223128	0.01	13/18	0.0817	PIGW;PIGM;PIGF;PIGV;PIGP;PIGH;PIGO;PIGX;PIGL;PIGA;PIGC;PIGZ;PIGN
63	prerank	Reactome_2022__PI-3K cascade:FGFR1 R-HSA-5654689	-0.706763	-2.12183	0	0.000218753	0.01	2024-07-21	0.0333	PTPN11;GRB2;FRS2;PIGU;FGFR1;PIK3CA;FGF23
64	prerank	Reactome_2022__Downstream Signaling Of Activated FGFR3 R-HSA-5654708	-0.739735	-2.12036	0	0.000214547	0.01	2024-10-24	0.0333	NRAS;HRAS;PTPN11;GRB2;SHC1;FRS2;SOS1;PIGU;PIK3CA;FGF23
65	prerank	Reactome_2022__FLT3 Signaling R-HSA-9607240	-0.644365	-2.11773	0	0.000210498	0.01	15/37	0.0705	NRAS;HRAS;PTPN11;GRB2;CSK;AKT2;SOS1;PIK3CA;FLT3LG;HCK;RPS27A;AKT3;FLT3;GAB2;SYK
66	prerank	Reactome_2022__Downstream Signaling Of Activated FGFR4 R-HSA-5654716	-0.717799	-2.11714	0	0.0002066	0.01	2024-10-26	0.0333	NRAS;HRAS;PTPN11;GRB2;SHC1;FRS2;SOS1;PIGU;PIK3CA;FGF23
67	prerank	Reactome_2022__Post-translational Modification: Synthesis Of GPI-anchored Proteins R-HSA-163125	-0.515908	-2.10726	0	0.000202844	0.01	20/91	0.0817	PIGW;PIGM;PIGF;PIGV;PIGS;PIGP;PIGH;PIGO;PIGX;PIGU;PIGL;PIGA;PIGC;PRSS41;PIGK;PIGT;GPAA1;PIGZ;ALPG;PIGN
68	prerank	Reactome_2022__Signaling By ERBB2 KD Mutants R-HSA-9664565	-0.698982	-2.10401	0	0.000199222	0.01	2024-10-24	0.0584	NRAS;HRAS;GRB2;EGFR;SHC1;SOS1;PIGU;PIK3CA;ERBB2;ERBB3
69	prerank	Reactome_2022__CD209 (DC-SIGN) Signaling R-HSA-5621575	-0.753943	-2.10109	0	0.000195727	0.01	2024-09-20	0.0754	NRAS;HRAS;PRKCA;NFKB1;ARHGEF7;PKN2;PRKACB;RELA;RELB
70	prerank	Reactome_2022__CD28 Co-Stimulation R-HSA-389356	-0.61353	-2.09334	0	0.000192352	0.01	13/34	0.0679	GRB2;RICTOR;AKT2;MLST8;PIK3CA;SRC;MAPKAP1;MAP3K14;YES1;ARHGEF7;PKN2;AKT3;CD80
71	prerank	Reactome_2022__NCAM Signaling For Neurite Out-Growth R-HSA-375165	-0.584152	-2.08512	0	0.000189092	0.01	14/57	0.1037	MAPK1;NRAS;HRAS;GRB2;SOS1;FGFR1;SRC;SPTBN4;ARTN;PTK2;COL9A1;CREB1;CACNB1;SPTB
72	prerank	Reactome_2022__PI3K Cascade R-HSA-109704	-0.637371	-2.08228	0	0.00018594	0.01	16/44	0.0869	PTPN11;GRB2;FRS2;AKT2;IRS1;PIK3CB;PIGU;FGFR1;PIK3CA;FLT3LG;FGF23;IRS2;FLT3;GAB2;FGF20;FGF19
73	prerank	Reactome_2022__mTORC1-mediated Signaling R-HSA-166208	-0.73175	-2.08184	0	0.000182892	0.01	2024-08-24	0.0154	LAMTOR1;LAMTOR3;RRAGA;LAMTOR5;LAMTOR2;LAMTOR4;RHEB;MLST8
74	prerank	Reactome_2022__ER To Golgi Anterograde Transport R-HSA-199977	0.521547	2.08038	0	0.00382204	0.04	46/132	0.1407	PPP6R3;PPP6C;SEC31A;NAPG;SEC23IP;PPP6R1;SPTBN1;TFG;COG2;DYNC1H1;COG4;TRAPPC5;COG5;SPTAN1;ANKRD28;COG3;ANK3;DYNC1I2;ANK2;TRAPPC6A;COG8;TBC1D20;COG7;INS;SEC24C;GOLGA2;ARF4;CSNK1D;CNIH1;USO1;SEC22B;COPG1;TMED9;NAPSA;TMED2;COPE;DCTN1;CAPZB;SAR1B;MIA3;NSF;COG6;ACTR10;PREB;COG1;TRAPPC4
75	prerank	Reactome_2022__PI3K Events In ERBB2 Signaling R-HSA-1963642	-0.749951	-2.07741	0	0.000179942	0.01	2024-07-16	0.0918	GRB2;EGFR;PIGU;PIK3CA;ERBB2;ERBB3;ERBB4
76	prerank	Reactome_2022__Signaling By PDGFR In Disease R-HSA-9671555	-0.741647	-2.07055	0	0.000354172	0.02	2024-06-19	0.0184	NRAS;HRAS;GRB2;SOS1;PIK3CB;PIK3CA
77	prerank	Reactome_2022__Interleukin-3, Interleukin-5 And GM-CSF Signaling R-HSA-512988	-0.57302	-2.06878	0	0.000697276	0.04	19/44	0.125	PTPN11;GRB2;CRK;SHC1;PRKCA;SOS1;PIK3CB;PIK3CA;CRKL;HCK;YES1;CSF2RA;GAB2;BLNK;SYK;IL5;TEC;JAK3;RAPGEF1
78	prerank	Reactome_2022__Signaling By EGFR R-HSA-177929	-0.579195	-2.06487	0	0.000686549	0.04	15/49	0.0472	NRAS;HRAS;PTPN11;GRB2;EGFR;SHC1;CSK;SOS1;PIGU;PIK3CA;SRC;RPS27A;ARHGEF7;STAM2;STAM
79	prerank	Reactome_2022__SHC-mediated cascade:FGFR4 R-HSA-5654719	-0.747591	-2.06229	0	0.000676147	0.04	2024-08-19	0.0869	NRAS;HRAS;GRB2;SHC1;SOS1;FGF23;FGF20;FGF19
80	prerank	Reactome_2022__Estrogen-dependent Nuclear Events Downstream Of ESR-membrane Signaling R-HSA-9634638	-0.670759	-2.05419	0	0.000999082	0.06	2024-08-24	0.0943	MAPK1;EGFR;SRF;AKT2;AKT3;FOS;PTK2;CREB1
81	prerank	Reactome_2022__COPII-mediated Vesicle Transport R-HSA-204005	0.58672	2.04828	0	0.0059454	0.07	23/65	0.1407	PPP6R3;PPP6C;SEC31A;NAPG;SEC23IP;PPP6R1;TFG;TRAPPC5;ANKRD28;TRAPPC6A;TBC1D20;SEC24C;GOLGA2;CSNK1D;CNIH1;USO1;SEC22B;NAPSA;TMED2;SAR1B;NSF;PREB;TRAPPC4
82	prerank	Reactome_2022__RUNX1 Interacts With Co-Factors Whose Precise Effect On RUNX1 Targets Is Not Known R-HSA-8939243	0.63826	2.04326	0	0.0061312	0.07	1935-06-01	0.0429	SMARCA4;SMARCD1;SMARCE1;SMARCC1;ARID1A;RUNX1
83	prerank	Reactome_2022__Glycosaminoglycan Metabolism R-HSA-1630316	-0.501565	-2.04141	0	0.00098439	0.06	23/120	0.0906	GLCE;B3GALT6;PAPSS1;HS2ST1;EXT1;SLC35B2;B4GALT7;NDST1;B3GAT3;XYLT2;B3GAT2;CHST2;ST3GAL6;HYAL2;BCAN;B3GNT2;SDC2;DCN;NDST2;IDUA;KERA;VCAN;GPC4
84	prerank	Reactome_2022__Signaling By NTRK3 (TRKC) R-HSA-9034015	-0.782742	-2.03279	0	0.000970123	0.06	2024-08-16	0.0194	NRAS;HRAS;GRB2;SHC1;SOS1;IRS1;PIK3CA;SRC
85	prerank	Reactome_2022__RAF Activation R-HSA-5673000	-0.653963	-2.03241	0	0.000956265	0.06	19/31	0.1911	SHOC2;NRAS;HRAS;BRAF;MAP2K2;SRC;MAP2K1;MARK3;PPP1CC;PPP2R1B;PPP2R5E;CAMK2A;KSR1;MAP3K11;MRAS;PPP2R5D;PPP2R5A;CAMK2B;PPP1CB
86	prerank	Reactome_2022__SHC-mediated cascade:FGFR2 R-HSA-5654699	-0.72803	-2.03052	0	0.000942796	0.06	2024-06-22	0.0333	NRAS;HRAS;GRB2;SHC1;SOS1;FGF23
87	prerank	Reactome_2022__Selenocysteine Synthesis R-HSA-2408557	0.517318	2.03018	0	0.00629513	0.08	31/89	0.1402	RPL22;SEPHS2;MRPL13;SEPSECS;RPL5;EEFSEC;RPL10A;RPL37A;UBA52;PSTK;SECISBP2;RPL18;RPL32;RPL30;RPS20;RPS3A;RPL13A;RSL24D1;RPL12;RPS17;RPS10;RPS15A;RPS28;RPLP1;RPL6;RPS25;FAU;RPL35;RPS24;RPL28;RPL14
88	prerank	Reactome_2022__RNA Polymerase II Transcribes snRNA Genes R-HSA-6807505	0.550453	2.02955	0	0.0059454	0.08	40/74	0.2487	TAF11;TAF13;RPRD2;GTF2A1;INTS10;INTS13;INTS8;INTS14;POLR2I;CDK7;GTF2E1;ICE2;TAF6;ELL2;SRRT;GTF2B;POLR2D;CCNT2;POLR2E;TBP;POU2F2;GTF2F1;DAND5;POLR2L;POLR2K;INTS7;INTS9;INTS1;TAF8;POLR2F;CCNT1;INTS11;PCF11;SNAPC2;NCBP2;INTS2;SNAPC3;POLR2A;NABP1;POLR2J
89	prerank	Reactome_2022__Signaling By NTRKs R-HSA-166520	-0.504267	-2.0284	0	0.000929702	0.06	28/132	0.0463	MAPK1;NRAS;HRAS;PTPN11;BRAF;FOSL1;GRB2;CRK;MAPK7;MAP2K5;SRF;MAP2K2;SHC1;MAPK14;FRS2;SOS1;IRS1;PIK3CB;PIGU;PIK3CA;CRKL;SRC;MAP2K1;MAPK11;TIAM1;IRS2;TPH1;ADCYAP1R1
90	prerank	Reactome_2022__Signaling By SCF-KIT R-HSA-1433557	-0.618562	-2.02802	0	0.000916966	0.06	1942-09-01	0.032	NRAS;HRAS;PTPN11;GRB2;PRKCA;SOS1;PIK3CA;SRC;YES1
91	prerank	Reactome_2022__Thrombin Signaling Thru Proteinase Activated Receptors (PARs) R-HSA-456926	-0.643255	-2.02667	0	0.000904575	0.06	1932-10-01	0.1254	MAPK1;F2R;GNB1;GNB2;GNA12;SRC;GNG10;GNG5;F2RL2;GNA11
92	prerank	Reactome_2022__RHO GTPases Activate WASPs And WAVEs R-HSA-5663213	-0.582657	-2.01782	0	0.00119002	0.07	16/36	0.1534	MAPK1;GRB2;BRK1;CYFIP1;ACTR2;NCKAP1;WIPF3;ACTG1;PTK2;ABI1;ABI2;ARPC5;WASF3;NCK1;WASF2;ARPC4-TTLL3
93	prerank	Reactome_2022__TP53 Regulates Metabolic Genes R-HSA-5628897	0.54324	2.01686	0	0.00657123	0.08	25/81	0.0567	PTEN;TP53;TSC1;YWHAZ;TSC2;YWHAE;CYCS;SCO1;COX6C;COX16;COX7B;COX6B1;COX7C;COX19;COX4I1;COX20;DDIT4;COX5B;COX8A;YWHAB;COX5A;SCO2;YWHAH;LRPPRC;YWHAG
94	prerank	Reactome_2022__Signaling By ERBB4 R-HSA-1236394	-0.536193	-2.01541	0	0.00132115	0.08	14/57	0.0918	NRAS;HRAS;GRB2;EGFR;SHC1;YAP1;SOS1;PIK3CA;SRC;RPS27A;ERBB3;WWP1;NCOR1;ERBB4
95	prerank	Reactome_2022__Protein Localization R-HSA-9609507	0.501577	2.01534	0	0.00668858	0.09	48/163	0.1188	PEX3;PEX6;PEX2;PEX14;PEX12;PEX13;PEX26;PEX16;PEX10;PEX19;ABCD1;COA6;HSD17B4;PEX5;GNPAT;BCS1L;PEX7;GET4;AGPS;COX17;PITRM1;ACBD5;BAG6;COX19;UBE2D3;ACOX1;MTX1;UBA52;CRAT;GRPEL2;MTX2;PEX11B;GET1;TYSND1;FXN;UBE2D2;TIMM10;GET3;TIMM10B;CMC2;CAMLG;CYB5A;CHCHD10;ECH1;TOMM70;ACAA1;NUDT7;LONP2
96	prerank	Reactome_2022__Negative Regulation Of PI3K/AKT Network R-HSA-199418	-0.472503	-2.01414	0	0.001304	0.08	29/113	0.0984	MAPK1;PTPN11;GRB2;EGFR;FRS2;AKT2;SOS1;IRS1;PIK3CB;PIGU;FGFR1;RHOG;PIK3CA;SRC;FLT3LG;INSR;FGF23;IRS2;AKT3;PIP4K2A;FLT3;ERBB2;GAB2;ERBB3;CD80;FGF20;FGF19;ERBB4;STRN
97	prerank	Reactome_2022__Post NMDA Receptor Activation Events R-HSA-438064	-0.551777	-2.00805	0	0.00128728	0.08	22/61	0.1888	MAPK1;NRAS;HRAS;PRKCA;SRC;ARHGEF7;CAMK4;PRKACB;RPS6KA3;PRKAG3;ERBB4;CREB1;RPS6KA6;PRKAA1;ADCY8;CAMK2A;GRIA1;RPS6KA2;ADCY1;KPNA2;RNASE1;CAMK2B
98	prerank	Reactome_2022__Constitutive Signaling By Ligand-Responsive EGFR Cancer Variants R-HSA-1236382	-0.740317	-2.00354	0	0.00127098	0.08	2024-09-18	0.0321	NRAS;HRAS;GRB2;EGFR;SHC1;SOS1;PIGU;PIK3CA;RPS27A
99	prerank	Reactome_2022__SHC-mediated cascade:FGFR3 R-HSA-5654704	-0.777654	-2.00278	0	0.0012551	0.08	2024-06-17	0.0333	NRAS;HRAS;GRB2;SHC1;SOS1;FGF23
100	prerank	Reactome_2022__rRNA Processing R-HSA-72312	0.447543	2.00003	0	0.00849343	0.11	74/197	0.1873	RPL22;PRORP;MRPL13;RPL5;HSD17B10;RPL10A;RPP38;UTP6;TFB1M;RPL37A;BYSL;SNU13;MTERF4;UBA52;RPP40;PWP2;NSUN4;NOL12;TRMT10C;NOP10;RPL18;EMG1;RPL32;ERI1;RPL30;DIS3;RPS20;NOP56;CSNK1D;UTP25;UTP14A;NOL11;RPS3A;RPL13A;RSL24D1;RPL12;RPS17;RPS10;RPS15A;RPS28;LAS1L;RPLP1;EXOSC5;TEX10;RPL6;RRP7A;RPS25;UTP4;RPP30;FAU;UTP3;EXOSC7;UTP20;RPL35;HEATR1;RPS24;BMS1;RPL28;RPL14;WDR18;WDR46;C1D;GAR1;LTV1;RPS19;EXOSC3;P…
101	prerank	Reactome_2022__Signaling By ERBB2 TMD/JMD Mutants R-HSA-9665686	-0.696009	-1.99832	0	0.0012396	0.08	2024-08-21	0.0584	NRAS;HRAS;GRB2;EGFR;SHC1;SOS1;ERBB2;ERBB3
102	prerank	Reactome_2022__Oncogenic MAPK Signaling R-HSA-6802957	-0.532043	-1.99525	0	0.00122449	0.08	16/77	0.0752	MAPK1;SHOC2;NRAS;HRAS;BRAF;PAPSS1;MAP2K2;CSK;SRC;RAP1B;MAP2K1;TRAK1;LMNA;MARK3;TLN1;KSR2
103	prerank	Reactome_2022__Negative Regulation Of FGFR1 Signaling R-HSA-5654726	-0.631031	-1.98741	0	0.00147856	0.1	1933-09-01	0.0333	MAPK1;PTPN11;BRAF;GRB2;FRS2;FGFR1;SRC;RPS27A;FGF23
104	prerank	Reactome_2022__VEGFA-VEGFR2 Pathway R-HSA-4420097	-0.513507	-1.98636	0	0.00146096	0.1	31/93	0.0936	NRAS;HRAS;CRK;RICTOR;MAPK14;PRKCA;AKT2;BRK1;CYFIP1;PIK3CB;MLST8;NCKAP1;DOCK1;PIK3CA;SRC;MAPKAP1;AXL;MAPK11;ARHGEF7;BCAR1;PKN2;PRKACB;AKT3;ELMO2;PTK2;ABI1;VAV2;ELMO1;ITPR2;NCF2;ITGB3
105	prerank	Reactome_2022__HS-GAG Biosynthesis R-HSA-2022928	-0.635519	-1.98261	0	0.00144377	0.1	2024-07-30	0.0906	GLCE;HS2ST1;EXT1;NDST1;SDC2;NDST2;GPC4
106	prerank	Reactome_2022__TP53 Regulates Transcription Of Additional Cell Cycle Genes With Uncertain Roles In P53 Pathway R-HSA-6804115	0.66156	1.98135	0	0.0109449	0.14	2024-07-21	0.0678	TP53;CNOT11;CNOT4;CNOT8;CNOT10;PLAGL1;CNOT1
107	prerank	Reactome_2022__Signaling By VEGF R-HSA-194138	-0.492889	-1.97958	0	0.00142698	0.1	30/102	0.0849	NRAS;HRAS;CRK;RICTOR;MAPK14;PRKCA;AKT2;BRK1;CYFIP1;PIK3CB;MLST8;NCKAP1;DOCK1;PIK3CA;SRC;MAPKAP1;AXL;MAPK11;ARHGEF7;BCAR1;PKN2;PRKACB;AKT3;ELMO2;PTK2;ABI1;VAV2;ELMO1;ITPR2;NCF2
108	prerank	Reactome_2022__Regulation Of Signaling By CBL R-HSA-912631	-0.690414	-1.9763	0	0.00166705	0.11	2024-09-18	0.0705	GRB2;CRK;PIK3CB;PIK3CA;CRKL;HCK;YES1;BLNK;SYK
109	prerank	Reactome_2022__TP53 Regulates Transcription Of Cell Cycle Genes R-HSA-6791312	0.59405	1.97361	0	0.0108568	0.14	14/49	0.0678	TP53;CNOT11;CARM1;CDKN1A;CNOT4;CNOT8;CCNE2;CNOT10;CDK2;TFDP1;E2F7;PLAGL1;CCNA2;CNOT1
110	prerank	Reactome_2022__Signaling By NTRK1 (TRKA) R-HSA-187037	-0.494632	-1.96653	0	0.00164811	0.11	26/114	0.0537	MAPK1;NRAS;HRAS;BRAF;FOSL1;GRB2;CRK;MAPK7;MAP2K5;SRF;MAP2K2;SHC1;MAPK14;FRS2;SOS1;IRS1;PIK3CB;PIK3CA;CRKL;SRC;MAP2K1;MAPK11;IRS2;TPH1;ADCYAP1R1;RPS6KA3
111	prerank	Reactome_2022__DAP12 Signaling R-HSA-2424491	-0.651894	-1.96571	0	0.00162959	0.11	2024-07-27	0.0184	NRAS;HRAS;GRB2;SHC1;SOS1;PIK3CB;PIK3CA
112	prerank	Reactome_2022__FLT3 Signaling In Disease R-HSA-9682385	-0.674373	-1.96201	0	0.00161148	0.11	13/27	0.0746	NRAS;HRAS;PTPN11;GRB2;SOS1;PIK3CA;BCL2L1;FLT3LG;RPS27A;FLT3;NOX4;GAB2;LONP1
113	prerank	Reactome_2022__ABC Transporters In Lipid Homeostasis R-HSA-1369062	0.736237	1.96087	0	0.0122624	0.17	2024-06-18	0.0785	PEX3;PEX19;ABCD1;ABCA2;ABCA3;ABCA6
114	prerank	Reactome_2022__Formation Of TC-NER Pre-Incision Complex R-HSA-6781823	0.543979	1.94534	0	0.0164093	0.24	25/52	0.1799	COPS7A;COPS4;UBA52;COPS3;POLR2I;GTF2H3;CDK7;USP7;AQR;CUL4B;TCEA1;COPS8;POLR2D;PRPF19;COPS6;POLR2E;GTF2H4;ZNF830;POLR2L;MNAT1;PPIE;COPS5;POLR2K;ISY1-RAB43;POLR2F
115	prerank	Reactome_2022__Negative Regulation Of FGFR3 Signaling R-HSA-5654732	-0.624903	-1.94392	0	0.00220676	0.14	2024-08-29	0.0333	MAPK1;PTPN11;BRAF;GRB2;FRS2;SRC;RPS27A;FGF23
116	prerank	Reactome_2022__Chondroitin Sulfate/Dermatan Sulfate Metabolism R-HSA-1793185	-0.538886	-1.94275	0	0.00242531	0.15	1950-11-01	0.0906	B3GALT6;B4GALT7;B3GAT3;XYLT2;B3GAT2;BCAN;SDC2;DCN;IDUA;VCAN;GPC4
117	prerank	Reactome_2022__Synthesis Of IP3 And IP4 In Cytosol R-HSA-1855204	0.593951	1.93959	0	0.0171502	0.25	2024-11-26	0.2055	PTEN;PLCG1;ITPK1;ITPKC;PLCH1;PLCH2;PLCE1;PLCD4;INPP5B;INPPL1;PLD4
118	prerank	Reactome_2022__RNA Polymerase II Pre-transcription Events R-HSA-674695	0.505904	1.93625	0	0.0171756	0.26	34/79	0.1853	TAF11;TAF4;TAF13;GTF2A1;ELOB;TAF7;TAF12;POLR2I;GTF2H3;CDK7;SUPT16H;GTF2E1;TAF3;MLLT1;TAF6;ELOC;TCEA1;GTF2B;POLR2D;SUPT6H;TAF10;CCNT2;POLR2E;TAF15;GTF2H4;TBP;GTF2F1;POLR2L;PAF1;MNAT1;POLR2K;TAF1L;POLR2F;CCNT1
119	prerank	Reactome_2022__MET Promotes Cell Motility R-HSA-8875878	-0.60223	-1.93477	0	0.00287908	0.17	2024-11-28	0.0683	GRB2;CRK;SOS1;PIGU;CRKL;SRC;LAMC1;DOCK7;RAP1B;PTK2;LAMA4
120	prerank	Reactome_2022__Signaling By Hippo R-HSA-2028269	0.679962	1.93092	0	0.0168807	0.27	2024-10-20	0.1004	AMOTL2;SAV1;YWHAE;LATS2;STK24;YWHAB;WWTR1;NPHP4;MOB1A;WWC1
121	prerank	Reactome_2022__Ovarian Tumor Domain Proteases R-HSA-5689896	0.598603	1.92762	0	0.0172212	0.28	1938-06-01	0.0348	PTEN;TP53;OTUB1;TRAF3;TRAF6;UBA52
122	prerank	Reactome_2022__Signaling By FGFR3 In Disease R-HSA-5655332	-0.692461	-1.92731	0	0.00356056	0.21	2024-08-21	0.0333	NRAS;HRAS;GRB2;FRS2;SOS1;PIGU;PIK3CA;FGF23
123	prerank	Reactome_2022__G2/M DNA Damage Checkpoint R-HSA-69473	0.519883	1.925	0	0.0169444	0.29	17/73	0.1017	TP53;YWHAZ;YWHAE;TP53BP1;RPA3;RAD9A;YWHAB;BRCC3;BABAM1;YWHAH;RFC3;YWHAG;RFC2;BRIP1;RAD17;RNF8;UBE2N
124	prerank	Reactome_2022__Fatty acyl-CoA Biosynthesis R-HSA-75105	-0.575768	-1.92465	0	0.00352308	0.21	1937-12-01	0.0539	FASN;TECR;ELOVL1;HACD2;HSD17B12;ELOVL7;ELOVL6;ACACA;ACLY;SLC25A1;MORC2;HTD2
125	prerank	Reactome_2022__Costimulation By CD28 Family R-HSA-388841	-0.503696	-1.92143	0	0.00348638	0.21	14/65	0.0442	PTPN11;GRB2;RICTOR;CSK;AKT2;MLST8;PIK3CA;SRC;MAPKAP1;MAP3K14;YES1;ARHGEF7;PKN2;AKT3
126	prerank	Reactome_2022__Transport To Golgi And Subsequent Modification R-HSA-948021	0.453509	1.92007	0	0.0169732	0.3	47/163	0.1407	PPP6R3;PPP6C;SEC31A;NAPG;SEC23IP;PPP6R1;SPTBN1;TFG;COG2;DYNC1H1;COG4;TRAPPC5;COG5;SPTAN1;ANKRD28;COG3;ANK3;DYNC1I2;ANK2;TRAPPC6A;COG8;TBC1D20;COG7;INS;SEC24C;GOLGA2;ARF4;CSNK1D;CHGA;CNIH1;USO1;SEC22B;COPG1;TMED9;NAPSA;TMED2;COPE;DCTN1;CAPZB;SAR1B;MIA3;NSF;COG6;ACTR10;PREB;COG1;TRAPPC4
127	prerank	Reactome_2022__Fc Epsilon Receptor (FCERI) Signaling R-HSA-2454202	-0.45395	-1.91801	0	0.00345044	0.21	29/130	0.1005	MAPK1;NRAS;HRAS;JUN;GRB2;SHC1;SOS1;CHUK;PIK3CB;PIK3CA;NFKB1;MAP2K7;PSME3;RPS27A;MALT1;PKN2;GAB2;RELA;CARD11;FOS;PSMD14;SYK;VAV2;ITPR2;PSMD11;PSMB10;TAB1;NFATC2;TEC
128	prerank	Reactome_2022__Activation Of NMDA Receptors And Postsynaptic Events R-HSA-442755	-0.509923	-1.91482	0	0.00352907	0.21	17/73	0.1142	MAPK1;NRAS;HRAS;PRKCA;SRC;LIN7B;ARHGEF7;CAMK4;PRKACB;RPS6KA3;PRKAG3;GRIA4;ERBB4;CREB1;RPS6KA6;PRKAA1;ADCY8
129	prerank	Reactome_2022__DAP12 Interactions R-HSA-2172127	-0.569884	-1.91306	0	0.00371881	0.22	1939-07-01	0.0184	NRAS;HRAS;GRB2;SHC1;SOS1;PIK3CB;PIK3CA
130	prerank	Reactome_2022__Diseases Associated With Glycosaminoglycan Metabolism R-HSA-3560782	-0.573503	-1.91211	0	0.00379318	0.23	1940-11-01	0.1004	B3GALT6;EXT1;B4GALT7;B3GAT3;BCAN;SDC2;DCN;KERA;VCAN;GPC4;OMD
131	prerank	Reactome_2022__Signaling By ERBB2 ECD Mutants R-HSA-9665348	-0.750325	-1.90088	0	0.00486022	0.31	2024-08-15	0.0184	NRAS;HRAS;GRB2;EGFR;SHC1;SOS1;PIGU;PIK3CA
132	prerank	Reactome_2022__Signaling By ERBB2 In Cancer R-HSA-1227990	-0.632953	-1.90058	0	0.00492195	0.32	2024-10-25	0.0584	NRAS;HRAS;GRB2;EGFR;SHC1;SOS1;PIGU;PIK3CA;ERBB2;ERBB3
133	prerank	Reactome_2022__Signaling By FGFR1 In Disease R-HSA-5655302	-0.608322	-1.89929	0	0.00487416	0.32	1936-10-01	0.0333	NRAS;HRAS;GRB2;FRS2;FGFR1OP2;SOS1;PIGU;FGFR1;PIK3CA;FGF23
134	prerank	Reactome_2022__ERBB2 Regulates Cell Motility R-HSA-6785631	-0.733572	-1.89473	0	0.00514912	0.34	2024-06-15	0.1211	EGFR;MEMO1;ERBB2;ERBB3;ERBB4;RHOA
135	prerank	Reactome_2022__Transcriptional Regulation By TP53 R-HSA-3700989	0.409194	1.89349	0	0.0217379	0.39	75/353	0.0793	PTEN;TP53;TSC1;CNOT11;YWHAZ;TSC2;CARM1;YWHAE;CDKN1A;CYCS;TAF11;SCO1;COX6C;CNOT4;COX16;TAF4;COX7B;COX6B1;CNOT8;CCNE2;CNOT10;COX7C;TAF13;COX19;COX4I1;COX20;MTA2;ELOB;BIRC5;CDK2;DDIT4;PPP2CA;KAT6A;COX5B;RPA3;COX8A;RAD9A;UBA52;TAF7;HDAC2;YWHAB;PPP2R1A;COX5A;TAF12;FANCI;SCO2;RAD51D;CREBBP;YWHAH;POLR2I;RFC3;GTF2H3;TFDP1;LRPPRC;YWHAG;CDK7;E2F7;RFC2;SUPT16H;BBC3;EHMT1;USP7;PLAGL1;TAF3;CCNA2;TAF6;CHD4;ELO…
136	prerank	Reactome_2022__Transcription-Coupled Nucleotide Excision Repair (TC-NER) R-HSA-6781827	0.495658	1.88844	0	0.0232411	0.44	32/77	0.1799	COPS7A;COPS4;RPA3;UBA52;COPS3;POLR2I;RFC3;GTF2H3;CDK7;RFC2;USP7;AQR;CUL4B;TCEA1;COPS8;POLR2D;PRPF19;COPS6;POLR2E;POLD1;GTF2H4;ZNF830;ERCC1;POLR2L;MNAT1;PPIE;COPS5;POLR2K;LRIG3;ISY1-RAB43;SLC19A1;POLR2F
137	prerank	Reactome_2022__CREB1 Phosphorylation Thru NMDA Receptor-Mediated Activation Of RAS Signaling R-HSA-442742	-0.626391	-1.88763	0	0.00531258	0.35	2024-03-27	0.0005	MAPK1;NRAS;HRAS
138	prerank	Reactome_2022__Telomere Extension By Telomerase R-HSA-171319	0.643462	1.88147	0	0.0243936	0.44	2024-11-23	0.1555	PPP6R3;PPP6C;CDK2;ANKRD28;NOP10;CCNA2;POT1;ACD;TINF2;GAR1;RUVBL2
139	prerank	Reactome_2022__GRB2:SOS Provides Linkage To MAPK Signaling For Integrins R-HSA-354194	-0.705486	-1.88007	0	0.00526246	0.35	2024-07-15	0.0936	GRB2;SOS1;SRC;RAP1B;PTK2;TLN1;ITGB3
140	prerank	Reactome_2022__rRNA Processing In Nucleus And Cytosol R-HSA-8868773	0.42719	1.87954	0	0.0244611	0.45	68/187	0.1873	RPL22;MRPL13;RPL5;RPL10A;RPP38;UTP6;RPL37A;BYSL;SNU13;UBA52;RPP40;PWP2;NOL12;NOP10;RPL18;EMG1;RPL32;ERI1;RPL30;DIS3;RPS20;NOP56;CSNK1D;UTP25;UTP14A;NOL11;RPS3A;RPL13A;RSL24D1;RPL12;RPS17;RPS10;RPS15A;RPS28;LAS1L;RPLP1;EXOSC5;TEX10;RPL6;RRP7A;RPS25;UTP4;RPP30;FAU;UTP3;EXOSC7;UTP20;RPL35;HEATR1;RPS24;BMS1;RPL28;RPL14;WDR18;WDR46;C1D;GAR1;LTV1;RPS19;EXOSC3;PNO1;NOL6;RPL11;EXOSC6;RPS27;FCF1;RPL18A;NO…
141	prerank	Reactome_2022__PI-3K cascade:FGFR4 R-HSA-5654720	-0.672033	-1.87927	0	0.00521328	0.35	2024-08-20	0.0869	PTPN11;GRB2;FRS2;PIGU;PIK3CA;FGF23;FGF20;FGF19
142	prerank	Reactome_2022__RUNX2 Regulates Bone Development R-HSA-8941326	-0.584593	-1.87273	0.0227273	0.00578481	0.39	2024-08-30	0.032	MAPK1;SMAD4;CBFB;YAP1;COL1A1;SRC;RBM14-RBM4;YES1
143	prerank	Reactome_2022__Negative Regulation Of FGFR2 Signaling R-HSA-5654727	-0.598335	-1.87166	0	0.00573174	0.39	1934-08-01	0.0333	MAPK1;PTPN11;BRAF;GRB2;FRS2;SRC;RPS27A;FGF23
144	prerank	Reactome_2022__PI3K/AKT Signaling In Cancer R-HSA-2219528	-0.466342	-1.86953	0	0.00567963	0.39	32/105	0.1006	PTPN11;GRB2;EGFR;RICTOR;FRS2;AKT2;SOS1;CHUK;IRS1;PIK3CB;MLST8;PIGU;FGFR1;RHOG;PIK3CA;SRC;MAPKAP1;FLT3LG;FGF23;IRS2;AKT3;FLT3;ERBB2;GAB2;ERBB3;CD80;FGF20;FGF19;ERBB4;CREB1;STRN;FOXO4
145	prerank	Reactome_2022__VEGFR2 Mediated Cell Proliferation R-HSA-5218921	-0.661053	-1.86556	0	0.00582948	0.4	2024-04-18	0.0194	NRAS;HRAS;PRKCA;SRC
146	prerank	Reactome_2022__Signaling By FGFR R-HSA-190236	-0.469726	-1.86452	0	0.00577743	0.4	15/85	0.0333	MAPK1;NRAS;HRAS;PTPN11;BRAF;GRB2;SHC1;FRS2;SOS1;PIGU;FGFR1;PIK3CA;SRC;RPS27A;FGF23
147	prerank	Reactome_2022__Regulation Of RUNX1 Expression And Activity R-HSA-8934593	-0.689339	-1.86364	0	0.00592376	0.41	2024-06-17	0.0431	PTPN11;AGO2;CBFB;SRC;CDK6;MOV10
148	prerank	Reactome_2022__Interleukin-2 Family Signaling R-HSA-451927	-0.511812	-1.86135	0	0.00606753	0.42	20/44	0.2265	GRB2;SHC1;SOS1;PIK3CB;PIK3CA;CSF2RA;SOS2;IL15;GAB2;IL9;SYK;IL5;JAK3;IL21;CSF2;IL2RG;IL3;LGALS9;IL21R;PIK3R3
149	prerank	Reactome_2022__Spry Regulation Of FGF Signaling R-HSA-1295596	-0.690867	-1.85705	0	0.00611178	0.43	2024-06-16	0.0321	MAPK1;PTPN11;BRAF;GRB2;SRC;RPS27A
150	prerank	Reactome_2022__Signaling By FLT3 Fusion Proteins R-HSA-9703465	-0.659845	-1.85547	0	0.00615527	0.44	2024-08-18	0.0746	NRAS;HRAS;GRB2;SOS1;PIK3CA;NOX4;GAB2;LONP1
151	prerank	Reactome_2022__Major Pathway Of rRNA Processing In Nucleolus And Cytosol R-HSA-6791226	0.431486	1.85361	0	0.0287361	0.51	66/177	0.1873	RPL22;MRPL13;RPL5;RPL10A;RPP38;UTP6;RPL37A;BYSL;SNU13;UBA52;RPP40;PWP2;NOL12;RPL18;EMG1;RPL32;ERI1;RPL30;DIS3;RPS20;NOP56;CSNK1D;UTP25;UTP14A;NOL11;RPS3A;RPL13A;RSL24D1;RPL12;RPS17;RPS10;RPS15A;RPS28;LAS1L;RPLP1;EXOSC5;TEX10;RPL6;RRP7A;RPS25;UTP4;RPP30;FAU;UTP3;EXOSC7;UTP20;RPL35;HEATR1;RPS24;BMS1;RPL28;RPL14;WDR18;WDR46;C1D;LTV1;RPS19;EXOSC3;PNO1;NOL6;RPL11;EXOSC6;RPS27;FCF1;RPL18A;NOC4L
152	prerank	Reactome_2022__RMTs Methylate Histone Arginines R-HSA-3214858	0.570355	1.85255	0.0208333	0.0282005	0.51	1946-10-01	0.0723	SMARCA4;SMARCD1;SMARCE1;CARM1;SMARCC1;H3C7;ARID1A;H2AC21;PRMT6;ARID2
153	prerank	Reactome_2022__Signaling By Non-Receptor Tyrosine Kinases R-HSA-9006927	-0.534491	-1.84973	0	0.00629336	0.44	17/52	0.1293	NRAS;HRAS;CRK;EGFR;DOCK1;RPS27A;BCAR1;ERBB2;ERBB3;PTPN1;ELMO2;ELMO1;ERBB4;GPNMB;RHOA;CCND1;NR3C1
154	prerank	Reactome_2022__SMAD2/SMAD3:SMAD4 Heterotrimer Regulates Transcription R-HSA-2173796	-0.583432	-1.84663	0	0.00652367	0.45	1936-10-01	0.1024	MAPK1;SMAD4;CCNC;MEN1;YBX1;RPS27A;RBL1;SMAD7;COL1A2;CDK8
155	prerank	Reactome_2022__RHO GTPases Activate NADPH Oxidases R-HSA-5668599	-0.651829	-1.84271	0	0.00693761	0.46	2024-04-24	0.0311	MAPK1;MAPK14;PRKCA;MAPK11
156	prerank	Reactome_2022__Interleukin Receptor SHC Signaling R-HSA-912526	-0.568612	-1.84229	0	0.00687979	0.46	2024-09-27	0.1177	GRB2;SHC1;SOS1;PIK3CB;PIK3CA;CSF2RA;GAB2;IL5;JAK3
157	prerank	Reactome_2022__PI-3K cascade:FGFR3 R-HSA-5654710	-0.692435	-1.83782	0	0.00709954	0.48	2024-06-18	0.0333	PTPN11;GRB2;FRS2;PIGU;PIK3CA;FGF23
158	prerank	Reactome_2022__Regulation Of NF-kappa B Signaling R-HSA-9758274	0.645384	1.82802	0	0.035203	0.61	2024-05-18	0.0631	TP53;TRAF6;UBA52;USP14;N4BP1
159	prerank	Reactome_2022__RNA Pol II CTD Phosphorylation And Interaction With CE R-HSA-77075	0.563981	1.82385	0	0.0361297	0.66	2024-12-27	0.1799	POLR2I;GTF2H3;RNMT;CDK7;POLR2D;POLR2E;GTF2H4;GTF2F1;POLR2L;MNAT1;POLR2K;POLR2F
160	prerank	Reactome_2022__Eukaryotic Translation Elongation R-HSA-156842	0.470244	1.82258	0	0.0352265	0.66	28/89	0.1402	RPL22;MRPL13;RPL5;RPL10A;RPL37A;EEF1G;UBA52;RPL18;RPL32;RPL30;RPS20;RPS3A;RPL13A;RSL24D1;RPL12;RPS17;RPS10;RPS15A;RPS28;RPLP1;RPL6;RPS25;FAU;EEF1B2;RPL35;RPS24;RPL28;RPL14
161	prerank	Reactome_2022__Amino Acids Regulate mTORC1 R-HSA-9639288	-0.492059	-1.82248	0	0.00841304	0.55	1954-09-01	0.0154	LAMTOR1;LAMTOR3;RRAGA;LAMTOR5;LAMTOR2;LAMTOR4;MIOS;RHEB;MLST8
162	prerank	Reactome_2022__mRNA Capping R-HSA-72086	0.556952	1.82037	0	0.0354549	0.67	15/29	0.2487	POLR2I;GTF2H3;RNMT;CDK7;POLR2D;POLR2E;GTF2H4;GTF2F1;POLR2L;MNAT1;POLR2K;POLR2F;NCBP2;POLR2A;POLR2J
163	prerank	Reactome_2022__PD-1 Signaling R-HSA-389948	-0.594858	-1.81997	0	0.00870745	0.58	2024-02-19	0.0081	PTPN11;CSK
164	prerank	Reactome_2022__Activation Of BH3-only Proteins R-HSA-114452	0.594112	1.81437	0	0.0375834	0.7	2024-09-30	0.0748	TP53;YWHAZ;YWHAE;YWHAB;YWHAH;TFDP1;YWHAG;BBC3;PPP1R13B
165	prerank	Reactome_2022__Leishmania Infection R-HSA-9658195	-0.39039	-1.81327	0	0.009357	0.59	68/246	0.1474	MAPK1;JUN;GRB2;CRK;GNB1;HSP90AB1;MAPK14;GNB2;PRKCA;BRK1;CYFIP1;NPSR1;ACTR2;NCKAP1;DOCK1;NFKB1;MYO5A;SRC;ADM;HCK;DPEP1;GPBAR1;YES1;WIPF3;PRKACB;IL10;ADCYAP1R1;CRHR1;GNG10;MYO1E;TAAR8;PLK2;RELA;ACTG1;ELMO2;PTK2;IL6;ABI1;PTH1R;SYK;VAV2;MC4R;ELMO1;TXNIP;ITPR2;GNG5;NFKB2;PTHLH;CREB1;DRD1;GPR27;PTH2R;ABI2;GSDMD;MYO10;ADCY8;GPHB5;ARPC5;FURIN;ADRB3;GPR45;WASF3;NCK1;CASP1;WASF2;CD163;TSHB;DRD5
166	prerank	Reactome_2022__Chromatin Modifying Enzymes R-HSA-3247509	0.419696	1.8131	0	0.0373316	0.71	48/234	0.0793	SMARCA4;SMARCD1;SMARCE1;EED;SUZ12;SUPT20H;CARM1;TADA2B;ARID4B;NSD1;KDM5C;EZH2;SMARCC1;SGF29;HDAC8;TAF6L;ENY2;KMT2C;MTA2;ATF7IP;KAT6A;PHF2;H3C7;TADA1;HDAC2;SETD1B;ARID1A;TAF12;CREBBP;KAT2A;H2AC21;DR1;SETDB1;JADE3;NCOR2;TAF5L;PRMT6;EHMT1;KANSL2;CHD4;ARID2;OGT;YEATS2;SUDS3;SUV39H1;ARID5B;PRDM9;TAF10
167	prerank	Reactome_2022__Defective B3GALT6 Causes EDSP2 And SEMDJL1 R-HSA-4420332	-0.618102	-1.80962	0	0.00981765	0.6	2024-06-20	0.0906	B3GALT6;BCAN;SDC2;DCN;VCAN;GPC4
168	prerank	Reactome_2022__MAPK Family Signaling Cascades R-HSA-5683057	-0.388652	-1.80925	0	0.00973973	0.6	59/317	0.0945	MAPK1;SHOC2;NRAS;HRAS;PTPN11;JUN;BRAF;GRB2;LAMTOR3;LAMTOR2;EGFR;AGO2;MAP2K2;SHC1;FRS2;CSK;PRKCA;SOS1;IRS1;PIK3CB;FGFR1;PIK3CA;SRC;ICMT;BCL2L1;FLT3LG;PSME3;RAP1B;MAP2K1;RPS27A;FGF23;ARHGEF7;CSF2RA;SPTBN4;PKN2;PRKACB;MOV10;IRS2;ARTN;FLT3;ERBB2;ERBB3;MARK3;ZNF367;PTK2;IL6;PSMD14;TLN1;KSR2;FGF20;PSMD11;PSMB10;FGF19;RASA4;CDC42EP3;ERBB4;IL5;ITGB3;RANBP9
169	prerank	Reactome_2022__Negative Regulation Of FGFR4 Signaling R-HSA-5654733	-0.605831	-1.8077	0	0.0100144	0.6	2024-08-31	0.0333	MAPK1;PTPN11;BRAF;GRB2;FRS2;SRC;RPS27A;FGF23
170	prerank	Reactome_2022__PI-3K cascade:FGFR2 R-HSA-5654695	-0.638636	-1.8073	0	0.00993619	0.6	2024-06-23	0.0333	PTPN11;GRB2;FRS2;PIGU;PIK3CA;FGF23
171	prerank	Reactome_2022__Signaling By Nuclear Receptors R-HSA-9006931	-0.40054	-1.80621	0	0.0101186	0.61	65/256	0.1502	MAPK1;NRAS;HRAS;FASN;JUN;PDHB;PDHA1;EGFR;SRF;AGO2;GNB1;SHC1;HSP90AB1;GNB2;CBFB;AKT2;IGF1R;DLAT;KDM1A;PIK3CA;SRC;CETP;CPT1A;USF2;TBL1X;MOV10;AKT3;KAT5;MMP3;GNG10;H2AJ;RDH13;FOS;PTK2;ARL4C;S1PR3;NCOR1;TFF3;RARG;GNG5;KDM1B;CAV2;ERBB4;CREB1;AXIN1;STRN;RARB;H2AZ2;RDH11;KAT2B;EEPD1;PDHA2;CCND1;DHRS3;H2BC5;RARA;HDAC3;PCK1;H2AZ1;ABCG8;NR5A2;H2AC6;RDH14;AGO3;PRMT1
172	prerank	Reactome_2022__Nonsense Mediated Decay (NMD) Enhanced By Exon Junction Complex (EJC) R-HSA-975957	0.466853	1.80323	0	0.0395234	0.73	35/111	0.1402	RPL22;MRPL13;RPL5;RPL10A;SMG7;RPL37A;PPP2CA;UPF3B;UBA52;PPP2R1A;RPL18;RPL32;RPL30;RPS20;UPF1;RPS3A;RPL13A;RSL24D1;RPL12;RPS17;RPS10;PNRC2;RPS15A;RPS28;RPLP1;EIF4A3;RPL6;RPS25;RBM8A;FAU;RNPS1;RPL35;RPS24;RPL28;RPL14
173	prerank	Reactome_2022__Signaling By FGFR2 R-HSA-5654738	-0.489201	-1.79449	0	0.0111564	0.66	14/71	0.0333	MAPK1;NRAS;HRAS;PTPN11;BRAF;GRB2;SHC1;FRS2;SOS1;PIGU;PIK3CA;SRC;RPS27A;FGF23
174	prerank	Reactome_2022__E3 Ubiquitin Ligases Ubiquitinate Target Proteins R-HSA-8866654	0.52117	1.79355	0	0.0428069	0.77	1955-12-01	0.0493	PEX2;PEX14;PEX12;PEX13;PEX10;PEX5;WAC;UBE2D3;RNF20;UBA52;RNF40;UBE2L3
175	prerank	Reactome_2022__ESR-mediated Signaling R-HSA-8939211	-0.403247	-1.79191	0	0.0118377	0.69	34/184	0.0984	MAPK1;NRAS;HRAS;JUN;EGFR;SRF;AGO2;GNB1;SHC1;HSP90AB1;GNB2;CBFB;AKT2;IGF1R;KDM1A;PIK3CA;SRC;USF2;MOV10;AKT3;KAT5;MMP3;GNG10;H2AJ;FOS;PTK2;S1PR3;TFF3;GNG5;CAV2;ERBB4;CREB1;AXIN1;STRN
176	prerank	Reactome_2022__Synthesis Of Very Long-Chain Fatty acyl-CoAs R-HSA-75876	-0.59304	-1.78593	0	0.0125087	0.73	2024-06-24	0.0222	TECR;ELOVL1;HACD2;HSD17B12;ELOVL7;ELOVL6
177	prerank	Reactome_2022__Ca-dependent Events R-HSA-111996	-0.533892	-1.78328	0	0.0124985	0.74	1935-12-01	0.1888	MAPK1;PRKCA;CAMK4;PRKACB;CREB1;PDE1A;ADCY8;CAMK2A;ADCY1;KPNA2;PDE1C;CAMK2B
178	prerank	Reactome_2022__mRNA Splicing - Major Pathway R-HSA-72163	0.423647	1.783	0	0.0465292	0.77	81/179	0.2249	HNRNPA1;RBM5;CPSF7;CTNNBL1;CPSF4;PTBP1;SUGP1;SNRPC;TFIP11;SNU13;LSM3;UPF3B;SRRM1;DNAJC8;CWC25;HNRNPR;DDX5;NUDT21;POLR2I;PPWD1;RBMX;CWC15;CCAR1;HNRNPA3;HNRNPF;CSTF1;AQR;SRRT;HNRNPD;PCBP1;DDX23;POLR2D;DHX38;PRPF19;DHX16;EIF4A3;DDX46;DDX42;POLR2E;HNRNPM;HNRNPL;RBM8A;CDC40;CDC5L;SYF2;SNRPD2;SRSF1;HNRNPU;RNPS1;PRPF38A;HNRNPC;GTF2F1;POLR2L;SF3A1;SRSF3;PQBP1;PPIE;LSM6;POLR2K;GCFC2;ISY1-RAB43;ALYREF;CPSF…
179	prerank	Reactome_2022__MAPK1/MAPK3 Signaling R-HSA-5684996	-0.382727	-1.77627	0	0.0129881	0.74	50/276	0.0945	MAPK1;SHOC2;NRAS;HRAS;PTPN11;BRAF;GRB2;LAMTOR3;LAMTOR2;EGFR;MAP2K2;SHC1;FRS2;CSK;SOS1;IRS1;PIK3CB;FGFR1;PIK3CA;SRC;ICMT;BCL2L1;FLT3LG;PSME3;RAP1B;MAP2K1;RPS27A;FGF23;CSF2RA;SPTBN4;IRS2;ARTN;FLT3;ERBB2;ERBB3;MARK3;PTK2;IL6;PSMD14;TLN1;KSR2;FGF20;PSMD11;PSMB10;FGF19;RASA4;ERBB4;IL5;ITGB3;RANBP9
180	prerank	Reactome_2022__COPI-mediated Anterograde Transport R-HSA-6807878	0.46948	1.77508	0	0.0485752	0.78	28/80	0.1366	NAPG;SPTBN1;COG2;DYNC1H1;COG4;COG5;SPTAN1;COG3;ANK3;DYNC1I2;ANK2;COG8;COG7;INS;GOLGA2;ARF4;USO1;COPG1;TMED9;NAPSA;TMED2;COPE;DCTN1;CAPZB;NSF;COG6;ACTR10;COG1
181	prerank	Reactome_2022__NRAGE Signals Death Thru JNK R-HSA-193648	-0.460536	-1.7725	0	0.0133051	0.74	17/57	0.1853	TRIO;FGD1;ARHGEF12;SOS1;ARHGEF7;TIAM1;SOS2;ARHGEF2;VAV2;NGFR;ARHGEF18;ARHGEF1;AKAP13;ARHGEF9;ARHGEF11;ITSN1;RNASE1
182	prerank	Reactome_2022__Metabolism Of Porphyrins R-HSA-189445	0.597977	1.76758	0	0.0516507	0.82	2024-11-28	0.1539	FLVCR1;COX10;COX15;UROD;ABCG2;GSTA1;ALB;HMBS;SLCO1B1;ALAS1;HMOX2
183	prerank	Reactome_2022__RAS Processing R-HSA-9648002	-0.653147	-1.76723	0	0.0136994	0.74	2024-04-19	0.0209	NRAS;HRAS;ICMT;BCL2L1
184	prerank	Reactome_2022__Signaling By Activin R-HSA-1502540	-0.672838	-1.76462	0	0.0139252	0.74	2024-02-15	0.0021	MAPK1;SMAD4
185	prerank	Reactome_2022__Extension Of Telomeres R-HSA-180786	0.531568	1.76328	0	0.0522346	0.84	22/50	0.2008	PPP6R3;PPP6C;STN1;CDK2;ANKRD28;RPA3;NOP10;RFC3;RFC2;POLA2;CCNA2;POT1;POLA1;ACD;POLD1;TINF2;GAR1;RUVBL2;SLC19A1;CHTF8;RUVBL1;DSCC1
186	prerank	Reactome_2022__CD28 Dependent PI3K/Akt Signaling R-HSA-389357	-0.601681	-1.76304	0	0.0141476	0.75	2024-08-23	0.0679	RICTOR;AKT2;MLST8;PIK3CA;MAPKAP1;MAP3K14;AKT3;CD80
187	prerank	Reactome_2022__Protein Ubiquitination R-HSA-8852135	0.498813	1.76243	0	0.0519034	0.85	18/75	0.0609	PEX2;PEX14;UBE2K;PEX12;PEX13;PEX10;PEX5;UBE2G2;WAC;UBE2D3;UBE2R2;RNF20;UBE2G1;UBA6;UBA52;RNF40;UBE2L3;USP7
188	prerank	Reactome_2022__Signal Transduction By L1 R-HSA-445144	-0.626696	-1.76053	0.0181818	0.0143669	0.76	2024-07-20	0.0936	MAPK1;EGFR;MAP2K2;FGFR1;MAP2K1;VAV2;ITGB3
189	prerank	Reactome_2022__Peptide Chain Elongation R-HSA-156902	0.454482	1.75821	0	0.0526343	0.85	26/85	0.1402	RPL22;MRPL13;RPL5;RPL10A;RPL37A;UBA52;RPL18;RPL32;RPL30;RPS20;RPS3A;RPL13A;RSL24D1;RPL12;RPS17;RPS10;RPS15A;RPS28;RPLP1;RPL6;RPS25;FAU;RPL35;RPS24;RPL28;RPL14
190	prerank	Reactome_2022__Fcgamma Receptor (FCGR) Dependent Phagocytosis R-HSA-2029480	-0.454634	-1.75801	0	0.0144237	0.76	27/86	0.0823	MAPK1;GRB2;CRK;PRKCE;HSP90AB1;BRK1;CYFIP1;PIK3CB;ACTR2;NCKAP1;DOCK1;PIK3CA;MYO5A;SRC;PRKCSH;HCK;YES1;WIPF3;MYO1E;ACTG1;ELMO2;PTK2;ABI1;SYK;VAV2;ELMO1;ITPR2
191	prerank	Reactome_2022__tRNA Aminoacylation R-HSA-379724	0.527237	1.75695	0	0.0517936	0.85	17/42	0.0796	RARS2;PARS2;MARS2;YARS2;LARS2;VARS2;DARS2;CARS2;AARS2;WARS2;TARS2;EARS2;SARS2;PPA1;DARS1;WARS1;NARS2
192	prerank	Reactome_2022__PLC Beta Mediated Events R-HSA-112043	-0.490025	-1.75685	0	0.0144796	0.77	16/47	0.1888	MAPK1;PRKCA;CAMK4;PRKACB;ITPR2;CREB1;PDE1A;ADCY8;GNA11;CAMK2A;PLCB4;GNA14;ADCY1;KPNA2;PDE1C;CAMK2B
193	prerank	Reactome_2022__Cellular Response To Chemical Stress R-HSA-9711123	0.409682	1.75509	0	0.0514894	0.85	45/181	0.1232	KEAP1;CARM1;CYCS;SCO1;COX6C;TKT;UBXN7;COX16;COX7B;COX6B1;P4HB;COX7C;CCS;COX19;COX4I1;COX20;COX5B;GCLC;COX8A;UBA52;COX5A;SCO2;STAT3;CREBBP;GSTA1;SOD1;PSMD3;SEM1;LRPPRC;NCOR2;BRIP1;PSMC2;NCOA6;SIN3B;GSR;SOD3;ALB;HM13;PSMA5;TXNRD1;TALDO1;PSMB6;PSME2;PSMC5;PSMB11
194	prerank	Reactome_2022__PIP3 Activates AKT Signaling R-HSA-1257604	-0.369691	-1.75419	0	0.0147705	0.78	60/268	0.1006	MAPK1;PTPN11;JUN;GRB2;LAMTOR1;LAMTOR3;RRAGA;LAMTOR5;LAMTOR2;EGFR;AGO2;LAMTOR4;RHEB;RICTOR;FRS2;AKT2;SOS1;CHUK;IRS1;PIK3CB;MLST8;KDM1A;PIGU;RBBP7;FGFR1;RHOG;PIK3CA;SRC;STUB1;MAPKAP1;TNKS;FLT3LG;SNAI2;PSME3;INSR;RPS27A;FGF23;MOV10;IRS2;AKT3;PIP4K2A;MAF1;FLT3;ERBB2;COMMD3-BMI1;GAB2;ERBB3;CD80;PSMD14;MECOM;PREX2;FGF20;PSMD11;PSMB10;FGF19;ERBB4;CREB1;TRIM27;STRN;FOXO4
195	prerank	Reactome_2022__p130Cas Linkage To MAPK Signaling For Integrins R-HSA-372708	-0.689002	-1.75062	0	0.0150573	0.79	2024-09-15	0.1842	CRK;SRC;RAP1B;BCAR1;PTK2;TLN1;ITGB3;ITGA2B;FGB
196	prerank	Reactome_2022__Inactivation Of CSF3 (G-CSF) Signaling R-HSA-9705462	0.620957	1.75008	0	0.0521874	0.85	2024-08-25	0.0777	RNF7;CUL5;UBE2D3;ELOB;UBA52;STAT3;ELOC;UBE2D2
197	prerank	Reactome_2022__Prolactin Receptor Signaling R-HSA-1170546	-0.63779	-1.74878	0.0363636	0.0154176	0.8	2024-05-15	0.1115	PTPN11;SH2B1;GH1;GHR;CSH1
198	prerank	Reactome_2022__Signaling By FGFR2 In Disease R-HSA-5655253	-0.545503	-1.74229	0	0.0162345	0.82	1942-08-01	0.0333	NRAS;HRAS;GRB2;FRS2;SOS1;PIGU;PIK3CA;FGF23
199	prerank	Reactome_2022__Retrograde Transport At Trans-Golgi-Network R-HSA-6811440	0.534075	1.7405	0	0.0559408	0.87	20/48	0.1417	NAA38;NAA30;NAPG;NAA35;IGF2R;COG2;RIC1;COG4;COG5;COG3;COG8;COG7;NAPSA;VAMP3;PLIN3;VAMP4;NSF;COG6;COG1;STX16
200	prerank	Reactome_2022__Formation Of HIV Elongation Complex In Absence Of HIV Tat R-HSA-167152	0.523678	1.73922	0	0.0557381	0.88	22/45	0.2487	ELOB;POLR2I;GTF2H3;CDK7;SUPT16H;ELOC;TCEA1;POLR2D;CCNT2;POLR2E;GTF2H4;GTF2F1;POLR2L;MNAT1;POLR2K;POLR2F;CCNT1;SSRP1;NELFB;NCBP2;POLR2A;POLR2J
201	prerank	Reactome_2022__G-protein Mediated Events R-HSA-112040	-0.480038	-1.73871	0	0.0165054	0.82	17/52	0.1888	MAPK1;PRKCA;CAMK4;PRKACB;ITPR2;CREB1;PDE1A;ADCY8;GNA11;CAMK2A;PLCB4;GNA14;GNAL;ADCY1;KPNA2;PDE1C;CAMK2B
202	prerank	Reactome_2022__Growth Hormone Receptor Signaling R-HSA-982772	-0.625802	-1.73552	0	0.0170762	0.82	2024-08-24	0.1115	MAPK1;IRS1;IRS2;PTPN1;SH2B1;GH1;GHR;CSH1
203	prerank	Reactome_2022__Response Of EIF2AK4 (GCN2) To Amino Acid Deficiency R-HSA-9633012	0.438213	1.73385	0	0.0569507	0.89	35/97	0.187	RPL22;MRPL13;RPL5;RPL10A;RPL37A;UBA52;RPL18;RPL32;GCN1;RPL30;RPS20;RPS3A;RPL13A;RSL24D1;RPL12;RPS17;RPS10;EIF2S1;RPS15A;DDIT3;RPS28;RPLP1;RPL6;RPS25;FAU;RPL35;RPS24;RPL28;RPL14;TRIB3;RPS19;RPL11;RPS27;ATF4;RPL18A
204	prerank	Reactome_2022__HIV Elongation Arrest And Recovery R-HSA-167287	0.542348	1.73364	0	0.0559688	0.89	17/33	0.2487	ELOB;POLR2I;SUPT16H;ELOC;TCEA1;POLR2D;CCNT2;POLR2E;GTF2F1;POLR2L;POLR2K;POLR2F;CCNT1;SSRP1;NELFB;POLR2A;POLR2J
205	prerank	Reactome_2022__Pyroptosis R-HSA-5620971	0.575195	1.73302	0	0.0551713	0.89	2024-03-26	0.0048	TP53;HMGB1;CYCS
206	prerank	Reactome_2022__G Alpha (12/13) Signaling Events R-HSA-416482	-0.433338	-1.72936	0	0.0178653	0.84	14/78	0.0825	GNB1;TRIO;FGD1;GNB2;GNA12;ARHGEF12;SOS1;ARHGEF7;TIAM1;SOS2;GNG10;ARHGEF2;VAV2;GNG5
207	prerank	Reactome_2022__Non-integrin membrane-ECM Interactions R-HSA-3000171	-0.487978	-1.72109	0	0.0191681	0.87	1941-08-01	0.0936	ITGB5;PRKCA;LAMC1;DMD;SDC2;VTN;LAMA4;ITGB3
208	prerank	Reactome_2022__TP53 Regulates Transcription Of Genes Involved In Cytochrome C Release R-HSA-6803204	0.6047	1.71974	0.02	0.0606431	0.89	2024-04-20	0.0748	TP53;CREBBP;BBC3;PPP1R13B
209	prerank	Reactome_2022__Defective B4GALT7 Causes EDS, Progeroid Type R-HSA-3560783	-0.584833	-1.71879	0	0.0192634	0.87	2024-06-20	0.0906	B4GALT7;BCAN;SDC2;DCN;VCAN;GPC4
210	prerank	Reactome_2022__mRNA Splicing R-HSA-72172	0.410218	1.71705	0	0.0609647	0.9	83/187	0.2249	HNRNPA1;RBM5;CPSF7;CTNNBL1;CPSF4;PTBP1;SUGP1;SNRPC;TFIP11;SNU13;LSM3;UPF3B;SRRM1;DNAJC8;CWC25;HNRNPR;DDX5;NUDT21;POLR2I;PPWD1;RBMX;CWC15;CCAR1;HNRNPA3;HNRNPF;CSTF1;AQR;SRRT;HNRNPD;PCBP1;DDX23;POLR2D;DHX38;PRPF19;DHX16;EIF4A3;DDX46;DDX42;POLR2E;SNRNP25;HNRNPM;HNRNPL;RBM8A;CDC40;CDC5L;SYF2;SNRPD2;SRSF1;HNRNPU;RNPS1;PRPF38A;HNRNPC;GTF2F1;POLR2L;SF3A1;SRSF3;PQBP1;PPIE;LSM6;POLR2K;SNRNP35;GCFC2;ISY1-R…
211	prerank	Reactome_2022__Eukaryotic Translation Termination R-HSA-72764	0.436792	1.71183	0.0172414	0.0622829	0.92	30/89	0.1771	RPL22;MRPL13;RPL5;RPL10A;RPL37A;UBA52;RPL18;RPL32;RPL30;RPS20;RPS3A;RPL13A;RSL24D1;RPL12;RPS17;RPS10;RPS15A;RPS28;RPLP1;RPL6;RPS25;FAU;RPL35;RPS24;RPL28;RPL14;RPS19;RPL11;RPS27;N6AMT1
212	prerank	Reactome_2022__Selenoamino Acid Metabolism R-HSA-2408522	0.421337	1.71088	0.0166667	0.0622852	0.92	37/112	0.1402	RPL22;SEPHS2;MRPL13;AHCY;SEPSECS;RPL5;EEFSEC;RPL10A;RPL37A;UBA52;PSTK;SECISBP2;RPL18;RPL32;RPL30;RPS20;DARS1;RPS3A;RPL13A;RSL24D1;RPL12;INMT;RPS17;RPS10;RPS15A;GSR;RPS28;RPLP1;TXNRD1;RPL6;RPS25;FAU;PAPSS2;RPL35;RPS24;RPL28;RPL14
213	prerank	Reactome_2022__Signaling By FGFR In Disease R-HSA-1226099	-0.483699	-1.71025	0	0.0213524	0.89	1961-10-01	0.0333	NRAS;HRAS;GRB2;FRS2;FGFR1OP2;SOS1;PIGU;FGFR1;PIK3CA;FGF23
214	prerank	Reactome_2022__Syndecan Interactions R-HSA-3000170	-0.58701	-1.70889	0	0.0216523	0.89	2024-05-20	0.0936	ITGB5;PRKCA;SDC2;VTN;ITGB3
215	prerank	Reactome_2022__RAF/MAP Kinase Cascade R-HSA-5673001	-0.368461	-1.70599	0	0.0220941	0.89	48/270	0.0945	MAPK1;SHOC2;NRAS;HRAS;BRAF;GRB2;LAMTOR3;LAMTOR2;EGFR;MAP2K2;SHC1;FRS2;CSK;SOS1;IRS1;PIK3CB;FGFR1;PIK3CA;SRC;ICMT;BCL2L1;FLT3LG;PSME3;RAP1B;MAP2K1;RPS27A;FGF23;CSF2RA;SPTBN4;IRS2;ARTN;FLT3;ERBB2;ERBB3;MARK3;PTK2;PSMD14;TLN1;KSR2;FGF20;PSMD11;PSMB10;FGF19;RASA4;ERBB4;IL5;ITGB3;RANBP9
216	prerank	Reactome_2022__Formation Of HIV-1 Elongation Complex Containing HIV-1 Tat R-HSA-167200	0.516425	1.70345	0	0.0663284	0.93	21/43	0.2487	ELOB;POLR2I;GTF2H3;CDK7;SUPT16H;ELOC;TCEA1;POLR2D;POLR2E;GTF2H4;GTF2F1;POLR2L;MNAT1;POLR2K;POLR2F;CCNT1;SSRP1;NELFB;NCBP2;POLR2A;POLR2J
217	prerank	Reactome_2022__Intracellular Signaling By Second Messengers R-HSA-9006925	-0.356986	-1.70255	0	0.0227475	0.9	65/306	0.1006	MAPK1;PTPN11;JUN;GRB2;LAMTOR1;LAMTOR3;RRAGA;LAMTOR5;LAMTOR2;PRKCE;EGFR;AGO2;LAMTOR4;RHEB;RICTOR;FRS2;PRKCA;AKT2;SOS1;CHUK;IRS1;PIK3CB;MLST8;KDM1A;PIGU;RBBP7;FGFR1;RHOG;PIK3CA;SRC;STUB1;MAPKAP1;TNKS;FLT3LG;SNAI2;PSME3;INSR;RPS27A;FGF23;CAMK4;PRKACB;MOV10;IRS2;AKT3;PIP4K2A;MAF1;FLT3;ERBB2;COMMD3-BMI1;GAB2;ERBB3;CD80;PSMD14;MECOM;PREX2;ITPR2;FGF20;PSMD11;PSMB10;FGF19;ERBB4;CREB1;TRIM27;STRN;FOXO4
218	prerank	Reactome_2022__Diseases Of Glycosylation R-HSA-3781865	-0.405396	-1.69746	0	0.0235364	0.91	25/141	0.1085	B3GALT6;EXT1;ALG6;ALG8;B4GALT7;PMM2;B3GAT3;ADAMTSL2;MUC7;MOGS;MUC17;DPAGT1;THSD4;BCAN;POMT2;SDC2;ADAMTS8;DCN;KERA;VCAN;GPC4;MUC15;MUC1;OMD;ADAMTSL5
219	prerank	Reactome_2022__Regulation Of Actin Dynamics For Phagocytic Cup Formation R-HSA-2029482	-0.460736	-1.69136	0	0.0250304	0.94	25/61	0.1392	MAPK1;GRB2;CRK;HSP90AB1;BRK1;CYFIP1;ACTR2;NCKAP1;DOCK1;MYO5A;WIPF3;MYO1E;ACTG1;ELMO2;PTK2;ABI1;SYK;VAV2;ELMO1;ABI2;MYO10;ARPC5;WASF3;NCK1;WASF2
220	prerank	Reactome_2022__Autophagy R-HSA-9612973	-0.402291	-1.69133	0	0.024871	0.94	27/128	0.0878	HSPA8;LAMTOR1;LAMTOR3;RRAGA;LAMTOR5;LAMTOR2;LAMTOR4;RHEB;HSP90AB1;PLIN2;MLST8;ULK1;SRC;ATG4C;SQSTM1;WDR45B;RPS27A;VPS37A;PCNT;DYNLL1;ATG4D;ATG14;PRKAG3;ATG13;ATG9A;WIPI2;MAP1LC3A
221	prerank	Reactome_2022__Aberrant Regulation Of Mitotic G1/S Transition In Cancer Due To RB1 Defects R-HSA-9659787	0.578043	1.68897	0.0212766	0.07354	0.94	2024-05-17	0.0547	CDKN1A;RB1;CCNE2;CDK2;TFDP1
222	prerank	Reactome_2022__YAP1- And WWTR1 (TAZ)-stimulated Gene Expression R-HSA-2032785	-0.588388	-1.68819	0.0196078	0.0254903	0.95	2024-09-15	0.178	YAP1;TEAD3;HIPK1;TEAD1;TEAD4;KAT2B;HIPK2;NPPA;GATA4
223	prerank	Reactome_2022__NLRP3 Inflammasome R-HSA-844456	-0.609345	-1.68562	0.0196078	0.0263825	0.95	2024-09-16	0.2234	HSP90AB1;NFKB1;RELA;TXNIP;NFKB2;APP;CASP1;HMOX1;PYCARD
224	prerank	Reactome_2022__Defective B3GAT3 Causes JDSSDHD R-HSA-3560801	-0.561942	-1.68533	0.0232558	0.0262873	0.95	2024-06-20	0.0906	B3GAT3;BCAN;SDC2;DCN;VCAN;GPC4
225	prerank	Reactome_2022__Formation Of Senescence-Associated Heterochromatin Foci (SAHF) R-HSA-2559584	0.631369	1.68381	0	0.0768848	0.95	2024-03-17	0.0125	TP53;CDKN1A;RB1
226	prerank	Reactome_2022__Negative Regulation Of MAPK Pathway R-HSA-5675221	-0.485087	-1.68305	0	0.0267477	0.96	1941-07-01	0.0321	MAPK1;NRAS;HRAS;BRAF;MAP2K2;MAP2K1;RPS27A
227	prerank	Reactome_2022__Nucleotide Excision Repair R-HSA-5696398	0.42157	1.67953	0	0.0782663	0.95	40/108	0.1714	COPS7A;INO80E;TFPT;COPS4;RPA3;UBA52;COPS3;POLR2I;RFC3;GTF2H3;CDK7;RFC2;USP7;AQR;PARP2;CUL4B;TCEA1;COPS8;POLR2D;PRPF19;COPS6;ACTR8;UBE2N;POLR2E;ACTL6A;NFRKB;POLD1;GTF2H4;ZNF830;ERCC1;POLR2L;CETN2;MNAT1;PPIE;COPS5;POLR2K;LRIG3;ISY1-RAB43;SLC19A1;RAD23B
228	prerank	Reactome_2022__Epigenetic Regulation Of Gene Expression R-HSA-212165	0.411665	1.67816	0	0.0779022	0.95	40/112	0.2073	EED;SUZ12;ARID4B;EZH2;MTA2;H3C7;TAF1C;HDAC2;DEK;MYBBP1A;GTF2H3;KAT2A;CDK7;CHD4;TAF1D;SUDS3;SUV39H1;SIN3B;UHRF1;POLR2E;MTA3;GTF2H4;TBP;DNMT3A;H2AC14;POLR2L;TET1;RRP8;H2AB1;GSK3B;MNAT1;POLR2K;POLR1F;POLR2F;H2BC15;DNMT1;H2BC11;DPEP3;DNMT3L;PHF19
229	prerank	Reactome_2022__Nuclear Events Stimulated By ALK Signaling In Cancer R-HSA-9725371	-0.595178	-1.67527	0.0384615	0.0279599	0.97	2024-04-19	0.0731	MAPK1;ZC3HC1;KIF5B;EML4
230	prerank	Reactome_2022__Cell Surface Interactions At Vascular Wall R-HSA-202733	-0.406856	-1.67294	0	0.0282675	0.97	20/134	0.076	NRAS;HRAS;PTPN11;GRB2;SHC1;SOS1;JAM2;PIK3CB;PIK3CA;SRC;SLC7A11;APOB;YES1;ITGA4;CEACAM8;GAS6;CD177;SDC2;GYPE;SLC7A6
231	prerank	Reactome_2022__Telomere Maintenance R-HSA-157579	0.449781	1.672	0	0.0802629	0.95	33/88	0.2008	PPP6R3;PPP6C;STN1;CDK2;ANKRD28;RPA3;NOP10;POLR2I;RFC3;RFC2;POLA2;CCNA2;POT1;POLR2D;POLA1;POLR2E;ACD;POLD1;H2AC14;POLR2L;TINF2;H2AB1;GAR1;ATRX;RUVBL2;POLR2K;SLC19A1;POLR2F;CHTF8;H2BC15;H2BC11;RUVBL1;DSCC1
232	prerank	Reactome_2022__Processing Of Capped Intronless Pre-mRNA R-HSA-75067	0.514199	1.67012	0.0566038	0.0801355	0.95	16/29	0.2369	CPSF7;CPSF4;LSM10;NUDT21;CSTF1;LSM11;CPSF1;CPSF6;PABPN1;WDR33;ZNF473;PCF11;NCBP2;SNRPB;FIP1L1;SYMPK
233	prerank	Reactome_2022__Intra-Golgi Traffic R-HSA-6811438	0.519458	1.66856	0	0.0798861	0.96	16/41	0.1417	NAPG;COG2;RIC1;COG4;COG5;TRIP11;COG3;COG8;COG7;CUX1;NAPSA;NSF;VPS45;COG6;COG1;STX16
234	prerank	Reactome_2022__Transcriptional Activity Of SMAD2/SMAD3:SMAD4 Heterotrimer R-HSA-2173793	-0.472159	-1.66732	0	0.0295917	0.97	13/51	0.1099	MAPK1;SMAD4;CCNC;MEN1;YBX1;SKI;RPS27A;RBL1;SMAD7;NCOR1;COL1A2;CDK8;PARP1
235	prerank	Reactome_2022__SUMOylation Of Transcription Factors R-HSA-3232118	0.56365	1.66726	0.0444444	0.0793959	0.96	2024-02-19	0.0153	TP53;TP53BP1
236	prerank	Reactome_2022__HSP90 Chaperone Cycle For Steroid Hormone Receptors (SHR) In Presence Of Ligand R-HSA-3371497	-0.505167	-1.66654	0.0204082	0.0297505	0.97	13/36	0.163	HSPA8;STIP1;DNAJA2;HSP90AB1;CAPZA1;DNAJA1;DYNLL1;DNAJA4;CAPZA3;CAPZA2;NR3C1;NR3C2;DYNLL2
237	prerank	Reactome_2022__Nonsense Mediated Decay (NMD) Independent Of Exon Junction Complex (EJC) R-HSA-975956	0.435707	1.66609	0.0169492	0.0790413	0.96	27/91	0.1402	RPL22;MRPL13;RPL5;RPL10A;RPL37A;UBA52;RPL18;RPL32;RPL30;RPS20;UPF1;RPS3A;RPL13A;RSL24D1;RPL12;RPS17;RPS10;RPS15A;RPS28;RPLP1;RPL6;RPS25;FAU;RPL35;RPS24;RPL28;RPL14
238	prerank	Reactome_2022__C-type Lectin Receptors (CLRs) R-HSA-5621481	-0.397849	-1.6656	0	0.0297056	0.97	28/138	0.0987	NRAS;HRAS;PRKCA;CHUK;NFKB1;MUC7;SRC;MAP3K14;MUC17;PSME3;RPS27A;ARHGEF7;MALT1;PKN2;PRKACB;RELA;CARD11;PSMD14;SYK;RELB;ITPR2;PSMD11;NFKB2;PSMB10;TAB1;MUC15;MUC1;NFATC2
239	prerank	Reactome_2022__Regulation Of TP53 Activity Thru Phosphorylation R-HSA-6804756	0.422034	1.66352	0	0.0797809	0.96	19/89	0.0828	TP53;TAF11;TAF4;TAF13;CDK2;RPA3;RAD9A;UBA52;TAF7;TAF12;RFC3;RFC2;SUPT16H;TAF3;CCNA2;TAF6;BRIP1;TAF10;RAD17
240	prerank	Reactome_2022__Signaling By CSF3 (G-CSF) R-HSA-9674555	-0.507938	-1.66122	0	0.0313315	0.97	2024-08-30	0.0705	NRAS;PTPN11;GRB2;SHC1;HCK;RPS27A;GAB2;SYK
241	prerank	Reactome_2022__Formation Of A Pool Of Free 40S Subunits R-HSA-72689	0.42002	1.6574	0	0.0829978	0.97	29/96	0.1402	RPL22;MRPL13;RPL5;RPL10A;RPL37A;EIF3L;UBA52;EIF3K;RPL18;EIF3G;RPL32;RPL30;RPS20;RPS3A;RPL13A;RSL24D1;RPL12;RPS17;RPS10;RPS15A;RPS28;RPLP1;RPL6;RPS25;FAU;RPL35;RPS24;RPL28;RPL14
242	prerank	Reactome_2022__G2/M Checkpoints R-HSA-69481	0.40783	1.65692	0	0.0821404	0.97	33/144	0.1318	TP53;YWHAZ;YWHAE;TP53BP1;CDK2;RPA3;RAD9A;UBA52;YWHAB;BRCC3;BABAM1;YWHAH;RFC3;PSMD3;SEM1;YWHAG;RFC2;MCM10;BRIP1;PSMC2;SLC25A15;RAD17;RNF8;PSMA5;UBE2N;PSMB6;PSME2;CDC6;PSMC5;PSMB11;BABAM2;PKMYT1;PSMC3
243	prerank	Reactome_2022__Pausing And Recovery Of Tat-mediated HIV Elongation R-HSA-167238	0.533543	1.65671	0	0.0811895	0.97	16/31	0.2487	ELOB;POLR2I;SUPT16H;ELOC;TCEA1;POLR2D;POLR2E;GTF2F1;POLR2L;POLR2K;POLR2F;CCNT1;SSRP1;NELFB;POLR2A;POLR2J
244	prerank	Reactome_2022__Signaling By NODAL R-HSA-1181150	-0.562708	-1.65379	0.0238095	0.0338013	0.97	2024-02-21	0.0021	MAPK1;SMAD4
245	prerank	Reactome_2022__G Alpha (Q) Signaling Events R-HSA-416476	-0.380787	-1.65118	0	0.0341954	0.97	21/212	0.0537	MAPK1;NRAS;HRAS;GRB2;MAPK7;PRKCE;EGFR;F2R;GNB1;TRIO;GNB2;LPAR1;PRKCA;SOS1;NPSR1;PIK3CA;PROK1;FPR2;MMP3;GNG10;RPS6KA3
246	prerank	Reactome_2022__Platelet Activation, Signaling And Aggregation R-HSA-76002	-0.373342	-1.64717	0	0.0351755	0.99	59/254	0.1585	MAPK1;PTPN11;GRB2;CRK;PRKCE;F2R;GNB1;SHC1;MAPK14;CSK;GNB2;GNA12;PFN1;PRKCA;SOS1;PIK3CB;RHOG;PIK3CA;SRC;RAP1B;ACTN4;MAGED2;BCAR1;PIK3CG;GNG10;GAS6;SCG3;PTPN1;SYTL4;PTK2;TLN1;SYK;VAV2;ITPR2;GNG5;CD36;MANF;PLEK;F13A1;ITGB3;IGF2;GP5;HABP4;F2RL2;ORM1;APP;PCDH7;RHOA;GNA11;DGKI;SPARC;PHACTR2;TMX3;ITGA2B;WDR1;APOOL;F5;LEFTY2;SGPP2
247	prerank	Reactome_2022__RNA Polymerase I Transcription Termination R-HSA-73863	0.520348	1.64621	0.0238095	0.0883807	0.99	13/30	0.1799	TAF1C;GTF2H3;CDK7;TAF1D;POLR2E;CAVIN1;GTF2H4;TBP;POLR2L;MNAT1;POLR2K;POLR1F;POLR2F
248	prerank	Reactome_2022__Caspase Activation Via Death Receptors In Presence Of Ligand R-HSA-140534	-0.566533	-1.64505	0.0487805	0.0353613	0.99	2024-06-16	0.1493	FASN;FASLG;TRADD;RIPK1;TNFRSF10B;NDUFA2
249	prerank	Reactome_2022__Chaperone Mediated Autophagy R-HSA-9613829	-0.564636	-1.64359	0	0.0356746	0.99	2024-05-20	0.0394	HSPA8;HSP90AB1;PLIN2;RPS27A;PCNT
250	prerank	Reactome_2022__Neurotransmitter Release Cycle R-HSA-112310	-0.463257	-1.64033	0.0208333	0.0363067	0.99	22/49	0.2969	HSPA8;GAD2;LIN7B;SLC22A1;STXBP1;PPFIA2;DNAJC5;SLC17A7;ARL6IP5;SLC6A12;SLC1A2;SLC1A7;SLC6A13;TSPOAP1;SYT1;SLC18A3;CASK;SNAP25;STX1A;SLC38A2;SLC22A2;SLC1A3
251	prerank	Reactome_2022__CTLA4 Inhibitory Signaling R-HSA-389513	-0.563623	-1.6369	0	0.0372522	0.99	13/21	0.2486	PTPN11;AKT2;SRC;YES1;AKT3;CD80;PPP2R1B;PPP2R5E;PPP2R5D;PPP2R5A;AKT1;CTLA4;PPP2R5C
252	prerank	Reactome_2022__ADP Signaling Thru P2Y Purinoceptor 1 R-HSA-418592	-0.522507	-1.63573	0	0.0374218	0.99	2024-06-25	0.0825	GNB1;MAPK14;GNB2;SRC;GNG10;GNG5
253	prerank	Reactome_2022__RNA Polymerase III Transcription Initiation From Type 1 Promoter R-HSA-76061	0.527521	1.63352	0.0434783	0.09618	1	14/27	0.1799	POLR3C;GTF3A;GTF3C4;POLR3B;CRCP;BDP1;POLR2E;GTF3C5;GTF3C6;TBP;POLR2L;POLR3G;POLR2K;POLR2F
254	prerank	Reactome_2022__EPHB-mediated Forward Signaling R-HSA-3928662	-0.510011	-1.63049	0	0.0394278	0.99	1934-10-01	0.068	HRAS;ACTR2;SRC;YES1;TIAM1;LIMK2;ARHGEF28;SDC2;ACTG1;PTK2
255	prerank	Reactome_2022__Glutamate Neurotransmitter Release Cycle R-HSA-210500	-0.540279	-1.62984	0.0363636	0.0393941	0.99	2024-12-23	0.2969	STXBP1;PPFIA2;SLC17A7;ARL6IP5;SLC1A2;SLC1A7;TSPOAP1;SYT1;SNAP25;STX1A;SLC38A2;SLC1A3
256	prerank	Reactome_2022__RUNX2 Regulates Osteoblast Differentiation R-HSA-8940973	-0.551071	-1.62655	0.047619	0.0402383	0.99	2024-06-23	0.032	MAPK1;CBFB;YAP1;COL1A1;SRC;YES1
257	prerank	Reactome_2022__Regulation Of TP53 Activity Thru Methylation R-HSA-6804760	0.611345	1.61568	0.0232558	0.108801	1	2024-03-19	0.0605	TP53;UBA52;EHMT1
258	prerank	Reactome_2022__GPVI-mediated Activation Cascade R-HSA-114604	-0.481558	-1.61343	0	0.044688	0.99	1932-07-01	0.0761	PTPN11;PIK3CB;RHOG;PIK3CA;PIK3CG;SYK;VAV2
259	prerank	Reactome_2022__Macroautophagy R-HSA-1632852	-0.399718	-1.60979	0	0.0459892	0.99	25/114	0.0878	HSPA8;LAMTOR1;LAMTOR3;RRAGA;LAMTOR5;LAMTOR2;LAMTOR4;RHEB;PLIN2;MLST8;ULK1;SRC;ATG4C;SQSTM1;WDR45B;RPS27A;PCNT;DYNLL1;ATG4D;ATG14;PRKAG3;ATG13;ATG9A;WIPI2;MAP1LC3A
260	prerank	Reactome_2022__Ras Activation Upon Ca2+ Influx Thru NMDA Receptor R-HSA-442982	-0.596634	-1.60681	0.02	0.0464748	0.99	2024-02-19	0.0005	NRAS;HRAS
261	prerank	Reactome_2022__Viral mRNA Translation R-HSA-192823	0.421801	1.60291	0.0185185	0.116816	1	26/89	0.1402	RPL22;MRPL13;RPL5;RPL10A;RPL37A;UBA52;RPL18;RPL32;RPL30;RPS20;RPS3A;RPL13A;RSL24D1;RPL12;RPS17;RPS10;RPS15A;RPS28;RPLP1;RPL6;RPS25;FAU;RPL35;RPS24;RPL28;RPL14
262	prerank	Reactome_2022__RNA Polymerase III Transcription Initiation R-HSA-76046	0.480981	1.60256	0.0350877	0.1155	1	18/35	0.2364	POLR3C;GTF3A;GTF3C4;POLR3B;CRCP;BDP1;POLR2E;GTF3C5;GTF3C6;TBP;POLR2L;POLR3G;POLR2K;POLR2F;SNAPC2;SNAPC3;POLR3GL;GTF3C1
263	prerank	Reactome_2022__Metabolism Of Nucleotides R-HSA-15869	0.401182	1.60057	0	0.116258	1	23/95	0.1356	ATIC;UMPS;CTPS1;PAICS;IMPDH2;DHODH;PFAS;GART;ADSL;SCO2;GLRX;ENTPD4;ADSS2;GUK1;GMPS;AMPD3;HPRT1;GSR;TXNRD1;UCK1;DUT;COASY;CMPK1
264	prerank	Reactome_2022__Gap-filling DNA Repair Synthesis And Ligation In TC-NER R-HSA-6782210	0.447244	1.60023	0	0.115192	1	25/64	0.1799	RPA3;UBA52;POLR2I;RFC3;GTF2H3;CDK7;RFC2;USP7;AQR;CUL4B;TCEA1;POLR2D;PRPF19;POLR2E;POLD1;GTF2H4;ZNF830;POLR2L;MNAT1;PPIE;POLR2K;LRIG3;ISY1-RAB43;SLC19A1;POLR2F
265	prerank	Reactome_2022__TBC/RABGAPs R-HSA-8854214	0.476142	1.60017	0	0.113837	1	1942-07-01	0.0615	TSC1;TSC2;RAB35;RABGEF1;TBC1D20;RAB7B;RAB5C
266	prerank	Reactome_2022__Cyclin D Associated Events In G1 R-HSA-69231	0.463306	1.5968	0	0.115832	1	1947-11-01	0.0576	CDKN1A;RB1;CCNE2;CDK2;PPP2CA;UBA52;PPP2R1A;ABL1;CKS1B;TFDP1;CDK7
267	prerank	Reactome_2022__XBP1(S) Activates Chaperone Genes R-HSA-381038	-0.445482	-1.59184	0.0185185	0.0520429	0.99	1946-09-01	0.0704	SSR1;EXTL3;SHC1;FKBP14;KLHDC3;DNAJC3;LMNA;YIF1A;TLN1
268	prerank	Reactome_2022__Signaling By BMP R-HSA-201451	-0.497633	-1.58294	0.04	0.0557211	0.99	2024-05-27	0.0842	SMAD4;BMPR1A;SKI;SMAD7;ACVR2A
269	prerank	Reactome_2022__PKMTs Methylate Histone Lysines R-HSA-3214841	0.470948	1.57946	0	0.128441	1	13/46	0.0882	EED;SUZ12;NSD1;EZH2;KMT2C;ATF7IP;H3C7;SETD1B;SETDB1;EHMT1;SUV39H1;PRDM9;DOT1L
270	prerank	Reactome_2022__Cyclin A/B1/B2 Associated Events During G2/M Transition R-HSA-69273	0.547635	1.57606	0	0.129718	1	2024-10-25	0.1565	LCMT1;CDK2;PPP2CA;PPP2R1A;CDK7;CCNA2;PLK1;PKMYT1;MNAT1;PPME1
271	prerank	Reactome_2022__Ca2+ Pathway R-HSA-4086398	-0.43402	-1.57598	0	0.0588744	0.99	1961-11-01	0.0834	NRAS;AGO2;GNB1;GNB2;PRKCA;MOV10;NLK;GNG10;ITPR2;GNG5;FZD6
272	prerank	Reactome_2022__Inflammasomes R-HSA-622312	-0.535069	-1.5756	0.0363636	0.0587973	0.99	2024-11-21	0.2234	HSP90AB1;NFKB1;BCL2L1;RELA;TXNIP;NFKB2;APP;CASP1;HMOX1;AIM2;PYCARD
273	prerank	Reactome_2022__NRIF Signals Cell Death From Nucleus R-HSA-205043	0.565476	1.57442	0.0416667	0.129563	1	2024-08-16	0.1468	PSENEN;NCSTN;TRAF6;UBA52;PSEN2;APH1A;NGF;MAPK8
274	prerank	Reactome_2022__Processing Of Intronless Pre-mRNAs R-HSA-77595	0.536106	1.57207	0.06	0.129907	1	2024-12-20	0.2369	CPSF7;CPSF4;NUDT21;CSTF1;CPSF1;CPSF6;PABPN1;WDR33;PCF11;NCBP2;FIP1L1;SYMPK
275	prerank	Reactome_2022__Interleukin-17 Signaling R-HSA-448424	-0.425303	-1.56873	0	0.0619601	0.99	19/69	0.1104	MAPK1;JUN;MAPK7;MAPK14;CHUK;NFKB1;MAP2K7;MAP2K6;MAP2K1;MAPK11;RPS27A;RPS6KA3;FOS;IL25;MAP2K3;TAB1;CREB1;MEF2C;PPP2R1B
276	prerank	Reactome_2022__Transmission Across Chemical Synapses R-HSA-112315	-0.337256	-1.56863	0	0.0616288	0.99	37/245	0.1142	MAPK1;NRAS;HRAS;HSPA8;GNB1;GNB2;PRKCA;CHRNA2;GAD2;SRC;LIN7B;ARHGEF7;CAMK4;SLC38A1;PRKACB;GABRR1;GNG10;KCNJ16;SLC22A1;RPS6KA3;CHRNA9;PRKAG3;KCNJ2;STXBP1;PPFIA2;GRIA4;ALDH2;GNG5;DNAJC5;ERBB4;CREB1;RPS6KA6;CACNB1;SLC17A7;PRKAA1;ARL6IP5;ADCY8
277	prerank	Reactome_2022__ABC-family Proteins Mediated Transport R-HSA-382556	0.399238	1.567	0	0.134752	1	23/102	0.1318	PEX3;PEX19;ABCD1;SEL1L;ABCA2;DERL2;ABCA3;UBA52;PSMD3;SEM1;ABCB7;PSMC2;ABCA6;DERL3;EIF2S1;PSMA5;PSMB6;ABCF1;PSME2;PSMC5;DERL1;PSMB11;PSMC3
278	prerank	Reactome_2022__MAP Kinase Activation R-HSA-450294	-0.433901	-1.5666	0	0.0624285	0.99	18/62	0.1104	MAPK1;JUN;MAPK7;MAPK14;CHUK;NFKB1;MAP2K7;MAP2K6;MAP2K1;MAPK11;RPS27A;RPS6KA3;FOS;MAP2K3;TAB1;CREB1;MEF2C;PPP2R1B
279	prerank	Reactome_2022__Opioid Signaling R-HSA-111885	-0.385589	-1.56655	0	0.0620982	0.99	25/88	0.1888	MAPK1;GNB1;GNB2;PRKCA;CAMK4;PRKACB;GNG10;ITPR2;GNG5;PDE4D;CREB1;PDE1A;PPP2R1B;ADCY8;PDE4B;GNA11;CAMK2A;PLCB4;GNA14;GNAL;PPP2R5D;ADCY1;KPNA2;PDE1C;CAMK2B
280	prerank	Reactome_2022__Response Of Mtb To Phagocytosis R-HSA-9637690	-0.515269	-1.56563	0	0.0619475	0.99	2024-06-22	0.1192	MAPK1;RPS27A;VPS33B;RAB7A;TRIM27;KPNA1
281	prerank	Reactome_2022__Late Phase Of HIV Life Cycle R-HSA-162599	0.377191	1.56448	0	0.136486	1	43/135	0.1655	TAF11;TAF4;TAF13;GTF2A1;PDCD6IP;ELOB;UBA52;TAF7;NUP214;TAF12;POLR2I;GTF2H3;RNMT;NUP88;CDK7;SUPT16H;GTF2E1;TAF3;NUP43;TAF6;ELOC;TCEA1;GTF2B;NUP54;POLR2D;TAF10;NMT1;CCNT2;POLR2E;TAF15;CHMP4B;CHMP5;GTF2H4;TBP;GTF2F1;NMT2;NUP205;POLR2L;RNF103-CHMP3;MNAT1;TSG101;POLR2K;TAF1L
282	prerank	Reactome_2022__Activation Of BAD And Translocation To Mitochondria R-HSA-111447	0.60922	1.55904	0.0425532	0.140868	1	2024-05-15	0.0567	YWHAZ;YWHAE;YWHAB;YWHAH;YWHAG
283	prerank	Reactome_2022__IRE1alpha Activates Chaperones R-HSA-381070	-0.42981	-1.5534	0.0185185	0.0683988	1	1948-09-01	0.0704	SSR1;EXTL3;SHC1;FKBP14;KLHDC3;DNAJC3;LMNA;YIF1A;TLN1
284	prerank	Reactome_2022__BMAL1:CLOCK,NPAS2 Activates Circadian Gene Expression R-HSA-1368108	0.53695	1.55188	0.0350877	0.145251	1	2024-05-25	0.0782	CARM1;HSD17B4;NAMPT;CREBBP;NCOA6
285	prerank	Reactome_2022__Interactions Of Vpr With Host Cellular Proteins R-HSA-176033	-0.494619	-1.55152	0.0416667	0.068856	1	23/38	0.2282	NDC1;NUP37;PSIP1;SLC25A5;NUP188;POM121C;NUP153;NUP42;RNASE7;SEH1L;NUP85;NUP93;KPNA1;NUP160;TPR;NUP210;AAAS;NUP58;RANBP2;NUP107;SLC25A4;NUP62;SLC25A6
286	prerank	Reactome_2022__RNA Polymerase III Transcription Initiation From Type 2 Promoter R-HSA-76066	0.502641	1.55037	0.0851064	0.145506	1	13/26	0.1799	POLR3C;GTF3C4;POLR3B;CRCP;BDP1;POLR2E;GTF3C5;GTF3C6;TBP;POLR2L;POLR3G;POLR2K;POLR2F
287	prerank	Reactome_2022__Signaling By B Cell Receptor (BCR) R-HSA-983705	-0.397147	-1.5498	0	0.0694241	1	30/109	0.1886	NRAS;HRAS;GRB2;SOS1;CHUK;NFKB1;PSME3;RPS27A;MALT1;BLNK;RELA;CARD11;PSMD14;SYK;ITPR2;PSMD11;PSMB10;NFATC2;BCL10;FKBP1A;PSMC6;NCK1;PSMD2;PSMC1;STIM1;NFATC3;PSMB8;ORAI2;PSMD9;TRPC1
288	prerank	Reactome_2022__Dual Incision In TC-NER R-HSA-6782135	0.437715	1.54762	0	0.147985	1	25/65	0.1799	RPA3;UBA52;POLR2I;RFC3;GTF2H3;CDK7;RFC2;USP7;AQR;CUL4B;TCEA1;POLR2D;PRPF19;POLR2E;POLD1;GTF2H4;ZNF830;ERCC1;POLR2L;MNAT1;PPIE;POLR2K;ISY1-RAB43;SLC19A1;POLR2F
289	prerank	Reactome_2022__Senescence-Associated Secretory Phenotype (SASP) R-HSA-2559582	-0.401765	-1.54463	0	0.0719992	1	1977-12-01	0.0681	MAPK1;JUN;UBE2C;MAPK7;NFKB1;CDK6;RPS27A;RPS6KA3;H2AJ;RELA;FOS;IL6
290	prerank	Reactome_2022__Inositol Phosphate Metabolism R-HSA-1483249	0.422606	1.54411	0.02	0.149217	1	1948-06-01	0.0533	PTEN;PLCG1;IPPK;ITPK1;INPP4B;IP6K1
291	prerank	Reactome_2022__Regulation Of KIT Signaling R-HSA-1433559	-0.580318	-1.54408	0.0204082	0.0718588	1	2024-05-16	0.032	GRB2;PRKCA;SOS1;SRC;YES1
292	prerank	Reactome_2022__G Beta:Gamma Signaling Thru PI3Kgamma R-HSA-392451	-0.510188	-1.53514	0.0212766	0.0763873	1	2024-08-25	0.1211	GNB1;GNB2;AKT2;AKT3;PIK3CG;GNG10;GNG5;RHOA
293	prerank	Reactome_2022__L13a-mediated Translational Silencing Of Ceruloplasmin Expression R-HSA-156827	0.382933	1.53499	0.0338983	0.159161	1	30/106	0.1402	RPL22;MRPL13;RPL5;RPL10A;RPL37A;EIF3L;UBA52;EIF3K;RPL18;EIF3G;RPL32;RPL30;RPS20;RPS3A;RPL13A;RSL24D1;RPL12;RPS17;RPS10;EIF2S1;RPS15A;RPS28;RPLP1;RPL6;RPS25;FAU;RPL35;RPS24;RPL28;RPL14
294	prerank	Reactome_2022__SUMOylation Of SUMOylation Proteins R-HSA-4085377	-0.509631	-1.53486	0.037037	0.0764526	1	21/35	0.2261	NDC1;NUP37;UBE2I;NUP188;POM121C;NUP153;NUP42;RNASE7;SEH1L;NUP85;NUP93;NUP160;TOPORS;TPR;SUMO1;NUP210;AAAS;NUP58;RANBP2;NUP107;NUP62
295	prerank	Reactome_2022__Signaling By TGF-beta Receptor Complex R-HSA-170834	-0.403429	-1.53343	0	0.0768553	1	25/91	0.1536	ITGB5;MAPK1;SMAD4;CCNC;MEN1;YBX1;STUB1;SKI;RPS27A;RBL1;ITGB8;SMAD7;NCOR1;ITGB3;COL1A2;CDK8;PPP1CC;PARP1;RHOA;FKBP1A;PARD6A;FURIN;ARHGEF18;E2F4;LTBP3
296	prerank	Reactome_2022__Regulation Of PTEN Gene Transcription R-HSA-8943724	-0.422533	-1.5332	0	0.0767494	1	13/61	0.0263	MAPK1;JUN;LAMTOR1;LAMTOR3;RRAGA;LAMTOR5;LAMTOR2;LAMTOR4;RHEB;MLST8;KDM1A;RBBP7;SNAI2
297	prerank	Reactome_2022__Protein Methylation R-HSA-8876725	-0.580819	-1.53183	0.0612245	0.0770351	1	2024-02-17	0.034	HSPA8;EEF1AKMT2
298	prerank	Reactome_2022__Metabolism Of Carbohydrates R-HSA-71387	-0.344483	-1.52861	0	0.07865	1	99/284	0.2439	GLCE;B3GALT6;PAPSS1;HS2ST1;EXT1;SLC35B2;B4GALT7;NDST1;B3GAT3;MDH2;XYLT2;PRKCA;UGP2;NDC1;B3GAT2;NUP37;CHST2;RPS27A;PRPS1L1;SLC25A11;GYG2;SLC25A1;ST3GAL6;PRKACB;HYAL2;ADPGK;BCAN;NUP188;B3GNT2;SDC2;POM121C;DCN;SLC37A2;NUP153;NDST2;FUT5;IDUA;NUP42;KERA;VCAN;GPC4;MAN2C1;RNASE7;SEH1L;MDH1;OMD;PPP2R1B;NUP85;NUP93;NUP160;HEXB;CEMIP;SLC35B3;FUT9;PCK1;PHKG1;OGN;TPR;SLC2A1;HOOK3;PFKM;B3GNT3;PGM2;GAPDHS;GNS;…
299	prerank	Reactome_2022__Depolymerisation Of Nuclear Lamina R-HSA-4419969	-0.602308	-1.52793	0.025	0.0787577	1	2024-05-15	0.1469	CNEP1R1;PRKCA;LMNA;TMPO;LEMD3
300	prerank	Reactome_2022__Platelet Sensitization By LDL R-HSA-432142	-0.527225	-1.52491	0.0625	0.0804581	1	2024-08-17	0.2068	PTPN11;MAPK14;APOB;PPP2R1B;PPP2R5E;PPP2R5D;PPP2R5A;PECAM1
301	prerank	Reactome_2022__RNA Polymerase II Transcription Termination R-HSA-73856	0.418182	1.52461	0	0.168453	1	34/66	0.2369	DDX39B;CPSF7;CPSF4;LSM10;UPF3B;SRRM1;NUDT21;CSTF1;THOC7;DHX38;DDX39A;EIF4A3;THOC1;RBM8A;CDC40;SRSF1;RNPS1;SRSF3;LSM11;ALYREF;CPSF1;CPSF6;PABPN1;WDR33;ZNF473;PCF11;FYTTD1;SRSF7;LUZP4;NCBP2;SNRPB;SLU7;FIP1L1;SYMPK
302	prerank	Reactome_2022__Formation Of Early Elongation Complex R-HSA-113418	0.483144	1.52427	0.04	0.167304	1	15/33	0.2487	POLR2I;GTF2H3;CDK7;POLR2D;POLR2E;GTF2H4;GTF2F1;POLR2L;MNAT1;POLR2K;POLR2F;NELFB;NCBP2;POLR2A;POLR2J
303	prerank	Reactome_2022__Uptake And Actions Of Bacterial Toxins R-HSA-5339562	-0.478728	-1.52225	0.0555556	0.0815403	1	2024-06-29	0.0743	MAP2K2;HSP90AB1;MAP2K7;MAP2K6;MAP2K1;MAP2K3
304	prerank	Reactome_2022__Signaling By TGFB Family Members R-HSA-9006936	-0.373388	-1.52211	0	0.0811425	1	24/119	0.131	ITGB5;MAPK1;SMAD4;BMPR1A;CCNC;MEN1;YBX1;STUB1;SKI;RPS27A;RBL1;ITGB8;SMAD7;NCOR1;ACVR2A;ITGB3;COL1A2;CDK8;PPP1CC;PARP1;RHOA;FKBP1A;PARD6A;FURIN
305	prerank	Reactome_2022__RNA Polymerase I Transcription Initiation R-HSA-73762	0.431993	1.51961	0.0192308	0.170768	1	17/46	0.1799	MTA2;TAF1C;HDAC2;GTF2H3;KAT2A;CDK7;CHD4;TAF1D;POLR2E;MTA3;GTF2H4;TBP;POLR2L;MNAT1;POLR2K;POLR1F;POLR2F
306	prerank	Reactome_2022__Neurotransmitter Receptors And Postsynaptic Signal Transmission R-HSA-112314	-0.339832	-1.51543	0	0.0851896	1	26/181	0.1142	MAPK1;NRAS;HRAS;GNB1;GNB2;PRKCA;CHRNA2;SRC;LIN7B;ARHGEF7;CAMK4;PRKACB;GABRR1;GNG10;KCNJ16;RPS6KA3;CHRNA9;PRKAG3;KCNJ2;GRIA4;GNG5;ERBB4;CREB1;RPS6KA6;PRKAA1;ADCY8
307	prerank	Reactome_2022__Downstream Signaling Events Of B Cell Receptor (BCR) R-HSA-1168372	-0.404525	-1.51349	0.02	0.0856942	1	16/79	0.1217	NRAS;HRAS;CHUK;NFKB1;PSME3;RPS27A;MALT1;RELA;CARD11;PSMD14;PSMD11;PSMB10;NFATC2;BCL10;FKBP1A;PSMC6
308	prerank	Reactome_2022__p53-Dependent G1 DNA Damage Response R-HSA-69563	0.424503	1.51309	0.0434783	0.178012	1	15/65	0.1318	TP53;CDKN1A;CCNE2;CDK2;UBA52;PSMD3;SEM1;CCNA2;PSMC2;PSMA5;PSMB6;PSME2;PSMC5;PSMB11;PSMC3
309	prerank	Reactome_2022__RHO GTPases Activate PAKs R-HSA-5627123	0.52381	1.51257	0.0769231	0.17663	1	2024-05-21	0.0815	NF2;CDC42;MYL6;MYH9;MYL12B
310	prerank	Reactome_2022__Signaling By FGFR2 IIIa TM R-HSA-8851708	0.548833	1.51252	0.0535714	0.174932	1	2024-10-19	0.2487	POLR2I;POLR2D;POLR2E;GTF2F1;POLR2L;POLR2K;POLR2F;NCBP2;POLR2A;POLR2J
311	prerank	Reactome_2022__Processing Of Capped Intron-Containing Pre-mRNA R-HSA-72203	0.351911	1.51249	0	0.173266	1	97/239	0.2249	HNRNPA1;RBM5;DDX39B;CPSF7;CTNNBL1;CPSF4;PTBP1;SUGP1;SNRPC;TFIP11;SNU13;LSM3;UPF3B;SRRM1;DNAJC8;CWC25;NUP214;HNRNPR;DDX5;NUDT21;POLR2I;PPWD1;RBMX;CWC15;CCAR1;HNRNPA3;NUP88;HNRNPF;NUP43;CSTF1;THOC7;AQR;SRRT;HNRNPD;PCBP1;NUP54;DDX23;POLR2D;DHX38;DDX39A;PRPF19;NXT1;DHX16;EIF4A3;DDX46;DDX42;POLR2E;THOC1;SNRNP25;HNRNPM;HNRNPL;RBM8A;CDC40;CDC5L;SYF2;SNRPD2;SRSF1;HNRNPU;RNPS1;PRPF38A;HNRNPC;GTF2F1;NUP205…
312	prerank	Reactome_2022__Global Genome Nucleotide Excision Repair (GG-NER) R-HSA-5696399	0.393373	1.50988	0.02	0.173987	1	28/82	0.1714	COPS7A;INO80E;TFPT;COPS4;RPA3;UBA52;COPS3;RFC3;GTF2H3;CDK7;RFC2;PARP2;CUL4B;COPS8;COPS6;ACTR8;UBE2N;ACTL6A;NFRKB;POLD1;GTF2H4;ERCC1;CETN2;MNAT1;COPS5;LRIG3;SLC19A1;RAD23B
313	prerank	Reactome_2022__Deadenylation Of mRNA R-HSA-429947	0.507235	1.50431	0.0222222	0.179029	1	2024-07-25	0.1096	CNOT11;CNOT4;CNOT8;CNOT10;CNOT1;EIF4A3;TUT7
314	prerank	Reactome_2022__Constitutive Signaling By NOTCH1 HD Domain Mutants R-HSA-2691232	-0.552782	-1.50385	0.0666667	0.0909677	1	2024-04-15	0.0888	MIB1;RPS27A;JAG1;NEURL1B
315	prerank	Reactome_2022__G1/S DNA Damage Checkpoints R-HSA-69615	0.421559	1.50168	0.0666667	0.180344	1	15/67	0.1318	TP53;CDKN1A;CCNE2;CDK2;UBA52;PSMD3;SEM1;CCNA2;PSMC2;PSMA5;PSMB6;PSME2;PSMC5;PSMB11;PSMC3
316	prerank	Reactome_2022__Signaling By Retinoic Acid R-HSA-5362517	-0.446244	-1.50166	0.0784314	0.0924542	1	15/41	0.1951	PDHB;PDHA1;DLAT;CPT1A;RDH13;RARG;RARB;RDH11;PDHA2;DHRS3;RARA;RDH14;PDK4;RDH5;CRABP2
317	prerank	Reactome_2022__Cap-dependent Translation Initiation R-HSA-72737	0.373554	1.49938	0.0338983	0.181717	1	31/114	0.1402	RPL22;MRPL13;RPL5;RPL10A;RPL37A;EIF3L;UBA52;EIF3K;RPL18;EIF3G;RPL32;RPL30;RPS20;EIF2B3;RPS3A;RPL13A;RSL24D1;RPL12;RPS17;RPS10;EIF2S1;RPS15A;RPS28;RPLP1;RPL6;RPS25;FAU;RPL35;RPS24;RPL28;RPL14
318	prerank	Reactome_2022__Rab Regulation Of Trafficking R-HSA-9007101	0.36447	1.499	0	0.18047	1	17/119	0.0615	TSC1;TSC2;YWHAE;RAB35;RABGEF1;RAB18;GDI2;RIC1;TRAPPC12;DENND1B;TRAPPC5;DENND1A;TRAPPC6A;TBC1D20;RAB7B;DENND2B;RAB5C
319	prerank	Reactome_2022__Transcriptional Regulation By RUNX2 R-HSA-8878166	-0.368094	-1.49847	0	0.0940327	1	20/118	0.0865	MAPK1;FBXW7;SMAD4;CBFB;YAP1;AKT2;COL1A1;SRC;STUB1;RBM14-RBM4;PSME3;YES1;RPS27A;AKT3;WWP1;PSMD14;DLX5;PSMD11;PSMB10;MAF
320	prerank	Reactome_2022__Defective GALNT3 Causes HFTC R-HSA-5083625	-0.549843	-1.49775	0.0909091	0.0942215	1	2024-08-16	0.294	MUC7;MUC17;MUC15;MUC1;GALNT3;MUC4;MUC12;MUC5B
321	prerank	Reactome_2022__Ephrin Signaling R-HSA-3928664	-0.521034	-1.49491	0.0555556	0.0951979	1	2024-10-18	0.2825	SRC;ARHGEF7;PKN2;EPHB3;EPHB1;EFNB1;RNASE1;MYL12A;SDCBP;EPHB4
322	prerank	Reactome_2022__GTP Hydrolysis And Joining Of 60S Ribosomal Subunit R-HSA-72706	0.377517	1.49165	0.0350877	0.186959	1	30/107	0.1402	RPL22;MRPL13;RPL5;RPL10A;RPL37A;EIF3L;UBA52;EIF3K;RPL18;EIF3G;RPL32;RPL30;RPS20;RPS3A;RPL13A;RSL24D1;RPL12;RPS17;RPS10;EIF2S1;RPS15A;RPS28;RPLP1;RPL6;RPS25;FAU;RPL35;RPS24;RPL28;RPL14
323	prerank	Reactome_2022__Regulation Of Expression Of SLITs And ROBOs R-HSA-9010553	0.354689	1.48808	0	0.190704	1	43/166	0.1456	RPL22;MRPL13;RPL5;RPL10A;ELOB;RPL37A;UPF3B;UBA52;RPL18;PSMD3;SEM1;RPL32;RPL30;RPS20;ELOC;SLIT3;PSMC2;RPS3A;RPL13A;RSL24D1;RPL12;RPS17;RPS10;RPS15A;RPS28;RPLP1;EIF4A3;PSMA5;PSMB6;RPL6;RPS25;RBM8A;PSME2;FAU;PSMC5;PSMB11;RNPS1;PSMC3;RPL35;RPS24;RPL28;RPL14;DAG1
324	prerank	Reactome_2022__rRNA Modification In Nucleus And Cytosol R-HSA-6790901	0.389158	1.48803	0.0517241	0.189016	1	21/60	0.1873	UTP6;SNU13;PWP2;NOP10;EMG1;NOP56;UTP25;UTP14A;NOL11;RRP7A;UTP4;UTP3;UTP20;HEATR1;BMS1;WDR46;GAR1;PNO1;NOL6;FCF1;NOC4L
325	prerank	Reactome_2022__Dectin-2 Family R-HSA-5621480	-0.481341	-1.48663	0.0217391	0.10046	1	2024-10-26	0.2599	MUC7;MUC17;SYK;MUC15;MUC1;CLEC4E;CLEC6A;CLEC4C;MUC4;MUC12
326	prerank	Reactome_2022__Signal Amplification R-HSA-392518	-0.466705	-1.4844	0.0243902	0.101867	1	1933-06-01	0.0825	GNB1;MAPK14;GNB2;SRC;GNG10;GNG5
327	prerank	Reactome_2022__Tristetraprolin (TTP, ZFP36) Binds And Destabilizes mRNA R-HSA-450513	0.523145	1.48359	0.0566038	0.1926	1	2024-09-17	0.203	YWHAB;DIS3;EXOSC5;EXOSC7;TNPO1;DCP2;EXOSC3;EXOSC6;MAPKAPK2
328	prerank	Reactome_2022__VLDLR Internalisation And Degradation R-HSA-8866427	0.552343	1.48252	0.0697674	0.192631	1	2024-05-16	0.1119	NR1H2;AP2B1;UBA52;AP2A1;AP2M1
329	prerank	Reactome_2022__Chromosome Maintenance R-HSA-73886	0.371199	1.48189	0	0.191662	1	41/113	0.2008	PPP6R3;PPP6C;STN1;CDK2;ANKRD28;RPA3;NOP10;POLR2I;RFC3;RFC2;POLA2;CCNA2;POT1;POLR2D;MIS18BP1;MIS18A;OIP5;POLA1;POLR2E;ACD;POLD1;H2AC14;POLR2L;CENPI;TINF2;CENPK;H2AB1;GAR1;CENPL;CENPA;ATRX;RUVBL2;KNL1;POLR2K;SLC19A1;POLR2F;CHTF8;H2BC15;H2BC11;RUVBL1;DSCC1
330	prerank	Reactome_2022__Regulation Of MECP2 Expression And Activity R-HSA-9022692	-0.478583	-1.47823	0.0925926	0.106219	1	14/31	0.1888	AGO2;PRKCA;CAMK4;TBL1X;MOV10;NCOR1;LBR;CREB1;AURKB;HDAC3;CAMK2A;AGO3;HIPK2;CAMK2B
331	prerank	Reactome_2022__Signaling By ALK R-HSA-201556	-0.475128	-1.47565	0.0612245	0.107742	1	2024-06-26	0.0194	SHC1;FRS2;IRS1;PIK3CB;PIK3CA;SRC
332	prerank	Reactome_2022__Intrinsic Pathway For Apoptosis R-HSA-109606	0.433991	1.47499	0.0227273	0.200162	1	1955-12-01	0.0748	TP53;YWHAZ;YWHAE;CYCS;AVEN;YWHAB;STAT3;YWHAH;TFDP1;YWHAG;BBC3;PPP1R13B
333	prerank	Reactome_2022__SARS-CoV-2 Modulates Host Translation Machinery R-HSA-9754678	0.426768	1.47414	0.0576923	0.19907	1	16/46	0.1764	GEMIN6;GEMIN7;RPS20;GEMIN4;RPS3A;RPS17;RPS10;RPS15A;RPS28;RPS25;FAU;SNRPD2;GEMIN8;RPS24;RPS19;RPS27
334	prerank	Reactome_2022__Infection With Mycobacterium Tuberculosis R-HSA-9635486	-0.459664	-1.47414	0.0212766	0.109199	1	2024-06-26	0.1192	MAPK1;RPS27A;VPS33B;RAB7A;TRIM27;KPNA1
335	prerank	Reactome_2022__HIV Life Cycle R-HSA-162587	0.351507	1.4741	0	0.197397	1	45/148	0.1655	TAF11;TAF4;TAF13;GTF2A1;PDCD6IP;ELOB;UBA52;TAF7;NUP214;TAF12;POLR2I;GTF2H3;RNMT;NUP88;CDK7;SUPT16H;GTF2E1;XRCC6;TAF3;NUP43;TAF6;ELOC;TCEA1;GTF2B;NUP54;POLR2D;TAF10;NMT1;CCNT2;POLR2E;BANF1;TAF15;CHMP4B;CHMP5;GTF2H4;TBP;GTF2F1;NMT2;NUP205;POLR2L;RNF103-CHMP3;MNAT1;TSG101;POLR2K;TAF1L
336	prerank	Reactome_2022__Cell Recruitment (Pro-Inflammatory Response) R-HSA-9664424	-0.475362	-1.47402	0.104167	0.108698	1	2024-07-25	0.1369	HSP90AB1;NFKB1;RELA;TXNIP;NFKB2;GSDMD;CASP1
337	prerank	Reactome_2022__Downregulation Of SMAD2/3:SMAD4 Transcriptional Activity R-HSA-2173795	-0.470433	-1.47312	0.0204082	0.108966	1	1931-06-01	0.0768	MAPK1;SMAD4;SKI;RPS27A;SMAD7;NCOR1
338	prerank	Reactome_2022__Peroxisomal Lipid Metabolism R-HSA-390918	0.501965	1.47052	0.0909091	0.199394	1	2024-10-29	0.156	ABCD1;HSD17B4;ACBD5;ACOX1;CRAT;ACAA1;NUDT7;ACOX2;SYCP2;SLC27A2
339	prerank	Reactome_2022__TAK1-dependent IKK And NF-kappa-B Activation R-HSA-445989	0.432295	1.46976	0.0638298	0.198778	1	1945-07-01	0.076	TP53;HMGB1;TRAF6;UBA52;USP14;N4BP1;HOXC13
340	prerank	Reactome_2022__mRNA 3-End Processing R-HSA-72187	0.414908	1.46865	0.0363636	0.198464	1	30/57	0.2369	DDX39B;CPSF7;CPSF4;UPF3B;SRRM1;NUDT21;CSTF1;THOC7;DHX38;DDX39A;EIF4A3;THOC1;RBM8A;CDC40;SRSF1;RNPS1;SRSF3;ALYREF;CPSF1;CPSF6;PABPN1;WDR33;PCF11;FYTTD1;SRSF7;LUZP4;NCBP2;SLU7;FIP1L1;SYMPK
341	prerank	Reactome_2022__DNA Damage Recognition In GG-NER R-HSA-5696394	0.437498	1.4684	0.0576923	0.197286	1	16/37	0.1714	COPS7A;INO80E;TFPT;COPS4;UBA52;COPS3;PARP2;CUL4B;COPS8;COPS6;ACTR8;ACTL6A;NFRKB;CETN2;COPS5;RAD23B
342	prerank	Reactome_2022__SUMOylation Of Ubiquitinylation Proteins R-HSA-3232142	-0.478706	-1.46361	0.08	0.115773	1	22/39	0.2261	NDC1;NUP37;UBE2I;NUP188;POM121C;PIAS2;NUP153;NUP42;TRIM27;RNASE7;SEH1L;NUP85;NUP93;NUP160;TPR;SUMO1;NUP210;AAAS;NUP58;RANBP2;NUP107;NUP62
343	prerank	Reactome_2022__Diseases Associated With N-glycosylation Of Proteins R-HSA-3781860	-0.517024	-1.4624	0.0731707	0.116158	1	2024-04-20	0.0355	ALG6;ALG8;MOGS;DPAGT1
344	prerank	Reactome_2022__Mitochondrial Biogenesis R-HSA-1592230	-0.396801	-1.46101	0.0392157	0.116941	1	26/89	0.1367	ATP5F1A;ATP5F1B;ATP5ME;ATP5F1D;ATP5PB;ATP5F1C;MAPK14;ATP5MG;ATP5PO;ATP5PF;ATP5F1E;MAPK11;CAMK4;TBL1X;ATP5MF;PRKAG3;MTERF1;ATP5PD;NCOR1;CREB1;MEF2C;SIRT3;GLUD1;MICOS10;SIRT4;HDAC3
345	prerank	Reactome_2022__TP53 Regulates Transcription Of Genes Involved In G2 Cell Cycle Arrest R-HSA-6804114	0.587186	1.45956	0.0769231	0.207274	1	2024-03-18	0.0547	TP53;CARM1;TFDP1
346	prerank	Reactome_2022__Regulation Of IFNA/IFNB Signaling R-HSA-912694	-0.499697	-1.45886	0.119048	0.118018	1	2024-03-25	0.0636	PTPN11;PTPN1;IFNAR1
347	prerank	Reactome_2022__ECM Proteoglycans R-HSA-3000178	-0.398899	-1.45744	0.0638298	0.118637	1	14/55	0.1492	ITGB5;LAMC1;BCAN;VTN;DCN;LAMA4;TNN;VCAN;COL9A1;ITGB3;DMTF1;SPARC;MUSK;ITGA2B
348	prerank	Reactome_2022__Cooperation Of PDCL (PhLP1) And TRiC/CCT In G-protein Beta Folding R-HSA-6814122	-0.447664	-1.45631	0.0714286	0.119349	1	1937-05-01	0.0825	PDCL;GNB1;GNB2;GNG10;GNG5
349	prerank	Reactome_2022__Abortive Elongation Of HIV-1 Transcript In Absence Of Tat R-HSA-167242	0.513052	1.45284	0.0754717	0.213464	1	2024-12-23	0.2729	POLR2I;POLR2D;POLR2E;GTF2F1;POLR2L;POLR2K;POLR2F;NELFB;NCBP2;POLR2A;POLR2J;SUPT5H
350	prerank	Reactome_2022__Respiratory Electron Transport, ATP Synthesis By Chemiosmotic Coupling, Heat Production By Uncoupling Proteins R-HSA-163200	0.387225	1.45221	0	0.212477	1	24/112	0.0444	CYCS;SCO1;COX6C;UQCRC2;UQCR10;COX16;UQCRFS1;COX7B;COX6B1;UQCRC1;UQCRQ;COX7C;COX19;COX4I1;COX20;SDHD;SDHA;UQCRB;COX5B;COX8A;COX5A;SCO2;NDUFA10;NDUFS1
351	prerank	Reactome_2022__Inactivation, Recovery And Regulation Of Phototransduction Cascade R-HSA-2514859	0.476046	1.45196	0.111111	0.211085	1	1931-11-01	0.1543	METAP1;RNF7;NMT1;FNTA;RCVRN;RHO;PRKCQ;GUCY2D;NMT2;GNGT1;CNGA1
352	prerank	Reactome_2022__MAPK Targets/ Nuclear Events Mediated By MAP Kinases R-HSA-450282	-0.468929	-1.45172	0.0681818	0.122424	1	2024-10-30	0.1104	MAPK1;JUN;MAPK7;MAPK14;MAPK11;RPS6KA3;FOS;CREB1;MEF2C;PPP2R1B
353	prerank	Reactome_2022__Dopamine Neurotransmitter Release Cycle R-HSA-212676	-0.485748	-1.44994	0.102041	0.123507	1	2024-08-22	0.287	LIN7B;STXBP1;PPFIA2;TSPOAP1;SYT1;CASK;SNAP25;STX1A
354	prerank	Reactome_2022__Vpr-mediated Nuclear Import Of PICs R-HSA-180910	-0.470488	-1.44831	0.0769231	0.124482	1	20/35	0.2261	NDC1;NUP37;PSIP1;NUP188;POM121C;NUP153;NUP42;RNASE7;SEH1L;NUP85;NUP93;KPNA1;NUP160;TPR;NUP210;AAAS;NUP58;RANBP2;NUP107;NUP62
355	prerank	Reactome_2022__Regulation Of TP53 Activity R-HSA-5633007	0.339672	1.44781	0	0.215498	1	30/156	0.0862	TP53;TAF11;TAF4;TAF13;MTA2;CDK2;PPP2CA;KAT6A;RPA3;RAD9A;UBA52;TAF7;HDAC2;PPP2R1A;TAF12;RFC3;RFC2;SUPT16H;EHMT1;USP7;TAF3;CCNA2;TAF6;CHD4;BRIP1;PPP1R13B;PPP1R13L;TAF10;RAD17;SGK1
356	prerank	Reactome_2022__DNA Double-Strand Break Repair R-HSA-5693532	0.356777	1.44086	0	0.222469	1	35/144	0.1734	TP53;PPP5C;TP53BP1;CDK2;RPA3;RAD9A;UBA52;BRCC3;ABL1;BABAM1;RAD51D;RFC3;XRCC2;SEM1;RFC2;XRCC6;SLX4;CCNA2;BRIP1;PARP2;RAD17;RNF8;UBE2N;PALB2;POLD1;BABAM2;ERCC1;TDP2;MAPK8;POLL;KDM4B;LRIG3;SIRT6;SLC19A1;PPP4C
357	prerank	Reactome_2022__Nucleotide-binding Domain, Leucine Rich Repeat Containing NLR Signaling Pathways R-HSA-168643	-0.427644	-1.44057	0.0212766	0.131441	1	1953-12-01	0.0907	HSP90AB1;MAPK14;CHUK;NFKB1;BCL2L1;MAP2K6;MAPK11;CASP4;RELA;TXNIP;NFKB2;TAB1
358	prerank	Reactome_2022__Diseases Of Programmed Cell Death R-HSA-9645723	0.389357	1.4369	0.0408163	0.226108	1	1967-08-01	0.0608	TP53;EED;SUZ12;YWHAE;EZH2;H3C7;GOLGA2;POLA2
359	prerank	Reactome_2022__Asparagine N-linked Glycosylation R-HSA-446203	0.311278	1.43556	0	0.226561	1	60/281	0.1111	PPP6R3;PPP6C;SEC31A;NAPG;SEC23IP;PPP6R1;SPTBN1;ALG12;DPM2;SEL1L;TFG;COG2;DYNC1H1;COG4;TRAPPC5;COG5;SPTAN1;ANKRD28;DERL2;ALG9;UBA52;COG3;ST3GAL5;RPN2;ANK3;DYNC1I2;ANK2;TRAPPC6A;COG8;TBC1D20;COG7;INS;SYVN1;SEC24C;GOLGA2;EDEM2;ALG3;ARF4;CSNK1D;CHGA;CNIH1;USO1;SEC22B;MVD;AMFR;COPG1;TMED9;ST3GAL2;NAPSA;GLB1;TMED2;ST6GALNAC2;COPE;DCTN1;CAPZB;SAR1B;ST6GALNAC3;DPM1;ST8SIA1;GMPPA
360	prerank	Reactome_2022__Amino Acid Transport Across Plasma Membrane R-HSA-352230	-0.445035	-1.43552	0.0588235	0.135332	1	1933-09-01	0.1461	SLC7A11;SLC6A14;SLC38A1;SLC7A6;SLC1A4;SLC7A10;SLC1A5;SLC6A12;SLC36A2
361	prerank	Reactome_2022__TP53 Regulates Transcription Of DNA Repair Genes R-HSA-6796648	0.400413	1.43485	0.0338983	0.225723	1	18/61	0.1606	TP53;ELOB;FANCI;RAD51D;POLR2I;GTF2H3;CDK7;SUPT16H;ELOC;TCEA1;POLR2D;CCNT2;POLR2E;GTF2H4;GTF2F1;POLR2L;MNAT1;POLR2K
362	prerank	Reactome_2022__Kinesins R-HSA-983189	-0.428648	-1.43386	0.06	0.136244	1	1942-10-01	0.1165	KIF18B;KIF2C;KIF15;KIF18A;KIF5B;KIF3A;KIF20B;CENPE;KIF23;KIF9
363	prerank	Reactome_2022__ZBP1(DAI) Mediated Induction Of Type I IFNs R-HSA-1606322	-0.514182	-1.43237	0.0727273	0.136858	1	2024-06-21	0.1149	CHUK;NFKB1;RELA;NLRP4;NFKB2;RIPK1
364	prerank	Reactome_2022__Phototransduction Cascade R-HSA-2514856	0.473125	1.43113	0.113208	0.229457	1	1932-11-01	0.1543	METAP1;RNF7;NMT1;FNTA;RCVRN;RHO;PRKCQ;GUCY2D;NMT2;GNGT1;CNGA1
365	prerank	Reactome_2022__Transcriptional Regulation By E2F6 R-HSA-8953750	0.443092	1.42932	0.02	0.230806	1	1934-06-01	0.0852	EED;SUZ12;EZH2;TFDP1;EHMT1;UXT
366	prerank	Reactome_2022__RHOBTB1 GTPase Cycle R-HSA-9013422	0.502871	1.42761	0.0526316	0.23121	1	2024-08-23	0.078	RBM15;CPSF7;COPS4;RNF20;SRRM1;ROCK1;RBMX;RBBP6
367	prerank	Reactome_2022__Transport Of SLBP Independent Mature mRNA R-HSA-159227	-0.448815	-1.4249	0.134615	0.142591	1	19/35	0.2302	NDC1;NUP37;NUP188;POM121C;NUP153;NUP42;RNASE7;SEH1L;NUP85;NUP93;NUP160;TPR;NUP210;AAAS;NUP58;RANBP2;NUP107;NUP62;EIF4E
368	prerank	Reactome_2022__RAF-independent MAPK1/3 Activation R-HSA-112409	-0.46067	-1.42431	0.0576923	0.142411	1	2024-04-23	0.0301	MAPK1;PTPN11;MAP2K2;MAP2K1
369	prerank	Reactome_2022__RND3 GTPase Cycle R-HSA-9696264	0.453501	1.42393	0.04	0.233838	1	1941-11-01	0.0857	ARHGAP21;EPHA2;ARHGAP35;RND3;ARHGAP5;RASAL2;ROCK1;RBMX;FLOT2;PIK3R1;PIK3R2
370	prerank	Reactome_2022__Mitochondrial Calcium Ion Transport R-HSA-8949215	-0.499718	-1.42306	0.0545455	0.143182	1	2024-05-21	0.1035	STOML2;YME1L1;SLC8A3;AFG3L2;PARL
371	prerank	Reactome_2022__IRAK4 Deficiency (TLR2/4) R-HSA-5603041	0.527828	1.42244	0.0625	0.233889	1	2024-05-18	0.1155	HMGB1;TIRAP;IRAK4;TLR6;TLR4
372	prerank	Reactome_2022__Rev-mediated Nuclear Export Of HIV RNA R-HSA-165054	-0.461606	-1.4223	0.0769231	0.143284	1	19/35	0.2261	NDC1;NUP37;NUP188;RANBP1;POM121C;NUP153;NUP42;RNASE7;SEH1L;NUP85;NUP93;NUP160;TPR;NUP210;AAAS;NUP58;RANBP2;NUP107;NUP62
373	prerank	Reactome_2022__RHO GTPases Activate PKNs R-HSA-5625740	0.389514	1.42174	0.0178571	0.233034	1	20/58	0.1966	YWHAZ;YWHAE;RHOC;MYL6;H3C7;YWHAB;YWHAH;MYH9;YWHAG;MYL12B;PPP1R14A;PKN1;H2AC14;NCOA2;H2AB1;YWHAQ;H2BC15;KLK2;MYH11;H2BC11
374	prerank	Reactome_2022__Deubiquitination R-HSA-5688426	0.321597	1.4217	0.0175439	0.231357	1	55/270	0.1355	PTEN;TP53;KEAP1;SENP8;RNF146;TADA2B;USP28;INO80E;TFPT;TGFB1;OTUB1;TRAF3;TRAF6;ABRAXAS2;UBA52;BRCC3;POLG2;USP14;MBD5;BABAM1;NEDD8;KAT2A;H2AC21;PSMD3;SEM1;USP34;USP7;ATXN3;CCNA2;USP13;OGT;PSMC2;SUDS3;TAF10;USP49;UCHL5;OTUB2;ACTR8;USP17L2;BIRC2;PSMA5;H2BC18;PSMB6;TOMM70;ACTL6A;NFRKB;PSME2;PSMC5;PSMB11;BABAM2;FKBP8;PSMC3;H2AC14;USP30;USP17L13
375	prerank	Reactome_2022__PTEN Regulation R-HSA-6807070	-0.339366	-1.42044	0.0222222	0.144469	1	28/139	0.0864	MAPK1;JUN;LAMTOR1;LAMTOR3;RRAGA;LAMTOR5;LAMTOR2;AGO2;LAMTOR4;RHEB;AKT2;MLST8;KDM1A;RBBP7;STUB1;TNKS;SNAI2;PSME3;RPS27A;MOV10;AKT3;MAF1;COMMD3-BMI1;PSMD14;MECOM;PREX2;PSMD11;PSMB10
376	prerank	Reactome_2022__Common Pathway Of Fibrin Clot Formation R-HSA-140875	-0.497643	-1.41951	0.0188679	0.144987	1	2024-08-22	0.1842	F2R;CD177;F13A1;PRTN3;THBD;F5;F8;FGB
377	prerank	Reactome_2022__Interactions Of Rev With Host Cellular Proteins R-HSA-177243	-0.446036	-1.41946	0.0784314	0.144427	1	19/37	0.2261	NDC1;NUP37;NUP188;RANBP1;POM121C;NUP153;NUP42;RNASE7;SEH1L;NUP85;NUP93;NUP160;TPR;NUP210;AAAS;NUP58;RANBP2;NUP107;NUP62
378	prerank	Reactome_2022__Scavenging By Class A Receptors R-HSA-3000480	-0.490897	-1.41881	0.163265	0.144848	1	2024-12-19	0.2704	COL1A1;APOB;HSP90B1;COL1A2;COLEC12;COLEC11;CALR;FTL;COL4A1;FTH1;MSR1;COL4A2
379	prerank	Reactome_2022__Aberrant Regulation Of Mitotic Cell Cycle Due To RB1 Defects R-HSA-9687139	0.424033	1.41858	0.12	0.233399	1	1936-06-01	0.0547	CDKN1A;CDC23;RB1;CCNE2;CDK2;TFDP1
380	prerank	Reactome_2022__Energy Dependent Regulation Of mTOR By LKB1-AMPK R-HSA-380972	-0.479049	-1.417	0.113208	0.145774	1	2024-11-29	0.062	LAMTOR1;LAMTOR3;RRAGA;LAMTOR5;LAMTOR2;LAMTOR4;RHEB;MLST8;CAB39L;PRKAG3;STRADA
381	prerank	Reactome_2022__Defective TPR May Confer Susceptibility Towards Thyroid Papillary Carcinoma (TPC) R-HSA-5619107	-0.473815	-1.4153	0.0576923	0.146647	1	19/32	0.2261	NDC1;NUP37;NUP188;POM121C;NUP153;NUP42;RNASE7;SEH1L;NUP85;NUP93;NUP160;TPR;NUP210;AAAS;MAP4K2;NUP58;RANBP2;NUP107;NUP62
382	prerank	Reactome_2022__Influenza Infection R-HSA-168255	0.332711	1.41498	0.0166667	0.236867	1	39/155	0.1402	RPL22;MRPL13;RPL5;CPSF4;TGFB1;RPL10A;RPL37A;UBA52;NUP214;POLR2I;IPO5;RPL18;RPL32;RPL30;NUP88;RPS20;NUP43;NUP54;POLR2D;RPS3A;RPL13A;RSL24D1;RPL12;RPS17;RPS10;RPS15A;RPS28;RPLP1;POLR2E;RPL6;RPS25;FAU;GTF2F1;RPL35;NUP205;RPS24;POLR2L;RPL28;RPL14
383	prerank	Reactome_2022__Deadenylation-dependent mRNA Decay R-HSA-429914	0.404706	1.40981	0.0588235	0.243615	1	18/53	0.1761	CNOT11;CNOT4;CNOT8;CNOT10;LSM3;DIS3;CNOT1;EIF4A3;EXOSC5;TUT7;EXOSC7;DCPS;LSM1;LSM6;DCP2;EXOSC3;PATL1;EXOSC6
384	prerank	Reactome_2022__Transport Of Ribonucleoproteins Into Host Nucleus R-HSA-168271	-0.467694	-1.40869	0.0943396	0.152058	1	20/35	0.2261	NDC1;NUP37;NUP188;POM121C;NUP153;BLOC1S6;NUP42;RNASE7;SEH1L;NUP85;NUP93;KPNA1;NUP160;TPR;NUP210;AAAS;NUP58;RANBP2;NUP107;NUP62
385	prerank	Reactome_2022__MTOR Signaling R-HSA-165159	-0.439277	-1.40771	0.0576923	0.152761	1	1941-12-01	0.062	LAMTOR1;LAMTOR3;RRAGA;LAMTOR5;LAMTOR2;LAMTOR4;RHEB;AKT2;MLST8;CAB39L;PRKAG3;STRADA
386	prerank	Reactome_2022__G Beta:Gamma Signaling Thru BTK R-HSA-8964315	-0.493627	-1.40758	0.0833333	0.152274	1	2024-04-18	0.0825	GNB1;GNB2;GNG10;GNG5
387	prerank	Reactome_2022__RIP-mediated NFkB Activation Via ZBP1 R-HSA-1810476	-0.519201	-1.40751	0.0566038	0.1517	1	2024-05-17	0.1149	CHUK;NFKB1;RELA;NFKB2;RIPK1
388	prerank	Reactome_2022__Influenza Viral RNA Transcription And Replication R-HSA-168273	0.346569	1.40676	0.0178571	0.246651	1	37/136	0.1402	RPL22;MRPL13;RPL5;RPL10A;RPL37A;UBA52;NUP214;POLR2I;IPO5;RPL18;RPL32;RPL30;NUP88;RPS20;NUP43;NUP54;POLR2D;RPS3A;RPL13A;RSL24D1;RPL12;RPS17;RPS10;RPS15A;RPS28;RPLP1;POLR2E;RPL6;RPS25;FAU;GTF2F1;RPL35;NUP205;RPS24;POLR2L;RPL28;RPL14
389	prerank	Reactome_2022__Nephrin Family Interactions R-HSA-373753	0.495492	1.40646	0.111111	0.245434	1	2024-06-22	0.0857	KIRREL1;SPTBN1;SPTAN1;ACTN2;PIK3R1;PIK3R2
390	prerank	Reactome_2022__GABA Synthesis, Release, Reuptake And Degradation R-HSA-888590	-0.502376	-1.40516	0.125	0.152486	1	2024-04-19	0.0883	HSPA8;GAD2;STXBP1;DNAJC5
391	prerank	Reactome_2022__MAP3K8 (TPL2)-dependent MAPK1/3 Activation R-HSA-5684264	-0.514883	-1.40335	0.0909091	0.153491	1	2024-04-16	0.0321	CHUK;NFKB1;MAP2K1;RPS27A
392	prerank	Reactome_2022__Apoptosis R-HSA-109581	0.332767	1.40247	0	0.249338	1	42/178	0.1318	TP53;YWHAZ;HMGB1;CTNNB1;YWHAE;CYCS;BCAP31;STK24;SPTAN1;AVEN;UBA52;YWHAB;ROCK1;DAPK3;STAT3;YWHAH;DSG2;DNM1L;CFLAR;PSMD3;SEM1;DCC;TFDP1;YWHAG;BBC3;PPP1R13B;PSMC2;NMT1;BIRC2;PSMA5;FNTA;PSMB6;MAGED1;PRKCQ;TLR4;PSME2;PSMC5;TICAM1;PSMB11;HMGB2;CASP7;PSMC3
393	prerank	Reactome_2022__DNA Repair R-HSA-73894	0.308075	1.40175	0	0.248424	1	103/303	0.2371	TP53;PPP5C;COPS7A;INO80E;TP53BP1;TFPT;COPS4;CDK2;RPA3;RAD9A;UBA52;BRCC3;POLG2;COPS3;FANCI;ABL1;BABAM1;RAD51D;POLR2I;RFC3;GTF2H3;SPRTN;XRCC2;SEM1;CDK7;RFC2;USP7;XRCC6;SLX4;CCNA2;BRIP1;POT1;AQR;PARP2;CUL4B;TCEA1;COPS8;POLR2D;RAD17;PRPF19;RNF8;COPS6;ACTR8;PNKP;UBE2N;POLR2E;ADPRS;ACTL6A;NFRKB;PALB2;ACD;POLD1;BABAM2;GTF2H4;ZNF830;ERCC1;REV3L;TDP2;H2AC14;POLR2L;CETN2;TINF2;MAPK8;POLL;H2AB1;MNAT1;PPIE;C…
394	prerank	Reactome_2022__Biosynthesis Of N-glycan Precursor (Dolichol LLO) And Transfer To Protein R-HSA-446193	-0.355933	-1.40149	0.0212766	0.154801	1	15/77	0.1122	ALG6;ALG5;ALG8;PMM2;ALG10B;NANP;DPAGT1;ST3GAL6;CMAS;GFPT2;NEU4;SLC35C1;DOLPP1;FUOM;ST6GAL2
395	prerank	Reactome_2022__Transport Of Vitamins, Nucleosides, And Related Molecules R-HSA-425397	-0.392044	-1.40072	0.0434783	0.154851	1	19/43	0.239	SLC35B2;SLC35A2;SLC25A5;LCN12;SLC35C1;SLC16A2;SLC28A2;SLC35A3;SLC35B3;SLCO2B1;SLC29A3;SLCO3A1;SLC35A1;PDZD11;SLC25A4;SLC29A2;SLC25A6;ARL2BP;SLC33A1
396	prerank	Reactome_2022__Activation Of ATR In Response To Replication Stress R-HSA-176187	0.42137	1.40009	0.0545455	0.248858	1	1935-09-01	0.1175	CDK2;RPA3;RAD9A;RFC3;RFC2;MCM10;SLC25A15;RAD17;CDC6
397	prerank	Reactome_2022__FGFR1 Mutant Receptor Activation R-HSA-1839124	-0.462463	-1.39957	0.0666667	0.155345	1	2024-08-30	0.0977	GRB2;FGFR1OP2;FGFR1;PIK3CA;FGF23;GAB2;FGF20;BAG4
398	prerank	Reactome_2022__Interleukin-20 Family Signaling R-HSA-8854691	-0.451036	-1.399	0.0731707	0.155127	1	2024-08-26	0.1999	PTPN11;IFNL3;IL22RA2;IFNL1;JAK3;IL19;SOCS3;IFNLR1
399	prerank	Reactome_2022__Diseases Of Metabolism R-HSA-5668914	-0.304848	-1.39681	0.025	0.156499	1	36/244	0.1085	B3GALT6;EXT1;ALG6;ALG8;HLCS;B4GALT7;PMM2;B3GAT3;ADAMTSL2;MUC7;MOGS;ACACA;MUC17;RPS27A;CYP2R1;CSF2RA;DPAGT1;GYG2;THSD4;BCAN;PPY;POMT2;SDC2;ADAMTS8;MMACHC;DCN;IDUA;KERA;VCAN;GPC4;CYP11B2;MUC15;MUC1;OMD;MCCC1;ADAMTSL5
400	prerank	Reactome_2022__MyD88 Deficiency (TLR2/4) R-HSA-5602498	0.50162	1.39445	0.0943396	0.255371	1	2024-04-17	0.1155	HMGB1;TIRAP;TLR6;TLR4
401	prerank	Reactome_2022__PERK Regulates Gene Expression R-HSA-381042	0.434116	1.39203	0.0727273	0.257188	1	14/32	0.1808	EIF2AK3;DIS3;NFYA;HSPA5;EIF2S1;DDIT3;KHSRP;EXOSC5;EXOSC7;HERPUD1;DCP2;EXOSC3;EXOSC6;ATF4
402	prerank	Reactome_2022__Plasma Lipoprotein Clearance R-HSA-8964043	-0.433289	-1.39175	0.0377358	0.161021	1	1934-05-01	0.0321	SOAT1;HDLBP;NCEH1;APOB;RPS27A
403	prerank	Reactome_2022__TGF-beta Receptor Signaling Activates SMADs R-HSA-2173789	-0.395708	-1.38984	0.0909091	0.162315	1	15/44	0.1911	ITGB5;SMAD4;STUB1;RPS27A;ITGB8;SMAD7;ITGB3;PPP1CC;FKBP1A;FURIN;LTBP3;TGFBR1;SMURF2;TGFBR2;PPP1CB
404	prerank	Reactome_2022__E2F Mediated Regulation Of DNA Replication R-HSA-113510	0.503765	1.38714	0.101695	0.262965	1	2024-07-22	0.0995	RB1;PPP2CA;PPP2R1A;TFDP1;POLA2;SLC25A15;POLA1
405	prerank	Reactome_2022__G2/M Transition R-HSA-69275	0.334043	1.38711	0.0363636	0.261342	1	42/181	0.1371	TP53;LCMT1;YWHAE;PHLDA1;CDKN1A;CDK2;DYNC1H1;PPP2CA;FBXW11;UBA52;PPP2R1A;DYNC1I2;PSMD3;SEM1;CEP43;YWHAG;CDK7;CKAP5;CSNK1D;TUBG2;CDK11B;CCNA2;HAUS4;PAFAH1B1;PSMC2;HAUS1;TUBGCP2;DCTN1;PLK4;PSMA5;PSMB6;HAUS3;PLK1;CEP76;CEP131;PSME2;PSMC5;PSMB11;CENPJ;PKMYT1;PSMC3;CETN2
406	prerank	Reactome_2022__Purine Catabolism R-HSA-74259	-0.482451	-1.38647	0.1	0.164906	1	2024-06-17	0.1958	PPY;ITPA;NUDT5;NUDT18;NUDT15;NT5C1B-RDH14
407	prerank	Reactome_2022__RNA Polymerase III Transcription Initiation From Type 3 Promoter R-HSA-76071	0.44975	1.38636	0.0689655	0.26062	1	13/27	0.2321	POLR3C;POLR3B;CRCP;BDP1;POLR2E;TBP;POLR2L;POLR3G;POLR2K;POLR2F;SNAPC2;SNAPC3;POLR3GL
408	prerank	Reactome_2022__EGR2 And SOX10-mediated Initiation Of Schwann Cell Myelination R-HSA-9619665	0.466648	1.38577	0.0769231	0.259674	1	2024-04-29	0.0427	SMARCA4;SOX10;HDAC2;WWTR1
409	prerank	Reactome_2022__Recruitment And ATM-mediated Phosphorylation Of Repair And Signal Proteins At DNA Double Strand Breaks R-HSA-5693565	0.399766	1.38401	0.0816327	0.260594	1	1957-07-01	0.043	TP53;PPP5C;TP53BP1;UBA52;BRCC3;ABL1;BABAM1
410	prerank	Reactome_2022__NR1H2 And NR1H3-mediated Signaling R-HSA-9024446	-0.415446	-1.3838	0.0769231	0.166478	1	14/46	0.1492	FASN;AGO2;KDM1A;CETP;TBL1X;MOV10;ARL4C;NCOR1;KDM1B;EEPD1;HDAC3;PCK1;ABCG8;AGO3
411	prerank	Reactome_2022__Ub-specific Processing Proteases R-HSA-5689880	0.321951	1.38234	0.0384615	0.260926	1	37/192	0.1355	PTEN;TP53;KEAP1;RNF146;TADA2B;USP28;OTUB1;TRAF6;UBA52;POLG2;USP14;KAT2A;H2AC21;PSMD3;SEM1;USP34;USP7;CCNA2;USP13;PSMC2;SUDS3;TAF10;USP49;USP17L2;BIRC2;PSMA5;H2BC18;PSMB6;TOMM70;PSME2;PSMC5;PSMB11;FKBP8;PSMC3;H2AC14;USP30;USP17L13
412	prerank	Reactome_2022__RAC1 GTPase Cycle R-HSA-9013149	-0.323809	-1.38196	0.047619	0.168038	1	58/177	0.1864	LAMTOR1;TRIO;BRK1;SOS1;CYFIP1;NCKAP1;DOCK1;PIK3CA;DOCK7;PRKCSH;TAGAP;ARHGAP1;ARHGEF7;TIAM1;SOS2;WIPF3;PKN2;JAG1;RAB7A;DIAPH3;ABI1;GARRE1;VAV2;BAIAP2L1;LBR;PREX2;NCF2;SNAP23;DOCK5;EGR2;PLEKHG6;ABI2;DOCK4;PARD6A;TMPO;ARHGAP10;ARHGAP39;ARHGAP32;SLC1A5;WASF3;GIT2;WASF2;FGD5;ARHGEF18;LEMD3;ARHGAP15;PLEKHG4;PLEKHG1;DEPDC1B;DOCK9;YKT6;ARHGEF25;ARHGEF11;NOXA1;IQGAP3;NISCH;RNASE1;ARAP2
413	prerank	Reactome_2022__Cell Cycle Checkpoints R-HSA-69620	0.310372	1.38011	0	0.262741	1	52/265	0.1318	TP53;YWHAZ;TAOK1;YWHAE;CDKN1A;CDC23;CCNE2;TP53BP1;BIRC5;CDK2;DYNC1H1;PPP2CA;RPA3;RAD9A;UBA52;YWHAB;PPP2R1A;BRCC3;BABAM1;DYNC1I2;YWHAH;AHCTF1;RFC3;PSMD3;SEM1;YWHAG;ZWINT;CKAP5;RFC2;MCM10;NUP43;CCNA2;BRIP1;PAFAH1B1;PSMC2;SLC25A15;RAD17;RNF8;ANAPC16;PSMA5;UBE2N;MIS12;PSMB6;PLK1;PSME2;CDC6;BUB1;PSMC5;PSMB11;BABAM2;PKMYT1;PSMC3
414	prerank	Reactome_2022__Intra-Golgi And Retrograde Golgi-to-ER Traffic R-HSA-6811442	0.333951	1.37838	0.0178571	0.263964	1	44/180	0.1417	NAA38;NAA30;NAPG;NAA35;IGF2R;SURF4;RAB18;COG2;RIC1;DYNC1H1;COG4;COG5;TRIP11;COG3;GALNT2;KIF5C;DYNC1I2;COG8;COG7;CUX1;KIF1C;ARF4;PAFAH1B1;RINT1;SEC22B;COPG1;TMED9;NAPSA;KIF4A;TMED2;COPE;VAMP3;DCTN1;CAPZB;PLIN3;VAMP4;NSF;BICD2;VPS45;COG6;ACTR10;KIF26A;COG1;STX16
415	prerank	Reactome_2022__Signaling By ROBO Receptors R-HSA-376176	0.315224	1.37686	0.015625	0.264608	1	52/207	0.1402	RPL22;SRGAP2;MRPL13;RPL5;RPL10A;ELOB;CAP1;RPL37A;CDC42;UPF3B;UBA52;ABL2;ABL1;RPL18;PSMD3;SEM1;RPL32;DCC;RPL30;RPS20;MYO9B;ELOC;SLIT3;PSMC2;NRP1;RPS3A;RPL13A;RSL24D1;RPL12;RPS17;RPS10;RPS15A;RPS28;RPLP1;EIF4A3;PSMA5;SRGAP1;PSMB6;RPL6;RPS25;RBM8A;PSME2;FAU;PSMC5;PKN1;PSMB11;RNPS1;PSMC3;RPL35;RPS24;RPL28;RPL14
416	prerank	Reactome_2022__Programmed Cell Death R-HSA-5357801	0.317933	1.37632	0	0.263785	1	47/208	0.1318	TP53;YWHAZ;HMGB1;CTNNB1;YWHAE;CYCS;BCAP31;PDCD6IP;STK24;SPTAN1;AVEN;UBA52;YWHAB;ROCK1;DAPK3;STAT3;YWHAH;DSG2;DNM1L;CFLAR;PSMD3;SEM1;DCC;TFDP1;YWHAG;BBC3;FLOT2;PPP1R13B;OGT;PSMC2;NMT1;BIRC2;PSMA5;FNTA;PSMB6;MAGED1;FLOT1;PRKCQ;TLR4;PSME2;PSMC5;TICAM1;PSMB11;CHMP4B;HMGB2;CASP7;PSMC3
417	prerank	Reactome_2022__Mitotic G2-G2/M Phases R-HSA-453274	0.331836	1.37627	0.037037	0.262192	1	42/183	0.1371	TP53;LCMT1;YWHAE;PHLDA1;CDKN1A;CDK2;DYNC1H1;PPP2CA;FBXW11;UBA52;PPP2R1A;DYNC1I2;PSMD3;SEM1;CEP43;YWHAG;CDK7;CKAP5;CSNK1D;TUBG2;CDK11B;CCNA2;HAUS4;PAFAH1B1;PSMC2;HAUS1;TUBGCP2;DCTN1;PLK4;PSMA5;PSMB6;HAUS3;PLK1;CEP76;CEP131;PSME2;PSMC5;PSMB11;CENPJ;PKMYT1;PSMC3;CETN2
418	prerank	Reactome_2022__Defective GALNT12 Causes CRCS1 R-HSA-5083636	-0.532208	-1.37611	0.139535	0.174066	1	2024-04-16	0.0978	MUC7;MUC17;MUC15;MUC1
419	prerank	Reactome_2022__Nuclear Import Of Rev Protein R-HSA-180746	-0.443352	-1.37386	0.12	0.175499	1	18/34	0.2261	NDC1;NUP37;NUP188;POM121C;NUP153;NUP42;RNASE7;SEH1L;NUP85;NUP93;NUP160;TPR;NUP210;AAAS;NUP58;RANBP2;NUP107;NUP62
420	prerank	Reactome_2022__Triglyceride Metabolism R-HSA-8979227	-0.421024	-1.37222	0.0833333	0.17675	1	1936-08-01	0.1063	PRKCA;LIPE;PRKACB;GK2;DGAT2;MOGAT3;ABHD5;PPP1CC
421	prerank	Reactome_2022__RNA Polymerase III Abortive And Retractive Initiation R-HSA-749476	0.403059	1.37151	0.0847458	0.268042	1	18/39	0.2364	POLR3C;GTF3A;GTF3C4;POLR3B;CRCP;BDP1;POLR2E;GTF3C5;GTF3C6;TBP;POLR2L;POLR3G;POLR2K;POLR2F;SNAPC2;SNAPC3;POLR3GL;GTF3C1
422	prerank	Reactome_2022__PRC2 Methylates Histones And DNA R-HSA-212300	0.439294	1.36983	0.173077	0.267928	1	1938-04-01	0.0335	EED;SUZ12;EZH2;H3C7
423	prerank	Reactome_2022__SLC Transporter Disorders R-HSA-5619102	-0.33803	-1.36966	0	0.178588	1	38/99	0.239	SLC35A2;NDC1;NUP37;SLC6A14;NUP188;SLC24A5;POM121C;NUP153;NUP42;RNASE7;SEH1L;SLC35C1;SLC12A1;NUP85;NUP93;NUP160;SLC35A3;SLC5A2;SLC40A1;SLC36A2;TPR;SLC2A1;NUP210;AAAS;SLC29A3;BSG;SLC5A5;SLC35A1;MAP4K2;NUP58;RANBP2;SLC22A12;SLC24A4;NUP107;NUP62;SLC34A3;SLC2A2;SLC33A1
424	prerank	Reactome_2022__L1CAM Interactions R-HSA-373760	-0.339573	-1.36835	0.04	0.179266	1	19/99	0.1041	MAPK1;HSPA8;EGFR;MAP2K2;FGFR1;SRC;LAMC1;MAP2K1;SPTBN4;SCN3A;SCN3B;SCN9A;RPS6KA3;VAV2;ITGB3;RANBP9;RPS6KA6;SPTB;ANK1
425	prerank	Reactome_2022__Role Of GTSE1 In G2/M Progression After G2 Checkpoint R-HSA-8852276	0.377363	1.36687	0.0833333	0.270333	1	13/59	0.1318	TP53;CDKN1A;UBA52;PSMD3;SEM1;PSMC2;PSMA5;PSMB6;PLK1;PSME2;PSMC5;PSMB11;PSMC3
426	prerank	Reactome_2022__Transport Of SLBP Dependant Mature mRNA R-HSA-159230	-0.446736	-1.36482	0.145833	0.182813	1	19/36	0.2302	NDC1;NUP37;NUP188;POM121C;NUP153;NUP42;RNASE7;SEH1L;NUP85;NUP93;NUP160;TPR;NUP210;AAAS;NUP58;RANBP2;NUP107;NUP62;EIF4E
427	prerank	Reactome_2022__p75NTR Signals Via NF-kB R-HSA-193639	-0.504562	-1.36439	0.136364	0.182713	1	2024-06-16	0.1044	NFKB1;SQSTM1;RPS27A;PRKCI;RELA;NGFR
428	prerank	Reactome_2022__Nuclear Events (Kinase And Transcription Factor Activation) R-HSA-198725	-0.389898	-1.36406	0.102041	0.182487	1	16/61	0.1218	MAPK1;FOSL1;MAPK7;SRF;MAPK14;MAPK11;TPH1;RPS6KA3;FOS;VGF;CREB1;EGR2;MEF2C;PPP2R1B;REST;CDK5R2
429	prerank	Reactome_2022__Azathioprine ADME R-HSA-9748787	0.470945	1.3607	0.132075	0.278256	1	2024-07-21	0.1049	IMPDH2;GSTA1;GUK1;GMPS;HPRT1;SLC28A3;SLC29A1
430	prerank	Reactome_2022__Signaling By Cytosolic FGFR1 Fusion Mutants R-HSA-1839117	-0.489416	-1.35963	0.105263	0.185899	1	2024-04-17	0.0577	GRB2;FGFR1OP2;PIK3CA;GAB2
431	prerank	Reactome_2022__Listeria Monocytogenes Entry Into Host Cells R-HSA-8876384	-0.48155	-1.35707	0.113208	0.187703	1	2024-06-19	0.0472	CBLL1;GRB2;SRC;RPS27A;STAM2;STAM
432	prerank	Reactome_2022__Negative Epigenetic Regulation Of rRNA Expression R-HSA-5250941	0.362058	1.35567	0.0588235	0.284406	1	23/73	0.1832	ARID4B;H3C7;TAF1C;HDAC2;GTF2H3;CDK7;TAF1D;SUDS3;SUV39H1;SIN3B;POLR2E;GTF2H4;TBP;H2AC14;POLR2L;RRP8;H2AB1;MNAT1;POLR2K;POLR1F;POLR2F;H2BC15;DNMT1
433	prerank	Reactome_2022__Metabolism Of Cofactors R-HSA-8978934	0.47044	1.35496	0.181818	0.283875	1	2024-06-19	0.097	DHFR;COQ3;PTS;PDSS2;COQ5;PDSS1
434	prerank	Reactome_2022__FOXO-mediated Transcription Of Cell Cycle Genes R-HSA-9617828	-0.485984	-1.35496	0.191489	0.189742	1	2024-07-17	0.1258	SMAD4;PCBP4;MSTN;RBL2;FOXO4;CCNG2;GADD45A
435	prerank	Reactome_2022__DNA Double Strand Break Response R-HSA-5693606	0.393946	1.35409	0.0625	0.284365	1	1958-07-01	0.043	TP53;PPP5C;TP53BP1;UBA52;BRCC3;ABL1;BABAM1
436	prerank	Reactome_2022__Regulation Of HSF1-mediated Heat Shock Response R-HSA-3371453	-0.357343	-1.35345	0.0535714	0.191105	1	21/78	0.1574	MAPK1;HSPA8;HIKESHI;NDC1;NUP37;NUP188;POM121C;NUP153;NUP42;BAG3;RNASE7;SEH1L;BAG4;NUP85;NUP93;NUP160;HSPH1;HSPA9;TPR;TNFRSF21;DNAJC7
437	prerank	Reactome_2022__TICAM1, RIP1-mediated IKK Complex Recruitment R-HSA-168927	0.475353	1.35314	0.169811	0.283946	1	2024-08-19	0.1401	UBE2D3;TRAF6;UBA52;UBE2D2;BIRC2;UBE2N;TICAM1;UBE2V1
438	prerank	Reactome_2022__Translocation Of SLC2A4 (GLUT4) To Plasma Membrane R-HSA-1445148	0.397278	1.35283	0.0851064	0.282794	1	1951-10-01	0.092	YWHAZ;YWHAE;RALGAPB;YWHAB;YWHAH;MYH9;YWHAG;RALA;EXOC4;RHOQ
439	prerank	Reactome_2022__Diseases Of Mitotic Cell Cycle R-HSA-9675126	0.409542	1.35217	0.208333	0.282389	1	1938-06-01	0.0547	CDKN1A;CDC23;RB1;CCNE2;CDK2;TFDP1
440	prerank	Reactome_2022__Processing Of SMDT1 R-HSA-8949664	-0.520587	-1.35152	0.109091	0.192417	1	2024-04-15	0.1035	STOML2;YME1L1;AFG3L2;PARL
441	prerank	Reactome_2022__Nuclear Envelope Breakdown R-HSA-2980766	-0.411785	-1.34969	0.0652174	0.193925	1	23/53	0.2261	CNEP1R1;PRKCA;NDC1;NUP37;NUP188;LMNA;POM121C;NUP153;NUP42;RNASE7;SEH1L;NUP85;NUP93;NUP160;TMPO;LEMD3;TPR;NUP210;AAAS;NUP58;RANBP2;NUP107;NUP62
442	prerank	Reactome_2022__NR1H3 And NR1H2 Regulate Gene Expression Linked To Cholesterol Transport And Efflux R-HSA-9029569	-0.42993	-1.34967	0.0961538	0.193214	1	1936-12-01	0.1492	AGO2;KDM1A;CETP;TBL1X;MOV10;ARL4C;NCOR1;KDM1B;EEPD1;HDAC3;ABCG8;AGO3
443	prerank	Reactome_2022__Neddylation R-HSA-8951664	0.295359	1.34726	0.0192308	0.28783	1	51/236	0.1476	KEAP1;SENP8;RNF7;SOCS6;COPS7A;UBXN7;CUL5;CAND1;KLHL13;DCUN1D3;UBE2D3;UBE2F;ELOB;COPS4;BIRC5;FBXW11;UBA52;COPS3;SOCS5;NEDD8;PSMD3;SEM1;ELOC;FBXO32;CUL4B;BTBD1;COPS8;PSMC2;UBE2D2;UBA3;ASB16;COPS6;FBXO6;FBXO31;PSMA5;KLHL3;PSMB6;UBE2M;KCTD6;FBXL20;PSME2;PSMC5;LRR1;PSMB11;PSMC3;KBTBD7;FBXW4;WDTC1;DCUN1D4;KLHL42;ASB17
444	prerank	Reactome_2022__Negative Regulation Of FLT3 R-HSA-9706369	0.513225	1.34622	0.075	0.287609	1	2024-05-15	0.042	SOCS6;SEPSECS;CBL;UBA52;ABL2
445	prerank	Reactome_2022__Presynaptic Phase Of Homologous DNA Pairing And Strand Exchange R-HSA-5693616	0.431244	1.34538	0.1	0.287235	1	1939-09-01	0.0828	RPA3;RAD9A;RAD51D;RFC3;XRCC2;SEM1;RFC2;BRIP1;RAD17
446	prerank	Reactome_2022__Cytosolic Sulfonation Of Small Molecules R-HSA-156584	-0.505023	-1.34317	0.102041	0.199675	1	2024-03-21	0.0266	PAPSS1;SLC35B2;SULT2A1
447	prerank	Reactome_2022__Late Endosomal Microautophagy R-HSA-9615710	-0.437519	-1.34228	0.104167	0.200166	1	2024-05-31	0.0394	HSPA8;PLIN2;RPS27A;VPS37A;PCNT
448	prerank	Reactome_2022__SUMOylation Of RNA Binding Proteins R-HSA-4570464	-0.421399	-1.3413	0.102041	0.200735	1	21/47	0.2261	NDC1;NUP37;UBE2I;NUP188;COMMD3-BMI1;POM121C;NUP153;NUP42;RNASE7;SEH1L;NUP85;NUP93;NUP160;TPR;SUMO1;NUP210;AAAS;NUP58;RANBP2;NUP107;NUP62
449	prerank	Reactome_2022__Transcriptional Regulation By VENTX R-HSA-8853884	0.423934	1.33974	0.0909091	0.295835	1	1939-03-01	0.0064	TP53;CTNNB1;CDC23
450	prerank	Reactome_2022__Glyoxylate Metabolism And Glycine Degradation R-HSA-389661	-0.418499	-1.33952	0.0625	0.202467	1	2024-10-31	0.1242	PDHB;PDHA1;DLAT;PRODH2;GRHPR;ALDH4A1;AGXT2;NDUFAB1;PDHA2;AMT
451	prerank	Reactome_2022__Regulation Of Pyruvate Dehydrogenase (PDH) Complex R-HSA-204174	-0.504204	-1.33915	0.162791	0.202461	1	2024-03-16	0.0141	PDHB;PDHA1;DLAT
452	prerank	Reactome_2022__ATF4 Activates Genes In Response To Endoplasmic Reticulum Stress R-HSA-380994	0.435903	1.33868	0.0980392	0.296183	1	2024-11-27	0.1808	DIS3;NFYA;DDIT3;KHSRP;EXOSC5;EXOSC7;HERPUD1;DCP2;EXOSC3;EXOSC6;ATF4
453	prerank	Reactome_2022__Defective Pyroptosis R-HSA-9710421	0.418884	1.33802	0.166667	0.295615	1	1938-12-01	0.1966	EED;SUZ12;EZH2;H3C7;POLA2;POLA1;DNMT3A;H2AC14;H2AB1;H2BC15;DNMT1;H2BC11
454	prerank	Reactome_2022__Export Of Viral Ribonucleoproteins From Nucleus R-HSA-168274	-0.455972	-1.3362	0.0980392	0.204282	1	19/35	0.2261	NDC1;NUP37;NUP188;POM121C;NUP153;BLOC1S6;NUP42;RNASE7;SEH1L;NUP85;NUP93;NUP160;TPR;NUP210;AAAS;NUP58;RANBP2;NUP107;NUP62
455	prerank	Reactome_2022__NEP/NS2 Interacts With Cellular Export Machinery R-HSA-168333	-0.455972	-1.3362	0.0980392	0.204282	1	19/35	0.2261	NDC1;NUP37;NUP188;POM121C;NUP153;BLOC1S6;NUP42;RNASE7;SEH1L;NUP85;NUP93;NUP160;TPR;NUP210;AAAS;NUP58;RANBP2;NUP107;NUP62
456	prerank	Reactome_2022__Apoptotic Execution Phase R-HSA-75153	0.377051	1.3341	0.0566038	0.300444	1	13/52	0.1303	HMGB1;CTNNB1;BCAP31;STK24;SPTAN1;ROCK1;DSG2;DNM1L;BIRC2;FNTA;PRKCQ;HMGB2;CASP7
457	prerank	Reactome_2022__Formation Of RNA Pol II Elongation Complex R-HSA-112382	0.394389	1.33361	0.0588235	0.299508	1	23/57	0.2206	ELOB;POLR2I;GTF2H3;CDK7;SUPT16H;MLLT1;ELOC;TCEA1;POLR2D;SUPT6H;CCNT2;POLR2E;GTF2H4;GTF2F1;POLR2L;PAF1;MNAT1;POLR2K;POLR2F;CCNT1;SSRP1;NELFB;NCBP2
458	prerank	Reactome_2022__RAB GEFs Exchange GTP For GDP On RABs R-HSA-8876198	0.328386	1.33273	0.0888889	0.29918	1	14/89	0.0615	YWHAE;RAB35;RABGEF1;RAB18;GDI2;RIC1;TRAPPC12;DENND1B;TRAPPC5;DENND1A;TRAPPC6A;RAB7B;DENND2B;RAB5C
459	prerank	Reactome_2022__G-protein Beta:Gamma Signaling R-HSA-397795	-0.420171	-1.33269	0.0465116	0.207962	1	1932-07-01	0.0825	GNB1;GNB2;AKT2;AKT3;PIK3CG;GNG10;GNG5
460	prerank	Reactome_2022__Autodegradation Of E3 Ubiquitin Ligase COP1 R-HSA-349425	0.386197	1.33175	0.0869565	0.299202	1	1951-11-01	0.1318	TP53;UBA52;PSMD3;SEM1;PSMC2;PSMA5;PSMB6;PSME2;PSMC5;PSMB11;PSMC3
461	prerank	Reactome_2022__Synthesis Of Active Ubiquitin: Roles Of E1 And E2 Enzymes R-HSA-8866652	0.435281	1.33169	0.181818	0.297599	1	2024-09-30	0.0777	UBE2K;UBE2G2;UBE2R2;UBE2G1;UBA6;UBA52;UBE2L3;USP7;UBE2D2
462	prerank	Reactome_2022__Transcriptional Activation Of Mitochondrial Biogenesis R-HSA-2151201	0.39222	1.33065	0.0833333	0.297335	1	17/52	0.1463	CARM1;CYCS;SSBP1;TFAM;TFB1M;POLRMT;POLG2;CREBBP;ACSS2;TFB2M;NCOA6;PPARGC1A;NR1D1;TWNK;ESRRA;NCOA2;ALAS1
463	prerank	Reactome_2022__CaM Pathway R-HSA-111997	-0.404094	-1.32922	0.0816327	0.211616	1	14/33	0.2681	PRKCA;CAMK4;PRKACB;CREB1;PDE1A;ADCY8;CAMK2A;ADCY1;KPNA2;PDE1C;CAMK2B;CAMKK2;CAMK2G;PDE1B
464	prerank	Reactome_2022__Defects In Vitamin And Cofactor Metabolism R-HSA-3296482	-0.459512	-1.32822	0.106383	0.211696	1	2024-06-21	0.1466	HLCS;ACACA;MMACHC;MCCC1;ABCD4;MCCC2
465	prerank	Reactome_2022__HIV Infection R-HSA-162906	0.304379	1.32727	0.0227273	0.301315	1	55/228	0.1358	TAF11;TAF4;CUL5;TAF13;GTF2A1;PDCD6IP;ELOB;AP2B1;UBA52;TAF7;NUP214;TAF12;POLR2I;GTF2H3;PSMD3;SEM1;AP2A1;RNMT;NUP88;CDK7;SUPT16H;GTF2E1;XRCC6;TAF3;NUP43;TAF6;ELOC;APOBEC3G;TCEA1;GTF2B;NUP54;PSMC2;POLR2D;TAF10;AP1S3;NMT1;CCNT2;PSMA5;POLR2E;BANF1;PSMB6;AP2M1;PSME2;PSMC5;PSMB11;TAF15;CHMP4B;CHMP5;GTF2H4;TBP;GTF2F1;PSMC3;NMT2;NUP205;POLR2L
466	prerank	Reactome_2022__ADP Signaling Thru P2Y Purinoceptor 12 R-HSA-392170	-0.45885	-1.32463	0.0714286	0.215861	1	2024-04-22	0.0825	GNB1;GNB2;GNG10;GNG5
467	prerank	Reactome_2022__Cellular Response To Heat Stress R-HSA-3371556	-0.340355	-1.32426	0.0377358	0.215495	1	24/96	0.1574	MAPK1;HSPA8;HIKESHI;HSP90AB1;MLST8;NDC1;NUP37;NUP188;POM121C;NUP153;NUP42;BAG3;RNASE7;SEH1L;BAG4;NUP85;NUP93;NUP160;HSPH1;CAMK2A;HSPA9;TPR;TNFRSF21;DNAJC7
468	prerank	Reactome_2022__RHOF GTPase Cycle R-HSA-9035034	0.404865	1.32405	0.111111	0.304912	1	1942-11-01	0.1122	ARHGAP21;SRGAP2;SLC4A7;ARHGAP5;MYO9B;PIK3R1;PIK3R2;VAMP3;CAPZB;SENP1;VANGL1
469	prerank	Reactome_2022__RHO GTPase Effectors R-HSA-195258	-0.301612	-1.3236	0.0208333	0.215678	1	66/263	0.1402	MAPK1;GRB2;SRF;MEN1;PPP1R12A;MAPK14;KIF2C;PFN1;PRKCA;BRK1;CYFIP1;ACTR2;NCKAP1;KDM1A;SKA2;RHOG;NUP37;SRC;KIF18A;FMNL3;SKA1;RTKN;LIN7B;CENPU;MAPK11;CENPQ;SGO2;ARHGEF7;CENPP;WIPF3;CENPO;PKN2;LIMK2;DYNLL1;KIF5B;NDC80;H2AJ;CENPF;DIAPH3;ACTG1;CENPT;PTK2;ABI1;CENPE;NCF2;EVL;SEH1L;ABI2;H2AZ2;MAPRE1;PPP1CC;PPP2R1B;NUP85;MYLK;NUP160;RHOA;NUF2;CFTR;H2BC5;ARPC5;AURKB;WASF3;PPP2R5E;NCK1;WASF2;H2AZ1
470	prerank	Reactome_2022__Signaling By NOTCH4 R-HSA-9013694	0.33811	1.32261	0.0588235	0.305529	1	19/80	0.1318	YWHAZ;PSENEN;NCSTN;NOTCH2;UBA52;CREBBP;KAT2A;PSMD3;SEM1;PSMC2;MAML3;PSEN2;PSMA5;HEY1;PSMB6;PSME2;PSMC5;APH1A;PSMC3
471	prerank	Reactome_2022__Regulation Of Lipid Metabolism By PPARalpha R-HSA-400206	0.333148	1.32212	0.0392157	0.304798	1	33/117	0.1516	CARM1;THRAP3;ACOX1;AHR;NR1H2;MED29;CREBBP;NCOR2;NFYA;MED20;NCOA6;ABCA1;RXRB;MED24;SIN3B;CYP4A11;PPARGC1A;MED4;NR1D1;SREBF1;TXNRD1;MIA3;MED19;ACSL1;PKMYT1;DAND5;ESRRA;NCOA2;MED17;MED31;ALAS1;TRIB3;MED22
472	prerank	Reactome_2022__DNA Damage/Telomere Stress Induced Senescence R-HSA-2559586	0.383599	1.32165	0.1	0.30374	1	1957-07-01	0.0684	TP53;CDKN1A;RB1;CCNE2;CDK2;CCNA2;POT1
473	prerank	Reactome_2022__Post-translational Protein Phosphorylation R-HSA-8957275	-0.31934	-1.32117	0.0222222	0.21823	1	26/106	0.1611	MEN1;PNPLA2;LAMC1;PRKCSH;APOB;HSP90B1;FGF23;TRIM26;DNAJC3;GAS6;SCG3;SDC2;IL6;FAM20A;VCAN;VGF;ANO8;DMTF1;STC2;APP;C4A;VWA1;F5;CKAP4;SGPP2;TMEM132A
474	prerank	Reactome_2022__Phospholipid Metabolism R-HSA-1483257	0.30325	1.3206	0.0588235	0.303927	1	32/206	0.1092	PTEN;SELENOI;ETNK1;PCYT2;GNPAT;PLD2;CDS2;INPP4B;AGPAT2;GPCPD1;PLEKHA1;PLEKHA3;PI4K2A;PIK3R5;PLA1A;PCYT1B;GPAM;PLA2G2E;LCLAT1;TPTE;PIK3R1;MGLL;PLA2R1;DDHD1;PI4K2B;PIK3R2;PITPNM2;CPNE7;CEPT1;VAC14;HADHB;PITPNB
475	prerank	Reactome_2022__IKK Complex Recruitment Mediated By RIP1 R-HSA-937041	0.4449	1.31981	0.0714286	0.303451	1	2024-09-23	0.1401	UBE2D3;TRAF6;UBA52;UBE2D2;BIRC2;UBE2N;TLR4;TICAM1;UBE2V1
476	prerank	Reactome_2022__Polymerase Switching On C-strand Of Telomere R-HSA-174411	0.451833	1.31971	0.12963	0.301995	1	2024-12-25	0.2008	STN1;RFC3;RFC2;POLA2;POT1;POLA1;ACD;POLD1;TINF2;SLC19A1;CHTF8;DSCC1
477	prerank	Reactome_2022__G Beta:Gamma Signaling Thru PLC Beta R-HSA-418217	-0.462596	-1.31946	0.0909091	0.219061	1	2024-04-20	0.0825	GNB1;GNB2;GNG10;GNG5
478	prerank	Reactome_2022__RNA Polymerase III Chain Elongation R-HSA-73780	0.466553	1.3157	0.12963	0.306811	1	2024-08-17	0.1799	POLR3C;POLR3B;CRCP;POLR2E;POLR2L;POLR3G;POLR2K;POLR2F
479	prerank	Reactome_2022__MyD88-independent TLR4 Cascade R-HSA-166166	-0.317656	-1.31469	0.0816327	0.22448	1	25/107	0.1179	MAPK1;PTPN11;JUN;MAPK7;MAPK14;CHUK;NFKB1;MAP2K7;MAP2K6;MAP2K1;MAPK11;RPS27A;RPS6KA3;RELA;FOS;MAP2K3;NFKB2;TAB1;CREB1;MEF2C;IRF7;PPP2R1B;RIPK1;APP;S100B
480	prerank	Reactome_2022__Interleukin-7 Signaling R-HSA-1266695	0.445373	1.31336	0.185185	0.309022	1	2024-05-25	0.0857	SMARCA4;H3C7;STAT3;PIK3R1;PIK3R2
481	prerank	Reactome_2022__RAC2 GTPase Cycle R-HSA-9013404	-0.337975	-1.31307	0.0227273	0.225783	1	29/87	0.1599	LAMTOR1;TRIO;BRK1;CYFIP1;NCKAP1;DOCK1;PIK3CA;ARHGAP1;TIAM1;PKN2;RAB7A;DIAPH3;ANKLE2;ABI1;GARRE1;VAV2;BAIAP2L1;LBR;NCF2;ABI2;DOCK4;TMPO;ARHGAP39;ARHGAP32;GIT2;WASF2;LEMD3;DEPDC1B;VAPB
482	prerank	Reactome_2022__Caspase Activation Via Extrinsic Apoptotic Signaling Pathway R-HSA-5357769	-0.421993	-1.3126	0.113636	0.225697	1	2024-07-26	0.1493	FASN;FASLG;APPL1;TRADD;RIPK1;TNFRSF10B;NDUFA2
483	prerank	Reactome_2022__SCF(Skp2)-mediated Degradation Of P27/P21 R-HSA-187577	0.364834	1.31083	0.06	0.31144	1	14/59	0.1318	CDKN1A;CCNE2;CDK2;UBA52;CKS1B;PSMD3;SEM1;CCNA2;PSMC2;PSMA5;PSMB6;PSME2;PSMC5;PSMC3
484	prerank	Reactome_2022__Cytosolic tRNA Aminoacylation R-HSA-379716	-0.456177	-1.31075	0.16	0.227331	1	2024-05-24	0.0695	EEF1E1;VARS1;AIMP1;NARS1;KARS1
485	prerank	Reactome_2022__Mitotic Prophase R-HSA-68875	-0.33329	-1.30919	0.155556	0.228802	1	27/108	0.1569	MAPK1;CNEP1R1;PHF8;PRKCA;NDC1;NUP37;RAB2A;NUP188;LMNA;H2AJ;POM121C;NUP153;NUP42;RNASE7;SEH1L;H2AZ2;PPP2R1B;NUP85;NUP93;NUP160;TMPO;H2BC5;H2AZ1;H2AC6;LEMD3;TPR;ARPP19
486	prerank	Reactome_2022__Formation Of Fibrin Clot (Clotting Cascade) R-HSA-140877	-0.37935	-1.30839	0.113208	0.229086	1	1937-09-01	0.1842	F2R;CD177;F13A1;GP5;PRTN3;THBD;F5;F8;FGB
487	prerank	Reactome_2022__Potential Therapeutics For SARS R-HSA-9679191	0.351664	1.30825	0.02	0.313099	1	25/97	0.1293	KEAP1;ARID4B;IMPDH2;ATP1B2;MTA2;ATP1B3;AP2B1;BRD4;HDAC2;ROCK1;ITGB1;FKBP4;AP2A1;CHD4;IFNAR2;CYSLTR1;SUDS3;ARID4A;FNTA;IL1R1;COMT;CD79A;AP2M1;MTA3;ATP1B1
488	prerank	Reactome_2022__PPARA Activates Gene Expression R-HSA-1989781	0.328498	1.30712	0.04	0.313368	1	32/115	0.1516	CARM1;THRAP3;ACOX1;AHR;NR1H2;MED29;CREBBP;NCOR2;NFYA;MED20;NCOA6;ABCA1;RXRB;MED24;CYP4A11;PPARGC1A;MED4;NR1D1;SREBF1;TXNRD1;MIA3;MED19;ACSL1;PKMYT1;DAND5;ESRRA;NCOA2;MED17;MED31;ALAS1;TRIB3;MED22
489	prerank	Reactome_2022__Regulation Of TP53 Activity Thru Acetylation R-HSA-6804758	0.429319	1.30514	0.117647	0.314773	1	2024-05-29	0.067	TP53;MTA2;KAT6A;HDAC2;CHD4
490	prerank	Reactome_2022__Synthesis Of PIPs At Plasma Membrane R-HSA-1660499	0.371684	1.30471	0.150943	0.313673	1	1951-09-01	0.0857	PTEN;INPP4B;PLEKHA1;PLEKHA3;PI4K2A;PIK3R5;PIK3R1;PI4K2B;PIK3R2
491	prerank	Reactome_2022__Chaperonin-mediated Protein Folding R-HSA-390466	-0.328309	-1.30295	0.0697674	0.235268	1	1989-11-01	0.0529	FBXW7;PDCL;PFDN4;GNB1;GNB2;DCAF7;PFDN1;WRAP53;FBXW5;GNG10;TUBA3C
492	prerank	Reactome_2022__Triglyceride Catabolism R-HSA-163560	-0.445409	-1.29977	0.196721	0.23828	1	2024-05-23	0.1063	PRKCA;LIPE;PRKACB;ABHD5;PPP1CC
493	prerank	Reactome_2022__Activation Of G Protein Gated Potassium Channels R-HSA-1296041	-0.439886	-1.2989	0.130435	0.23883	1	2024-06-29	0.0825	GNB1;GNB2;GNG10;KCNJ16;KCNJ2;GNG5
494	prerank	Reactome_2022__Trafficking Of GluR2-containing AMPA Receptors R-HSA-416993	0.465032	1.29871	0.137255	0.321727	1	2024-07-17	0.1233	AP2B1;AP2A1;PICK1;AP2M1;GRIA2;LGALS12;NSF
495	prerank	Reactome_2022__Regulation Of PTEN Stability And Activity R-HSA-8948751	0.355158	1.29855	0.08	0.320514	1	14/67	0.1318	PTEN;RNF146;UBA52;PSMD3;SEM1;WWP2;USP13;PSMC2;PSMA5;PSMB6;PSME2;PSMC5;PSMB11;PSMC3
496	prerank	Reactome_2022__Detoxification Of Reactive Oxygen Species R-HSA-3299685	0.424483	1.29734	0.0652174	0.320561	1	1934-11-01	0.1824	CYCS;P4HB;CCS;SOD1;GSR;SOD3;TXNRD1;AQP8;TXNRD2;NCF4;GPX6
497	prerank	Reactome_2022__Nucleotide Catabolism R-HSA-8956319	-0.386315	-1.29676	0.0925926	0.240836	1	1935-12-01	0.1958	NT5C3A;PPY;DPYS;ITPA;AGXT2;UPP1;DPYD;NUDT5;NUDT18;NUDT15;SAMHD1;NT5C1B-RDH14
498	prerank	Reactome_2022__NoRC Negatively Regulates rRNA Expression R-HSA-427413	0.346612	1.29648	0.0980392	0.320297	1	21/70	0.1832	ARID4B;H3C7;TAF1C;HDAC2;GTF2H3;CDK7;TAF1D;SUDS3;SIN3B;POLR2E;GTF2H4;TBP;H2AC14;POLR2L;H2AB1;MNAT1;POLR2K;POLR1F;POLR2F;H2BC15;DNMT1
499	prerank	Reactome_2022__Hyaluronan Metabolism R-HSA-2142845	-0.498157	-1.29622	0.191489	0.241076	1	2024-08-16	0.2605	HYAL2;HEXB;CEMIP;STAB2;HYAL3;SPAM1;GUSB;HEXA
500	prerank	Reactome_2022__Antigen Activates B Cell Receptor Leading To Second Messenger Generation R-HSA-983695	-0.399448	-1.29437	0.166667	0.242987	1	1931-09-01	0.1886	GRB2;SOS1;BLNK;SYK;ITPR2;NCK1;STIM1;ORAI2;TRPC1
501	prerank	Reactome_2022__NOTCH2 Activation And Transmission Of Signal To Nucleus R-HSA-2979096	0.453647	1.29307	0.24	0.325113	1	2024-07-21	0.1271	PSENEN;NCSTN;NOTCH2;UBA52;CNTN1;PSEN2;APH1A
502	prerank	Reactome_2022__Amyloid Fiber Formation R-HSA-977225	0.350916	1.29284	0.107143	0.324171	1	1975-07-01	0.0505	SIAH1;PSENEN;NCSTN;H3C7;UBA52;LTF;INS
503	prerank	Reactome_2022__SUMOylation Of DNA Replication Proteins R-HSA-4615885	-0.400122	-1.29206	0.134615	0.24533	1	22/45	0.2261	NDC1;NUP37;UBE2I;NUP188;POM121C;NUP153;TOP2B;NUP42;RNASE7;SEH1L;NUP85;NUP93;NUP160;AURKB;TPR;SUMO1;NUP210;AAAS;NUP58;RANBP2;NUP107;NUP62
504	prerank	Reactome_2022__Metabolism Of Folate And Pterines R-HSA-196757	0.471276	1.28866	0.166667	0.329839	1	2024-03-17	0.0202	MTHFD1;DHFR;FPGS
505	prerank	Reactome_2022__Citric Acid (TCA) Cycle And Respiratory Electron Transport R-HSA-1428517	0.310273	1.285	0.037037	0.335016	1	29/163	0.0588	CYCS;SCO1;COX6C;UQCRC2;UQCR10;COX16;UQCRFS1;COX7B;COX6B1;UQCRC1;UQCRQ;COX7C;COX19;COX4I1;COX20;SDHD;PDK2;SDHA;UQCRB;PLPP6;COX5B;COX8A;DLST;COX5A;SCO2;NDUFA10;NDUFS1;LRPPRC;OGDH
506	prerank	Reactome_2022__Defective Homologous Recombination Repair (HRR) Due To BRCA2 Loss Of Function R-HSA-9701190	0.416157	1.28316	0.142857	0.336334	1	1940-10-01	0.117	RPA3;RAD9A;RAD51D;RFC3;XRCC2;SEM1;RFC2;BRIP1;RAD17;PALB2
507	prerank	Reactome_2022__RNA Polymerase I Transcription R-HSA-73864	0.336866	1.28291	0.0961538	0.334967	1	24/75	0.1999	MTA2;H3C7;TAF1C;HDAC2;GTF2H3;KAT2A;CDK7;CHD4;TAF1D;POLR2E;CAVIN1;MTA3;GTF2H4;TBP;H2AC14;POLR2L;H2AB1;MNAT1;POLR2K;POLR1F;POLR2F;H2BC15;H2BC11;DPEP3
508	prerank	Reactome_2022__Homologous DNA Pairing And Strand Exchange R-HSA-5693579	0.401941	1.2815	0.147541	0.336358	1	1942-09-01	0.0828	RPA3;RAD9A;RAD51D;RFC3;XRCC2;SEM1;RFC2;BRIP1;RAD17
509	prerank	Reactome_2022__Deposition Of New CENPA-containing Nucleosomes At Centromere R-HSA-606279	-0.368179	-1.28133	0.12766	0.259221	1	13/48	0.1445	RBBP7;CENPU;CENPQ;CENPP;CENPO;SMARCA5;HJURP;H2AJ;CENPT;H2AZ2;H2BC5;H2AZ1;H2AC6
510	prerank	Reactome_2022__Butyrate Response Factor 1 Binds And Destabilizes mRNA R-HSA-450385	0.471569	1.28119	0.142857	0.335304	1	2024-08-17	0.203	YWHAB;DIS3;EXOSC5;EXOSC7;DCP2;EXOSC3;EXOSC6;MAPKAPK2
511	prerank	Reactome_2022__Death Receptor Signaling R-HSA-73887	-0.299116	-1.27703	0.0731707	0.264624	1	36/139	0.1853	FASN;TRIO;FGD1;ARHGEF12;SOS1;CHUK;NFKB1;FASLG;SQSTM1;RPS27A;ARHGEF7;TIAM1;SOS2;OTULIN;PRKCI;TRADD;ARHGEF2;RELA;VAV2;TAB1;BAG4;NGFR;RIPK1;RHOA;TNFRSF10B;HDAC3;ARHGEF18;USP4;ARHGEF1;AKAP13;ARHGEF9;ARHGEF11;LINGO1;ITSN1;USP25;RNASE1
512	prerank	Reactome_2022__UCH Proteinases R-HSA-5689603	0.315631	1.27678	0.0943396	0.341266	1	23/93	0.1349	SENP8;INO80E;TFPT;TGFB1;UBA52;MBD5;NEDD8;H2AC21;PSMD3;SEM1;OGT;PSMC2;UCHL5;ACTR8;PSMA5;PSMB6;ACTL6A;NFRKB;PSME2;PSMC5;PSMB11;PSMC3;H2AC14
513	prerank	Reactome_2022__Binding And Uptake Of Ligands By Scavenger Receptors R-HSA-2173782	-0.385497	-1.27546	0.148936	0.266726	1	21/39	0.2883	COL1A1;APOB;HSP90B1;CD36;COL1A2;COLEC12;HSPH1;SPARC;CD163;COLEC11;CALR;FTL;SCARF1;STAB2;COL4A1;FTH1;HPX;MSR1;COL4A2;IGLL5;JCHAIN
514	prerank	Reactome_2022__Activation Of IRF3/IRF7 Mediated By TBK1/IKK Epsilon R-HSA-936964	-0.450034	-1.27459	0.177778	0.267059	1	2024-02-17	0.0321	PTPN11;RPS27A
515	prerank	Reactome_2022__Negative Regulation Of MET Activity R-HSA-6807004	-0.446968	-1.27289	0.185185	0.268884	1	2024-06-21	0.0585	GRB2;SOS1;RPS27A;STAM2;STAM;PTPN1
516	prerank	Reactome_2022__Constitutive Signaling By NOTCH1 HD+PEST Domain Mutants R-HSA-2894862	-0.334611	-1.27267	0.12963	0.26859	1	14/57	0.1121	FBXW7;CCNC;MIB1;HDAC9;RPS27A;MAML1;TBL1X;JAG1;RBPJ;NCOR1;HDAC11;NEURL1B;CDK8;KAT2B
517	prerank	Reactome_2022__Branched-chain Amino Acid Catabolism R-HSA-70895	-0.415194	-1.2722	0.174603	0.268225	1	2024-05-21	0.1466	SOAT1;HIBADH;ECHS1;MCCC1;MCCC2
518	prerank	Reactome_2022__Regulated Necrosis R-HSA-5218859	0.35153	1.27181	0.108696	0.347764	1	1957-08-01	0.0751	TP53;HMGB1;CYCS;PDCD6IP;UBA52;CFLAR;FLOT2;OGT
519	prerank	Reactome_2022__NOTCH3 Activation And Transmission Of Signal To Nucleus R-HSA-9013507	-0.409283	-1.27104	0.183673	0.269198	1	2024-07-25	0.0888	EGFR;MIB1;YBX1;RPS27A;JAG1;TACC3;NEURL1B
520	prerank	Reactome_2022__Inwardly Rectifying K+ Channels R-HSA-1296065	-0.401267	-1.27062	0.152174	0.268978	1	1935-06-01	0.0825	GNB1;GNB2;GNG10;KCNJ16;KCNJ2;GNG5
521	prerank	Reactome_2022__PIWI-interacting RNA (piRNA) Biogenesis R-HSA-5601884	0.415521	1.26852	0.148148	0.352139	1	2024-08-29	0.1799	MYBL1;POLR2I;POLR2D;POLR2E;POLR2L;DDX4;POLR2K;POLR2F
522	prerank	Reactome_2022__HATs Acetylate Histones R-HSA-3214847	0.340853	1.2679	0.0588235	0.351365	1	24/102	0.1142	SUPT20H;TADA2B;SGF29;TAF6L;ENY2;KAT6A;H3C7;TADA1;TAF12;CREBBP;KAT2A;H2AC21;DR1;JADE3;TAF5L;KANSL2;OGT;YEATS2;TAF10;ELP3;H2BC18;SUPT7L;ATXN7L3;ACTL6A
523	prerank	Reactome_2022__Regulation Of Necroptotic Cell Death R-HSA-5675482	-0.390307	-1.26768	0.195652	0.272991	1	2024-05-29	0.0562	FASN;STUB1;FASLG;RPS27A;TRADD
524	prerank	Reactome_2022__CTNNB1 S33 Mutants Not Phosphorylated R-HSA-5358747	0.520381	1.26748	0.18	0.350723	1	2024-03-15	0.0361	CTNNB1;PPP2CA;PPP2R1A
525	prerank	Reactome_2022__Stabilization Of P53 R-HSA-69541	0.35939	1.26329	0.170213	0.356434	1	1956-11-01	0.1318	TP53;UBA52;PSMD3;SEM1;PSMC2;PSMA5;PSMB6;PSME2;PSMC5;PSMB11;PSMC3
526	prerank	Reactome_2022__GPER1 Signaling R-HSA-9634597	-0.35895	-1.26249	0.0714286	0.279197	1	1943-07-01	0.0512	GNB1;SHC1;GNB2;PRKCA;SRC;PRKACB;GNG10
527	prerank	Reactome_2022__VEGFR2 Mediated Vascular Permeability R-HSA-5218920	-0.425717	-1.26106	0.113636	0.280764	1	2024-08-27	0.0761	RICTOR;AKT2;MLST8;MAPKAP1;ARHGEF7;PKN2;AKT3;VAV2
528	prerank	Reactome_2022__Telomere C-strand (Lagging Strand) Synthesis R-HSA-174417	0.422652	1.26073	0.0909091	0.359862	1	15/33	0.2368	STN1;RPA3;RFC3;RFC2;POLA2;POT1;POLA1;ACD;POLD1;TINF2;SLC19A1;CHTF8;DSCC1;LRIG1;FEN1
529	prerank	Reactome_2022__Pyruvate Metabolism R-HSA-70268	-0.393378	-1.26044	0.12766	0.280651	1	2024-05-31	0.045	PDHB;PDHA1;DLAT;MPC1;MPC2
530	prerank	Reactome_2022__HDR Thru Homologous Recombination (HRR) Or Single Strand Annealing (SSA) R-HSA-5693567	0.324017	1.25952	0.114754	0.360916	1	23/109	0.1299	TP53BP1;CDK2;RPA3;RAD9A;UBA52;BRCC3;ABL1;BABAM1;RAD51D;RFC3;XRCC2;SEM1;RFC2;SLX4;CCNA2;BRIP1;RAD17;RNF8;UBE2N;PALB2;POLD1;BABAM2;ERCC1
531	prerank	Reactome_2022__FCERI Mediated Ca+2 Mobilization R-HSA-2871809	-0.408823	-1.25867	0.173077	0.282594	1	2024-08-29	0.1005	GRB2;SHC1;SOS1;SYK;VAV2;ITPR2;NFATC2;TEC
532	prerank	Reactome_2022__Defective C1GALT1C1 Causes TNPS R-HSA-5083632	-0.46653	-1.25844	0.25	0.281947	1	2024-04-17	0.0978	MUC7;MUC17;MUC15;MUC1
533	prerank	Reactome_2022__RHOG GTPase Cycle R-HSA-9013408	-0.325037	-1.25804	0.0980392	0.28162	1	26/74	0.1679	LAMTOR1;TRIO;CYFIP1;DOCK1;RHOG;PRKCSH;ARHGAP1;PKN2;RAB7A;DIAPH3;ANKLE2;ELMO2;GARRE1;VAV2;LBR;DOCK5;DOCK4;ARFGAP3;TMPO;ARHGAP39;ARHGAP32;LEMD3;DEPDC1B;VAPB;MAP3K11;YKT6
534	prerank	Reactome_2022__Fatty Acid Metabolism R-HSA-8978868	-0.284236	-1.25771	0.0909091	0.281191	1	41/173	0.1583	FASN;TECR;ELOVL1;HACD2;DBI;HSD17B12;ELOVL7;ELOVL6;ACACA;ACLY;AMACR;DPEP1;SLC25A1;CPT1A;MORC2;HTD2;GPX1;ECHS1;ACSF3;DECR2;LTA4H;ALOX15B;CYP2C9;SLC25A20;ALOX5;NDUFAB1;CYP2J2;CYP4F2;ACOT4;GPX4;ACOT9;PTGR2;MUSK;KRTAP11-1;CYP4F8;FAAH2;HPGDS;ACOXL;ACSF2;ACOT13;PHYH
535	prerank	Reactome_2022__FCGR3A-mediated IL10 Synthesis R-HSA-9664323	-0.376129	-1.25675	0.128205	0.281429	1	1937-10-01	0.1142	PRKCA;SRC;HCK;YES1;PRKACB;IL10;SYK;ITPR2;CREB1;ADCY8
536	prerank	Reactome_2022__Biosynthesis Of DHA-derived SPMs R-HSA-9018677	-0.459703	-1.25567	0.191489	0.281944	1	2024-08-16	0.263	CYP3A4;LTA4H;CYP2C9;ALOX5;GPX4;ALOX12;CYP1A1;CYP1A2
537	prerank	Reactome_2022__Neuronal System R-HSA-112316	-0.262878	-1.25527	0.0263158	0.281691	1	49/385	0.1142	MAPK1;NRAS;HRAS;HSPA8;GNB1;GNB2;PRKCA;CHRNA2;GAD2;SRC;LIN7B;NRXN3;NLGN1;ARHGEF7;CAMK4;SLC38A1;PRKACB;GABRR1;GNG10;KCNJ16;SLC22A1;RPS6KA3;CHRNA9;LRFN2;PRKAG3;KCNA1;KCNJ2;NRXN2;STXBP1;PPFIA2;GRIA4;KCNQ1;ALDH2;GNG5;LRRTM3;DNAJC5;SYT7;ERBB4;LRFN3;CREB1;SYT12;SLITRK4;RPS6KA6;CACNB1;LRRTM4;SLC17A7;PRKAA1;ARL6IP5;ADCY8
538	prerank	Reactome_2022__Presynaptic Function Of Kainate Receptors R-HSA-500657	-0.440565	-1.25444	0.111111	0.28241	1	2024-04-21	0.0825	GNB1;GNB2;GNG10;GNG5
539	prerank	Reactome_2022__Apoptotic Cleavage Of Cellular Proteins R-HSA-111465	0.378694	1.25334	0.127273	0.369692	1	1938-10-01	0.1303	CTNNB1;BCAP31;STK24;SPTAN1;ROCK1;DSG2;BIRC2;FNTA;PRKCQ;CASP7
540	prerank	Reactome_2022__Disassembly Of Destruction Complex And Recruitment Of AXIN To Membrane R-HSA-4641262	0.378355	1.25257	0.140351	0.369389	1	2024-05-29	0.1093	CTNNB1;PPP2CA;PPP2R1A;DVL3;FRAT1
541	prerank	Reactome_2022__Translesion Synthesis By POLH R-HSA-110320	0.454232	1.25228	0.155172	0.368318	1	2024-05-19	0.059	RPA3;UBA52;RFC3;SPRTN;RFC2
542	prerank	Reactome_2022__ER Quality Control Compartment (ERQC) R-HSA-901032	0.424252	1.25158	0.183673	0.368063	1	2024-06-21	0.0774	SEL1L;DERL2;UBA52;SYVN1;EDEM2;AMFR
543	prerank	Reactome_2022__Glycerophospholipid Biosynthesis R-HSA-1483206	0.319686	1.25129	0.12	0.367249	1	21/125	0.1092	SELENOI;ETNK1;PCYT2;GNPAT;PLD2;CDS2;AGPAT2;GPCPD1;PLA1A;PCYT1B;GPAM;PLA2G2E;LCLAT1;MGLL;PLA2R1;DDHD1;PITPNM2;CPNE7;CEPT1;HADHB;PITPNB
544	prerank	Reactome_2022__FOXO-mediated Transcription R-HSA-9614085	0.350538	1.2506	0.18	0.367042	1	16/64	0.0983	YWHAZ;CDKN1A;HDAC2;YWHAB;CREBBP;INS;BTG1;YWHAG;BBC3;NFYA;ATXN3;FBXO32;ABCA6;PPARGC1A;DDIT3;SREBF1
545	prerank	Reactome_2022__Unfolded Protein Response (UPR) R-HSA-381119	-0.323045	-1.25019	0.097561	0.287822	1	18/89	0.1323	SSR1;EXTL3;SHC1;FKBP14;HSP90B1;KLHDC3;NFYB;DNAJC3;EIF2S2;LMNA;YIF1A;TLN1;EIF2S3;EXOSC2;CTDSP2;EXOSC1;ASNS;HDGF
546	prerank	Reactome_2022__G-protein Activation R-HSA-202040	-0.422606	-1.24841	0.217391	0.290205	1	2024-06-24	0.167	GNB1;GNB2;GNG10;GNG5;GNA11;GNA14
547	prerank	Reactome_2022__Regulation Of Cholesterol Biosynthesis By SREBP (SREBF) R-HSA-1655829	-0.338139	-1.24812	0.0877193	0.289724	1	1955-07-01	0.0429	INSIG1;FASN;ELOVL6;ACACA;NFYB;TM7SF2;TBL1X
548	prerank	Reactome_2022__Negative Regulation Of NMDA Receptor-Mediated Neuronal Transmission R-HSA-9617324	0.427041	1.24566	0.183333	0.37452	1	2024-08-21	0.1832	PPM1F;ACTN2;DLG1;CAMK2D;MPP3;MPP2;LLGL1;CAMK1
549	prerank	Reactome_2022__RNA Polymerase I Promoter Clearance R-HSA-73854	0.327399	1.24511	0.117647	0.373728	1	23/74	0.1999	MTA2;H3C7;TAF1C;HDAC2;GTF2H3;KAT2A;CDK7;CHD4;TAF1D;POLR2E;MTA3;GTF2H4;TBP;H2AC14;POLR2L;H2AB1;MNAT1;POLR2K;POLR1F;POLR2F;H2BC15;H2BC11;DPEP3
550	prerank	Reactome_2022__Integrin Cell Surface Interactions R-HSA-216083	-0.344731	-1.2447	0.12766	0.29431	1	1966-09-01	0.0936	ITGB5;JAM2;ITGA4;ITGB8;VTN;ITGAE;COL9A1;ICAM4;ITGB3
551	prerank	Reactome_2022__Recycling Pathway Of L1 R-HSA-437239	-0.418969	-1.24426	0.163636	0.29399	1	2024-08-28	0.1703	MAPK1;SRC;RPS6KA3;RPS6KA6;EZR;RPS6KA5;RDX;RPS6KA2
552	prerank	Reactome_2022__G1/S Transition R-HSA-69206	0.307563	1.2438	0.104167	0.374718	1	29/129	0.1319	CDKN1A;RB1;DHFR;CCNE2;CDK2;PPP2CA;RPA3;UBA52;PPP2R1A;CKS1B;PSMD3;SEM1;TFDP1;CDK7;POLA2;MCM10;CCNA2;FBXO5;PSMC2;SLC25A15;RPA4;POLA1;PSMA5;PSMB6;PSME2;CDC6;PSMC5;PSMC3;CABLES1
553	prerank	Reactome_2022__Oncogene Induced Senescence R-HSA-2559585	0.383395	1.24256	0.113208	0.375385	1	1933-05-01	0.0547	TP53;ETS1;RB1;UBA52;TFDP1
554	prerank	Reactome_2022__HDACs Deacetylate Histones R-HSA-3214815	0.364178	1.24238	0.145455	0.374013	1	14/56	0.1349	ARID4B;HDAC8;MTA2;H3C7;HDAC2;H2AC21;NCOR2;CHD4;SUDS3;ARID4A;H2BC18;MTA3;HDAC10;H2AC14
555	prerank	Reactome_2022__FGFR2 Mutant Receptor Activation R-HSA-1839126	0.384525	1.24165	0.0740741	0.374093	1	17/33	0.2905	POLR2I;POLR2D;FGF4;FGF10;FGF18;POLR2E;GTF2F1;POLR2L;POLR2K;POLR2F;FGF16;NCBP2;POLR2A;POLR2J;FGF7;FGF8;FGF5
556	prerank	Reactome_2022__SARS-CoV Infections R-HSA-9679506	0.267171	1.24154	0.037037	0.372583	1	76/366	0.1347	KEAP1;YWHAZ;ARID4B;YWHAE;GOLGA7;IMPDH2;RB1;ATP1B2;MTA2;G3BP1;TRAF3;ATP1B3;ZDHHC5;TRAF6;AP2B1;BRD4;GSK3A;UBA52;HDAC2;YWHAB;TUFM;RPN2;NUP214;ROCK1;CREBBP;YWHAH;ITGB1;DDX5;LARP1;FKBP4;GEMIN6;AP2A1;YWHAG;CTSL;NUP88;GEMIN7;SEC24C;RPS20;EDEM2;ZDHHC3;GEMIN4;NUP43;CHD4;NUP54;IFNAR2;NRP1;HOXC13;CYSLTR1;SUDS3;RPS3A;ST3GAL2;RPS17;ST6GALNAC2;RPS10;RPS15A;RPS28;ARID4A;UBE2N;FNTA;IL1R1;SAR1B;ST6GALNAC3;COMT;CD…
557	prerank	Reactome_2022__Regulation Of IGF Transport And Uptake By IGFBPs R-HSA-381426	-0.290456	-1.24008	0.12766	0.299455	1	27/123	0.1611	MEN1;PNPLA2;LAMC1;PRKCSH;APOB;HSP90B1;FGF23;TRIM26;DNAJC3;GAS6;SCG3;SDC2;IL6;FAM20A;VCAN;VGF;IGF2;ANO8;DMTF1;STC2;APP;C4A;VWA1;F5;CKAP4;SGPP2;TMEM132A
558	prerank	Reactome_2022__Homology Directed Repair R-HSA-5693538	0.319795	1.23998	0.118644	0.373943	1	37/114	0.2371	TP53BP1;CDK2;RPA3;RAD9A;UBA52;BRCC3;ABL1;BABAM1;RAD51D;RFC3;XRCC2;SEM1;RFC2;SLX4;CCNA2;BRIP1;PARP2;RAD17;RNF8;UBE2N;PALB2;POLD1;BABAM2;ERCC1;LRIG3;SIRT6;SLC19A1;PPP4C;H2BC15;RMI1;H2BC11;BARD1;HUS1;GEN1;RAD51C;FEN1;TOP3A
559	prerank	Reactome_2022__Nuclear Pore Complex (NPC) Disassembly R-HSA-3301854	-0.411667	-1.23942	0.155556	0.29963	1	18/36	0.2261	NDC1;NUP37;NUP188;POM121C;NUP153;NUP42;RNASE7;SEH1L;NUP85;NUP93;NUP160;TPR;NUP210;AAAS;NUP58;RANBP2;NUP107;NUP62
560	prerank	Reactome_2022__Beta-catenin Phosphorylation Cascade R-HSA-196299	0.479126	1.23852	0.16	0.374983	1	2024-03-17	0.0361	CTNNB1;PPP2CA;PPP2R1A
561	prerank	Reactome_2022__PKA Activation In Glucagon Signaling R-HSA-164378	0.4622	1.23844	0.214286	0.373489	1	2024-01-16	0.0007	GNAS
562	prerank	Reactome_2022__RHOU GTPase Cycle R-HSA-9013420	-0.356406	-1.23716	0.12766	0.302238	1	16/39	0.1611	GRB2;SRC;TXNL1;DLG5;ARHGEF7;PKN2;STAM2;STAM;WDR6;PEAK1;DST;PARD6A;NCK1;GIT2;DEPDC1B;HGS
563	prerank	Reactome_2022__Interferon Gamma Signaling R-HSA-877300	-0.326191	-1.23649	0.122449	0.302302	1	24/87	0.2243	PTPN11;TRIM26;PTPN1;SMAD7;HLA-DPA1;IRF7;TRIM31;GBP5;GBP1;IRF4;CAMK2A;OAS3;TRIM46;SOCS3;SUMO1;CIITA;CAMK2B;TRIM21;IFNGR2;BCL11B;TRIM8;HLA-F;OAS2;PTPN2
564	prerank	Reactome_2022__Protein Folding R-HSA-391251	-0.312864	-1.23563	0.113636	0.302668	1	1995-11-01	0.0529	FBXW7;PDCL;PFDN4;GNB1;GNB2;DCAF7;PFDN1;WRAP53;FBXW5;GNG10;TUBA3C
565	prerank	Reactome_2022__Interferon Alpha/Beta Signaling R-HSA-909733	-0.319271	-1.23494	0.0714286	0.303367	1	23/72	0.2849	PTPN11;PTPN1;IFNAR1;IRF7;ABCE1;KPNA1;IRF4;OAS3;SOCS3;PSMB8;ADAR;SAMHD1;BST2;HLA-F;IFIT3;OAS2;IFNA8;USP18;IFIT1;RSAD2;IFNA16;IFIT2;IFNA6
566	prerank	Reactome_2022__Pyruvate Metabolism And Citric Acid (TCA) Cycle R-HSA-71406	-0.334841	-1.23021	0.122449	0.310108	1	1954-07-01	0.045	PDHB;PDHA1;CS;MDH2;DLAT;MPC1;MPC2
567	prerank	Reactome_2022__WNT Ligand Biogenesis And Trafficking R-HSA-3238698	-0.408281	-1.22982	0.230769	0.309649	1	2024-07-26	0.2389	VPS29;VPS35;PORCN;WNT16;WNT6;WNT10B;WNT2B
568	prerank	Reactome_2022__CDC42 GTPase Cycle R-HSA-9013148	-0.287804	-1.229	0.0697674	0.310321	1	45/148	0.1928	LAMTOR1;TRIO;FGD1;ARHGEF12;FMNL3;DOCK7;PRKCSH;TAGAP;ARHGAP1;ARHGEF7;TIAM1;WIPF3;PKN2;RAB7A;DIAPH3;VAV2;LBR;STOM;PREX2;CDC42EP3;SNAP23;EGR2;ARFGAP3;CPNE8;PARD6A;TMPO;ARHGAP10;ARHGAP39;ARHGAP32;GIT2;FMNL2;PLEKHG4;PLEKHG1;ARHGEF9;DEPDC1B;DOCK9;MAP3K11;YKT6;ARHGEF25;ARHGEF11;IQGAP3;ITSN1;ARAP2;CDC42BPA;CDC42EP5
569	prerank	Reactome_2022__PKA-mediated Phosphorylation Of CREB R-HSA-111931	-0.41899	-1.22797	0.23913	0.310758	1	2024-04-19	0.1142	PRKCA;PRKACB;CREB1;ADCY8
570	prerank	Reactome_2022__Apoptotic Factor-Mediated Response R-HSA-111471	-0.447056	-1.22763	0.16	0.310597	1	2024-01-20	0.0003	MAPK1
571	prerank	Reactome_2022__Loss Of Nlp From Mitotic Centrosomes R-HSA-380259	0.362355	1.22582	0.160714	0.39636	1	24/68	0.1865	YWHAE;DYNC1H1;PPP2R1A;DYNC1I2;CEP43;YWHAG;CKAP5;CSNK1D;HAUS4;PAFAH1B1;HAUS1;DCTN1;PLK4;HAUS3;PLK1;CEP76;CEP131;CENPJ;CETN2;HAUS5;CNTRL;TUBG1;NEDD1;ODF2
572	prerank	Reactome_2022__NS1 Mediated Effects On Host Pathways R-HSA-168276	-0.396509	-1.22529	0.156863	0.313564	1	22/42	0.2415	NDC1;NUP37;NUP188;POM121C;NUP153;NUP42;RNASE7;SEH1L;NUP85;NUP93;KPNA1;NUP160;TPR;NUP210;AAAS;KPNA2;KPNA4;NUP58;RANBP2;NUP107;NUP62;KPNA3
573	prerank	Reactome_2022__LDL Clearance R-HSA-8964038	-0.462032	-1.22494	0.245902	0.313167	1	2024-03-18	0.0306	SOAT1;NCEH1;APOB
574	prerank	Reactome_2022__RHO GTPases Activate Formins R-HSA-5663220	-0.308256	-1.22319	0.104167	0.314572	1	32/117	0.1351	SRF;KIF2C;PFN1;SKA2;NUP37;SRC;KIF18A;FMNL3;SKA1;CENPU;CENPQ;SGO2;CENPP;CENPO;DYNLL1;NDC80;CENPF;DIAPH3;ACTG1;CENPT;CENPE;EVL;SEH1L;MAPRE1;PPP1CC;PPP2R1B;NUP85;NUP160;RHOA;NUF2;AURKB;PPP2R5E
575	prerank	Reactome_2022__ABC Transporter Disorders R-HSA-5619084	0.325349	1.2231	0.2	0.399721	1	17/77	0.1318	ABCD1;SEL1L;DERL2;ABCA3;UBA52;PSMD3;SEM1;PSMC2;ABCA1;DERL3;PSMA5;PSMB6;PSME2;PSMC5;DERL1;PSMB11;PSMC3
576	prerank	Reactome_2022__RHOD GTPase Cycle R-HSA-9013405	0.355725	1.22242	0.125	0.39935	1	1951-11-01	0.1122	ARHGAP21;ARHGAP35;SLC4A7;PGRMC2;ARHGAP5;ANKFY1;PIK3R1;PIK3R2;VAMP3;CAPZB;VANGL1
577	prerank	Reactome_2022__Transcriptional Regulation By RUNX1 R-HSA-8878171	0.283304	1.22205	0.0666667	0.39853	1	51/200	0.1997	SMARCA4;SMARCD1;SMARCE1;SMARCC1;KMT2C;H3C7;UBA52;SETD1B;ARID1A;ABL1;RUNX1;CREBBP;PSMD3;SEM1;TCF12;CTSL;CDK7;PRMT6;GPAM;ARID2;PSMC2;SIN3B;PHC2;PSMA5;PSMB6;GATA2;KCTD6;ACTL6A;PRKCQ;PSME2;PSMC5;PSMB11;CBX2;PSMC3;H2AC14;GATA1;H2AB1;MNAT1;SMARCD2;DPY30;AGO4;SPI1;PSMA4;H2BC15;TNRC6B;GATA3;RUNX2;PCGF5;PBRM1;H2BC11;KMT2D
578	prerank	Reactome_2022__tRNA Modification In Nucleus And Cytosol R-HSA-6782315	-0.357751	-1.22117	0.125	0.316523	1	14/42	0.2009	WDR4;ALKBH8;FTSJ1;CDKAL1;CTU2;PUS1;TRMU;NSUN2;ADAT3;THADA;PUS7;DUS2;NSUN6;TYW5
579	prerank	Reactome_2022__Serotonin Neurotransmitter Release Cycle R-HSA-181429	-0.428222	-1.22076	0.229167	0.316511	1	2024-08-18	0.3688	STXBP1;PPFIA2;TSPOAP1;SYT1;SNAP25;STX1A;SLC18A2;RIMS1
580	prerank	Reactome_2022__Negative Regulators Of DDX58/IFIH1 Signaling R-HSA-936440	0.38121	1.22002	0.177778	0.401015	1	1934-04-01	0.0348	UBE2K;UBE2D3;TRAF3;UBA52
581	prerank	Reactome_2022__SARS-CoV-2-host Interactions R-HSA-9705683	-0.2798	-1.21848	0.0833333	0.319612	1	35/193	0.12	PTPN11;VPS39;HSP90AB1;VPS41;AKT2;VPS33A;CNBP;CHUK;VPS11;NDC1;NUP37;VPS18;VPS16;RPS27A;VPS33B;AKT3;NUP188;TJP1;ATG14;SNRPG;POM121C;IFNAR1;NUP153;NUP42;RPS4Y2;TAB1;SEC24B;RNASE7;SEH1L;IRF7;PATJ;RPS8;NUP85;NUP93;NUP160
582	prerank	Reactome_2022__Hedgehog Ligand Biogenesis R-HSA-5358346	0.331917	1.2184	0.145833	0.40221	1	15/64	0.1318	P4HB;SEL1L;DERL2;UBA52;PSMD3;SEM1;SYVN1;PSMC2;PSMA5;IHH;PSMB6;PSME2;PSMC5;PSMB11;PSMC3
583	prerank	Reactome_2022__RIPK1-mediated Regulated Necrosis R-HSA-5213460	-0.386509	-1.21709	0.232558	0.320529	1	2024-08-31	0.13	FASN;STUB1;FASLG;RPS27A;TRADD;RIPK1;RRM1;TNFRSF10B
584	prerank	Reactome_2022__Regulation Of TP53 Expression And Degradation R-HSA-6806003	0.38777	1.21689	0.133333	0.403135	1	1937-08-01	0.0862	TP53;CDK2;PPP2CA;UBA52;PPP2R1A;USP7;CCNA2;SGK1
585	prerank	Reactome_2022__Plasma Lipoprotein Assembly, Remodeling, And Clearance R-HSA-174824	-0.331517	-1.21641	0.196429	0.320602	1	1970-08-01	0.0422	SOAT1;HDLBP;NCEH1;PRKCA;APOB;CETP;RPS27A;PRKACB
586	prerank	Reactome_2022__AURKA Activation By TPX2 R-HSA-8854518	0.352535	1.21582	0.210526	0.403498	1	24/71	0.1865	YWHAE;DYNC1H1;PPP2R1A;DYNC1I2;CEP43;YWHAG;CKAP5;CSNK1D;HAUS4;PAFAH1B1;HAUS1;DCTN1;PLK4;HAUS3;PLK1;CEP76;CEP131;CENPJ;CETN2;HAUS5;CNTRL;TUBG1;NEDD1;ODF2
587	prerank	Reactome_2022__Endogenous Sterols R-HSA-211976	0.389864	1.21373	0.254545	0.406105	1	2024-06-27	0.1378	CYP7B1;FDX1;AHR;CYP4V2;MIA3;NCOA2
588	prerank	Reactome_2022__Interleukin-1 Signaling R-HSA-9020702	0.29862	1.21329	0.106383	0.405315	1	28/114	0.1802	TP53;HMGB1;TRAF6;FBXW11;UBA52;USP14;PSMD3;SEM1;N4BP1;PSMC2;HOXC13;PSMA5;UBE2N;IL1R1;IRAK4;PSMB6;PSME2;PSMC5;PSMB11;PSMC3;UBE2V1;PELI3;ALPK1;IL1RAP;IRAK2;PSMA4;NFKBIA;BTRC
589	prerank	Reactome_2022__Netrin-1 Signaling R-HSA-373752	-0.373897	-1.21297	0.159091	0.325369	1	1949-07-01	0.0311	PTPN11;MAPK14;TRIO;DOCK1;SRC;SIAH2;MAPK11
590	prerank	Reactome_2022__Sema4D In Semaphorin Signaling R-HSA-400685	0.420649	1.21281	0.18	0.404677	1	2024-08-24	0.1171	ARHGAP35;RHOC;MYL6;ROCK1;MYH9;RNMT;MYL12B;RRAS
591	prerank	Reactome_2022__RAB Geranylgeranylation R-HSA-8873719	-0.311048	-1.21229	0.176471	0.325716	1	16/62	0.1697	RAB22A;PTP4A2;RAB9A;RAB21;RAB13;RAB2A;RAB26;RAB32;RAB7A;RAB6B;RAB19;RAB43;RAB20;RAB10;RAB9B;RAB34
592	prerank	Reactome_2022__Deactivation Of Beta-Catenin Transactivating Complex R-HSA-3769402	0.363953	1.21145	0.18	0.405355	1	1942-06-01	0.083	YWHAZ;CTNNB1;TLE4;UBA52;CTBP1;TLE3
593	prerank	Reactome_2022__ERK/MAPK Targets R-HSA-198753	-0.430695	-1.21111	0.25	0.326893	1	2024-05-22	0.0537	MAPK1;MAPK7;MAPK14;MAPK11;RPS6KA3
594	prerank	Reactome_2022__Synthesis Of DNA R-HSA-69239	0.299423	1.21014	0.104167	0.406027	1	30/119	0.1749	CDC23;CCNE2;CDK2;RPA3;UBA52;RFC3;GINS1;PSMD3;SEM1;GINS4;RFC2;POLA2;CCNA2;PSMC2;SLC25A15;ANAPC16;POLA1;PSMA5;PSMB6;PSME2;CDC6;PSMC5;PSMB11;POLD1;PSMC3;ANAPC4;MCM5;UBE2E1;SLC19A1;PSMA4
595	prerank	Reactome_2022__Beta-catenin Independent WNT Signaling R-HSA-3858494	-0.293085	-1.20821	0.0612245	0.330453	1	33/142	0.1884	NRAS;AGO2;GNB1;GNB2;PFN1;PRKCA;PSME3;RPS27A;MOV10;NLK;GNG10;PSMD14;ITPR2;GNG5;FZD6;PSMD11;PSMB10;FZD8;RHOA;AXIN2;PSMC6;PARD6A;PSMD2;CAMK2A;AGO3;FZD2;PSMC1;FZD1;PSMB8;SMURF2;RNASE1;PSMD9;TCF7
596	prerank	Reactome_2022__Impaired BRCA2 Binding To RAD51 R-HSA-9709570	0.384409	1.20785	0.196429	0.409944	1	1934-07-01	0.0828	RPA3;RAD9A;RFC3;SEM1;RFC2;BRIP1;RAD17
597	prerank	Reactome_2022__Resolution Of Sister Chromatid Cohesion R-HSA-2500257	-0.309656	-1.2078	0.0465116	0.330402	1	26/104	0.1351	PDS5A;PDS5B;KIF2C;SKA2;NUP37;KIF18A;SKA1;CENPU;CENPQ;SGO2;CENPP;CENPO;DYNLL1;NDC80;CENPF;CENPT;CENPE;SEH1L;MAPRE1;PPP1CC;PPP2R1B;NUP85;NUP160;NUF2;AURKB;PPP2R5E
598	prerank	Reactome_2022__Downregulation Of ERBB2 Signaling R-HSA-8863795	-0.387909	-1.2075	0.181818	0.330002	1	2024-10-29	0.1222	EGFR;AKT2;STUB1;RPS27A;AKT3;ERBB2;ERBB3;ERBB4;USP8;RNF41
599	prerank	Reactome_2022__Vif-mediated Degradation Of APOBEC3G R-HSA-180585	0.351317	1.207	0.190476	0.410233	1	14/53	0.1318	CUL5;ELOB;UBA52;PSMD3;SEM1;ELOC;APOBEC3G;PSMC2;PSMA5;PSMB6;PSME2;PSMC5;PSMB11;PSMC3
600	prerank	Reactome_2022__Toll Like Receptor 7/8 (TLR7/8) Cascade R-HSA-168181	-0.299578	-1.2065	0.125	0.330932	1	23/103	0.1179	MAPK1;JUN;MAPK7;MAPK14;CHUK;NFKB1;MAP2K7;MAP2K6;MAP2K1;MAPK11;RPS27A;RPS6KA3;RELA;FOS;MAP2K3;NFKB2;TAB1;CREB1;MEF2C;IRF7;PPP2R1B;APP;S100B
601	prerank	Reactome_2022__Formation Of beta-catenin:TCF Transactivating Complex R-HSA-201722	0.360301	1.20637	0.153846	0.409803	1	1956-05-01	0.0442	SMARCA4;CTNNB1;TLE4;H3C7;CREBBP
602	prerank	Reactome_2022__Phospholipase C-mediated Cascade; FGFR2 R-HSA-5654221	0.41959	1.20552	0.27907	0.409912	1	2024-04-18	0.0939	PLCG1;FGF4;FGF10;FGF18
603	prerank	Reactome_2022__Prefoldin Mediated Transfer Of Substrate To CCT/TriC R-HSA-389957	-0.404046	-1.20526	0.148148	0.331825	1	2024-03-28	0.0529	PFDN4;PFDN1;TUBA3C
604	prerank	Reactome_2022__COPI-independent Golgi-to-ER Retrograde Traffic R-HSA-6811436	0.363375	1.20508	0.214286	0.409238	1	1934-12-01	0.186	RAB18;DYNC1H1;GALNT2;DYNC1I2;PAFAH1B1;DCTN1;CAPZB;BICD2;ACTR10;DCTN4;AGPAT3;RAB3GAP1
605	prerank	Reactome_2022__SRP-dependent Cotranslational Protein Targeting To Membrane R-HSA-1799339	-0.294151	-1.20487	0.148936	0.331707	1	6/107	0.0082	SSR3;SSR1;SSR2;SPCS1;SSR4;RPL41
606	prerank	Reactome_2022__Toll-like Receptor Cascades R-HSA-168898	-0.284267	-1.20438	0.104167	0.331778	1	32/162	0.1179	MAPK1;PTPN11;JUN;MAPK7;MAPK14;CHUK;NFKB1;MAP2K7;MAP2K6;MAP2K1;APOB;MAPK11;HSP90B1;RPS27A;RPS6KA3;RELA;FOS;IRAK3;MAP2K3;GSDME;NFKB2;CD36;TAB1;CREB1;UNC93B1;MEF2C;IRF7;GSDMD;PPP2R1B;RIPK1;APP;S100B
607	prerank	Reactome_2022__MyD88 Dependent Cascade Initiated On Endosome R-HSA-975155	-0.30048	-1.20253	0.145833	0.333849	1	23/102	0.1179	MAPK1;JUN;MAPK7;MAPK14;CHUK;NFKB1;MAP2K7;MAP2K6;MAP2K1;MAPK11;RPS27A;RPS6KA3;RELA;FOS;MAP2K3;NFKB2;TAB1;CREB1;MEF2C;IRF7;PPP2R1B;APP;S100B
608	prerank	Reactome_2022__Signaling By ALK Fusions And Activated Point Mutants R-HSA-9725370	-0.359005	-1.20131	0.175	0.334942	1	1955-08-01	0.0275	MAPK1;GRB2;ZC3HC1;SHC1;FRS2;IRS1;PIK3CA;SQSTM1
609	prerank	Reactome_2022__G Beta:Gamma Signaling Thru CDC42 R-HSA-8964616	-0.402946	-1.20003	0.244898	0.335687	1	2024-04-20	0.0825	GNB1;GNB2;GNG10;GNG5
610	prerank	Reactome_2022__RAC3 GTPase Cycle R-HSA-9013423	-0.305411	-1.19929	0.134615	0.336273	1	32/93	0.1679	LAMTOR1;TRIO;BRK1;CYFIP1;NCKAP1;ARHGAP6;ARHGAP1;TIAM1;PKN2;JAG1;RAB7A;DIAPH3;ABI1;GARRE1;VAV2;BAIAP2L1;LBR;NCF2;SNAP23;ABI2;RAPGEF1;TMPO;ARHGAP39;ARHGAP32;SLC1A5;GIT2;WASF2;LEMD3;ARHGAP15;DEPDC1B;IL32;YKT6
611	prerank	Reactome_2022__Cilium Assembly R-HSA-5617833	0.29208	1.19832	0.12069	0.421274	1	50/182	0.1865	YWHAE;DYNC1H1;IFT122;TRIP11;PPP2R1A;DYNC1I2;IFT88;CEP43;YWHAG;CKAP5;ARF4;CSNK1D;IFT81;HAUS4;BBS5;NPHP4;PAFAH1B1;ASAP1;RAB3IP;HAUS1;EXOC4;TCTN1;DCTN1;PLK4;RHO;HAUS3;PLK1;CEP76;CEP131;CENPJ;IFT172;EXOC7;CETN2;DYNLRB1;TCP1;DYNC2LI1;HAUS5;CYS1;INPP5E;TNPO1;LZTFL1;IFT20;CNTRL;TRAF3IP1;TUBG1;RAB11FIP3;FBF1;NEDD1;PDE6D;ODF2
612	prerank	Reactome_2022__RHOBTB GTPase Cycle R-HSA-9706574	0.395738	1.19795	0.20339	0.420314	1	1935-09-01	0.078	RBM15;DDX39B;CPSF7;COPS4;RNF20;SRRM1;ROCK1;RBMX;RBBP6
613	prerank	Reactome_2022__Cellular Response To Starvation R-HSA-9711097	0.283448	1.19791	0.127273	0.418729	1	37/151	0.1402	RPL22;SH3BP4;MRPL13;DEPDC5;NPRL3;RPL5;RPL10A;NPRL2;RPL37A;ITFG2;UBA52;RPL18;RPL32;GCN1;RPL30;RPS20;RPS3A;ATP6V1D;RPL13A;RSL24D1;RPL12;RPS17;RPS10;EIF2S1;RPS15A;DDIT3;RPS28;RPLP1;RPL6;RPS25;FAU;RPL35;KPTN;RPS24;ATP6V1A;RPL28;RPL14
614	prerank	Reactome_2022__Glutamate Binding, Activation Of AMPA Receptors And Synaptic Plasticity R-HSA-399721	0.385321	1.19773	0.222222	0.417367	1	2024-10-31	0.1497	AP2B1;DLG1;AP2A1;CAMK2D;PICK1;AP2M1;GRIA2;LGALS12;NSF;LLGL1
615	prerank	Reactome_2022__TCF Dependent Signaling In Response To WNT R-HSA-201681	0.280404	1.19682	0.113208	0.417513	1	30/193	0.1349	SMARCA4;YWHAZ;RNF146;CTNNB1;TLE4;PPP2CA;H3C7;UBA52;PPP2R1A;CREBBP;PSMD3;SEM1;USP34;LGR4;CTBP1;DVL3;PSMC2;TLE3;DKK1;WNT4;PSMA5;PSMB6;DKK4;FRAT1;PSME2;PSMC5;PSMB11;CHD8;PSMC3;H2AC14
616	prerank	Reactome_2022__Activation Of Pre-Replicative Complex R-HSA-68962	0.375728	1.19638	0.23913	0.416895	1	1932-08-01	0.1175	CDK2;RPA3;POLA2;MCM10;SLC25A15;RPA4;POLA1;CDC6
617	prerank	Reactome_2022__Downstream TCR Signaling R-HSA-202424	0.307839	1.19457	0.166667	0.418771	1	21/92	0.1427	PTEN;TRAF6;FBXW11;UBA52;PSMD3;SEM1;PIK3R1;PSMC2;UBE2D2;PIK3R2;PSMA5;UBE2N;PSMB6;PRKCQ;PSME2;PSMC5;PSMB11;PSMC3;HLA-DRB1;UBE2V1;HLA-DQA1
618	prerank	Reactome_2022__RND1 GTPase Cycle R-HSA-9696273	0.374244	1.19397	0.211538	0.418359	1	1941-11-01	0.0857	EPHA2;KIDINS220;ARHGAP35;RRAS2;TFRC;ARHGAP5;RASAL2;RBMX;FLOT2;PIK3R1;PIK3R2
619	prerank	Reactome_2022__Regulation Of TP53 Degradation R-HSA-6804757	0.390977	1.19317	0.169492	0.418362	1	1936-08-01	0.0862	TP53;CDK2;PPP2CA;UBA52;PPP2R1A;USP7;CCNA2;SGK1
620	prerank	Reactome_2022__MyD88 Cascade Initiated On Plasma Membrane R-HSA-975871	-0.304836	-1.1925	0.22	0.346251	1	22/96	0.1179	MAPK1;JUN;MAPK7;MAPK14;CHUK;NFKB1;MAP2K7;MAP2K6;MAP2K1;MAPK11;RPS27A;RPS6KA3;RELA;FOS;MAP2K3;NFKB2;TAB1;CREB1;MEF2C;PPP2R1B;APP;S100B
621	prerank	Reactome_2022__Recruitment Of NuMA To Mitotic Centrosomes R-HSA-380320	0.343677	1.19226	0.203704	0.418877	1	27/79	0.1865	YWHAE;DYNC1H1;PPP2R1A;DYNC1I2;CEP43;YWHAG;CKAP5;CSNK1D;TUBG2;NUMA1;HAUS4;PAFAH1B1;HAUS1;TUBGCP2;DCTN1;PLK4;HAUS3;PLK1;CEP76;CEP131;CENPJ;CETN2;HAUS5;CNTRL;TUBG1;NEDD1;ODF2
622	prerank	Reactome_2022__SARS-CoV-2 Activates/Modulates Innate And Adaptive Immune Responses R-HSA-9705671	-0.290641	-1.19157	0.148148	0.346804	1	20/120	0.12	PTPN11;HSP90AB1;CNBP;CHUK;NDC1;NUP37;NUP188;ATG14;POM121C;IFNAR1;NUP153;NUP42;TAB1;SEC24B;RNASE7;SEH1L;IRF7;NUP85;NUP93;NUP160
623	prerank	Reactome_2022__Cellular Response To Hypoxia R-HSA-1234174	0.320072	1.19128	0.207547	0.419185	1	17/73	0.1318	UBE2D3;ELOB;HIF1AN;UBA52;CREBBP;PSMD3;SEM1;ELOC;PSMC2;UBE2D2;PSMA5;PSMB6;PSME2;PSMC5;MIA3;PSMB11;PSMC3
624	prerank	Reactome_2022__Thromboxane Signaling Thru TP Receptor R-HSA-428930	-0.407821	-1.19113	0.24	0.34671	1	2024-05-24	0.1254	GNB1;GNB2;GNG10;GNG5;GNA11
625	prerank	Reactome_2022__MET Activates PTK2 Signaling R-HSA-8874081	-0.440744	-1.1905	0.283019	0.346585	1	2024-05-17	0.0683	SOS1;SRC;LAMC1;PTK2;LAMA4
626	prerank	Reactome_2022__Signaling By NOTCH3 R-HSA-9012852	-0.337745	-1.18966	0.208333	0.346919	1	1948-10-01	0.0888	EGFR;DLGAP5;MIB1;YBX1;RPS27A;MAML1;JAG1;RBPJ;TACC3;NEURL1B
627	prerank	Reactome_2022__Centrosome Maturation R-HSA-380287	0.342369	1.1886	0.207547	0.422915	1	27/80	0.1865	YWHAE;DYNC1H1;PPP2R1A;DYNC1I2;CEP43;YWHAG;CKAP5;CSNK1D;TUBG2;CDK11B;HAUS4;PAFAH1B1;HAUS1;TUBGCP2;DCTN1;PLK4;HAUS3;PLK1;CEP76;CEP131;CENPJ;CETN2;HAUS5;CNTRL;TUBG1;NEDD1;ODF2
628	prerank	Reactome_2022__Translation Of Structural Proteins R-HSA-9683701	-0.386592	-1.18847	0.26	0.348227	1	2024-06-30	0.0427	PRKCSH;MOGS;GANAB;PARP4;RPS27A;UBE2I
629	prerank	Reactome_2022__Rap1 Signaling R-HSA-392517	0.438383	1.18837	0.2	0.421786	1	2024-11-16	0.2588	YWHAZ;YWHAB;PRKG1;RAP1GAP;RAP1A;PRKACG;RAP1GAP2;SIPA1;RASGRP1;RAPGEF4;RASGRP2
630	prerank	Reactome_2022__TRAF6 Mediated Induction Of NFkB And MAP Kinases Upon TLR7/8 Or 9 Activation R-HSA-975138	-0.295494	-1.1859	0.204082	0.351686	1	22/101	0.1179	MAPK1;JUN;MAPK7;MAPK14;CHUK;NFKB1;MAP2K7;MAP2K6;MAP2K1;MAPK11;RPS27A;RPS6KA3;RELA;FOS;MAP2K3;NFKB2;TAB1;CREB1;MEF2C;PPP2R1B;APP;S100B
631	prerank	Reactome_2022__NOD1/2 Signaling Pathway R-HSA-168638	-0.37523	-1.18588	0.245614	0.350791	1	1933-06-01	0.0907	MAPK14;CHUK;MAP2K6;MAPK11;CASP4;TAB1
632	prerank	Reactome_2022__Synthesis Of Substrates In N-glycan Biosythesis R-HSA-446219	-0.316159	-1.18571	0.25	0.350203	1	20/63	0.221	ALG5;PMM2;NANP;ST3GAL6;CMAS;GFPT2;NEU4;SLC35C1;DOLPP1;FUOM;ST6GAL2;NPL;PGM3;NAGK;FCSK;AMDHD2;ST8SIA3;SLC35A1;ST8SIA6;ST3GAL4
633	prerank	Reactome_2022__Circadian Clock R-HSA-400253	0.340101	1.18518	0.14	0.426285	1	1964-11-01	0.0983	CARM1;HSD17B4;NAMPT;RNASE12;UBA52;CREBBP;CSNK1D;NCOA6;PPARGC1A;NR1D1;SREBF1
634	prerank	Reactome_2022__Defective Intrinsic Pathway For Apoptosis R-HSA-9734009	0.409161	1.18415	0.261905	0.426527	1	2024-02-24	0.0039	TP53;YWHAE
635	prerank	Reactome_2022__SUMO E3 Ligases SUMOylate Target Proteins R-HSA-3108232	0.279584	1.18296	0.207547	0.4272	1	29/167	0.1378	TP53;SUZ12;SATB2;TP53BP1;BIRC5;NR1H2;NSMCE1;HDAC2;NUP214;CREBBP;DDX5;SMC5;TOP2A;NUP88;NCOR2;DDX17;NUP43;CTBP1;NUP54;PPARGC1A;PHC2;RAD21;HDAC4;CBX2;DNMT3A;HNRNPC;NUP205;CETN2;NCOA2
636	prerank	Reactome_2022__Processing Of DNA Double-Strand Break Ends R-HSA-5693607	0.317674	1.18211	0.125	0.427503	1	14/76	0.1017	TP53BP1;CDK2;RPA3;RAD9A;UBA52;BRCC3;BABAM1;RFC3;RFC2;CCNA2;BRIP1;RAD17;RNF8;UBE2N
637	prerank	Reactome_2022__Toll Like Receptor 4 (TLR4) Cascade R-HSA-166016	-0.283852	-1.18067	0.148936	0.357729	1	27/140	0.1179	MAPK1;PTPN11;JUN;MAPK7;MAPK14;CHUK;NFKB1;MAP2K7;MAP2K6;MAP2K1;MAPK11;RPS27A;RPS6KA3;RELA;FOS;IRAK3;MAP2K3;NFKB2;CD36;TAB1;CREB1;MEF2C;IRF7;PPP2R1B;RIPK1;APP;S100B
638	prerank	Reactome_2022__EGFR Downregulation R-HSA-182971	0.354427	1.17648	0.285714	0.435992	1	1931-06-01	0.0348	PTPN12;SPRY2;CBL;EPS15;CDC42;UBA52
639	prerank	Reactome_2022__Gap Junction Trafficking And Regulation R-HSA-157858	-0.375096	-1.17565	0.166667	0.366297	1	2024-09-27	0.1962	SRC;TJP1;GJB7;CLTCL1;GJB6;GJB2;GJA8;GJD4;GJA5
640	prerank	Reactome_2022__Toll Like Receptor 9 (TLR9) Cascade R-HSA-168138	-0.29185	-1.1753	0.222222	0.365943	1	23/106	0.1179	MAPK1;JUN;MAPK7;MAPK14;CHUK;NFKB1;MAP2K7;MAP2K6;MAP2K1;MAPK11;RPS27A;RPS6KA3;RELA;FOS;MAP2K3;NFKB2;TAB1;CREB1;MEF2C;IRF7;PPP2R1B;APP;S100B
641	prerank	Reactome_2022__Sulfur Amino Acid Metabolism R-HSA-1614635	0.418186	1.17466	0.272727	0.438738	1	2024-09-25	0.2347	AHCY;MRI1;MTR;MTRR;CSAD;TSTD1;BHMT2;ENOPH1;MPST
642	prerank	Reactome_2022__Activated TAK1 Mediates P38 MAPK Activation R-HSA-450302	-0.400955	-1.17445	0.26087	0.366397	1	2024-05-19	0.0907	MAPK14;MAP2K6;MAPK11;MAP2K3;TAB1
643	prerank	Reactome_2022__M Phase R-HSA-68886	-0.25492	-1.17443	0.0888889	0.365477	1	75/373	0.1485	MAPK1;PDS5A;UBE2C;PDS5B;CNEP1R1;PHF8;KIF2C;PRKCA;NDC1;SKA2;NUP37;KIF18A;SKA1;CENPU;PSME3;CENPQ;RPS27A;SGO2;CENPP;NCAPG;CEP135;CENPO;RAB2A;PCNT;UBE2I;HAUS2;NUP188;CEP72;DYNLL1;TUBA3C;LMNA;NDC80;H2AJ;CENPF;POM121C;ANKLE2;MZT2A;CENPT;TUBGCP4;PCM1;TUBA8;PSMD14;NUP153;EML4;SDCCAG8;CDK5RAP2;LBR;CENPE;NUP42;PSMD11;PSMB10;RNASE7;SEH1L;H2AZ2;MAPRE1;PPP1CC;KIF23;PPP2R1B;NUP85;NUP93;NUP160;CEP70;PSMC6;CHMP4…
644	prerank	Reactome_2022__Antigen Processing: Ubiquitination And Proteasome Degradation R-HSA-983168	0.256878	1.17402	0.173077	0.438468	1	57/306	0.1476	KEAP1;SIAH1;RNF7;UBE2K;ARIH2;CDC23;UBE2G2;CUL5;KLHL13;UBE2J1;UBE2D3;DET1;UBE2F;ELOB;UBE2R2;UBE2G1;CBLB;UBA6;UBE3D;FBXW11;UBA52;RNF115;UBE2L3;RLIM;PSMD3;SEM1;ELOC;LRSAM1;FBXO32;BTBD1;PSMC2;UBE2D2;RBBP6;UBA3;ASB16;FBXO6;FBXO31;PSMA5;UBE2N;KLHL3;PSMB6;UBE2M;KCTD6;FBXL20;PSME2;PSMC5;LRR1;PSMB11;PSMC3;KBTBD7;LTN1;FBXW4;UBE2V1;TRIM69;RNF130;KLHL42;ASB17
645	prerank	Reactome_2022__Norepinephrine Neurotransmitter Release Cycle R-HSA-181430	-0.416094	-1.17356	0.288889	0.36602	1	2024-08-18	0.2943	SLC22A1;STXBP1;PPFIA2;TSPOAP1;SYT1;SNAP25;STX1A;SLC22A2
646	prerank	Reactome_2022__Basigin Interactions R-HSA-210991	0.428632	1.17254	0.265306	0.439708	1	2024-05-25	0.0591	ATP1B2;ITGA3;ATP1B3;ITGB1;L1CAM
647	prerank	Reactome_2022__Lysosome Vesicle Biogenesis R-HSA-432720	-0.360371	-1.17186	0.12963	0.368073	1	1934-06-01	0.1625	HSPA8;AP4M1;APP;AP1S1;HGS;GNS
648	prerank	Reactome_2022__SUMOylation R-HSA-2990846	0.274733	1.17166	0.232143	0.439535	1	30/173	0.1378	TP53;SUZ12;SATB2;TP53BP1;BIRC5;NR1H2;NSMCE1;HDAC2;NUP214;CREBBP;DDX5;SMC5;TOP2A;NUP88;NCOR2;DDX17;NUP43;CTBP1;NUP54;PPARGC1A;PHC2;SENP1;RAD21;HDAC4;CBX2;DNMT3A;HNRNPC;NUP205;CETN2;NCOA2
649	prerank	Reactome_2022__Oxidative Stress Induced Senescence R-HSA-2559580	-0.299747	-1.17157	0.1875	0.367452	1	14/89	0.0743	MAPK1;JUN;MAPK14;RBBP7;MAP2K7;MAP2K6;CDK6;MAPK11;RPS27A;MOV10;H2AJ;COMMD3-BMI1;FOS;MAP2K3
650	prerank	Reactome_2022__KSRP (KHSRP) Binds And Destabilizes mRNA R-HSA-450604	0.448751	1.17147	0.263158	0.438289	1	2024-08-17	0.1761	YWHAZ;DIS3;KHSRP;EXOSC5;EXOSC7;DCP2;EXOSC3;EXOSC6
651	prerank	Reactome_2022__HCMV Early Events R-HSA-9609690	0.326001	1.17052	0.1875	0.438706	1	15/92	0.0737	EED;SUZ12;HSD17B4;EZH2;DYNC1H1;H3C7;NUP214;CD46;DYNC1I2;ITGB1;H2AC21;NUP88;NCOR2;NUP43;NUP54
652	prerank	Reactome_2022__Translesion Synthesis By POLI R-HSA-5656121	0.4332	1.17	0.316667	0.438183	1	2024-06-17	0.1708	RPA3;UBA52;RFC3;RFC2;REV3L;SLC19A1
653	prerank	Reactome_2022__NOTCH1 Intracellular Domain Regulates Transcription R-HSA-2122947	-0.331816	-1.16907	0.2	0.370464	1	1947-11-01	0.1121	FBXW7;CCNC;HDAC9;RPS27A;MAML1;TBL1X;RBPJ;NCOR1;HDAC11;CDK8;KAT2B
654	prerank	Reactome_2022__N-glycan Antennae Elongation In medial/trans-Golgi R-HSA-975576	-0.394576	-1.16891	0.258621	0.369693	1	2024-12-26	0.2631	FUT8;MOGAT3;CHST10;FUT3;ST8SIA3;ST8SIA6;LHB;ST3GAL4;MGAT5;B4GALT3;B4GALT1;MAN2A2
655	prerank	Reactome_2022__Selective Autophagy R-HSA-9663891	-0.328264	-1.16844	0.148936	0.369512	1	1961-09-01	0.0568	HSPA8;PLIN2;ULK1;SRC;SQSTM1;RPS27A;PCNT;DYNLL1;PRKAG3
656	prerank	Reactome_2022__Deregulated CDK5 Triggers Neurodegenerative Pathways In Alzheimers Disease Models R-HSA-8862803	-0.411863	-1.16682	0.272727	0.37109	1	2024-08-21	0.169	JUN;FASLG;CDC25B;LMNA;APP;CDK5R1;CDC25C;CAPN2
657	prerank	Reactome_2022__HDR Thru Single Strand Annealing (SSA) R-HSA-5685938	0.361086	1.16595	0.25	0.444263	1	1936-07-01	0.0828	RPA3;RAD9A;ABL1;RFC3;RFC2;BRIP1;RAD17
658	prerank	Reactome_2022__MAPK6/MAPK4 Signaling R-HSA-5687128	-0.299341	-1.16556	0.155172	0.37228	1	14/90	0.0897	JUN;AGO2;PRKCA;PSME3;RPS27A;ARHGEF7;PKN2;PRKACB;MOV10;ZNF367;PSMD14;PSMD11;PSMB10;CDC42EP3
659	prerank	Reactome_2022__Toll Like Receptor 3 (TLR3) Cascade R-HSA-168164	0.310765	1.16448	0.191489	0.445392	1	14/103	0.0408	TP53;HMGB1;DUSP4;DUSP7;DUSP6;MAPKAPK3;UBE2D3;TRAF3;TRAF6;PPP2CA;FBXW11;UBA52;PPP2R1A;USP14
660	prerank	Reactome_2022__DAG And IP3 Signaling R-HSA-1489509	-0.337892	-1.16184	0.207547	0.376755	1	13/39	0.1888	PRKCE;PRKCA;CAMK4;PRKACB;ITPR2;CREB1;PDE1A;ADCY8;CAMK2A;ADCY1;KPNA2;PDE1C;CAMK2B
661	prerank	Reactome_2022__Signaling By NOTCH2 R-HSA-1980145	0.349354	1.161	0.25	0.450668	1	2024-07-31	0.0961	PSENEN;NCSTN;NOTCH2;UBA52;CNTN1;MAML3;PSEN2
662	prerank	Reactome_2022__Insertion Of Tail-Anchored Proteins Into Endoplasmic Reticulum Membrane R-HSA-9609523	0.438746	1.1605	0.267857	0.449886	1	2024-06-22	0.1026	GET4;BAG6;GET1;GET3;CAMLG;CYB5A
663	prerank	Reactome_2022__Resolution Of AP Sites Via Multiple-Nucleotide Patch Replacement Pathway R-HSA-110373	0.416273	1.16006	0.282609	0.449142	1	2024-11-25	0.2368	RPA3;POLG2;RFC3;RFC2;PARP2;ADPRS;POLD1;SLC19A1;APEX1;LRIG1;FEN1
664	prerank	Reactome_2022__Gap Junction Assembly R-HSA-190861	-0.386917	-1.15838	0.195652	0.38202	1	2024-06-16	0.1962	GJB7;GJB6;GJB2;GJA8;GJD4;GJA5
665	prerank	Reactome_2022__Arachidonic Acid Metabolism R-HSA-2142753	-0.307406	-1.1575	0.266667	0.382969	1	23/59	0.2655	DPEP1;GPX1;LTA4H;ALOX15B;CYP2C9;ALOX5;CYP2J2;CYP4F2;GPX4;PTGR2;CYP4F8;FAAH2;HPGDS;TBXAS1;CYP8B1;ALOX12;PTGDS;PON2;AKR1C3;CYP1A1;CYP1A2;FA2H;DPEP2
666	prerank	Reactome_2022__Metabolic Disorders Of Biological Oxidation Enzymes R-HSA-5579029	0.375753	1.15704	0.264151	0.454096	1	1934-04-01	0.0305	AHCY;CYP7B1;FDX1;GCLC
667	prerank	Reactome_2022__TP53 Regulates Transcription Of Cell Death Genes R-HSA-5633008	0.344647	1.15594	0.215686	0.45454	1	1944-05-01	0.0748	TP53;BIRC5;CREBBP;BBC3;PPP1R13B
668	prerank	Reactome_2022__MyD88:MAL(TIRAP) Cascade Initiated On Plasma Membrane R-HSA-166058	-0.292205	-1.15594	0.217391	0.384463	1	24/112	0.1179	MAPK1;JUN;MAPK7;MAPK14;CHUK;NFKB1;MAP2K7;MAP2K6;MAP2K1;MAPK11;RPS27A;RPS6KA3;RELA;FOS;IRAK3;MAP2K3;NFKB2;CD36;TAB1;CREB1;MEF2C;PPP2R1B;APP;S100B
669	prerank	Reactome_2022__Translesion Synthesis By REV1 R-HSA-110312	0.435247	1.15477	0.305085	0.4552	1	2024-06-16	0.1708	RPA3;UBA52;RFC3;RFC2;REV3L;SLC19A1
670	prerank	Reactome_2022__Cellular Senescence R-HSA-2559583	0.276797	1.15382	0.160714	0.455574	1	18/161	0.0684	TP53;EED;SUZ12;CDKN1A;CDC23;EZH2;ETS1;RB1;CCNE2;MAPKAPK3;CDK2;H3C7;UBA52;STAT3;TFDP1;EHMT1;CCNA2;POT1
671	prerank	Reactome_2022__Intraflagellar Transport R-HSA-5620924	0.358053	1.15358	0.24	0.454262	1	1938-10-01	0.1667	IFT122;TRIP11;IFT88;IFT81;IFT172;DYNLRB1;DYNC2LI1;TNPO1;IFT20;TRAF3IP1
672	prerank	Reactome_2022__RORA Activates Gene Expression R-HSA-1368082	0.424494	1.15351	0.269231	0.452866	1	2024-05-18	0.1378	CARM1;CREBBP;NCOA6;SREBF1;NCOA2
673	prerank	Reactome_2022__Glucose Metabolism R-HSA-70326	-0.307373	-1.15314	0.163265	0.388514	1	38/88	0.2439	MDH2;PRKCA;NDC1;NUP37;SLC25A11;SLC25A1;PRKACB;ADPGK;NUP188;POM121C;SLC37A2;NUP153;NUP42;RNASE7;SEH1L;MDH1;PPP2R1B;NUP85;NUP93;NUP160;PCK1;TPR;HOOK3;PFKM;GAPDHS;NUP210;PPP2R5D;AAAS;MAP4K2;NUP58;RANBP2;NUP107;PFKFB2;PGAM2;NUP62;PCK2;PFKL;GNPDA1
674	prerank	Reactome_2022__PI Metabolism R-HSA-1483255	0.288325	1.15304	0.26	0.451974	1	1982-12-01	0.1092	PTEN;INPP4B;PLEKHA1;PLEKHA3;PI4K2A;PIK3R5;TPTE;PIK3R1;PI4K2B;PIK3R2;VAC14;PITPNB
675	prerank	Reactome_2022__HSF1 Activation R-HSA-3371511	0.389287	1.15279	0.25	0.450966	1	2024-12-27	0.2639	YWHAE;MRPL18;RPA3;FKBP4;DEDD2;DNAJB1;PTGES3;VCP;GML;HSPA1L;COL4A6;HSP90AA1
676	prerank	Reactome_2022__Biosynthesis Of Specialized Proresolving Mediators (SPMs) R-HSA-9018678	-0.402147	-1.15152	0.347826	0.390417	1	2024-08-18	0.263	CYP3A4;LTA4H;CYP2C9;ALOX5;GPX4;ALOX12;CYP1A1;CYP1A2
677	prerank	Reactome_2022__Molecules Associated With Elastic Fibres R-HSA-2129379	-0.367138	-1.15145	0.289474	0.389557	1	2024-07-28	0.1547	ITGB5;ITGB8;VTN;ITGB3;FBLN5;LTBP3;EFEMP2
678	prerank	Reactome_2022__SUMOylation Of DNA Damage Response And Repair Proteins R-HSA-3108214	-0.323512	-1.15136	0.3125	0.38873	1	26/76	0.2261	NDC1;NUP37;UBE2I;NUP188;COMMD3-BMI1;POM121C;PIAS2;NUP153;NUP42;RNASE7;SEH1L;BRCA1;PARP1;NUP85;HERC2;NUP93;NUP160;TPR;SUMO1;NUP210;AAAS;CDKN2A;NUP58;RANBP2;NUP107;NUP62
679	prerank	Reactome_2022__Mitotic Anaphase R-HSA-68882	-0.25535	-1.15133	0.115385	0.387793	1	44/230	0.1351	PDS5A;UBE2C;PDS5B;KIF2C;NDC1;SKA2;NUP37;KIF18A;SKA1;CENPU;PSME3;CENPQ;RPS27A;SGO2;CENPP;CENPO;UBE2I;NUP188;DYNLL1;TUBA3C;LMNA;NDC80;CENPF;ANKLE2;CENPT;TUBA8;PSMD14;LBR;CENPE;PSMD11;PSMB10;SEH1L;MAPRE1;PPP1CC;PPP2R1B;NUP85;NUP93;NUP160;PSMC6;CHMP4C;NUF2;TMPO;AURKB;PPP2R5E
680	prerank	Reactome_2022__Translesion Synthesis By POLK R-HSA-5655862	0.4332	1.15006	0.355932	0.455008	1	2024-06-17	0.1708	RPA3;UBA52;RFC3;RFC2;REV3L;SLC19A1
681	prerank	Reactome_2022__Postmitotic Nuclear Pore Complex (NPC) Reformation R-HSA-9615933	-0.387065	-1.14921	0.245902	0.391186	1	2024-12-27	0.2261	NDC1;NUP37;UBE2I;NUP188;SEH1L;NUP85;NUP93;NUP160;SUMO1;NUP58;NUP107;NUP62
682	prerank	Reactome_2022__Metabolism Of Amino Acids And Derivatives R-HSA-71291	0.248766	1.148	0.0769231	0.457336	1	75/361	0.1403	RPL22;SEPHS2;MRPL13;AHCY;SEPSECS;LIPT1;RPL5;EEFSEC;HSD17B10;RPL10A;NMRAL1;LIAS;NPRL2;RPL37A;OAZ1;RNASE12;UBA52;PSTK;DLST;SECISBP2;GCSH;MRI1;HGD;RPL18;KYAT1;PSMD3;SEM1;RPL32;MTR;PSAT1;RPL30;ARG2;RPS20;OGDH;CHGA;AZIN1;MTRR;DARS1;PSMC2;RPS3A;SLC25A15;RPL13A;RSL24D1;RPL12;INMT;RPS17;RPS10;RPS15A;GSR;SERINC5;RPS28;IDO2;RPLP1;PSMA5;LIPT2;TXNRD1;CSAD;PSMB6;RPL6;RPS25;PSME2;FAU;PAPSS2;PSMC5;SLC6A7;PSMB11…
683	prerank	Reactome_2022__N-glycan Trimming In ER And Calnexin/Calreticulin Cycle R-HSA-532668	-0.361644	-1.14784	0.278689	0.392774	1	1935-06-01	0.0321	PDIA3;UGGT1;PRKCSH;MOGS;GANAB;RPS27A
684	prerank	Reactome_2022__Interaction Between L1 And Ankyrins R-HSA-445095	0.350145	1.14594	0.22	0.46026	1	2024-06-29	0.0591	SPTBN1;SPTAN1;KCNQ3;ANK3;ANK2;L1CAM
685	prerank	Reactome_2022__InlB-mediated Entry Of Listeria Monocytogenes Into Host Cell R-HSA-8875360	-0.419349	-1.14481	0.26	0.397101	1	2024-04-15	0.0472	GRB2;RPS27A;STAM2;STAM
686	prerank	Reactome_2022__HDR Thru Homologous Recombination (HRR) R-HSA-5685942	0.323247	1.14195	0.267857	0.466815	1	13/65	0.1239	RPA3;RAD9A;UBA52;RAD51D;RFC3;XRCC2;SEM1;RFC2;SLX4;BRIP1;RAD17;PALB2;POLD1
687	prerank	Reactome_2022__RNA Polymerase I Promoter Escape R-HSA-73772	0.318437	1.14189	0.307692	0.465319	1	17/55	0.1966	H3C7;TAF1C;GTF2H3;CDK7;TAF1D;POLR2E;GTF2H4;TBP;H2AC14;POLR2L;H2AB1;MNAT1;POLR2K;POLR1F;POLR2F;H2BC15;H2BC11
688	prerank	Reactome_2022__Cyclin E Associated Events During G1/S Transition R-HSA-69202	0.30277	1.14069	0.288462	0.466009	1	18/82	0.1319	CDKN1A;RB1;CCNE2;CDK2;UBA52;CKS1B;PSMD3;SEM1;TFDP1;CDK7;CCNA2;PSMC2;PSMA5;PSMB6;PSME2;PSMC5;PSMC3;CABLES1
689	prerank	Reactome_2022__Transcriptional Regulation By Small RNAs R-HSA-5578749	-0.311153	-1.14035	0.208333	0.404173	1	26/72	0.2293	AGO2;NDC1;NUP37;NUP188;H2AJ;POM121C;NUP153;NUP42;RNASE7;SEH1L;H2AZ2;NUP85;NUP93;NUP160;H2BC5;H2AZ1;H2AC6;TPR;NUP210;AAAS;NUP58;RANBP2;NUP107;NUP62;H3-3B;H2AC20
690	prerank	Reactome_2022__Glucuronidation R-HSA-156588	-0.37911	-1.14004	0.294118	0.4038	1	2024-07-25	0.1972	UGDH;UGP2;UGT1A6;UGT1A7;UGT1A4;UGT1A10;UGT2B4
691	prerank	Reactome_2022__Anchoring Of Basal Body To Plasma Membrane R-HSA-5620912	0.299837	1.13835	0.232143	0.469496	1	28/96	0.1865	YWHAE;DYNC1H1;PPP2R1A;DYNC1I2;CEP43;YWHAG;CKAP5;CSNK1D;HAUS4;NPHP4;PAFAH1B1;RAB3IP;HAUS1;TCTN1;DCTN1;PLK4;HAUS3;PLK1;CEP76;CEP131;CENPJ;CETN2;HAUS5;CNTRL;TUBG1;FBF1;NEDD1;ODF2
692	prerank	Reactome_2022__Degradation Of Beta-Catenin By Destruction Complex R-HSA-195253	0.30046	1.13732	0.211538	0.470558	1	17/84	0.1318	CTNNB1;TLE4;PPP2CA;UBA52;PPP2R1A;PSMD3;SEM1;CTBP1;PSMC2;TLE3;PSMA5;PSMB6;FRAT1;PSME2;PSMC5;PSMB11;PSMC3
693	prerank	Reactome_2022__Sensory Perception Of Taste R-HSA-9717189	-0.316496	-1.1373	0.207547	0.407392	1	1947-06-01	0.064	GNB1;SCNN1A;TAS2R50;SCN3A;SCN9A;KCNJ2
694	prerank	Reactome_2022__Anti-inflammatory Response Favoring Leishmania Infection R-HSA-9662851	-0.270227	-1.13724	0.184211	0.406452	1	49/164	0.2107	GNB1;MAPK14;GNB2;PRKCA;NPSR1;SRC;ADM;HCK;DPEP1;GPBAR1;YES1;PRKACB;IL10;ADCYAP1R1;CRHR1;GNG10;TAAR8;PLK2;IL6;PTH1R;SYK;MC4R;ITPR2;GNG5;PTHLH;CREB1;DRD1;GPR27;PTH2R;ADCY8;GPHB5;FURIN;ADRB3;GPR45;CD163;TSHB;DRD5;GPR39;MC5R;ADORA2A;CALCRL;ADCY1;PTH2;TAAR1;MC3R;MC2R;GPR84;RLN2;LHB
695	prerank	Reactome_2022__Mitotic Metaphase And Anaphase R-HSA-2555396	-0.252669	-1.13713	0.134615	0.405685	1	44/231	0.1351	PDS5A;UBE2C;PDS5B;KIF2C;NDC1;SKA2;NUP37;KIF18A;SKA1;CENPU;PSME3;CENPQ;RPS27A;SGO2;CENPP;CENPO;UBE2I;NUP188;DYNLL1;TUBA3C;LMNA;NDC80;CENPF;ANKLE2;CENPT;TUBA8;PSMD14;LBR;CENPE;PSMD11;PSMB10;SEH1L;MAPRE1;PPP1CC;PPP2R1B;NUP85;NUP93;NUP160;PSMC6;CHMP4C;NUF2;TMPO;AURKB;PPP2R5E
696	prerank	Reactome_2022__P75 NTR Receptor-Mediated Signaling R-HSA-193704	-0.271478	-1.1366	0.227273	0.405368	1	25/95	0.1853	TRIO;FGD1;ARHGEF12;SOS1;NFKB1;SQSTM1;RPS27A;ARHGEF7;TIAM1;SOS2;PRKCI;ARHGEF2;RELA;VAV2;NGFR;RHOA;HDAC3;ARHGEF18;ARHGEF1;AKAP13;ARHGEF9;ARHGEF11;LINGO1;ITSN1;RNASE1
697	prerank	Reactome_2022__Signaling By Hedgehog R-HSA-5358351	0.273787	1.13584	0.211538	0.471313	1	22/135	0.1318	GNAS;P4HB;SEL1L;IFT122;DERL2;UBA52;IFT88;PSMD3;SEM1;SYVN1;ADCY7;PSMC2;SUFU;PSMA5;IHH;PSMB6;PSME2;PSMC5;PSMB11;IFT172;EVC;PSMC3
698	prerank	Reactome_2022__Eicosanoid Ligand-Binding Receptors R-HSA-391903	0.425557	1.1358	0.282609	0.469856	1	2024-06-15	0.2108	OXER1;CYSLTR1;CYSLTR2;PTGDR;PTGER2;LTB4R2
699	prerank	Reactome_2022__Regulation Of PLK1 Activity At G2/M Transition R-HSA-2565942	0.307979	1.13579	0.213115	0.46829	1	27/86	0.1865	YWHAE;DYNC1H1;FBXW11;UBA52;PPP2R1A;DYNC1I2;CEP43;YWHAG;CKAP5;CSNK1D;HAUS4;PAFAH1B1;HAUS1;DCTN1;PLK4;HAUS3;PLK1;CEP76;CEP131;CENPJ;CETN2;HAUS5;CNTRL;TUBG1;BTRC;NEDD1;ODF2
700	prerank	Reactome_2022__Mitotic G1 Phase And G1/S Transition R-HSA-453279	0.277155	1.13532	0.208333	0.467741	1	31/147	0.1319	CDKN1A;RB1;DHFR;CCNE2;CDK2;PPP2CA;RPA3;UBA52;PPP2R1A;ABL1;CKS1B;PSMD3;SEM1;TFDP1;TOP2A;CDK7;POLA2;MCM10;CCNA2;FBXO5;PSMC2;SLC25A15;RPA4;POLA1;PSMA5;PSMB6;PSME2;CDC6;PSMC5;PSMC3;CABLES1
701	prerank	Reactome_2022__Adherens Junctions Interactions R-HSA-418990	0.386852	1.1346	0.32	0.467698	1	2024-04-29	0.0708	CTNNB1;CDH2;CTNNA1;NECTIN3
702	prerank	Reactome_2022__TCR Signaling R-HSA-202403	0.280842	1.13442	0.163636	0.46642	1	24/114	0.1427	PTEN;PLCG1;TRAF6;FBXW11;UBA52;PSMD3;SEM1;PIK3R1;PSMC2;UBE2D2;GRAP2;PIK3R2;PSMA5;UBE2N;PSMB6;PRKCQ;PSME2;PSMC5;PKN1;PSMB11;PSMC3;HLA-DRB1;UBE2V1;HLA-DQA1
703	prerank	Reactome_2022__Cell Death Signaling Via NRAGE, NRIF And NADE R-HSA-204998	-0.279259	-1.13396	0.225	0.409811	1	1974-11-01	0.0761	TRIO;FGD1;ARHGEF12;SOS1;SQSTM1;RPS27A;ARHGEF7;TIAM1;SOS2;ARHGEF2;VAV2
704	prerank	Reactome_2022__PKA Activation R-HSA-163615	-0.387365	-1.13335	0.317073	0.409957	1	2024-04-17	0.18	PRKCA;PRKACB;ADCY8;ADCY1
705	prerank	Reactome_2022__EML4 And NUDC In Mitotic Spindle Formation R-HSA-9648025	-0.287233	-1.13314	0.22449	0.409244	1	25/95	0.1351	KIF2C;SKA2;NUP37;KIF18A;SKA1;CENPU;CENPQ;SGO2;CENPP;CENPO;DYNLL1;NDC80;CENPF;CENPT;EML4;CENPE;SEH1L;MAPRE1;PPP1CC;PPP2R1B;NUP85;NUP160;NUF2;AURKB;PPP2R5E
706	prerank	Reactome_2022__Regulation Of RUNX2 Expression And Activity R-HSA-8939902	-0.292176	-1.13206	0.220339	0.409943	1	16/72	0.172	FBXW7;CBFB;STUB1;PSME3;RPS27A;WWP1;PSMD14;DLX5;PSMD11;PSMB10;PSMC6;NR3C1;PSMD2;DLX6;PSMC1;PSMB8
707	prerank	Reactome_2022__Cargo Recognition For Clathrin-Mediated Endocytosis R-HSA-8856825	0.286181	1.13124	0.254902	0.471105	1	19/104	0.1119	COPS7A;IGF2R;CBL;EPS15;COPS4;FCHO2;TFRC;AP2B1;UBA52;COPS3;NEDD8;AP2A1;COPS8;EPS15L1;VAMP3;COPS6;SH3GL1;VAMP4;AP2M1
708	prerank	Reactome_2022__Hh Mutants Abrogate Ligand Secretion R-HSA-5387390	0.320693	1.13066	0.265306	0.47073	1	14/58	0.1318	SEL1L;DERL2;UBA52;PSMD3;SEM1;SYVN1;PSMC2;PSMA5;IHH;PSMB6;PSME2;PSMC5;PSMB11;PSMC3
709	prerank	Reactome_2022__Activation Of GABAB Receptors R-HSA-991365	-0.331739	-1.12927	0.326087	0.413504	1	1942-07-01	0.1142	GNB1;GNB2;GNG10;KCNJ16;KCNJ2;GNG5;ADCY8
710	prerank	Reactome_2022__DNA Strand Elongation R-HSA-69190	0.37291	1.12744	0.304348	0.47572	1	13/31	0.2368	RPA3;RFC3;GINS1;GINS4;RFC2;POLA2;POLA1;POLD1;MCM5;SLC19A1;MCM3;LRIG1;FEN1
711	prerank	Reactome_2022__Mitotic Spindle Checkpoint R-HSA-69618	-0.273982	-1.1271	0.244898	0.416744	1	25/108	0.1351	UBE2C;KIF2C;SKA2;NUP37;KIF18A;SKA1;CENPU;CENPQ;SGO2;CENPP;CENPO;DYNLL1;NDC80;CENPF;CENPT;CENPE;SEH1L;MAPRE1;PPP1CC;PPP2R1B;NUP85;NUP160;NUF2;AURKB;PPP2R5E
712	prerank	Reactome_2022__CDK-mediated Phosphorylation And Removal Of Cdc6 R-HSA-69017	0.305116	1.12679	0.22449	0.475216	1	16/72	0.1318	CDC23;CCNE2;CDK2;UBA52;PSMD3;SEM1;CCNA2;PSMC2;ANAPC16;PSMA5;PSMB6;PSME2;CDC6;PSMC5;PSMB11;PSMC3
713	prerank	Reactome_2022__Lewis Blood Group Biosynthesis R-HSA-9037629	-0.434441	-1.12612	0.333333	0.417722	1	13/18	0.3943	ST3GAL6;FUT5;FUT9;FUT3;ST3GAL4;B4GALNT2;FUT4;ST6GALNAC6;FUT6;ST3GAL3;B3GALT2;FUT10;FUT7
714	prerank	Reactome_2022__Regulation Of RAS By GAPs R-HSA-5658442	-0.316769	-1.12544	0.23913	0.417956	1	1965-08-01	0.0881	NRAS;HRAS;PSME3;RPS27A;PSMD14;PSMD11;PSMB10;RASA4
715	prerank	Reactome_2022__HDMs Demethylate Histones R-HSA-3214842	-0.370307	-1.12217	0.259259	0.424162	1	2024-04-25	0.0219	KDM2A;PHF8;KDM1A;KDM3B
716	prerank	Reactome_2022__Resolution Of Abasic Sites (AP Sites) R-HSA-73933	0.358592	1.12081	0.285714	0.486355	1	14/38	0.2368	RPA3;POLG2;RFC3;RFC2;PARP2;PNKP;ADPRS;POLD1;LRIG3;SLC19A1;NEIL1;APEX1;LRIG1;FEN1
717	prerank	Reactome_2022__Metabolism Of Fat-Soluble Vitamins R-HSA-6806667	-0.321436	-1.11984	0.264151	0.427019	1	1947-09-01	0.1296	VKORC1L1;APOB;TTPA;SDC2;GPC4;AKR1C1;RDH11;LPL;LRAT
718	prerank	Reactome_2022__PCNA-Dependent Long Patch Base Excision Repair R-HSA-5651801	0.424254	1.11829	0.387755	0.490063	1	2024-09-21	0.2368	RPA3;POLG2;RFC3;RFC2;POLD1;SLC19A1;APEX1;LRIG1;FEN1
719	prerank	Reactome_2022__Class I MHC Mediated Antigen Processing And Presentation R-HSA-983169	0.241399	1.11695	0.229167	0.491589	1	58/377	0.1204	KEAP1;SIAH1;RNF7;UBE2K;HMGB1;ARIH2;CDC23;UBE2G2;SEC31A;CUL5;KLHL13;UBE2J1;UBE2D3;DET1;UBE2F;ELOB;UBE2R2;UBE2G1;CBLB;UBA6;UBE3D;FBXW11;UBA52;RNF115;UBE2L3;RLIM;PSMD3;SEM1;CTSL;SEC24C;ELOC;LRSAM1;FBXO32;BTBD1;HSPA5;SEC22B;PSMC2;UBE2D2;RBBP6;UBA3;ASB16;VAMP3;FBXO6;FBXO31;TIRAP;PSMA5;UBE2N;SAR1B;KLHL3;PSMB6;UBE2M;TLR6;KCTD6;FBXL20;TLR4;PSME2;PSMC5;LRR1
720	prerank	Reactome_2022__Unattached Kinetochores Signal Amplification Via A MAD2 Inhibitory Signal R-HSA-141444	-0.290824	-1.11658	0.297872	0.43187	1	24/91	0.1351	KIF2C;SKA2;NUP37;KIF18A;SKA1;CENPU;CENPQ;SGO2;CENPP;CENPO;DYNLL1;NDC80;CENPF;CENPT;CENPE;SEH1L;MAPRE1;PPP1CC;PPP2R1B;NUP85;NUP160;NUF2;AURKB;PPP2R5E
721	prerank	Reactome_2022__RHOBTB2 GTPase Cycle R-HSA-9013418	-0.402947	-1.11562	0.375	0.432799	1	2024-05-23	0.0645	HSP90AB1;MSI2;TXNL1;DBN1;ACTG1
722	prerank	Reactome_2022__Synthesis Of PA R-HSA-1483166	0.356849	1.11562	0.270833	0.492446	1	15/38	0.2299	GNPAT;PLD2;AGPAT2;GPAM;PLA2G2E;LCLAT1;PLA2R1;DDHD1;ACP6;AGPAT1;PLA2G2D;AGPAT3;PLA2G4D;GPAT3;MIGA2
723	prerank	Reactome_2022__cGMP Effects R-HSA-418457	0.427877	1.11506	0.409836	0.492211	1	2024-08-15	0.2005	PRKG1;KCNMB3;PDE11A;ITPR1;KCNMA1;PDE9A;PDE10A;PDE5A
724	prerank	Reactome_2022__Transcriptional Regulation By MECP2 R-HSA-8986944	0.302168	1.1143	0.306122	0.492576	1	1960-11-01	0.0976	PTEN;HDAC2;RNMT;NCOR2;DGCR8;SLC2A3;CRH;CAMK2D;FKBP5;SGK1;SST
725	prerank	Reactome_2022__Cyclin A:Cdk2-associated Events At S Phase Entry R-HSA-69656	0.292841	1.11355	0.346154	0.492541	1	18/84	0.1319	CDKN1A;RB1;CCNE2;CDK2;UBA52;CKS1B;PSMD3;SEM1;TFDP1;CDK7;CCNA2;PSMC2;PSMA5;PSMB6;PSME2;PSMC5;PSMC3;CABLES1
726	prerank	Reactome_2022__Dual Incision In GG-NER R-HSA-5696400	0.344281	1.11104	0.34	0.496384	1	1941-10-01	0.1299	RPA3;UBA52;RFC3;GTF2H3;RFC2;PARP2;CUL4B;POLD1;GTF2H4;ERCC1
727	prerank	Reactome_2022__Positive Epigenetic Regulation Of rRNA Expression R-HSA-5250913	0.298918	1.11099	0.303571	0.494926	1	22/70	0.1999	MTA2;H3C7;TAF1C;HDAC2;DEK;MYBBP1A;KAT2A;CHD4;TAF1D;POLR2E;MTA3;TBP;H2AC14;POLR2L;H2AB1;GSK3B;POLR2K;POLR1F;POLR2F;H2BC15;H2BC11;DPEP3
728	prerank	Reactome_2022__KEAP1-NFE2L2 Pathway R-HSA-9755511	0.287647	1.11085	0.2	0.493618	1	20/100	0.1318	KEAP1;TKT;UBXN7;GCLC;UBA52;CREBBP;GSTA1;PSMD3;SEM1;BRIP1;PSMC2;GSR;PSMA5;TXNRD1;TALDO1;PSMB6;PSME2;PSMC5;PSMB11;PSMC3
729	prerank	Reactome_2022__Myogenesis R-HSA-525793	0.367503	1.10999	0.294118	0.493945	1	2024-06-29	0.0548	CTNNB1;CDH2;CDC42;ABL1;CTNNA1;TCF12
730	prerank	Reactome_2022__Muscle Contraction R-HSA-397014	-0.249115	-1.10975	0.22	0.443664	1	47/195	0.2082	ITGB5;VIM;PRKCA;DMD;PKN2;TNNT2;SCN3A;SCN3B;SLC8A3;SCN9A;HIPK1;KCNJ2;TRDN;TLN1;KCNQ1;ALDH2;ITPR2;RYR3;ATP1A2;CACNB1;KAT2B;SLN;MYLK;PLN;KCNK15;MYBPC2;CLIC2;CAMK2A;MYBPC3;SCN5A;ATP2A2;MYL2;STIM1;HIPK2;FXYD7;NPPA;MYL3;GATA4;ORAI2;LMOD1;SCN7A;TRPC1;CAMK2B;KCNIP1;MMP12;TNNT3;MYL12A
731	prerank	Reactome_2022__Attenuation Phase R-HSA-3371568	-0.373032	-1.10814	0.362069	0.446095	1	2024-02-24	0.0075	HSPA8;HSP90AB1
732	prerank	Reactome_2022__DDX58/IFIH1-mediated Induction Of Interferon-Alpha/Beta R-HSA-168928	0.288322	1.10766	0.244898	0.49782	1	1980-09-01	0.0777	UBE2K;HMGB1;UBE2D3;TRAF3;TRAF6;UBA52;CREBBP;HOXC13;UBE2D2
733	prerank	Reactome_2022__Iron Uptake And Transport R-HSA-917937	0.306794	1.10594	0.306122	0.500166	1	1959-08-01	0.0824	FLVCR1;CAND1;TFRC;UBA52;ABCG2;NEDD8;ATP6V0A4;ATP6V1D
734	prerank	Reactome_2022__RHOJ GTPase Cycle R-HSA-9013409	-0.301973	-1.10564	0.23913	0.45002	1	18/54	0.1571	LAMTOR1;TRIO;FMNL3;ARHGAP1;ARHGEF7;PKN2;RAB7A;DIAPH3;STOM;NIPSNAP2;SNAP23;CPNE8;TMPO;ARHGAP32;SLC1A5;GIT2;ARL13B;DEPDC1B
735	prerank	Reactome_2022__Sema3A PAK Dependent Axon Repulsion R-HSA-399954	-0.410785	-1.10552	0.346154	0.449234	1	2024-03-16	0.0417	HSP90AB1;ARHGEF7;PKN2
736	prerank	Reactome_2022__Vitamin B5 (Pantothenate) Metabolism R-HSA-199220	0.394922	1.10525	0.363636	0.500108	1	2024-07-17	0.131	PPCS;PPCDC;SLC25A16;SLC5A6;AASDHPPT;ENPP1;COASY
737	prerank	Reactome_2022__Transcriptional Regulation Of Granulopoiesis R-HSA-9616222	0.318355	1.10354	0.388889	0.502156	1	16/55	0.2008	CDKN1A;CDK2;H3C7;DEK;RUNX1;STAT3;TFDP1;FLI1;GATA2;H2AC14;CEBPA;H2AB1;SPI1;H2BC15;H2BC11;RXRA
738	prerank	Reactome_2022__Constitutive Signaling By AKT1 E17K In Cancer R-HSA-5674400	-0.354226	-1.10178	0.26087	0.455326	1	2024-08-26	0.1006	RICTOR;AKT2;CHUK;MLST8;MAPKAP1;AKT3;CREB1;FOXO4
739	prerank	Reactome_2022__Signaling By NOTCH R-HSA-157118	0.257424	1.10118	0.24	0.505598	1	40/198	0.1349	TP53;YWHAZ;PSENEN;NCSTN;TLE4;HDAC8;SEL1L;NOTCH2;POGLUT1;H3C7;UBA52;HDAC2;RUNX1;CREBBP;KAT2A;PSMD3;SEM1;TFDP1;NCOR2;WWP2;DTX2;ELF3;CNTN1;PSMC2;TLE3;TMED2;MAML3;IKZF1;PSEN2;WWC1;PSMA5;HEY1;PSMB6;HDAC4;PSME2;PSMC5;APH1A;HDAC10;PSMC3;H2AC14
740	prerank	Reactome_2022__Adrenaline,noradrenaline Inhibits Insulin Secretion R-HSA-400042	-0.351665	-1.10081	0.333333	0.456239	1	2024-04-28	0.0825	GNB1;GNB2;GNG10;GNG5
741	prerank	Reactome_2022__NGF-stimulated Transcription R-HSA-9031628	-0.362555	-1.09796	0.326087	0.460981	1	1939-11-01	0.1653	FOSL1;SRF;TPH1;FOS;VGF;CREB1;EGR2;REST;CDK5R2;CDK5R1;RRAD
742	prerank	Reactome_2022__Cytosolic Sensors Of Pathogen-Associated DNA R-HSA-1834949	0.294472	1.09609	0.283019	0.5148	1	23/63	0.2397	CTNNB1;POLR3C;UBA52;POLR3B;CREBBP;XRCC6;CRCP;POLR2E;TICAM1;NLRC3;POLR2L;POLR3G;POLR2K;NFKBIA;POLR2F;RIPK3;TRIM32;NKIRAS2;DHX9;DDX41;POLR3GL;IFI16;TBK1
743	prerank	Reactome_2022__Mitophagy R-HSA-5205647	-0.349265	-1.0949	0.35	0.466232	1	2024-04-28	0.0321	ULK1;SRC;SQSTM1;RPS27A
744	prerank	Reactome_2022__RHOC GTPase Cycle R-HSA-9013106	0.307588	1.0948	0.303571	0.515823	1	16/73	0.1207	ARHGAP21;ARHGAP35;ACBD5;ERBIN;RHOC;TFRC;ARHGAP5;ROCK1;FLOT2;MYO9B;PIK3R1;VAMP3;CAVIN1;VANGL1;FLOT1;PKN1
745	prerank	Reactome_2022__DNA Replication R-HSA-69306	0.264885	1.09473	0.244898	0.514378	1	35/151	0.1749	CDC23;CCNE2;CDK2;RPA3;H3C7;UBA52;RFC3;GINS1;PSMD3;SEM1;GINS4;RFC2;POLA2;MCM10;CCNA2;PSMC2;SLC25A15;RPA4;ANAPC16;POLA1;PSMA5;PSMB6;PSME2;CDC6;PSMC5;PSMB11;POLD1;PSMC3;H2AC14;H2AB1;ANAPC4;MCM5;UBE2E1;SLC19A1;PSMA4
746	prerank	Reactome_2022__Separation Of Sister Chromatids R-HSA-2467813	-0.251951	-1.09322	0.196078	0.468411	1	34/168	0.1409	PDS5A;UBE2C;PDS5B;KIF2C;SKA2;NUP37;KIF18A;SKA1;CENPU;PSME3;CENPQ;RPS27A;SGO2;CENPP;CENPO;DYNLL1;NDC80;CENPF;CENPT;PSMD14;CENPE;PSMD11;PSMB10;SEH1L;MAPRE1;PPP1CC;PPP2R1B;NUP85;NUP160;PSMC6;NUF2;AURKB;PPP2R5E;PSMD2
747	prerank	Reactome_2022__SARS-CoV-2 Infection R-HSA-9694516	-0.241087	-1.09251	0.25	0.468702	1	45/280	0.12	PTPN11;VPS39;HSP90AB1;VPS41;STT3A;AKT2;VPS33A;CNBP;CHUK;VPS11;NDC1;NUP37;VPS18;PRKCSH;MOGS;GANAB;PARP4;VPS16;RPS27A;FUT8;UBE2I;VPS33B;AKT3;NUP188;TJP1;ATG14;SNRPG;SDC2;POM121C;IFNAR1;MAGT1;NUP153;NUP42;RPS4Y2;GPC4;TAB1;SEC24B;RNASE7;SEH1L;IRF7;PATJ;RPS8;NUP85;NUP93;NUP160
748	prerank	Reactome_2022__Signaling By NOTCH1 R-HSA-1980143	0.287625	1.09099	0.313725	0.520386	1	18/73	0.1313	PSENEN;NCSTN;TLE4;HDAC8;UBA52;HDAC2;CREBBP;KAT2A;NCOR2;DTX2;CNTN1;TLE3;MAML3;PSEN2;HEY1;HDAC4;APH1A;HDAC10
749	prerank	Reactome_2022__Fanconi Anemia Pathway R-HSA-6783310	-0.331581	-1.08901	0.303571	0.474926	1	13/35	0.2005	USP1;RPS27A;FAAP24;UBE2T;EME2;FANCF;FANCD2;FANCL;FANCC;DCLRE1A;FANCB;FANCM;FAAP20
750	prerank	Reactome_2022__Transport Of Mature mRNA Derived From An Intronless Transcript R-HSA-159231	-0.339947	-1.08884	0.34	0.474174	1	19/42	0.2302	NDC1;NUP37;NUP188;POM121C;NUP153;NUP42;RNASE7;SEH1L;NUP85;NUP93;NUP160;TPR;NUP210;AAAS;NUP58;RANBP2;NUP107;NUP62;EIF4E
751	prerank	Reactome_2022__Hh Mutants Are Degraded By ERAD R-HSA-5362768	0.309851	1.08868	0.361702	0.523775	1	13/55	0.1318	SEL1L;DERL2;UBA52;PSMD3;SEM1;SYVN1;PSMC2;PSMA5;PSMB6;PSME2;PSMC5;PSMB11;PSMC3
752	prerank	Reactome_2022__Smooth Muscle Contraction R-HSA-445355	-0.305594	-1.08849	0.352941	0.473715	1	1942-04-01	0.0778	ITGB5;PKN2;TLN1;ALDH2
753	prerank	Reactome_2022__Organelle Biogenesis And Maintenance R-HSA-1852241	-0.245823	-1.08797	0.227273	0.47365	1	44/271	0.121	ATP5F1A;ATP5F1B;ATP5ME;ATP5F1D;ATP5PB;ATP5F1C;MAPK14;ATP5MG;ATP5PO;ATP5PF;PRKCA;ATP5F1E;MAPK11;CAMK4;CEP135;PCNT;AHI1;TBL1X;HAUS2;CEP72;DYNLL1;ATP5MF;KIF3A;PRKAG3;NPHP1;CNGA2;EXOC2;PCM1;MTERF1;ATP5PD;SDCCAG8;BBS9;NCOR1;CDK5RAP2;RPGRIP1L;CREB1;MEF2C;SIRT3;MAPRE1;CEP89;DYNC2I2;GLUD1;CEP70;TCTN2
754	prerank	Reactome_2022__Defective CFTR Causes Cystic Fibrosis R-HSA-5678895	0.299445	1.08688	0.333333	0.525789	1	14/60	0.1318	SEL1L;DERL2;UBA52;PSMD3;SEM1;PSMC2;DERL3;PSMA5;PSMB6;PSME2;PSMC5;DERL1;PSMB11;PSMC3
755	prerank	Reactome_2022__Cooperation Of Prefoldin And TriC/CCT In Actin And Tubulin Folding R-HSA-389958	-0.355719	-1.08636	0.326531	0.476042	1	1933-04-01	0.0685	PFDN4;PFDN1;TUBA3C;TUBA8
756	prerank	Reactome_2022__Hedgehog Off State R-HSA-5610787	0.269717	1.0833	0.25	0.531708	1	21/98	0.1831	GNAS;IFT122;UBA52;IFT88;PSMD3;SEM1;ADCY7;PSMC2;SUFU;PSMA5;PSMB6;PSME2;PSMC5;PSMB11;IFT172;PSMC3;GSK3B;PSMA4;GPR161;BTRC;PRKACG
757	prerank	Reactome_2022__Activated NOTCH1 Transmits Signal To Nucleus R-HSA-2122948	0.369768	1.08293	0.413043	0.531045	1	2024-07-31	0.1271	PSENEN;NCSTN;UBA52;DTX2;CNTN1;PSEN2;APH1A
758	prerank	Reactome_2022__Diseases Of DNA Repair R-HSA-9675135	0.328327	1.07972	0.362069	0.536107	1	17/50	0.2371	RPA3;RAD9A;RAD51D;RFC3;XRCC2;SEM1;RFC2;BRIP1;RAD17;PALB2;NEIL1;RMI1;BARD1;MLH1;HUS1;RAD51C;TOP3A
759	prerank	Reactome_2022__RND2 GTPase Cycle R-HSA-9696270	0.318402	1.07801	0.296296	0.53905	1	1941-11-01	0.1361	EPHA2;KIDINS220;ARHGAP35;TFRC;ARHGAP5;RBMX;PIK3R1;PIK3R2;VANGL1;PRAG1;SCRIB
760	prerank	Reactome_2022__Regulation Of FZD By Ubiquitination R-HSA-4641263	-0.362474	-1.07565	0.38	0.496643	1	2024-08-20	0.2284	RPS27A;RSPO3;FZD6;FZD8;USP8;RNF43;RSPO4;FZD4
761	prerank	Reactome_2022__Glucagon-type Ligand Receptors R-HSA-420092	0.372845	1.07513	0.388889	0.54363	1	1933-09-01	0.1477	GNAS;GNG3;GHRHR;CYSLTR2;GNG8;GNGT2;GIPR;GCG;GNGT1
762	prerank	Reactome_2022__RHOV GTPase Cycle R-HSA-9013424	0.322521	1.075	0.363636	0.542434	1	1936-10-01	0.1304	EPHA2;SPTBN1;TPM4;CDC42;SPTAN1;PIK3R1;TPM3;VANGL1;PKN1;RHOV
763	prerank	Reactome_2022__EPH-ephrin Mediated Repulsion Of Cells R-HSA-3928665	0.323365	1.07387	0.27907	0.542969	1	1949-11-01	0.1386	PSENEN;NCSTN;EPHA2;AP2B1;AP2A1;EPHA10;PSEN2;AP2M1;APH1A;EPHA4;MMP2
764	prerank	Reactome_2022__Sphingolipid De Novo Biosynthesis R-HSA-1660661	-0.318835	-1.07334	0.333333	0.500296	1	1944-11-01	0.1641	SGPP1;ORMDL1;CERS6;PLPP1;CERS2;PLPP2;CERT1;PRKD1;SGPP2;VAPB;SPNS2
765	prerank	Reactome_2022__HSF1-dependent Transactivation R-HSA-3371571	-0.340534	-1.07287	0.357143	0.499989	1	1934-03-01	0.0154	HSPA8;HSP90AB1;MLST8
766	prerank	Reactome_2022__APC/C-mediated Degradation Of Cell Cycle Proteins R-HSA-174143	0.278737	1.072	0.32	0.544586	1	21/87	0.1802	CDC23;RB1;CDK2;UBA52;PSMD3;SEM1;CCNA2;FBXO5;PSMC2;ANAPC16;PSMA5;PSMB6;PLK1;PSME2;PSMC5;PSMB11;PSMC3;ANAPC4;UBE2E1;PSMA4;BTRC
767	prerank	Reactome_2022__Metabolism Of Water-Soluble Vitamins And Cofactors R-HSA-196849	0.268653	1.07192	0.327586	0.543134	1	22/122	0.131	RFK;FLAD1;PPCS;PPCDC;MTHFD1;DHFR;NMNAT1;NAMPT;FPGS;SLC25A16;SLC5A6;MTR;SLC2A3;MTRR;PDXK;CYB5A;AASDHPPT;ENPP1;NMNAT3;NMRK2;SLC46A1;COASY
768	prerank	Reactome_2022__Interleukin-1 Family Signaling R-HSA-446652	0.246264	1.07157	0.264151	0.542294	1	34/152	0.1802	TP53;HMGB1;PTPN12;TRAF6;FBXW11;UBA52;USP14;STAT3;PSMD3;SEM1;N4BP1;PSMC2;HOXC13;PTPN14;PSMA5;UBE2N;IL1R1;IRAK4;PSMB6;PSME2;PSMC5;PSMB11;PTPN5;PSMC3;UBE2V1;PELI3;ALPK1;MAPK8;IL1RL1;IL1RAP;IRAK2;PSMA4;NFKBIA;BTRC
769	prerank	Reactome_2022__CRMPs In Sema3A Signaling R-HSA-399956	0.408512	1.06842	0.381818	0.547099	1	2024-10-16	0.2672	NRP1;SEMA3A;CDK5;GSK3B;PLXNA4;DPYSL4;DPYSL2;PLXNA1;FES;FYN
770	prerank	Reactome_2022__Pre-NOTCH Expression And Processing R-HSA-1912422	0.287761	1.06814	0.306122	0.546044	1	1974-12-01	0.0899	TP53;SEL1L;NOTCH2;POGLUT1;H3C7;RUNX1;CREBBP;KAT2A;TFDP1;ELF3;TMED2;MAML3
771	prerank	Reactome_2022__Mitotic Prometaphase R-HSA-68877	-0.258692	-1.06783	0.3	0.509494	1	40/183	0.1388	PDS5A;PDS5B;KIF2C;PRKCA;SKA2;NUP37;KIF18A;SKA1;CENPU;CENPQ;SGO2;CENPP;NCAPG;CEP135;CENPO;PCNT;HAUS2;CEP72;DYNLL1;NDC80;CENPF;MZT2A;CENPT;TUBGCP4;PCM1;EML4;SDCCAG8;CDK5RAP2;CENPE;SEH1L;MAPRE1;PPP1CC;PPP2R1B;NUP85;NUP160;CEP70;NUF2;AURKB;PPP2R5E;CEP57
772	prerank	Reactome_2022__Interleukin-37 Signaling R-HSA-9008059	-0.398064	-1.06668	0.382979	0.5102	1	2024-02-21	0.0151	PTPN11;PTPN9
773	prerank	Reactome_2022__Unblocking Of NMDA Receptors, Glutamate Binding And Activation R-HSA-438066	0.364447	1.06662	0.4	0.547837	1	2024-07-21	0.1497	ACTN2;DLG1;CAMK2D;MPP3;MPP2;GRIA2;LLGL1
774	prerank	Reactome_2022__RHOH GTPase Cycle R-HSA-9013407	-0.311927	-1.06637	0.34	0.509459	1	1935-09-01	0.1091	LAMTOR1;CSK;PKN2;DBN1;RAB7A;STOM;NIPSNAP2;TMEM59;ZAP70
775	prerank	Reactome_2022__Miscellaneous Transport And Binding Events R-HSA-5223345	0.375761	1.06621	0.351852	0.546968	1	2024-08-23	0.2216	MMGT1;NIPAL2;NIPA2;LRRC8B;BPNT1;ADD3;CTNS;TUSC3
776	prerank	Reactome_2022__HCMV Infection R-HSA-9609646	0.281472	1.06497	0.32	0.54836	1	15/117	0.0737	EED;SUZ12;HSD17B4;EZH2;DYNC1H1;H3C7;NUP214;CD46;DYNC1I2;ITGB1;H2AC21;NUP88;NCOR2;NUP43;NUP54
777	prerank	Reactome_2022__RHOQ GTPase Cycle R-HSA-9013406	0.296801	1.06385	0.385965	0.549458	1	1959-12-01	0.1207	ARHGAP21;SRGAP2;ARHGAP35;SLC4A7;CDC42;TFRC;ARHGAP5;WWP2;RHOQ;VAMP3;VANGL1;PKN1
778	prerank	Reactome_2022__Calnexin/calreticulin Cycle R-HSA-901042	-0.378009	-1.06285	0.389831	0.515663	1	2024-05-26	0.0321	PDIA3;UGGT1;PRKCSH;GANAB;RPS27A
779	prerank	Reactome_2022__Activation Of HOX Genes During Differentiation R-HSA-5619507	0.271006	1.06266	0.338983	0.550886	1	23/87	0.2008	EED;SUZ12;EZH2;KMT2C;H3C7;CREBBP;POLR2I;POLR2D;NCOA6;POLR2E;ZNF335;H2AC14;POLR2L;KDM6A;PBX1;H2AB1;POLR2K;HOXA2;POLR2F;H2BC15;H2BC11;KMT2D;RXRA
780	prerank	Reactome_2022__Metabolism Of Non-Coding RNA R-HSA-194441	-0.324115	-1.06156	0.354167	0.51735	1	20/51	0.2261	NDC1;NUP37;NUP188;SNRPG;POM121C;NUP153;NUP42;RNASE7;SEH1L;NUP85;NUP93;NUP160;TPR;NUP210;AAAS;NUP58;RANBP2;NUP107;WDR77;NUP62
781	prerank	Reactome_2022__RHOA GTPase Cycle R-HSA-8980692	0.267885	1.06133	0.296875	0.552563	1	27/147	0.1128	ARHGAP21;BCAP31;ARHGAP35;CCDC115;EMC3;ACBD5;ERBIN;ARHGAP28;TFRC;ARHGAP29;ARAP3;PGRMC2;RHPN1;ARHGAP23;ARHGAP5;ROCK1;FLOT2;ARHGAP44;MYO9B;PIK3R1;PIK3R2;DDRGK1;VAMP3;SRGAP1;CAVIN1;VANGL1;FLOT1
782	prerank	Reactome_2022__IRAK2 Mediated Activation Of TAK1 Complex Upon TLR7/8 Or 9 Stimulation R-HSA-975163	0.416616	1.06049	0.479167	0.552999	1	2024-05-15	0.1699	TRAF6;UBA52;TLR4;TICAM1;IRAK2
783	prerank	Reactome_2022__Mitochondrial Protein Import R-HSA-1268020	-0.2791	-1.06026	0.404255	0.518901	1	1964-08-01	0.0707	ATP5F1A;ATP5F1B;CS;TIMM23;DNAJC19;CCNI;TIMM17A;TIMM50
784	prerank	Reactome_2022__Transcriptional Regulation By RUNX3 R-HSA-8878159	-0.288297	-1.05867	0.355556	0.520905	1	16/94	0.0864	NRAS;SMAD4;CBFB;YAP1;TEAD3;SRC;PSME3;RPS27A;ITGA4;MAML1;JAG1;RBPJ;TEAD1;PSMD14;PSMD11;PSMB10
785	prerank	Reactome_2022__Gene Silencing By RNA R-HSA-211000	-0.273875	-1.05717	0.325581	0.522645	1	31/104	0.1818	AGO2;NDC1;NUP37;TSN;NUP188;DICER1;H2AJ;POM121C;TDRD6;TARBP2;NUP153;NUP42;ASZ1;RNASE7;SEH1L;HENMT1;H2AZ2;NUP85;NUP93;NUP160;BCDIN3D;H2BC5;H2AZ1;H2AC6;TPR;AGO3;TDRKH;FKBP6;PIWIL4;NUP210;AAAS
786	prerank	Reactome_2022__Transport Of Mature mRNAs Derived From Intronless Transcripts R-HSA-159234	-0.338477	-1.05698	0.354167	0.521887	1	19/43	0.2302	NDC1;NUP37;NUP188;POM121C;NUP153;NUP42;RNASE7;SEH1L;NUP85;NUP93;NUP160;TPR;NUP210;AAAS;NUP58;RANBP2;NUP107;NUP62;EIF4E
787	prerank	Reactome_2022__Association Of TriC/CCT With Target Proteins During Biosynthesis R-HSA-390471	0.331096	1.05586	0.362069	0.5623	1	1937-08-01	0.1496	TP53;CCNE2;STAT3;NOP56;FBXO6;LONP2;FBXW4;TCP1
788	prerank	Reactome_2022__Gap-filling DNA Repair Synthesis And Ligation In GG-NER R-HSA-5696397	0.368669	1.05299	0.4375	0.566758	1	2024-07-25	0.1708	RPA3;UBA52;RFC3;RFC2;POLD1;LRIG3;SLC19A1
789	prerank	Reactome_2022__Phospholipase C-mediated Cascade: FGFR1 R-HSA-5654219	0.349848	1.05262	0.326923	0.565931	1	2024-03-16	0.0931	PLCG1;FGF4;FGF10
790	prerank	Reactome_2022__EPH-Ephrin Signaling R-HSA-2682334	-0.269202	-1.052	0.384615	0.531426	1	15/91	0.0771	HRAS;ACTR2;SRC;YES1;ARHGEF7;TIAM1;PKN2;LIMK2;EPHB3;ARHGEF28;SDC2;ACTG1;PTK2;VAV2;CLTCL1
791	prerank	Reactome_2022__Notch-HLH Transcription Pathway R-HSA-350054	0.3512	1.05177	0.386364	0.565869	1	2024-09-28	0.1313	HDAC8;NOTCH2;HDAC2;CREBBP;KAT2A;NCOR2;MAML3;HDAC4;HDAC10
792	prerank	Reactome_2022__Diseases Associated With TLR Signaling Cascade R-HSA-5602358	0.328424	1.05157	0.392157	0.564594	1	2024-07-31	0.1213	HMGB1;TRAF3;TIRAP;IRAK4;TLR6;TLR4;TICAM1
793	prerank	Reactome_2022__Formation Of Incision Complex In GG-NER R-HSA-5696395	0.314753	1.05057	0.382979	0.56504	1	1942-12-01	0.1714	RPA3;UBA52;GTF2H3;CDK7;PARP2;CUL4B;UBE2N;GTF2H4;ERCC1;CETN2;MNAT1;RAD23B
794	prerank	Reactome_2022__Metabolism Of Amine-Derived Hormones R-HSA-209776	-0.345444	-1.05037	0.423077	0.534016	1	2024-06-18	0.2008	TPH1;DDC;DIO3;TSHB;TPO;SLC5A5
795	prerank	Reactome_2022__Complement Cascade R-HSA-166658	-0.288969	-1.049	0.37037	0.535811	1	1955-11-01	0.16	CD59;VTN;CFHR4;COLEC10;CR2;AKR1C1;CFHR3;C8A;C4A;CD55;COLEC11
796	prerank	Reactome_2022__Bile Acid And Bile Salt Metabolism R-HSA-194068	0.304348	1.04895	0.365385	0.56694	1	1945-10-01	0.156	HSD17B4;CYP7B1;SLC10A2;ALB;ACOX2;NCOA2;SLCO1B1;SYCP2;OSBP;SLC27A2
797	prerank	Reactome_2022__Surfactant Metabolism R-HSA-5683826	0.36406	1.0481	0.465517	0.567051	1	2024-11-26	0.2607	ABCA3;GATA6;CCDC59;ADRA2A;NAPSA;CTSH;ADORA2B;P2RY2;SFTPA2;ADA2;SFTPC
798	prerank	Reactome_2022__SARS-CoV-1 Infection R-HSA-9678108	0.2884	1.04602	0.363636	0.570534	1	16/51	0.1855	RB1;GSK3A;UBA52;DDX5;CTSL;HOXC13;ST3GAL2;ST6GALNAC2;ST6GALNAC3;CHMP4B;RNF103-CHMP3;GSK3B;ST3GAL1;PIK3C3;BECN1;VHL
799	prerank	Reactome_2022__Acetylcholine Neurotransmitter Release Cycle R-HSA-264642	-0.395107	-1.04568	0.408163	0.540772	1	2024-07-17	0.287	STXBP1;PPFIA2;TSPOAP1;SYT1;SLC18A3;SNAP25;STX1A
800	prerank	Reactome_2022__Switching Of Origins To A Post-Replicative State R-HSA-69052	0.26579	1.04494	0.294118	0.571307	1	21/90	0.1749	CDC23;CCNE2;CDK2;UBA52;PSMD3;SEM1;CCNA2;PSMC2;SLC25A15;ANAPC16;PSMA5;PSMB6;PSME2;CDC6;PSMC5;PSMB11;PSMC3;ANAPC4;MCM5;UBE2E1;PSMA4
801	prerank	Reactome_2022__Degradation Of AXIN R-HSA-4641257	0.291214	1.0448	0.340426	0.570038	1	1954-11-01	0.1318	RNF146;UBA52;PSMD3;SEM1;PSMC2;PSMA5;PSMB6;PSME2;PSMC5;PSMB11;PSMC3
802	prerank	Reactome_2022__S Phase R-HSA-69242	0.245368	1.04456	0.358491	0.568702	1	32/161	0.1319	CDKN1A;CDC23;RB1;CCNE2;CDK2;RPA3;UBA52;CKS1B;RFC3;GINS1;PSMD3;SEM1;GINS4;TFDP1;CDK7;RFC2;POLA2;CCNA2;PSMC2;SLC25A15;ANAPC16;POLA1;PSMA5;RAD21;PSMB6;PSME2;CDC6;PSMC5;PSMB11;POLD1;PSMC3;CABLES1
803	prerank	Reactome_2022__Citric Acid Cycle (TCA Cycle) R-HSA-71403	0.370279	1.04355	0.428571	0.569474	1	2024-07-21	0.1322	SDHD;SDHA;DLST;OGDH;SUCLG2;SDHB;IDH3A
804	prerank	Reactome_2022__Oxygen-dependent Proline Hydroxylation Of Hypoxia-inducible Factor Alpha R-HSA-1234176	0.286686	1.04346	0.333333	0.568098	1	14/64	0.1318	UBE2D3;ELOB;UBA52;PSMD3;SEM1;ELOC;PSMC2;UBE2D2;PSMA5;PSMB6;PSME2;PSMC5;PSMB11;PSMC3
805	prerank	Reactome_2022__Cell-Cell Communication R-HSA-1500931	-0.239309	-1.04346	0.36	0.544152	1	24/119	0.1362	PTPN11;GRB2;PIK3CB;PIK3CA;SRC;ACTN4;CLDN5;PRKCI;PTK2;LAMA4;CDH10;PARD6B;CLDN11;DST;CLDN22;PARD6G;PATJ;FLNC;LIMS2;PARVA;CDH6;PARD6A;PLEC;NCK1
806	prerank	Reactome_2022__Response To Elevated Platelet Cytosolic Ca2+ R-HSA-76005	-0.256457	-1.0391	0.369565	0.552406	1	28/130	0.1585	PFN1;PRKCA;SOS1;ACTN4;MAGED2;GAS6;SCG3;SYTL4;TLN1;CD36;MANF;PLEK;F13A1;ITGB3;IGF2;HABP4;ORM1;APP;PCDH7;SPARC;PHACTR2;TMX3;ITGA2B;WDR1;APOOL;F5;LEFTY2;SGPP2
807	prerank	Reactome_2022__MECP2 Regulates Neuronal Receptors And Channels R-HSA-9022699	0.372961	1.03758	0.34	0.579505	1	2024-06-18	0.164	HDAC2;RNMT;SLC2A3;FKBP5;GRIA2;TRPC3
808	prerank	Reactome_2022__Interleukin-6 Family Signaling R-HSA-6783589	-0.34468	-1.03718	0.355556	0.555595	1	2024-03-24	0.098	PTPN11;IL6;CNTFR
809	prerank	Reactome_2022__Regulation Of APC/C Activators Between G1/S And Early Anaphase R-HSA-176408	0.271496	1.03657	0.392157	0.580069	1	20/80	0.1802	CDC23;CDK2;UBA52;PSMD3;SEM1;CCNA2;FBXO5;PSMC2;ANAPC16;PSMA5;PSMB6;PLK1;PSME2;PSMC5;PSMB11;PSMC3;ANAPC4;UBE2E1;PSMA4;BTRC
810	prerank	Reactome_2022__RHOB GTPase Cycle R-HSA-9013026	0.295208	1.03615	0.388889	0.57931	1	15/69	0.1207	ARHGAP21;ARHGAP35;ERBIN;TFRC;ARHGAP5;ROCK1;FLOT2;MYO9B;PIK3R1;PIK3R2;VAMP3;CAVIN1;VANGL1;FLOT1;PKN1
811	prerank	Reactome_2022__ADORA2B Mediated Anti-Inflammatory Cytokine Production R-HSA-9660821	-0.257506	-1.03573	0.341463	0.557172	1	38/131	0.2107	GNB1;GNB2;PRKCA;NPSR1;ADM;GPBAR1;PRKACB;ADCYAP1R1;CRHR1;GNG10;TAAR8;IL6;PTH1R;MC4R;GNG5;PTHLH;CREB1;DRD1;GPR27;PTH2R;ADCY8;GPHB5;ADRB3;GPR45;TSHB;DRD5;GPR39;MC5R;ADORA2A;CALCRL;ADCY1;PTH2;TAAR1;MC3R;MC2R;GPR84;RLN2;LHB
812	prerank	Reactome_2022__G Alpha (S) Signaling Events R-HSA-418555	-0.248231	-1.03545	0.384615	0.556576	1	43/153	0.2116	GNB1;SHC1;GNB2;PRKCA;NPSR1;SRC;ADM;GPBAR1;PDE8B;PRKACB;ADCYAP1R1;CRHR1;GNG10;TAAR8;PTH1R;MC4R;GNG5;PTHLH;PDE4D;DRD1;GPR27;PTH2R;PDE1A;ADCY8;PDE7A;GPHB5;ADRB3;GPR45;TSHB;DRD5;GPR39;MC5R;ADORA2A;CALCRL;ADCY1;PTH2;TAAR1;MC3R;MC2R;GPR84;RLN2;LHB;PDE3B
813	prerank	Reactome_2022__Aberrant Regulation Of Mitotic Exit In Cancer Due To RB1 Defects R-HSA-9687136	0.363676	1.03537	0.428571	0.579579	1	2024-02-20	0.0125	CDC23;RB1
814	prerank	Reactome_2022__Neurexins And Neuroligins R-HSA-6794361	-0.275176	-1.03418	0.403509	0.55802	1	19/56	0.2542	LIN7B;NRXN3;NLGN1;NRXN2;STXBP1;LRRTM3;SYT7;SYT12;LRRTM4;APBA3;HOMER3;EPB41L5;LRRTM2;SYT1;HOMER2;GRIN2B;CASK;GRIN2A;SHANK3
815	prerank	Reactome_2022__Late SARS-CoV-2 Infection Events R-HSA-9772573	-0.284462	-1.03397	0.339286	0.5574	1	1958-09-01	0.0649	STT3A;PRKCSH;MOGS;GANAB;PARP4;RPS27A;FUT8;UBE2I;MAGT1
816	prerank	Reactome_2022__Clathrin-mediated Endocytosis R-HSA-8856828	0.24588	1.03151	0.448276	0.586116	1	25/142	0.1135	COPS7A;IGF2R;GAK;CBL;EPS15;COPS4;FCHO2;TFRC;AP2B1;UBA52;COPS3;NEDD8;AP2A1;RAB5C;FNBP1L;COPS8;EPS15L1;DNM3;ARPC2;VAMP3;COPS6;SH3GL1;VAMP4;AP2M1;SNX9
817	prerank	Reactome_2022__CLEC7A (Dectin-1) Signaling R-HSA-5607764	-0.270924	-1.03029	0.414634	0.564426	1	20/99	0.1217	CHUK;NFKB1;SRC;MAP3K14;PSME3;RPS27A;MALT1;RELA;CARD11;PSMD14;SYK;RELB;ITPR2;PSMD11;NFKB2;PSMB10;TAB1;NFATC2;BCL10;PSMC6
818	prerank	Reactome_2022__Viral Messenger RNA Synthesis R-HSA-168325	-0.311379	-1.02954	0.395833	0.564732	1	19/47	0.2261	NDC1;NUP37;NUP188;POM121C;NUP153;BLOC1S6;NUP42;RNASE7;SEH1L;NUP85;NUP93;NUP160;TPR;NUP210;AAAS;NUP58;RANBP2;NUP107;NUP62
819	prerank	Reactome_2022__RHO GTPases Activate ROCKs R-HSA-5627117	0.37015	1.02849	0.42	0.591018	1	2024-06-19	0.1207	RHOC;MYL6;ROCK1;MYH9;MYL12B;PKN1
820	prerank	Reactome_2022__Early SARS-CoV-2 Infection Events R-HSA-9772572	0.311585	1.02504	0.363636	0.597585	1	1937-11-01	0.2054	RB1;DDX5;CTSL;NRP1;HOXC13;CHMP4B;RNF103-CHMP3;PIK3C3;BECN1;VHL;HSPG2
821	prerank	Reactome_2022__Signaling By WNT In Cancer R-HSA-4791275	0.31089	1.02479	0.396552	0.596525	1	1933-06-01	0.1086	CTNNB1;PPP2CA;PPP2R1A;CTBP1;DKK1;DKK4
822	prerank	Reactome_2022__Heme Degradation R-HSA-189483	0.40547	1.02442	0.466667	0.595686	1	2024-06-16	0.1978	ABCG2;GSTA1;ALB;SLCO1B1;HMOX2;BLVRB
823	prerank	Reactome_2022__Interleukin-4 And Interleukin-13 Signaling R-HSA-6785807	-0.256877	-1.02243	0.347826	0.57974	1	22/106	0.1245	HSPA8;VIM;MCL1;SOS1;BCL2L1;FASLG;HSP90B1;IL10;MMP3;STAT6;FOS;IL6;IL13;LONP1;IL4;CD36;F13A1;COL1A2;MUC1;ALOX5;JAK3;CCND1
824	prerank	Reactome_2022__Negative Regulation Of TCF-dependent Signaling By WNT Ligand Antagonists R-HSA-3772470	0.377771	1.01917	0.444444	0.60588	1	2024-07-15	0.3137	DKK1;WNT4;DKK4;WNT3A;SFRP2;SFRP1;DKK2
825	prerank	Reactome_2022__Pre-NOTCH Transcription And Translation R-HSA-1912408	0.290215	1.01915	0.352941	0.604327	1	1958-08-01	0.0667	TP53;NOTCH2;H3C7;RUNX1;CREBBP;KAT2A;TFDP1;ELF3
826	prerank	Reactome_2022__Synthesis Of Bile Acids And Bile Salts Via 7Alpha-Hydroxycholesterol R-HSA-193368	0.356538	1.01854	0.5	0.604142	1	2024-06-24	0.156	HSD17B4;CYP7B1;ACOX2;NCOA2;SYCP2;SLC27A2
827	prerank	Reactome_2022__Golgi-to-ER Retrograde Transport R-HSA-8856688	0.255093	1.01705	0.368421	0.605884	1	39/112	0.239	NAPG;SURF4;RAB18;DYNC1H1;GALNT2;KIF5C;DYNC1I2;KIF1C;ARF4;PAFAH1B1;RINT1;SEC22B;COPG1;TMED9;NAPSA;KIF4A;TMED2;COPE;DCTN1;CAPZB;NSF;BICD2;ACTR10;KIF26A;KIF16B;DCTN4;AGPAT3;KIF2A;RAB3GAP1;KIF1B;KIF21A;KIF3B;KIF20A;COPG2;BNIP1;KIF13B;KIF12;RAB3GAP2;BICD1
828	prerank	Reactome_2022__G Alpha (Z) Signaling Events R-HSA-418597	-0.295231	-1.01629	0.363636	0.592814	1	1947-04-01	0.0119	PRKCE;GNB1;GNB2;PRKCA
829	prerank	Reactome_2022__Diseases Associated With O-glycosylation Of Proteins R-HSA-3906995	-0.279398	-1.0158	0.5	0.592516	1	20/67	0.272	ADAMTSL2;MUC7;MUC17;THSD4;POMT2;ADAMTS8;MUC15;MUC1;ADAMTSL5;ADAMTS5;POMT1;GALNT3;ADAMTS6;POMGNT1;NOTCH1;ADAMTS9;MUC4;MUC12;CFP;C1GALT1
830	prerank	Reactome_2022__Antigen processing-Cross Presentation R-HSA-1236975	-0.252554	-1.0122	0.411765	0.599388	1	23/104	0.2073	ITGB5;PDIA3;CHUK;PSME3;RPS27A;PSMD14;PSMD11;NCF2;PSMB10;CD36;SNAP23;PSMC6;CTSV;PSMD2;NDUFA2;CALR;PSMC1;PSMB8;FGB;PSMD9;SEC61A2;CD207;HLA-F
831	prerank	Reactome_2022__Nitric Oxide Stimulates Guanylate Cyclase R-HSA-392154	0.367355	1.01181	0.423077	0.615776	1	2024-09-21	0.2005	PRKG1;KCNMB3;PDE11A;ITPR1;KCNMA1;PDE9A;PDE10A;NANOS1;PDE5A
832	prerank	Reactome_2022__Sphingolipid Metabolism R-HSA-428157	-0.264739	-1.01049	0.5	0.601763	1	20/88	0.1676	SGPP1;ORMDL1;CERS6;PLPP1;STS;SMPD4;CERS2;ARSI;NEU4;PLPP2;CERT1;HEXB;ESYT3;PRKD1;ASAH2;SGPP2;VAPB;SPNS2;GBA2;ARSL
833	prerank	Reactome_2022__Activation Of Gene Expression By SREBF (SREBP) R-HSA-2426168	0.314203	1.01044	0.369565	0.617029	1	13/42	0.1378	CARM1;SCD;CREBBP;GPAM;NFYA;MVD;NCOA6;PMVK;SREBF1;MVK;PKMYT1;DAND5;NCOA2
834	prerank	Reactome_2022__Metabolism Of Steroid Hormones R-HSA-196071	-0.308428	-1.01036	0.42	0.600766	1	15/35	0.2268	HSD17B12;STARD3NL;HSD17B11;CYP11B2;STARD3;CYP11A1;HSD11B2;HSD17B1;AKR1B15;SERPINA6;STARD4;LHB;CYP19A1;TSPOAP1;HSD17B14
835	prerank	Reactome_2022__Ion Homeostasis R-HSA-5578775	-0.284716	-1.01003	0.5	0.600283	1	16/50	0.1888	PRKCA;SLC8A3;TRDN;ITPR2;RYR3;ATP1A2;SLN;PLN;CLIC2;CAMK2A;ATP2A2;STIM1;FXYD7;ORAI2;TRPC1;CAMK2B
836	prerank	Reactome_2022__Interleukin-12 Family Signaling R-HSA-447115	0.289364	1.00921	0.446809	0.61844	1	14/53	0.1886	P4HB;CDC42;STAT3;SOD1;HNRNPF;AURKAIP1;RALA;ANXA2;TALDO1;PSME2;TCP1;IL23A;BOLA2B;CNN2
837	prerank	Reactome_2022__Prostacyclin Signaling Thru Prostacyclin Receptor R-HSA-392851	0.374002	1.00918	0.471698	0.616855	1	2024-05-19	0.1477	GNAS;GNG3;GNG8;GNGT2;GNGT1
838	prerank	Reactome_2022__Glycogen Metabolism R-HSA-8982491	-0.342629	-1.00763	0.392857	0.604217	1	2024-03-24	0.0358	UGP2;RPS27A;GYG2
839	prerank	Reactome_2022__Visual Phototransduction R-HSA-2187338	0.255773	1.00723	0.481481	0.620137	1	16/96	0.1543	METAP1;RNF7;CYP4V2;NMT1;APOC2;FNTA;RCVRN;BCO1;RHO;PRKCQ;GUCY2D;NMT2;RDH12;GNGT1;C1D;CNGA1
840	prerank	Reactome_2022__Factors Involved In Megakaryocyte Development And Platelet Production R-HSA-983231	-0.242087	-1.00621	0.521739	0.60598	1	23/136	0.1165	KIF18B;KIF2C;KIF15;PRKCA;CAPZA1;KDM1A;DOCK1;KIF18A;DOCK7;PRKACB;KIF5B;PHF21A;KIF3A;KIF20B;CENPE;HBE1;SH2B1;DOCK5;AKAP10;KIF23;DOCK4;CAPZA2;KIF9
841	prerank	Reactome_2022__Platelet Homeostasis R-HSA-418346	-0.250066	-1.00374	0.393939	0.610174	1	21/83	0.2099	PTPN11;GNB1;MAPK14;GNB2;APOB;SLC8A3;GNG10;ITPR2;GNG5;PDE1A;PPP2R1B;PPP2R5E;KCNMB1;ATP2A2;STIM1;PPP2R5D;ORAI2;PPP2R5A;NANOS2;PECAM1;IRAG1
842	prerank	Reactome_2022__Olfactory Signaling Pathway R-HSA-381753	-0.212079	-1.00271	0.5	0.61088	1	111/386	0.2716	GNB1;OR10X1;OR5H6;OR4K17;OR11H6;OR5M8;OR4S1;OR5M3;OR2A7;OR4C13;OR7A10;OR2T8;OR6V1;OR56A1;OR5D13;OR1K1;OR52E5;OR8B2;OR52J3;OR2W3;CNGA2;OR5H15;OR2W1;OR52H1;OR5V1;OR5B17;OR2J1;OR1L6;OR5K2;OR8D2;OR7A17;OR2A2;OR2AE1;OR51E1;OR8U1;OR2L3;OR56B4;OR1C1;OR4K3;ADCY8;OR2G6;OR6C1;OR5D16;OR5B21;OR13C9;OR51Q1;RTP1;OR5AC2;OR4C15;OR5K1;OR2Y1;OR5P3;OR2L13;OR4D10;OR5D18;OR7C2;OR1E2;OR51G2;OR51E2;OR4K5;OR13C3;OR1L8;O…
843	prerank	Reactome_2022__Glucagon-like Peptide-1 (GLP1) Regulates Insulin Secretion R-HSA-381676	-0.297434	-1.00076	0.538462	0.614541	1	1942-07-01	0.0825	GNB1;GNB2;PRKCA;PRKACB;GNG10;ITPR2;GNG5
844	prerank	Reactome_2022__Synthesis Of PIPs At Early Endosome Membrane R-HSA-1660516	0.383693	1.00031	0.46	0.634145	1	2024-05-16	0.166	INPP4B;PI4K2A;PI4K2B;VAC14;PIK3C3
845	prerank	Reactome_2022__Long-term Potentiation R-HSA-9620244	0.340738	1.00018	0.38	0.632928	1	2024-08-23	0.1497	ACTN2;DLG1;CAMK2D;MPP3;MPP2;GRIA2;NRGN;LLGL1
846	prerank	Reactome_2022__RNA Polymerase III Transcription Termination R-HSA-73980	0.346202	0.999914	0.509434	0.631858	1	2024-08-21	0.1799	POLR3C;POLR3B;CRCP;POLR2E;POLR2L;POLR3G;POLR2K;POLR2F
847	prerank	Reactome_2022__Synthesis, Secretion, And Inactivation Of Glucagon-like Peptide-1 (GLP-1) R-HSA-381771	-0.379442	-0.999857	0.583333	0.615187	1	2024-04-21	0.0744	SPCS1;GNB1;GPR119;FFAR4
848	prerank	Reactome_2022__SUMOylation Of Intracellular Receptors R-HSA-4090294	-0.304899	-0.999243	0.411765	0.615231	1	2024-08-29	0.1757	UBE2I;PIAS2;VDR;NR3C1;RARA;NR5A2;NR3C2;SUMO1
849	prerank	Reactome_2022__Elastic Fibre Formation R-HSA-1566948	-0.288546	-0.998559	0.465116	0.615538	1	1939-08-01	0.1547	ITGB5;ITGB8;VTN;ITGB3;FURIN;FBLN5;LTBP3;EFEMP2
850	prerank	Reactome_2022__Cardiac Conduction R-HSA-5576891	-0.233272	-0.998297	0.446809	0.614819	1	36/126	0.2297	PRKCA;SCN3A;SCN3B;SLC8A3;SCN9A;HIPK1;KCNJ2;TRDN;KCNQ1;ITPR2;RYR3;ATP1A2;CACNB1;KAT2B;SLN;PLN;KCNK15;CLIC2;CAMK2A;SCN5A;ATP2A2;STIM1;HIPK2;FXYD7;NPPA;GATA4;ORAI2;SCN7A;TRPC1;CAMK2B;KCNIP1;MMP12;RYR2;NPPC;FGF12;KCNJ4
851	prerank	Reactome_2022__Defective HDR Thru Homologous Recombination (HRR) Due To BRCA1 Loss-Of-Function R-HSA-9701192	0.347952	0.998175	0.467742	0.634137	1	2024-09-25	0.2371	RAD51D;XRCC2;SEM1;BRIP1;PALB2;RMI1;BARD1;RAD51C;TOP3A
852	prerank	Reactome_2022__Metabolism Of Vitamins And Cofactors R-HSA-196854	0.229716	0.998018	0.444444	0.632838	1	30/186	0.131	RFK;FLAD1;PPCS;PPCDC;MTHFD1;DHFR;NMNAT1;NAMPT;FPGS;UBIAD1;SLC25A16;SLC5A6;COQ3;MTR;SLC2A3;PTS;MTRR;PDXK;PDSS2;COQ5;PDSS1;APOC2;CYB5A;BCO1;AASDHPPT;ENPP1;NMNAT3;NMRK2;SLC46A1;COASY
853	prerank	Reactome_2022__Transcriptional Regulation Of Pluripotent Stem Cells R-HSA-452723	0.331208	0.997942	0.461538	0.631452	1	2024-10-30	0.1791	ZIC3;STAT3;GATA6;LIN28A;HHEX;DKK1;SALL1;PBX1;CDX2;GSC
854	prerank	Reactome_2022__Role Of Phospholipids In Phagocytosis R-HSA-2029485	-0.348045	-0.997683	0.404255	0.614745	1	2024-06-25	0.0823	PRKCE;PIK3CB;PIK3CA;PRKCSH;SYK;ITPR2
855	prerank	Reactome_2022__Activation Of Kainate Receptors Upon Glutamate Binding R-HSA-451326	-0.311184	-0.996824	0.456522	0.615929	1	2024-04-29	0.0825	GNB1;GNB2;GNG10;GNG5
856	prerank	Reactome_2022__EPHA-mediated Growth Cone Collapse R-HSA-3928663	0.385154	0.996528	0.425926	0.6336	1	2024-04-15	0.0815	MYL6;ROCK1;MYH9;MYL12B
857	prerank	Reactome_2022__Resolution Of D-Loop Structures R-HSA-5693537	0.317029	0.9961	0.454545	0.632978	1	1933-11-01	0.2371	RAD51D;XRCC2;SEM1;SLX4;BRIP1;PALB2;RMI1;BARD1;GEN1;RAD51C;TOP3A
858	prerank	Reactome_2022__APC/C:Cdh1 Mediated Degradation Of Cdc20 And APC/C:Cdh1 Targets In Late Mitosis/Early G1 R-HSA-174178	0.257701	0.995858	0.442308	0.631764	1	17/73	0.1749	CDC23;RB1;UBA52;PSMD3;SEM1;PSMC2;ANAPC16;PSMA5;PSMB6;PLK1;PSME2;PSMC5;PSMB11;PSMC3;ANAPC4;UBE2E1;PSMA4
859	prerank	Reactome_2022__TRAF6-mediated Induction Of TAK1 Complex Within TLR4 Complex R-HSA-937072	0.39217	0.995724	0.521739	0.630418	1	2024-06-16	0.2157	TRAF6;UBA52;TLR4;TICAM1;IRAK2;SARM1
860	prerank	Reactome_2022__Transcription Of E2F Targets Under Negative Control By DREAM Complex R-HSA-1362277	-0.361177	-0.995119	0.418605	0.618459	1	2024-04-19	0.0905	LIN37;RBL1;MAX;RBL2
861	prerank	Reactome_2022__Lagging Strand Synthesis R-HSA-69186	0.372484	0.99412	0.490196	0.632433	1	2024-06-20	0.1239	RPA3;RFC3;RFC2;POLA2;POLA1;POLD1
862	prerank	Reactome_2022__Glucagon Signaling In Metabolic Regulation R-HSA-163359	-0.309241	-0.994035	0.454545	0.619654	1	1932-06-01	0.0825	GNB1;GNB2;PRKCA;PRKACB;GNG10;GNG5
863	prerank	Reactome_2022__JNK (c-Jun Kinases) Phosphorylation And Activation Mediated By Activated Human TAK1 R-HSA-450321	0.345463	0.993866	0.416667	0.631524	1	2024-06-18	0.1699	TRAF6;UBE2N;UBE2V1;MAPK8;MAPK9;IRAK2
864	prerank	Reactome_2022__Protein-protein Interactions At Synapses R-HSA-6794362	-0.257543	-0.99304	0.468085	0.620066	1	34/87	0.2955	LIN7B;NRXN3;NLGN1;LRFN2;NRXN2;STXBP1;PPFIA2;GRIA4;LRRTM3;SYT7;LRFN3;SYT12;SLITRK4;LRRTM4;GRIA1;APBA3;HOMER3;LRFN1;EPB41L5;RTN3;LRRTM2;SYT1;HOMER2;SLITRK1;GRIN2B;CASK;GRIN2A;SHANK3;PPFIBP2;PTPRS;STX1A;IL1RAPL1;SHANK1;EPB41L1
865	prerank	Reactome_2022__Nef-mediated Downmodulation Of Cell Surface Receptors By Recruitment To Clathrin Adapters R-HSA-164938	0.337076	0.991119	0.530612	0.635523	1	2024-08-20	0.2697	AP2B1;AP2A1;AP1S3;AP2M1;CD8B;ATP6V1H;LCK;AP1B1
866	prerank	Reactome_2022__Signaling By WNT R-HSA-195721	-0.214777	-0.989575	0.44898	0.626454	1	86/289	0.249	NRAS;VPS29;MEN1;AGO2;GNB1;BCL9L;GNB2;PFN1;PRKCA;AKT2;VPS35;TNKS;PSME3;RPS27A;RSPO3;MOV10;NLK;LEO1;KAT5;GNG10;CDC73;H2AJ;ZRANB1;PSMD14;ITPR2;GNG5;FZD6;PSMD11;PSMB10;FZD8;AXIN1;PORCN;H2AZ2;USP8;PPP2R1B;RHOA;AXIN2;PSMC6;PARD6A;H2BC5;PPP2R5E;H2AZ1;PSMD2;CAMK2A;WNT16;H2AC6;AGO3;FZD2;PSMC1;FZD1;PSMB8;WNT6;SMURF2;PPP2R5D;PPP2R5A;WIF1;RNASE1;PSMD9;TCF7;CSNK1G2;TCF7L2;WNT10B;TRRAP;CCDC88C;RYK;RNF43;RSPO4;…
867	prerank	Reactome_2022__Heme Signaling R-HSA-9707616	0.305698	0.988634	0.465116	0.639568	1	1943-10-01	0.1378	CARM1;RNASE12;CREBBP;BRIP1;NCOA6;PPARGC1A;NR1D1;TLR4;SLC46A1;NCOA2
868	prerank	Reactome_2022__Voltage Gated Potassium Channels R-HSA-1296072	0.292937	0.98669	0.481481	0.642532	1	1943-12-01	0.1841	KCNQ3;KCNC1;KCNA4;KCNG1;KCNC3;KCNA5;KCNAB3;KCNH8;KCNQ4;KCNA7;KCND3;KCND2
869	prerank	Reactome_2022__Glycolysis R-HSA-70171	-0.291145	-0.985694	0.543478	0.633873	1	31/69	0.2439	PRKCA;NDC1;NUP37;PRKACB;ADPGK;NUP188;POM121C;NUP153;NUP42;RNASE7;SEH1L;PPP2R1B;NUP85;NUP93;NUP160;TPR;HOOK3;PFKM;GAPDHS;NUP210;PPP2R5D;AAAS;MAP4K2;NUP58;RANBP2;NUP107;PFKFB2;PGAM2;NUP62;PFKL;GNPDA1
870	prerank	Reactome_2022__TRAF6 Mediated NF-kB Activation R-HSA-933542	0.327089	0.985187	0.442308	0.643973	1	2024-02-24	0.0275	HMGB1;TRAF6
871	prerank	Reactome_2022__Blood Group Systems Biosynthesis R-HSA-9033658	-0.348548	-0.984757	0.45614	0.634392	1	13/22	0.3943	ST3GAL6;FUT5;FUT9;FUT3;ST3GAL4;B4GALNT2;FUT4;ST6GALNAC6;FUT6;ST3GAL3;B3GALT2;FUT10;FUT7
872	prerank	Reactome_2022__Platelet Degranulation R-HSA-114608	-0.241475	-0.984712	0.489362	0.63325	1	27/125	0.1585	PFN1;SOS1;ACTN4;MAGED2;GAS6;SCG3;SYTL4;TLN1;CD36;MANF;PLEK;F13A1;ITGB3;IGF2;HABP4;ORM1;APP;PCDH7;SPARC;PHACTR2;TMX3;ITGA2B;WDR1;APOOL;F5;LEFTY2;SGPP2
873	prerank	Reactome_2022__SLC-mediated Transmembrane Transport R-HSA-425407	-0.211595	-0.983979	0.441176	0.633395	1	69/247	0.2475	SLC35B2;SLC35A2;SLC7A11;SLC44A1;SLC25A5;SLC6A14;LCN12;SLC38A1;SLC39A6;SLC8A3;SLC30A7;SLC22A1;SLC24A5;SLC7A6;SLC5A8;SLC1A4;SLC39A8;SLC4A9;SLC35C1;SLC17A7;SLC16A2;SLC7A10;SLC12A1;SLC14A1;SLC28A2;SLC41A2;SLC35A3;SLC25A18;SLC5A2;SLC30A5;SLC35B3;SLC1A5;SLC11A1;SLC39A10;SLC40A1;SLC6A12;SLC12A7;SLC36A2;SLCO2B1;SLC26A7;SLC2A1;SLC2A14;SLC1A2;SLC20A1;SLC1A7;SLC29A3;BSG;SLC5A5;SLCO3A1;SLC35A1;SLC22A7;SLC6A1…
874	prerank	Reactome_2022__Chondroitin Sulfate Biosynthesis R-HSA-2022870	-0.348086	-0.983033	0.45098	0.634076	1	2024-08-20	0.3114	BCAN;DCN;VCAN;CSGALNACT1;CHSY3;CHST12;CSGALNACT2;CHST13
875	prerank	Reactome_2022__FGFR1 Ligand Binding And Activation R-HSA-190242	-0.368243	-0.98287	0.40678	0.633127	1	2024-05-16	0.196	FGFR1;FGF23;FGF20;FGF17;FGF1
876	prerank	Reactome_2022__tRNA Processing R-HSA-72306	-0.252395	-0.982415	0.490909	0.632622	1	35/105	0.2166	WDR4;NDC1;ALKBH8;NUP37;DDX1;FTSJ1;NUP188;CDKAL1;RPP21;POM121C;NUP153;CTU2;NUP42;PUS1;RNASE7;SEH1L;COLEC12;TRMU;NUP85;NUP93;NUP160;NSUN2;TPR;ADAT3;THADA;NUP210;AAAS;FAM98B;PUS7;DUS2;NSUN6;TYW5;NUP58;RANBP2;NUP107
877	prerank	Reactome_2022__Transcriptional Regulation Of White Adipocyte Differentiation R-HSA-381340	0.263417	0.982354	0.468085	0.649427	1	19/84	0.1516	CARM1;THRAP3;TGFB1;MED29;CREBBP;NCOR2;MED20;NCOA6;MED24;PPARGC1A;MED4;SREBF1;MED19;NCOA2;CEBPD;MED17;MED31;CEBPA;MED22
878	prerank	Reactome_2022__Interferon Signaling R-HSA-913531	-0.235472	-0.98191	0.555556	0.63256	1	56/197	0.2302	PTPN11;NDC1;NUP37;RPS27A;TRIM26;NUP188;PTPN1;POM121C;IFNAR1;SMAD7;NUP153;NUP42;HLA-DPA1;RNASE7;SEH1L;IRF7;ABCE1;NUP85;NUP93;TRIM31;KPNA1;NUP160;GBP5;EIF4G3;GBP1;IRF4;CAMK2A;TPR;OAS3;TRIM46;SOCS3;PSMB8;SUMO1;NUP210;CIITA;ADAR;AAAS;KPNA2;SAMHD1;CAMK2B;TRIM21;IFNGR2;BCL11B;TRIM8;KPNA4;BST2;NUP58;HLA-F;IFIT3;RANBP2;OAS2;IFNA8;NUP107;PTPN2;NUP62;EIF4E
879	prerank	Reactome_2022__Synthesis Of PIPs At Golgi Membrane R-HSA-1660514	0.376536	0.980252	0.4375	0.652993	1	2024-06-17	0.166	PI4K2A;TPTE;PI4K2B;VAC14;INPP5E;PIK3C3
880	prerank	Reactome_2022__Sema4D Induced Cell Migration And Growth-Cone Collapse R-HSA-416572	0.350387	0.978674	0.461538	0.655156	1	2024-05-20	0.0815	RHOC;MYL6;ROCK1;MYH9;MYL12B
881	prerank	Reactome_2022__NOTCH4 Intracellular Domain Regulates Transcription R-HSA-9013695	0.369645	0.978343	0.470588	0.654455	1	2024-05-19	0.1019	NOTCH2;CREBBP;KAT2A;MAML3;HEY1
882	prerank	Reactome_2022__Xenobiotics R-HSA-211981	-0.344296	-0.977203	0.536585	0.642776	1	2024-05-23	0.1133	CYP2C18;CYP3A4;CYP2B6;CYP2C9;CYP2J2
883	prerank	Reactome_2022__Processive Synthesis On C-strand Of Telomere R-HSA-174414	0.342799	0.976908	0.42	0.656292	1	2024-05-19	0.1373	RPA3;POT1;ACD;POLD1;TINF2
884	prerank	Reactome_2022__Host Interactions Of HIV Factors R-HSA-162909	-0.24211	-0.976594	0.465517	0.642762	1	41/130	0.2282	NDC1;NUP37;PACS1;PSIP1;HCK;PSME3;SLC25A5;RPS27A;PKN2;NUP188;RANBP1;POM121C;PSMD14;NUP153;ELMO1;NUP42;PSMD11;PSMB10;RNASE7;SEH1L;NUP85;NUP93;KPNA1;NUP160;PSMC6;PSMD2;TPR;AP1S1;PSMC1;PSMB8;NUP210;AAAS;RNASE1;PSMD9;NUP58;DOCK2;RANBP2;NUP107;SLC25A4;NUP62;SLC25A6
885	prerank	Reactome_2022__Resolution Of D-loop Structures Thru Synthesis-Dependent Strand Annealing (SDSA) R-HSA-5693554	0.323912	0.974968	0.451613	0.659385	1	2024-09-27	0.2371	RAD51D;XRCC2;SEM1;BRIP1;PALB2;RMI1;BARD1;RAD51C;TOP3A
886	prerank	Reactome_2022__Formation Of Ternary Complex, And Subsequently, 43S Complex R-HSA-72695	0.289982	0.97454	0.519231	0.658767	1	13/49	0.1347	EIF3L;EIF3K;EIF3G;RPS20;RPS3A;RPS17;RPS10;EIF2S1;RPS15A;RPS28;RPS25;FAU;RPS24
887	prerank	Reactome_2022__Resolution Of D-loop Structures Thru Holliday Junction Intermediates R-HSA-5693568	0.320525	0.973569	0.490909	0.659366	1	1932-11-01	0.2371	RAD51D;XRCC2;SEM1;SLX4;BRIP1;PALB2;RMI1;BARD1;GEN1;RAD51C;TOP3A
888	prerank	Reactome_2022__Extracellular Matrix Organization R-HSA-1474244	-0.197265	-0.973269	0.511628	0.649511	1	47/291	0.1547	ITGB5;PRKCA;JAM2;COL1A1;LAMC1;DMD;ITGA4;CAPN8;COL28A1;BCAN;MMP3;CEACAM8;COL26A1;ITGB8;SDC2;ADAMTS8;VTN;DCN;PHYKPL;LAMA4;SPOCK3;DST;NID2;MMP8;ITGAE;TNN;VCAN;COL9A1;ICAM4;ITGB3;COL1A2;PRSS2;DMTF1;COL12A1;ADAM15;CTSV;FURIN;PLEC;COL7A1;SPARC;MUSK;CEACAM1;ADAMTS5;FBLN5;ITGA2B;LTBP3;EFEMP2
889	prerank	Reactome_2022__Keratan Sulfate/Keratin Metabolism R-HSA-1638074	-0.309065	-0.973233	0.45614	0.648266	1	14/33	0.2605	CHST2;ST3GAL6;B3GNT2;KERA;OMD;HEXB;OGN;B3GNT3;GNS;ST3GAL4;B4GALT3;CHST6;B4GALT1;HEXA
890	prerank	Reactome_2022__Synthesis Of PC R-HSA-1483191	-0.329902	-0.97253	0.522727	0.648951	1	2024-03-27	0.0457	STARD7;SLC44A1;CHKB
891	prerank	Reactome_2022__Phospholipase C-mediated Cascade; FGFR4 R-HSA-5654228	0.370477	0.97223	0.45	0.661173	1	2024-03-15	0.0939	PLCG1;FGF4;FGF18
892	prerank	Reactome_2022__Removal Of Flap Intermediate From C-strand R-HSA-174437	0.366719	0.971919	0.54902	0.660225	1	2024-05-17	0.1373	RPA3;POT1;ACD;POLD1;TINF2
893	prerank	Reactome_2022__Transcription Of E2F Targets Under Negative Control By P107 (RBL1) And P130 (RBL2) In Complex With HDAC1 R-HSA-1362300	-0.362136	-0.971394	0.439024	0.649816	1	2024-05-16	0.196	LIN37;RBL1;RBL2;E2F4;TFDP2
894	prerank	Reactome_2022__B-WICH Complex Positively Regulates rRNA Expression R-HSA-5250924	0.280133	0.971272	0.509434	0.660224	1	17/55	0.1966	H3C7;TAF1C;DEK;MYBBP1A;KAT2A;TAF1D;POLR2E;TBP;H2AC14;POLR2L;H2AB1;GSK3B;POLR2K;POLR1F;POLR2F;H2BC15;H2BC11
895	prerank	Reactome_2022__Keratan Sulfate Biosynthesis R-HSA-2022854	-0.313101	-0.971244	0.448276	0.648738	1	2024-11-28	0.2437	CHST2;ST3GAL6;B3GNT2;KERA;OMD;OGN;B3GNT3;ST3GAL4;B4GALT3;CHST6;B4GALT1
896	prerank	Reactome_2022__Interleukin-12 Signaling R-HSA-9020591	0.288012	0.968213	0.479167	0.66512	1	1943-09-01	0.1163	P4HB;CDC42;SOD1;HNRNPF;AURKAIP1;RALA;ANXA2;TALDO1;PSME2
897	prerank	Reactome_2022__Regulation Of Ornithine Decarboxylase (ODC) R-HSA-350562	0.273245	0.965794	0.509804	0.669337	1	1950-12-01	0.1318	OAZ1;PSMD3;SEM1;AZIN1;PSMC2;PSMA5;PSMB6;PSME2;PSMC5;PSMB11;SLC25A21;PSMC3
898	prerank	Reactome_2022__Vasopressin Regulates Renal Water Homeostasis Via Aquaporins R-HSA-432040	-0.274216	-0.965614	0.488372	0.660255	1	1942-06-01	0.0825	GNB1;GNB2;PRKCA;PRKACB;GNG10;GNG5
899	prerank	Reactome_2022__Nuclear Envelope (NE) Reassembly R-HSA-2995410	-0.269039	-0.964953	0.520833	0.660728	1	15/75	0.1291	NDC1;NUP37;UBE2I;NUP188;TUBA3C;LMNA;ANKLE2;TUBA8;LBR;SEH1L;NUP85;NUP93;NUP160;CHMP4C;TMPO
900	prerank	Reactome_2022__SIRT1 Negatively Regulates rRNA Expression R-HSA-427359	0.313834	0.963444	0.55102	0.67286	1	1933-10-01	0.1966	H3C7;TAF1C;TAF1D;SUV39H1;TBP;H2AC14;RRP8;H2AB1;H2BC15;H2BC11
901	prerank	Reactome_2022__TNFs Bind Their Physiological Receptors R-HSA-5669034	-0.319542	-0.962388	0.5625	0.664782	1	2024-06-29	0.1512	FASLG;TNFRSF11B;TNFRSF25;TNFRSF17;TNFSF4;EDA
902	prerank	Reactome_2022__VxPx Cargo-Targeting To Cilium R-HSA-5620916	0.355284	0.961858	0.519231	0.67489	1	2024-09-21	0.2274	ARF4;ASAP1;RAB3IP;EXOC4;RHO;EXOC7;RAB11FIP3;EXOC6;CNGA4
903	prerank	Reactome_2022__Aflatoxin Activation And Detoxification R-HSA-5423646	-0.370752	-0.961091	0.489362	0.666647	1	2024-07-18	0.2978	DPEP1;CYP3A4;GGT7;CYP1A2;DPEP2;MGST2;GGT5
904	prerank	Reactome_2022__Orc1 Removal From Chromatin R-HSA-68949	0.249591	0.960648	0.45283	0.676239	1	14/69	0.1318	CDK2;UBA52;PSMD3;SEM1;CCNA2;PSMC2;SLC25A15;PSMA5;PSMB6;PSME2;CDC6;PSMC5;PSMB11;PSMC3
905	prerank	Reactome_2022__Activation Of NF-kappaB In B Cells R-HSA-1169091	-0.260151	-0.960482	0.508772	0.666472	1	16/66	0.1864	CHUK;NFKB1;PSME3;RPS27A;MALT1;RELA;CARD11;PSMD14;PSMD11;PSMB10;BCL10;PSMC6;PSMD2;PSMC1;PSMB8;PSMD9
906	prerank	Reactome_2022__Sensory Perception Of Sweet, Bitter, And Umami (Glutamate) Taste R-HSA-9717207	-0.274503	-0.959846	0.510204	0.666726	1	23/41	0.3988	GNB1;TAS2R50;SCN3A;SCN9A;TAS2R4;TAS2R5;TAS2R16;TAS1R3;TAS2R20;ITPR3;TAS2R31;TAS2R7;CALHM1;PLCB2;CALHM3;TAS2R38;TAS2R14;GNB3;TAS1R2;TAS1R1;TAS2R40;TAS2R46;TAS2R43
907	prerank	Reactome_2022__Regulation Of mRNA Stability By Proteins That Bind AU-rich Elements R-HSA-450531	-0.247891	-0.958843	0.604167	0.667968	1	1987-07-01	0.0321	HSPA8;ELAVL1;MAPK14;PRKCA;PSME3;MAPK11;RPS27A
908	prerank	Reactome_2022__Interconversion Of Nucleotide Di- And Triphosphates R-HSA-499943	0.319228	0.957968	0.482759	0.680259	1	2024-07-28	0.1356	CTPS1;GLRX;GUK1;GSR;TXNRD1;DUT;CMPK1
909	prerank	Reactome_2022__Estrogen-dependent Gene Expression R-HSA-9018519	-0.235265	-0.957947	0.586957	0.668959	1	22/115	0.1502	JUN;AGO2;HSP90AB1;CBFB;KDM1A;USF2;MOV10;KAT5;H2AJ;FOS;TFF3;ERBB4;AXIN1;H2AZ2;KAT2B;CCND1;H2BC5;H2AZ1;NR5A2;H2AC6;AGO3;PRMT1
910	prerank	Reactome_2022__trans-Golgi Network Vesicle Budding R-HSA-199992	-0.262633	-0.957342	0.522727	0.669228	1	15/71	0.167	HSPA8;AP4M1;AP3S1;PICALM;TPD52;BLOC1S6;SNAP23;APP;PUM1;SORT1;AP3B1;AP1S1;HGS;GNS;FTL
911	prerank	Reactome_2022__Other Interleukin Signaling R-HSA-449836	-0.323881	-0.955417	0.6	0.672269	1	2024-08-24	0.287	IFNL1;PRTN3;IL32;IL34;IFNLR1;CSF1R;SNAP25;STX1A
912	prerank	Reactome_2022__Regulation Of Complement Cascade R-HSA-977606	-0.286941	-0.955256	0.543478	0.671259	1	1945-09-01	0.1575	CD59;VTN;CFHR4;CR2;AKR1C1;CFHR3;C8A;C4A;CD55
913	prerank	Reactome_2022__Expression And Translocation Of Olfactory Receptors R-HSA-9752946	-0.199995	-0.953062	0.565217	0.674952	1	107/378	0.2716	OR10X1;OR5H6;OR4K17;OR11H6;OR5M8;OR4S1;OR5M3;OR2A7;OR4C13;OR7A10;OR2T8;OR6V1;OR56A1;OR5D13;OR1K1;OR52E5;OR8B2;OR52J3;OR2W3;OR5H15;OR2W1;OR52H1;OR5V1;OR5B17;OR2J1;OR1L6;OR5K2;OR8D2;OR7A17;OR2A2;OR2AE1;OR51E1;OR8U1;OR2L3;OR56B4;OR1C1;OR4K3;OR2G6;OR6C1;OR5D16;OR5B21;OR13C9;OR51Q1;RTP1;OR5AC2;OR4C15;OR5K1;OR2Y1;OR5P3;OR2L13;OR4D10;OR5D18;OR7C2;OR1E2;OR51G2;OR51E2;OR4K5;OR13C3;OR1L8;OR10Q1;OR8K3;OR51I…
914	prerank	Reactome_2022__Nuclear Events Mediated By NFE2L2 R-HSA-9759194	0.259115	0.953015	0.489362	0.690377	1	17/78	0.1318	TKT;GCLC;UBA52;CREBBP;GSTA1;PSMD3;SEM1;BRIP1;PSMC2;GSR;PSMA5;TXNRD1;TALDO1;PSMB6;PSME2;PSMC5;PSMC3
915	prerank	Reactome_2022__ER-Phagosome Pathway R-HSA-1236974	0.240702	0.953001	0.571429	0.688757	1	16/89	0.1318	HMGB1;UBA52;PSMD3;SEM1;SEC22B;PSMC2;VAMP3;TIRAP;PSMA5;PSMB6;TLR6;TLR4;PSME2;PSMC5;PSMB11;PSMC3
916	prerank	Reactome_2022__Synthesis Of Prostaglandins (PG) And Thromboxanes (TX) R-HSA-2162123	-0.358417	-0.951377	0.565217	0.677208	1	2024-06-15	0.2605	PTGR2;HPGDS;TBXAS1;CYP8B1;PTGDS;AKR1C3
917	prerank	Reactome_2022__Stimuli-sensing Channels R-HSA-2672351	-0.235969	-0.950859	0.603774	0.67686	1	29/99	0.2411	SCNN1A;RPS27A;TPCN1;WWP1;UNC80;TRDN;UNC79;STOM;CLCN1;CLCN5;RYR3;ANO8;CLIC2;TRPM6;SLC17A3;TRPM2;ANO3;TRPC1;CLCA2;BEST1;OSTM1;ASIC5;NEDD4L;TRPA1;RYR2;SCNN1B;MCOLN3;NALCN;CLCN6
918	prerank	Reactome_2022__G Alpha (I) Signaling Events R-HSA-418594	-0.202669	-0.950758	0.622222	0.675738	1	58/309	0.1889	MAPK1;GNB1;GNB2;LPAR1;PRKCA;SRC;CAMK4;OXGR1;TAS2R50;CXCR4;PRKACB;FPR2;NPY1R;GNG10;PPY;CCL21;S1PR3;ITPR2;GNG5;GRM2;CCR3;PDE4D;CREB1;TAS2R19;SSTR1;PDE1A;PPP2R1B;P2RY14;SSTR4;ADCY8;PDE4B;APP;HCAR3;GNA11;RGS4;CORT;HTR1B;TAS2R4;CAMK2A;TAS2R60;PLCB4;PTGDR2;SSTR3;GNA14;TAS2R5;GNAL;OPN1SW;CXCR3;CCR5;PPP2R5D;ADCY1;NMU;TAS2R16;KPNA2;PDE1C;LPAR5;CAMK2B;CHRM4
919	prerank	Reactome_2022__SUMOylation Of Chromatin Organization Proteins R-HSA-4551638	-0.288756	-0.950675	0.574468	0.674621	1	24/56	0.2261	NDC1;NUP37;UBE2I;NUP188;COMMD3-BMI1;POM121C;PIAS2;NUP153;NUP42;RNASE7;SEH1L;SATB1;NUP85;NUP93;NUP160;TPR;ZBED1;SUMO1;NUP210;AAAS;NUP58;RANBP2;NUP107;NUP62
920	prerank	Reactome_2022__GABA Receptor Activation R-HSA-977443	-0.257318	-0.950232	0.543478	0.674236	1	1959-07-01	0.0825	GNB1;GNB2;GABRR1;GNG10;KCNJ16;KCNJ2;GNG5
921	prerank	Reactome_2022__Metabolism Of Steroids R-HSA-8957322	-0.224969	-0.949511	0.565217	0.67471	1	26/153	0.1322	INSIG1;FASN;HSD17B12;ELOVL6;ACACA;AMACR;CYP2R1;NFYB;TM7SF2;UBE2I;TBL1X;STARD3NL;SREBF2;LBR;HSD17B11;SEC24B;OSBPL3;CYP11B2;AKR1C1;STARD3;BAAT;LMBR1;VDR;CYP11A1;SQLE;HSD11B2
922	prerank	Reactome_2022__Biological Oxidations R-HSA-211859	-0.21388	-0.949511	0.534884	0.673382	1	49/213	0.2227	PAPSS1;SLC35B2;HSP90AB1;UGDH;UGP2;ALDH3A1;CYP2C18;SULT2A1;DPEP1;CBR3;CYP2R1;SLC38A1;CYP3A4;UGT1A6;ACSS1;FMO1;GLYAT;ALDH2;CYB5R3;CYP2B6;ABHD14B;CYP11B2;CYP2C9;CYP2J2;CYP4F2;CYP11A1;SLC35B3;GSTO1;CYP4F8;GSTM2;HPGDS;GSTA2;UGT1A7;TBXAS1;CNDP2;ALDH1B1;PAOX;UGT1A4;CYP8B1;UGT1A10;UGT2B4;CMBL;CYP46A1;GSTA3;CYP19A1;CES2;SULT1A2;CYP26B1;BPNT2
923	prerank	Reactome_2022__tRNA Processing In Nucleus R-HSA-6784531	-0.279393	-0.948097	0.519231	0.67572	1	22/57	0.2261	NDC1;NUP37;DDX1;NUP188;RPP21;POM121C;NUP153;NUP42;RNASE7;SEH1L;COLEC12;NUP85;NUP93;NUP160;TPR;NUP210;AAAS;FAM98B;NUP58;RANBP2;NUP107;NUP62
924	prerank	Reactome_2022__Semaphorin Interactions R-HSA-373755	0.270574	0.945031	0.555556	0.704744	1	16/64	0.1307	ARHGAP35;RHOC;MYL6;ROCK1;ITGB1;SEMA7A;MYH9;RNMT;NRP1;MYL12B;SEMA3A;CDK5;RRAS;SEMA3E;PKN1;TYROBP
925	prerank	Reactome_2022__Incretin Synthesis, Secretion, And Inactivation R-HSA-400508	-0.351307	-0.944601	0.62	0.681942	1	2024-03-24	0.027	SPCS1;GNB1;GPR119
926	prerank	Reactome_2022__Metabolism Of Polyamines R-HSA-351202	0.269254	0.943612	0.543478	0.706048	1	14/58	0.1318	NPRL2;OAZ1;RNASE12;PSMD3;SEM1;AZIN1;PSMC2;PSMA5;PSMB6;PSME2;PSMC5;PSMB11;SLC25A21;PSMC3
927	prerank	Reactome_2022__Tight Junction Interactions R-HSA-420029	-0.306755	-0.943445	0.509804	0.68303	1	2024-08-29	0.1288	CLDN5;PRKCI;PARD6B;CLDN11;CLDN22;PARD6G;PATJ;PARD6A
928	prerank	Reactome_2022__Cell-cell Junction Organization R-HSA-421270	0.274734	0.94341	0.535714	0.704786	1	14/60	0.181	CTNNB1;CLDN12;CDH2;CTNNA1;NECTIN3;CLDN19;CLDN16;CLDN7;PARD3;CLDN3;NECTIN1;CLDN2;AFDN;CADM3
929	prerank	Reactome_2022__N-Glycan Antennae Elongation R-HSA-975577	-0.348885	-0.942894	0.551724	0.682895	1	2024-06-15	0.2437	ST8SIA3;ST8SIA6;ST3GAL4;MGAT5;B4GALT3;B4GALT1
930	prerank	Reactome_2022__Inhibition Of DNA Recombination At Telomere R-HSA-9670095	0.296333	0.942566	0.54	0.704679	1	14/44	0.1966	POLR2I;POT1;POLR2D;POLR2E;ACD;H2AC14;POLR2L;TINF2;H2AB1;ATRX;POLR2K;POLR2F;H2BC15;H2BC11
931	prerank	Reactome_2022__O-linked Glycosylation R-HSA-5173105	-0.241129	-0.942207	0.547619	0.683521	1	25/104	0.221	ADAMTSL2;MUC7;MUC17;THSD4;POMT2;B3GNT2;ADAMTS8;GALNT11;MUC15;MUC1;ADAMTSL5;GALNTL5;GALNT18;ADAMTS5;B3GNT3;GALNT10;POMT1;GALNT3;ADAMTS6;POMGNT1;B3GNT8;CHST4;GALNT6;ADAMTS9;ST3GAL4
932	prerank	Reactome_2022__TGF-beta Receptor Signaling In EMT (Epithelial To Mesenchymal Transition) R-HSA-2173791	-0.360435	-0.941213	0.55	0.684297	1	2024-08-16	0.2047	RPS27A;RHOA;FKBP1A;PARD6A;ARHGEF18;TGFBR1;TGFBR2;CGN
933	prerank	Reactome_2022__Downregulation Of TGF-beta Receptor Signaling R-HSA-2173788	-0.308591	-0.941114	0.553191	0.683141	1	2024-09-26	0.2201	STUB1;RPS27A;SMAD7;PPP1CC;TGFBR1;SMURF2;TGFBR2;PPP1CB;NEDD4L
934	prerank	Reactome_2022__Base Excision Repair R-HSA-73884	0.270242	0.94051	0.568627	0.707566	1	19/68	0.2022	RPA3;POLG2;RFC3;RFC2;POT1;PARP2;PNKP;ADPRS;ACD;POLD1;H2AC14;TINF2;H2AB1;LRIG3;SLC19A1;H2BC15;NEIL1;H2BC11;APEX1
935	prerank	Reactome_2022__TNF Receptor Superfamily (TNFSF) Members Mediating Non-Canonical NF-kB Pathway R-HSA-5676594	0.316335	0.938872	0.5	0.709466	1	2024-04-17	0.144	TRAF3;TNFRSF11A;BIRC2;TNFSF11
936	prerank	Reactome_2022__G1/S-Specific Transcription R-HSA-69205	-0.304184	-0.938365	0.6	0.688606	1	2024-05-29	0.0905	LIN37;E2F6;RBL1;RRM2;RBL2
937	prerank	Reactome_2022__Cargo Trafficking To Periciliary Membrane R-HSA-5620920	0.282318	0.93569	0.551724	0.715583	1	17/50	0.2274	ARF4;BBS5;ASAP1;RAB3IP;EXOC4;RHO;EXOC7;TCP1;CYS1;INPP5E;LZTFL1;RAB11FIP3;PDE6D;EXOC6;MKKS;MCHR1;CNGA4
938	prerank	Reactome_2022__Termination Of O-glycan Biosynthesis R-HSA-977068	-0.318845	-0.933329	0.5	0.698582	1	2024-04-23	0.0978	MUC7;MUC17;MUC15;MUC1
939	prerank	Reactome_2022__DNA Replication Pre-Initiation R-HSA-69002	0.225976	0.931593	0.55102	0.7238	1	29/123	0.1966	CDC23;CDK2;RPA3;H3C7;UBA52;PSMD3;SEM1;POLA2;MCM10;PSMC2;SLC25A15;RPA4;ANAPC16;POLA1;PSMA5;PSMB6;PSME2;CDC6;PSMC5;PSMC3;H2AC14;H2AB1;ANAPC4;MCM5;UBE2E1;PSMA4;H2BC15;MCM3;H2BC11
940	prerank	Reactome_2022__Interleukin-10 Signaling R-HSA-6783783	0.270148	0.931434	0.586207	0.722429	1	19/43	0.326	STAT3;CCR1;TNFRSF1A;CXCL10;IL1R1;PTGS2;CCL5;IL18;IL1A;CCL4;IL10RB;TNFRSF1B;PTAFR;JAK1;TNF;IL10RA;CXCL1;CCR2;CSF1
941	prerank	Reactome_2022__Meiotic Synapsis R-HSA-1221632	-0.262241	-0.930345	0.645833	0.70391	1	17/55	0.2467	UBE2I;LMNA;H2AJ;STAG3;BRCA1;H2AZ2;SYCE2;H2BC5;SYCE1;H2AZ1;H2AC6;FKBP6;TERF2IP;TERF1;H3-4;H2AC20;H2BC14
942	prerank	Reactome_2022__Regulation Of TLR By Endogenous Ligand R-HSA-5686938	0.334593	0.928591	0.58	0.727423	1	2024-03-18	0.1155	HMGB1;TLR6;TLR4
943	prerank	Reactome_2022__Polo-like Kinase Mediated Events R-HSA-156711	-0.359005	-0.928387	0.565217	0.707068	1	2024-02-16	0.0617	LIN37;CENPF
944	prerank	Reactome_2022__Retinoid Metabolism And Transport R-HSA-975634	-0.271146	-0.924217	0.529412	0.714397	1	13/43	0.2775	APOB;SDC2;GPC4;AKR1C1;RDH11;LPL;LRAT;GPC3;AKR1C3;SDC3;LRP8;RETSAT;RBP1
945	prerank	Reactome_2022__Diseases Associated With Glycosylation Precursor Biosynthesis R-HSA-5609975	0.333239	0.922424	0.586957	0.739491	1	2024-04-15	0.1569	DPM2;DPM1;PGM1;GALE
946	prerank	Reactome_2022__Peptide Hormone Metabolism R-HSA-2980736	-0.243304	-0.920151	0.612245	0.721977	1	20/88	0.1988	SPCS1;GNB1;MYO5A;GPR119;CPB1;SLC30A7;KIF5B;EXOC2;FFAR4;GH1;ISL1;SLC30A5;TSHB;ACE;EXOC8;ENPEP;GATA4;TCF7L2;KCTD11;MMP12
947	prerank	Reactome_2022__Transport Of Mature mRNA Derived From An Intron-Containing Transcript R-HSA-159236	-0.245259	-0.91898	0.651163	0.723393	1	27/72	0.2327	NDC1;NUP37;THOC6;SARNP;SRSF5;NUP188;POM121C;NUP153;NUP42;RNASE7;SEH1L;SRSF4;NUP85;U2AF2;NUP93;NUP160;SRSF9;TPR;NUP210;AAAS;NUP58;RANBP2;NUP107;THOC5;NUP62;CASC3;THOC3
948	prerank	Reactome_2022__HCMV Late Events R-HSA-9610379	-0.240593	-0.917094	0.58	0.725679	1	19/87	0.1485	IRS1;NDC1;NUP37;VPS37A;NUP188;POM121C;NUP153;NUP42;RNASE7;SEH1L;TRMU;NUP85;NUP93;NUP160;RRM1;CHMP4C;H2BC5;H2AC6;TPR
949	prerank	Reactome_2022__COPI-dependent Golgi-to-ER Retrograde Traffic R-HSA-6811434	-0.248858	-0.914477	0.604167	0.730341	1	13/78	0.1165	KIF18B;KIF2C;KIF15;KIF18A;KIF5B;KIF3A;ARF3;KIF20B;CENPE;TMED7;KIF23;ARFGAP3;KIF9
950	prerank	Reactome_2022__Nuclear Signaling By ERBB4 R-HSA-1251985	0.277497	0.912288	0.603774	0.761547	1	1932-02-01	0.0063	PSENEN;NCSTN
951	prerank	Reactome_2022__Endosomal Sorting Complex Required For Transport (ESCRT) R-HSA-917729	-0.315782	-0.91095	0.586957	0.737004	1	2024-07-30	0.1611	RPS27A;VPS37A;STAM2;STAM;CHMP4C;VPS4B;HGS
952	prerank	Reactome_2022__Disorders Of Transmembrane Transporters R-HSA-5619115	-0.211359	-0.908238	0.652174	0.741732	1	50/176	0.2166	SLC35A2;NDC1;NUP37;PSME3;SLC6A14;RPS27A;NUP188;SLC24A5;POM121C;PSMD14;NUP153;NUP42;PSMD11;PSMB10;RNASE7;SEH1L;SLC35C1;SLC12A1;NUP85;NUP93;NUP160;PSMC6;SLC35A3;SLC5A2;CFTR;ABCD4;ABCA12;SLC40A1;PSMD2;ABCG8;SLC36A2;TPR;SLC2A1;ABCC6;PSMC1;PSMB8;NUP210;AAAS;ERLIN1;PSMD9;SLC29A3;BSG;SLC5A5;SLC35A1;MAP4K2;NUP58;RANBP2;SLC22A12;SLC24A4;NUP107
953	prerank	Reactome_2022__MHC Class II Antigen Presentation R-HSA-2132295	0.241534	0.907166	0.7	0.772041	1	27/102	0.1847	SEC31A;DYNC1H1;AP2B1;KIF5C;CTSB;DYNC1I2;AP2A1;CTSL;SEC24C;HLA-DOB;DNM3;AP1S3;KIF4A;DCTN1;CAPZB;SAR1B;AP2M1;CTSH;ACTR10;KIF26A;HLA-DRB1;HLA-DQA1;DNM2;CTSC;DCTN4;SPTBN2;KIF2A
954	prerank	Reactome_2022__RA Biosynthesis Pathway R-HSA-5365859	-0.314929	-0.906491	0.519231	0.743924	1	2024-08-22	0.2647	RDH13;RDH11;DHRS3;RDH14;RDH5;CYP26B1;AKR1C3;ADH7
955	prerank	Reactome_2022__Phosphorylation Of CD3 And TCR Zeta Chains R-HSA-202427	-0.298886	-0.905711	0.58	0.74467	1	2024-02-18	0.0942	CSK;HLA-DPA1
956	prerank	Reactome_2022__Integration Of Energy Metabolism R-HSA-163685	-0.227364	-0.905295	0.717949	0.744021	1	15/105	0.1142	FASN;GNB1;GNB2;PRKCA;ACACA;ACLY;PRKACB;GNG10;STXBP1;ITPR2;GNG5;CD36;SYT5;PPP2R1B;ADCY8
957	prerank	Reactome_2022__FOXO-mediated Transcription Of Oxidative Stress, Metabolic And Neuronal Genes R-HSA-9615017	-0.299907	-0.905219	0.591837	0.74287	1	2024-07-28	0.1581	SMAD4;GLYAT;FOXO4;SIRT3;NR3C1;PCK1;FOXO6
958	prerank	Reactome_2022__RHO GTPases Activate CIT R-HSA-5625900	0.320569	0.90477	0.6	0.775168	1	2024-04-19	0.0815	RHOC;MYL6;MYH9;MYL12B
959	prerank	Reactome_2022__Transport Of Mature Transcript To Cytoplasm R-HSA-72202	0.237407	0.90385	0.654545	0.775647	1	19/81	0.1331	DDX39B;CPSF4;UPF3B;SRRM1;NUP214;NUP88;NUP43;THOC7;NUP54;DHX38;DDX39A;NXT1;EIF4A3;THOC1;RBM8A;CDC40;SRSF1;RNPS1;NUP205
960	prerank	Reactome_2022__Generation Of Second Messenger Molecules R-HSA-202433	0.279701	0.901366	0.650794	0.77902	1	2024-10-30	0.2163	PLCG1;GRAP2;PKN1;HLA-DRB1;HLA-DQA1;SPNS1;ITK;CD247;TARP;CD3E
961	prerank	Reactome_2022__O-linked Glycosylation Of Mucins R-HSA-913709	-0.251167	-0.90046	0.488889	0.752417	1	19/56	0.272	MUC7;MUC17;B3GNT2;GALNT11;MUC15;MUC1;GALNTL5;GALNT18;B3GNT3;GALNT10;GALNT3;B3GNT8;CHST4;GALNT6;ST3GAL4;MUC4;B3GNT9;MUC12;C1GALT1
962	prerank	Reactome_2022__Nucleotide Salvage R-HSA-8956321	0.314205	0.899623	0.5	0.781284	1	2024-10-23	0.2658	SCO2;AMPD3;HPRT1;UCK1;CDA;ADAL;APRT;AMPD1;UPP2;TK2
963	prerank	Reactome_2022__Dectin-1 Mediated Noncanonical NF-kB Signaling R-HSA-5607761	-0.249328	-0.898994	0.709091	0.75396	1	16/61	0.1864	CHUK;MAP3K14;PSME3;RPS27A;RELA;PSMD14;RELB;PSMD11;NFKB2;PSMB10;PSMC6;PSMD2;PSMC1;PSMB8;CCL17;PSMD9
964	prerank	Reactome_2022__Gastrulation R-HSA-9758941	-0.337035	-0.895136	0.571429	0.76142	1	2024-02-17	0.0332	SMAD4;TP63
965	prerank	Reactome_2022__Assembly And Cell Surface Presentation Of NMDA Receptors R-HSA-9609736	0.305457	0.894001	0.577778	0.79161	1	2024-06-24	0.1497	ACTN2;DLG1;CAMK2D;MPP3;MPP2;LLGL1
966	prerank	Reactome_2022__HS-GAG Degradation R-HSA-2024096	-0.302967	-0.893919	0.651163	0.762606	1	2024-07-21	0.2607	SDC2;IDUA;GPC4;HPSE;GUSB;GPC3;SDC3
967	prerank	Reactome_2022__Phase II - Conjugation Of Compounds R-HSA-156580	-0.225739	-0.893581	0.74	0.761681	1	8/104	0.066	PAPSS1;SLC35B2;UGDH;UGP2;SULT2A1;SLC38A1;UGT1A6;GLYAT
968	prerank	Reactome_2022__Defective B3GALTL Causes PpS R-HSA-5083635	-0.284795	-0.893239	0.638298	0.760884	1	1937-07-01	0.22	ADAMTSL2;THSD4;ADAMTS8;ADAMTSL5;ADAMTS5;ADAMTS6;ADAMTS9
969	prerank	Reactome_2022__Gene And Protein Expression By JAK-STAT Signaling After Interleukin-12 Stimulation R-HSA-8950505	0.275747	0.893054	0.653061	0.792108	1	1935-12-01	0.2065	CDC42;SOD1;HNRNPF;AURKAIP1;RALA;ANXA2;TALDO1;PSME2;TCP1;BOLA2B;CNN2;HNRNPDL
970	prerank	Reactome_2022__O-glycosylation Of TSR Domain-Containing Proteins R-HSA-5173214	-0.283058	-0.892824	0.565217	0.760402	1	1938-07-01	0.22	ADAMTSL2;THSD4;ADAMTS8;ADAMTSL5;ADAMTS5;ADAMTS6;ADAMTS9
971	prerank	Reactome_2022__Antiviral Mechanism By IFN-stimulated Genes R-HSA-1169410	0.236253	0.891401	0.666667	0.794306	1	1982-11-01	0.1017	PLCG1;PDE12;PPM1B;EIF4E2;UBA52;NUP214;NUP88;NUP43;NUP54;EIF4A3;UBE2N
972	prerank	Reactome_2022__Aquaporin-mediated Transport R-HSA-445717	-0.242385	-0.889708	0.674419	0.765666	1	1950-05-01	0.0512	GNB1;GNB2;PRKCA;PRKACB;GNG10
973	prerank	Reactome_2022__Plasma Lipoprotein Assembly R-HSA-8963898	-0.338173	-0.889208	0.603774	0.765488	1	2024-04-16	0.1023	PRKCA;APOB;PRKACB;TRNP1
974	prerank	Reactome_2022__Synthesis Of Bile Acids And Bile Salts R-HSA-192105	0.277694	0.882131	0.611111	0.813184	1	1934-07-01	0.156	HSD17B4;CYP7B1;ACOX2;NCOA2;SYCP2;OSBP;SLC27A2
975	prerank	Reactome_2022__FOXO-mediated Transcription Of Cell Death Genes R-HSA-9614657	0.312716	0.88148	0.603448	0.812996	1	2024-04-16	0.0927	CREBBP;BBC3;NFYA;DDIT3
976	prerank	Reactome_2022__Diseases Of Carbohydrate Metabolism R-HSA-5663084	0.286899	0.881323	0.697674	0.811364	1	13/32	0.2523	RPIA;UBA52;PMEL;GLB1;TALDO1;SGSH;GBE1;SLC37A4;LCT;GYG1;ARSB;GYS1;G6PC3
977	prerank	Reactome_2022__Activation Of APC/C And APC/C:Cdc20 Mediated Degradation Of Mitotic Proteins R-HSA-176814	0.235456	0.880188	0.74	0.811689	1	17/76	0.1749	CDC23;UBA52;PSMD3;SEM1;CCNA2;PSMC2;ANAPC16;PSMA5;PSMB6;PLK1;PSME2;PSMC5;PSMB11;PSMC3;ANAPC4;UBE2E1;PSMA4
978	prerank	Reactome_2022__Negative Regulation Of NOTCH4 Signaling R-HSA-9604323	0.256468	0.880126	0.659091	0.810108	1	1953-10-01	0.1318	YWHAZ;UBA52;PSMD3;SEM1;PSMC2;PSMA5;PSMB6;PSME2;PSMC5;PSMC3
979	prerank	Reactome_2022__Aspirin ADME R-HSA-9749641	-0.253661	-0.878867	0.688889	0.786052	1	1943-11-01	0.2122	CYP3A4;UGT1A6;GLYAT;CYP2C9;SLCO2B1;UGT1A7;UGT1A4;UGT2B4;BSG;SLC22A7;CES2
980	prerank	Reactome_2022__AUF1 (hnRNP D0) Binds And Destabilizes mRNA R-HSA-450408	-0.251464	-0.877675	0.596491	0.787053	1	1953-12-01	0.1864	HSPA8;PSME3;RPS27A;PSMD14;PSMD11;PSMB10;PSMC6;PABPC1;PSMD2;PSMC1;PSMB8;PSMD9
981	prerank	Reactome_2022__Transport Of Inorganic Cations/Anions And Amino Acids/Oligopeptides R-HSA-425393	-0.211178	-0.876913	0.697674	0.787557	1	21/104	0.1858	SLC7A11;SLC6A14;SLC38A1;SLC8A3;SLC24A5;SLC7A6;SLC5A8;SLC1A4;SLC4A9;SLC17A7;SLC7A10;SLC12A1;SLC25A18;SLC1A5;SLC6A12;SLC12A7;SLC36A2;SLC26A7;SLC1A2;SLC20A1;SLC1A7
982	prerank	Reactome_2022__Cell Junction Organization R-HSA-446728	0.237426	0.868364	0.648148	0.834277	1	18/85	0.181	CTNNB1;CLDN12;CDH2;ITGB1;CTNNA1;TESK1;NECTIN3;CLDN19;CLDN16;CLDN7;PARVB;PARD3;CLDN3;LIMS1;NECTIN1;CLDN2;AFDN;CADM3
983	prerank	Reactome_2022__PCP/CE Pathway R-HSA-4086400	-0.217994	-0.868161	0.725806	0.80394	1	20/88	0.1864	PFN1;PRKCA;PSME3;RPS27A;PSMD14;FZD6;PSMD11;PSMB10;FZD8;RHOA;PSMC6;PARD6A;PSMD2;FZD2;PSMC1;FZD1;PSMB8;SMURF2;RNASE1;PSMD9
984	prerank	Reactome_2022__Zinc Transporters R-HSA-435354	-0.319289	-0.867385	0.645833	0.803959	1	2024-05-17	0.1376	SLC39A6;SLC30A7;SLC39A8;SLC30A5;SLC39A10
985	prerank	Reactome_2022__APC-Cdc20 Mediated Degradation Of Nek2A R-HSA-179409	-0.282529	-0.867032	0.64	0.802914	1	2024-02-26	0.0321	UBE2C;RPS27A
986	prerank	Reactome_2022__Cdc20:Phospho-APC/C Mediated Degradation Of Cyclin A R-HSA-174184	0.229561	0.865371	0.730769	0.839331	1	16/72	0.1749	CDC23;UBA52;PSMD3;SEM1;CCNA2;PSMC2;ANAPC16;PSMA5;PSMB6;PSME2;PSMC5;PSMB11;PSMC3;ANAPC4;UBE2E1;PSMA4
987	prerank	Reactome_2022__RUNX1 Regulates Transcription Of Genes Involved In Differentiation Of HSCs R-HSA-8939236	0.227477	0.864208	0.803922	0.839731	1	24/94	0.1836	H3C7;UBA52;ABL1;RUNX1;PSMD3;SEM1;TCF12;CDK7;PSMC2;PSMA5;PSMB6;GATA2;PSME2;PSMC5;PSMB11;PSMC3;H2AC14;GATA1;H2AB1;MNAT1;SPI1;PSMA4;H2BC15;GATA3
988	prerank	Reactome_2022__APC:Cdc20 Mediated Degradation Of Cell Cycle Proteins Before Cycle Checkpoint Satisfied R-HSA-179419	0.229272	0.862746	0.711538	0.841013	1	16/73	0.1749	CDC23;UBA52;PSMD3;SEM1;CCNA2;PSMC2;ANAPC16;PSMA5;PSMB6;PSME2;PSMC5;PSMB11;PSMC3;ANAPC4;UBE2E1;PSMA4
989	prerank	Reactome_2022__Cargo Concentration In ER R-HSA-5694530	0.282416	0.862514	0.642857	0.839544	1	1932-09-01	0.1684	SEC24C;CNIH1;SEC22B;TMED2;SAR1B;MIA3;PREB;CFAP73;CTSC
990	prerank	Reactome_2022__Chemokine Receptors Bind Chemokines R-HSA-380108	0.232659	0.860875	0.727273	0.841021	1	24/55	0.3243	CCR1;CXCL10;CCL13;CCL25;CXCL13;CCL16;CXCL5;CXCL6;CCL5;CXCL16;XCL2;CCR9;CCL4;CXCL12;XCL1;ACKR2;PPBP;CX3CR1;CNOT6;PF4;CXCL1;CCL28;CCR2;CXCR5
991	prerank	Reactome_2022__Aggrephagy R-HSA-9646399	0.301959	0.859197	0.729167	0.842611	1	2024-06-24	0.1401	DYNC1H1;UBA52;DYNC1I2;IFT88;UBE2N;UBE2V1
992	prerank	Reactome_2022__MicroRNA (miRNA) Biogenesis R-HSA-203927	0.284841	0.858721	0.641509	0.841427	1	2024-09-24	0.1799	POLR2I;DGCR8;POLR2D;PRKRA;POLR2E;POLR2L;POLR2K;AGO4;POLR2F
993	prerank	Reactome_2022__Ribosomal Scanning And Start Codon Recognition R-HSA-72702	-0.249246	-0.857796	0.697674	0.820405	1	1956-10-01	0.1109	EIF3H;EIF3E;RPS27A;EIF2S2;RPS4Y2;EIF2S3;EIF4B;EIF3D;EIF5;RPS8
994	prerank	Reactome_2022__SCF-beta-TrCP Mediated Degradation Of Emi1 R-HSA-174113	0.243686	0.856883	0.651163	0.843645	1	1954-11-01	0.1318	UBA52;PSMD3;SEM1;FBXO5;PSMC2;PSMA5;PSMB6;PSME2;PSMC5;PSMB11;PSMC3
995	prerank	Reactome_2022__Phase I - Functionalization Of Compounds R-HSA-211945	-0.214461	-0.85663	0.767442	0.820966	1	34/103	0.2708	HSP90AB1;ALDH3A1;CYP2C18;CBR3;CYP2R1;CYP3A4;ACSS1;FMO1;ALDH2;CYB5R3;CYP2B6;CYP11B2;CYP2C9;CYP2J2;CYP4F2;CYP11A1;CYP4F8;TBXAS1;ALDH1B1;PAOX;CYP8B1;CMBL;CYP46A1;CYP19A1;CES2;CYP26B1;CES3;AOC2;SMOX;CES1;CYP1A1;CYP1A2;ADH7;AOC1
996	prerank	Reactome_2022__Regulation Of Gene Expression In Beta Cells R-HSA-210745	-0.294117	-0.856455	0.733333	0.819834	1	2024-08-20	0.2749	AKT2;AKT3;HNF4G;MAP4K2;AKT1;SLC2A2;FOXA2;PAX6
997	prerank	Reactome_2022__WNT5A-dependent Internalization Of FZD4 R-HSA-5099900	0.314584	0.855818	0.704545	0.844009	1	2024-03-15	0.1119	AP2B1;AP2A1;AP2M1
998	prerank	Reactome_2022__Transcriptional Regulation By AP-2 (TFAP2) Family Of Transcription Factors R-HSA-8864260	-0.263897	-0.854518	0.711111	0.82271	1	1935-09-01	0.181	EGFR;UBE2I;ERBB2;TFAP2E;TFAP2D;KCTD1;CITED2;SUMO1;YEATS4
999	prerank	Reactome_2022__TRAF6 Mediated IRF7 Activation R-HSA-933541	0.270025	0.8533	0.686275	0.847734	1	2024-07-27	0.2397	TRAF6;CREBBP;IFNA1;IFNA5;IFNA2;MAVS;TBK1
1000	prerank	Reactome_2022__Recycling Of Bile Acids And Salts R-HSA-159418	0.315591	0.852929	0.659574	0.846549	1	2024-10-18	0.3684	SLC10A2;ALB;NCOA2;SLCO1B1;RXRA;SLCO1A2;NR1H4;ABCB11;SLCO1B3;SLC51B
1001	prerank	Reactome_2022__mRNA Activation Upon Binding Of Cap-Binding Complex And eIFs, Subsequent Binding To 43S R-HSA-72662	0.244209	0.852638	0.654545	0.845349	1	13/57	0.1347	EIF3L;EIF3K;EIF3G;RPS20;RPS3A;RPS17;RPS10;EIF2S1;RPS15A;RPS28;RPS25;FAU;RPS24
1002	prerank	Reactome_2022__Impaired BRCA2 Binding To PALB2 R-HSA-9709603	0.304306	0.852596	0.610169	0.843645	1	2024-08-24	0.2371	RAD51D;XRCC2;BRIP1;PALB2;RMI1;BARD1;RAD51C;TOP3A
1003	prerank	Reactome_2022__Translation Initiation Complex Formation R-HSA-72649	0.245456	0.851451	0.666667	0.844221	1	13/56	0.1347	EIF3L;EIF3K;EIF3G;RPS20;RPS3A;RPS17;RPS10;EIF2S1;RPS15A;RPS28;RPS25;FAU;RPS24
1004	prerank	Reactome_2022__Regulation Of Insulin Secretion R-HSA-422356	0.22655	0.851029	0.75	0.843386	1	13/77	0.1477	GNAS;ACSL4;GNG3;INS;ADRA2A;ACSL3;GNG8;AHCYL1;CACNA2D2;ITPR1;GNGT2;GCG;GNGT1
1005	prerank	Reactome_2022__Amine Ligand-Binding Receptors R-HSA-375280	-0.24697	-0.849298	0.763636	0.832654	1	13/40	0.2613	TAAR8;DRD1;ADRB3;HTR1B;DHX34;DRD5;CHRM4;TAAR1;HTR1E;ADRA1D;HTR1F;HRH3;ADRA1B
1006	prerank	Reactome_2022__Phosphorylation Of APC/C R-HSA-176412	0.295761	0.846762	0.627451	0.849191	1	2024-05-20	0.1665	CDC23;ANAPC16;PLK1;ANAPC4;UBE2E1
1007	prerank	Reactome_2022__Carboxyterminal Post-Translational Modifications Of Tubulin R-HSA-8955332	-0.246498	-0.846082	0.722222	0.837298	1	1939-12-01	0.309	AGBL5;TUBA3C;LRRC49;TPGS2;TTLL11;TTLL9;TTLL2;TTLL3;TTLL1;TTLL8;TUBB;TUBA1B
1008	prerank	Reactome_2022__APC/C:Cdc20 Mediated Degradation Of Cyclin B R-HSA-174048	-0.290995	-0.845617	0.690476	0.83661	1	2024-02-24	0.0321	UBE2C;RPS27A
1009	prerank	Reactome_2022__TNFR2 Non-Canonical NF-kB Pathway R-HSA-5668541	-0.213206	-0.844959	0.8	0.836308	1	14/100	0.097	CHUK;MAP3K14;FASLG;PSME3;TNFRSF11B;RPS27A;TNFRSF25;TNFRSF13C;PSMD14;RELB;PSMD11;NFKB2;PSMB10;TNFRSF17
1010	prerank	Reactome_2022__Synthesis, Secretion, And Deacylation Of Ghrelin R-HSA-422085	0.314155	0.84348	0.73913	0.854911	1	2024-06-19	0.1372	SPCS3;INS;CRHR2;SPCS2;GHRL;GCG
1011	prerank	Reactome_2022__IL-6-type Cytokine Receptor Ligand Interactions R-HSA-6788467	0.308698	0.840642	0.706897	0.859208	1	2024-01-17	0.0148	CCM2
1012	prerank	Reactome_2022__Ion Channel Transport R-HSA-983712	-0.197297	-0.840048	0.85	0.844545	1	50/174	0.2559	SCNN1A;ATP2C1;RPS27A;ATP6V0A1;TPCN1;WWP1;UNC80;TRDN;UNC79;STOM;CUTC;CLCN1;CLCN5;RYR3;ATP1A2;ANO8;SLN;PLN;ATP13A4;ATP6V0B;ATP10A;CLIC2;TRPM6;SLC17A3;CAMK2A;TRPM2;ANO3;ATP10B;ATP6V0D1;ATP2A2;ATP6V1F;FXYD7;TRPC1;CAMK2B;CLCA2;BEST1;OSTM1;PDZD11;ASIC5;NEDD4L;TRPA1;RYR2;SCNN1B;ATP8A2;MCOLN3;NALCN;CLCN6;TCIRG1;CAMK2G;SLC9C1
1013	prerank	Reactome_2022__Nonhomologous End-Joining (NHEJ) R-HSA-5693571	0.237292	0.839166	0.758065	0.860248	1	1948-12-01	0.2054	TP53BP1;BRCC3;BABAM1;XRCC6;RNF8;UBE2N;BABAM2;TDP2;POLL;H2BC15;H2BC11;BARD1
1014	prerank	Reactome_2022__Gap Junction Trafficking R-HSA-190828	-0.268878	-0.837318	0.632653	0.84823	1	2024-07-25	0.1962	GJB7;CLTCL1;GJB6;GJB2;GJA8;GJD4;GJA5
1015	prerank	Reactome_2022__Striated Muscle Contraction R-HSA-390522	-0.259764	-0.837106	0.728814	0.847105	1	1933-07-01	0.1736	VIM;DMD;TNNT2;MYBPC2;MYBPC3;MYL2;MYL3
1016	prerank	Reactome_2022__Class B/2 (Secretin Family Receptors) R-HSA-373080	0.223873	0.836865	0.759259	0.863083	1	17/92	0.1572	GNAS;GNG3;GHRHR;CRH;ADGRE2;CRHR2;WNT4;RAMP2;CYSLTR2;GNG8;IHH;WNT7B;GNGT2;GIPR;GCG;GNGT1;IAPP
1017	prerank	Reactome_2022__Autodegradation Of Cdh1 By Cdh1:APC/C R-HSA-174084	0.228875	0.836751	0.708333	0.861388	1	14/63	0.1749	CDC23;UBA52;PSMD3;SEM1;PSMC2;ANAPC16;PSMA5;PSMB6;PSME2;PSMC5;PSMC3;ANAPC4;UBE2E1;PSMA4
1018	prerank	Reactome_2022__APC/C:Cdc20 Mediated Degradation Of Mitotic Proteins R-HSA-176409	0.223742	0.836058	0.807692	0.860953	1	16/75	0.1749	CDC23;UBA52;PSMD3;SEM1;CCNA2;PSMC2;ANAPC16;PSMA5;PSMB6;PSME2;PSMC5;PSMB11;PSMC3;ANAPC4;UBE2E1;PSMA4
1019	prerank	Reactome_2022__APC/C:Cdc20 Mediated Degradation Of Securin R-HSA-174154	0.22688	0.833739	0.791667	0.863787	1	15/67	0.1749	CDC23;UBA52;PSMD3;SEM1;PSMC2;ANAPC16;PSMA5;PSMB6;PSME2;PSMC5;PSMB11;PSMC3;ANAPC4;UBE2E1;PSMA4
1020	prerank	Reactome_2022__Inactivation Of APC/C Via Direct Inhibition Of APC/C Complex R-HSA-141430	-0.276568	-0.833337	0.686275	0.853256	1	2024-01-21	0.0032	UBE2C
1021	prerank	Reactome_2022__FCERI Mediated NF-kB Activation R-HSA-2871837	0.225605	0.831917	0.804348	0.86542	1	21/78	0.1854	TRAF6;FBXW11;UBA52;PSMD3;SEM1;PSMC2;UBE2D2;PSMA5;UBE2N;PSMB6;PRKCQ;PSME2;PSMC5;PSMB11;PSMC3;UBE2V1;RASGRP4;PSMA4;NFKBIA;BTRC;CDC34
1022	prerank	Reactome_2022__DARPP-32 Events R-HSA-180024	-0.272696	-0.831366	0.657143	0.855325	1	2024-05-24	0.1154	PRKCA;PRKACB;PDE4D;PPP2R1B;PDE4B
1023	prerank	Reactome_2022__ISG15 Antiviral Mechanism R-HSA-1169408	0.224609	0.83124	0.784314	0.865171	1	1974-10-01	0.1017	PLCG1;PPM1B;EIF4E2;UBA52;NUP214;NUP88;NUP43;NUP54;EIF4A3;UBE2N
1024	prerank	Reactome_2022__G0 And Early G1 R-HSA-1538133	-0.28816	-0.830348	0.714286	0.855751	1	2024-05-27	0.0905	DYRK1A;LIN37;RBL1;MAX;RBL2
1025	prerank	Reactome_2022__Conversion From APC/C:Cdc20 To APC/C:Cdh1 In Late Anaphase R-HSA-176407	-0.289824	-0.830122	0.705882	0.854701	1	2024-01-20	0.0032	UBE2C
1026	prerank	Reactome_2022__Metalloprotease DUBs R-HSA-5689901	0.283395	0.829883	0.735849	0.865457	1	2024-05-29	0.0494	ABRAXAS2;UBA52;BRCC3;BABAM1;H2AC21
1027	prerank	Reactome_2022__NIK To Noncanonical NF-kB Signaling R-HSA-5676590	-0.230953	-0.825847	0.77193	0.861351	1	1958-09-01	0.0864	CHUK;MAP3K14;PSME3;RPS27A;PSMD14;RELB;PSMD11;NFKB2;PSMB10
1028	prerank	Reactome_2022__Membrane Binding And Targetting Of GAG Proteins R-HSA-174490	-0.321135	-0.824642	0.733333	0.86226	1	2024-02-15	0.0322	RPS27A;VPS37A
1029	prerank	Reactome_2022__mRNA Splicing - Minor Pathway R-HSA-72165	0.239983	0.823735	0.792453	0.875841	1	20/49	0.2487	POLR2I;DDX23;POLR2D;DDX42;POLR2E;SNRNP25;SNRPD2;SRSF1;GTF2F1;POLR2L;POLR2K;SNRNP35;POLR2F;SNRNP200;SRSF7;EFTUD2;NCBP2;SNRPB;POLR2A;POLR2J
1030	prerank	Reactome_2022__Cholesterol Biosynthesis R-HSA-191273	0.287506	0.823687	0.625	0.874107	1	2024-06-26	0.1242	PLPP6;ARV1;MVD;PMVK;SREBF1;MVK
1031	prerank	Reactome_2022__Degradation Of DVL R-HSA-4641258	0.238035	0.821965	0.727273	0.875283	1	1955-11-01	0.1318	UBA52;PSMD3;SEM1;DVL3;PSMC2;PSMA5;PSMB6;PSME2;PSMC5;PSMB11;PSMC3
1032	prerank	Reactome_2022__Phase 0 - Rapid Depolarisation R-HSA-5576892	-0.255312	-0.819466	0.672727	0.8703	1	1932-08-01	0.1888	SCN3A;SCN3B;SCN9A;CACNB1;CAMK2A;SCN5A;SCN7A;CAMK2B
1033	prerank	Reactome_2022__mRNA Decay By 5 To 3 Exoribonuclease R-HSA-430039	-0.313561	-0.819215	0.647059	0.869212	1	2024-01-15	0.0057	DDX6
1034	prerank	Reactome_2022__Other Semaphorin Interactions R-HSA-416700	0.30043	0.818434	0.672727	0.879446	1	2024-08-19	0.2361	ITGB1;SEMA7A;SEMA3E;TYROBP;PLXNA4;SEMA5A;PLXNB3;PLXNA1
1035	prerank	Reactome_2022__Metal Ion SLC Transporters R-HSA-425410	0.281296	0.816044	0.7	0.881777	1	2024-05-26	0.1204	SLC31A1;SLC39A5;SLC39A4;SLC39A1;SLC39A2
1036	prerank	Reactome_2022__Mismatch Repair R-HSA-5358508	-0.310127	-0.815702	0.684211	0.873933	1	2024-02-15	0.0495	MSH6;POLD4
1037	prerank	Reactome_2022__Synthesis Of Leukotrienes (LT) And Eoxins (EX) R-HSA-2142691	-0.287648	-0.81203	0.7	0.878874	1	2024-05-21	0.1475	DPEP1;LTA4H;ALOX5;CYP4F2;CYP4F8
1038	prerank	Reactome_2022__Processive Synthesis On Lagging Strand R-HSA-69183	0.31523	0.809525	0.703704	0.891207	1	2024-04-15	0.1239	RPA3;POLA2;POLA1;POLD1
1039	prerank	Reactome_2022__Insulin Processing R-HSA-264876	-0.27952	-0.809049	0.785714	0.882321	1	2024-06-27	0.1473	MYO5A;SLC30A7;KIF5B;EXOC2;SLC30A5;EXOC8
1040	prerank	Reactome_2022__Cell-extracellular Matrix Interactions R-HSA-446353	0.305398	0.808902	0.764706	0.89038	1	2024-04-16	0.165	ITGB1;TESK1;PARVB;LIMS1
1041	prerank	Reactome_2022__Regulation Of RUNX3 Expression And Activity R-HSA-8941858	-0.238814	-0.808347	0.72	0.882143	1	14/54	0.2028	CBFB;SRC;PSME3;RPS27A;PSMD14;PSMD11;PSMB10;PSMC6;PSMD2;PSMC1;PSMB8;SMURF2;PSMD9;CDKN2A
1042	prerank	Reactome_2022__Golgi Associated Vesicle Biogenesis R-HSA-432722	-0.221811	-0.806954	0.73913	0.883298	1	15/55	0.2381	HSPA8;AP3S1;PICALM;TPD52;BLOC1S6;PUM1;SORT1;AP3B1;AP1S1;FTL;SH3D19;OCRL;HOMER2;FTH1;ARRB1
1043	prerank	Reactome_2022__TNF Signaling R-HSA-75893	-0.230656	-0.806934	0.77551	0.881768	1	1944-07-01	0.1149	CHUK;RPS27A;OTULIN;TRADD;TAB1;BAG4;RIPK1
1044	prerank	Reactome_2022__Collagen Biosynthesis And Modifying Enzymes R-HSA-1650814	0.224835	0.805421	0.75	0.89472	1	18/67	0.2204	P4HB;COL3A1;COL2A1;COL6A2;TLL1;COL21A1;COL13A1;COL8A2;COL16A1;PCOLCE2;COL10A1;COL9A3;COL11A1;COL15A1;COL23A1;COL9A2;P4HA2;COL11A2
1045	prerank	Reactome_2022__FGFR2 Ligand Binding And Activation R-HSA-190241	0.272284	0.805382	0.72	0.892859	1	2024-04-20	0.094	FGF4;FGF10;FGF18;FGFBP2
1046	prerank	Reactome_2022__Early Phase Of HIV Life Cycle R-HSA-162594	-0.316283	-0.80424	0.75	0.884307	1	2024-04-15	0.1765	PSIP1;CXCR4;KPNA1;CCR5
1047	prerank	Reactome_2022__Response Of EIF2AK1 (HRI) To Heme Deficiency R-HSA-9648895	0.312334	0.800615	0.653846	0.89899	1	2024-05-15	0.1808	GRB10;EIF2S1;DDIT3;TRIB3;ATF4
1048	prerank	Reactome_2022__Pre-NOTCH Processing In Golgi R-HSA-1912420	0.283376	0.79996	0.795918	0.898042	1	2024-03-18	0.0891	SEL1L;NOTCH2;TMED2
1049	prerank	Reactome_2022__Activation Of SMO R-HSA-5635838	-0.286134	-0.799059	0.716981	0.891792	1	2024-07-18	0.2812	KIF3A;GAS1;SHH;IQCE;ARRB1;SMOX;EVC2
1050	prerank	Reactome_2022__Gamma Carboxylation, Hypusine Formation And Arylsulfatase Activation R-HSA-163841	0.242078	0.797951	0.736842	0.899388	1	1942-12-01	0.2291	DPH2;DPH5;DPH7;EIF5AL1;DPH1;DOHH;DPH6;ARSA;ARSJ;PROC;SUMF1;ARSB
1051	prerank	Reactome_2022__Degradation Of Extracellular Matrix R-HSA-1474228	0.201166	0.796786	0.833333	0.899261	1	35/109	0.2341	NCSTN;CTSB;CTSL;CAPN12;CAPNS1;TLL1;ACAN;SCUBE3;CAPN15;ADAM8;COL13A1;ADAMTS4;COL16A1;LAMA5;MMP2;MMP16;ADAMTS16;HTRA1;COL9A3;COL15A1;ADAM9;CTSG;CMA1;KLK2;COL23A1;MMP14;CAPN1;MMP15;COL9A2;HSPG2;MMP10;ADAM10;CTRB1;PSEN1;MMP11
1052	prerank	Reactome_2022__Vpu Mediated Degradation Of CD4 R-HSA-180534	0.229194	0.795702	0.777778	0.899134	1	1951-10-01	0.1318	UBA52;PSMD3;SEM1;PSMC2;PSMA5;PSMB6;PSME2;PSMC5;PSMB11;PSMC3
1053	prerank	Reactome_2022__Role Of Nef In HIV-1 Replication And Disease Pathogenesis R-HSA-164952	-0.270107	-0.79156	0.823529	0.902034	1	2024-04-27	0.0815	PACS1;HCK;PKN2;ELMO1
1054	prerank	Reactome_2022__Regulation Of Gene Expression In Late Stage (Branching Morphogenesis) Pancreatic Bud Precursor Cells R-HSA-210744	0.298888	0.79081	0.763636	0.905206	1	2024-03-15	0.0899	CREBBP;KAT2A;MAML3
1055	prerank	Reactome_2022__Ubiquitin Mediated Degradation Of Phosphorylated Cdc25A R-HSA-69601	0.230843	0.788368	0.767442	0.907228	1	1951-10-01	0.1318	UBA52;PSMD3;SEM1;PSMC2;PSMA5;PSMB6;PSME2;PSMC5;PSMB11;PSMC3
1056	prerank	Reactome_2022__Paracetamol ADME R-HSA-9753281	-0.245151	-0.784664	0.769231	0.910259	1	2024-03-26	0.0504	SULT2A1;SLC38A1;UGT1A6
1057	prerank	Reactome_2022__Formation Of Cornified Envelope R-HSA-6809371	-0.208377	-0.782221	0.851064	0.912323	1	26/72	0.3133	KLK14;SPINK6;DSG3;RCAN1;IVL;KLK8;LCE1C;LIPM;FURIN;ST14;FLG;PI3;LCE3E;LCE2D;SPRR2F;LCE3C;PKP1;JUP;TGM1;LIPK;DSG1;LCE3A;EVPL;LCE1E;LCE3D;DSG4
1058	prerank	Reactome_2022__Recognition Of DNA Damage By PCNA-containing Replication Complex R-HSA-110314	0.270957	0.77848	0.76087	0.920407	1	2024-05-30	0.0715	RPA3;UBA52;RFC3;RFC2;CUL4B
1059	prerank	Reactome_2022__TNFR1-induced NFkappaB Signaling Pathway R-HSA-5357956	-0.243012	-0.777578	0.78	0.917422	1	2024-06-26	0.1844	CHUK;TRADD;TAB1;RIPK1;USP4;USP25
1060	prerank	Reactome_2022__NOTCH3 Intracellular Domain Regulates Transcription R-HSA-9013508	0.262132	0.776362	0.8125	0.921966	1	2024-07-24	0.143	CREBBP;KAT2A;MAML3;IKZF1;WWC1;HEY1;PBX1
1061	prerank	Reactome_2022__Metabolism Of Angiotensinogen To Angiotensins R-HSA-2022377	-0.280794	-0.775878	0.875	0.918481	1	2024-07-18	0.2832	CPB1;ACE;ENPEP;KCTD11;MMP12;CES1;AOPEP
1062	prerank	Reactome_2022__Cleavage Of Damaged Pyrimidine R-HSA-110329	-0.230883	-0.770256	0.816327	0.924844	1	1938-12-01	0.2467	H2AJ;SMUG1;H2AZ2;H2BC5;H2AZ1;H2AC6;TERF2IP;NEIL2;TERF1;H3-4;H2AC20;H2BC14
1063	prerank	Reactome_2022__Drug ADME R-HSA-9748784	0.203458	0.768424	0.892857	0.932547	1	13/92	0.1049	IMPDH2;ABCG2;GSTA1;GUK1;GMPS;UGT1A3;SULT1E1;GGT6;UGT2A3;HPRT1;SLC28A3;ALB;SLC29A1
1064	prerank	Reactome_2022__SUMOylation Of Transcription Cofactors R-HSA-3899300	0.225176	0.764351	0.916667	0.93673	1	1943-09-01	0.1378	CREBBP;DDX5;NCOR2;DDX17;CTBP1;PPARGC1A;PHC2;CBX2;NCOA2
1065	prerank	Reactome_2022__Nuclear Receptor Transcription Pathway R-HSA-383280	0.226088	0.762352	0.864407	0.937442	1	23/53	0.2945	NR1H2;NCOR2;PPARD;ESRRG;RXRB;NR1D1;ESRRA;NR2C2;NR4A2;RXRA;NR2F6;NR1D2;NR2E1;THRA;NR4A3;NR2E3;THRB;NR1I3;HNF1A;RXRG;NR1H4;MBD4;RORA
1066	prerank	Reactome_2022__Assembly Of ORC Complex At Origin Of Replication R-HSA-68616	-0.234089	-0.761407	0.823529	0.935559	1	1934-11-01	0.2467	H2AJ;SLC25A2;H2AZ2;KPNA1;H2BC5;H2AZ1;H2AC6;KPNA6;H3-3B;H2AC20;H2BC14
1067	prerank	Reactome_2022__Regulation Of Activated PAK-2p34 By Proteasome Mediated Degradation R-HSA-211733	0.221663	0.761059	0.931818	0.937258	1	1949-10-01	0.1318	UBA52;PSMD3;SEM1;PSMC2;PSMA5;PSMB6;PSME2;PSMC5;PSMB11;PSMC3
1068	prerank	Reactome_2022__Antimicrobial Peptides R-HSA-6803157	-0.1939	-0.76067	0.888889	0.934812	1	29/80	0.3004	DEFB123;RNASE7;PGLYRP2;BPIFB6;PRSS2;BPIFB1;DEFB125;PRTN3;SLC11A1;PLA2G2A;TSPAN32;DEFA4;PI3;BPIFA2;TRIM21;RNASE8;EPPIN;BPI;PDZD11;DEFB116;TLR1;CHAMP1;DEFB121;GNLY;ATOX1;ATP7A;S100A9;BPIFA1;RNASE3
1069	prerank	Reactome_2022__Asymmetric Localization Of PCP Proteins R-HSA-4608870	-0.210516	-0.759967	0.866667	0.934144	1	15/62	0.1864	PSME3;RPS27A;PSMD14;PSMD11;PSMB10;FZD8;PSMC6;PARD6A;PSMD2;FZD2;PSMC1;FZD1;PSMB8;SMURF2;PSMD9
1070	prerank	Reactome_2022__Initiation Of Nuclear Envelope (NE) Reformation R-HSA-2995383	-0.263909	-0.757872	0.795455	0.935069	1	2024-05-19	0.1469	LMNA;ANKLE2;LBR;TMPO;LEMD3
1071	prerank	Reactome_2022__Ubiquitin-dependent Degradation Of Cyclin D R-HSA-75815	0.218413	0.757165	0.860465	0.940332	1	1951-11-01	0.1502	UBA52;PSMD3;SEM1;PSMC2;PSMA5;PSMB6;PSME2;PSMC5;PSMB11;PSMC3;GSK3B
1072	prerank	Reactome_2022__Regulation Of TNFR1 Signaling R-HSA-5357905	0.232997	0.757132	0.833333	0.938489	1	1935-06-01	0.1006	RNF31;UBA52;CFLAR;TNFRSF1A;SHARPIN;BIRC2
1073	prerank	Reactome_2022__DNA Damage Bypass R-HSA-73893	-0.2268	-0.756774	0.893617	0.934919	1	1948-06-01	0.0785	USP32;USP1;RPS27A;POLD4;UBE2B;CUL4A
1074	prerank	Reactome_2022__Sialic Acid Metabolism R-HSA-4085001	-0.231087	-0.7558	0.927273	0.93456	1	1933-10-01	0.221	NANP;ST3GAL6;CMAS;NEU4;ST6GAL2;NPL;ST8SIA3;SLC35A1;ST8SIA6;ST3GAL4
1075	prerank	Reactome_2022__Assembly Of HIV Virion R-HSA-175474	-0.281519	-0.752932	0.87234	0.936815	1	2024-02-17	0.0322	RPS27A;VPS37A
1076	prerank	Reactome_2022__Translesion Synthesis By Y Family DNA Polymerases Bypasses Lesions On DNA Template R-HSA-110313	0.242635	0.752096	0.87037	0.942981	1	13/39	0.251	RPA3;UBA52;RFC3;SPRTN;RFC2;POLD1;REV3L;SLC19A1;UBE2L6;UBA7;PCLAF;VCP;MAD2L2
1077	prerank	Reactome_2022__Digestion And Absorption R-HSA-8963743	-0.257044	-0.749552	0.837209	0.939367	1	2024-10-25	0.3021	CHIT1;PNLIPRP3;AMY2B;NPC1L1;RSC1A1;PNLIPRP1;SLC2A2;AMY1A;CEL;GUCA2A
1078	prerank	Reactome_2022__Transport Of Bile Salts And Organic Acids, Metal Ions And Amine Compounds R-HSA-425366	0.187838	0.749251	0.913793	0.944867	1	21/86	0.2271	SLC31A1;RUNX1;SLC39A5;SLC39A4;SLC39A1;SLC39A2;SLC6A7;SLC6A5;RHBG;SLC6A20;SLC6A11;SLC16A1;SLC22A16;EMB;SLC47A1;SLC5A7;SLC22A18;SLC30A1;CP;SLC6A6;SLC39A3
1079	prerank	Reactome_2022__Gluconeogenesis R-HSA-70263	-0.242177	-0.749122	0.809524	0.938432	1	14/31	0.2911	MDH2;SLC25A11;SLC25A1;SLC37A2;MDH1;PCK1;GAPDHS;PGAM2;PCK2;GNPDA1;G6PC2;ENO3;SLC25A12;ALDOB
1080	prerank	Reactome_2022__ERCC6 (CSB) And EHMT2 (G9a) Positively Regulate rRNA Expression R-HSA-427389	0.234371	0.748917	0.78	0.943477	1	1941-10-01	0.1999	MTA2;H3C7;HDAC2;CHD4;MTA3;H2AC14;H2AB1;H2BC15;H2BC11;DPEP3
1081	prerank	Reactome_2022__Activated PKN1 Stimulates Transcription Of Androgen Receptor Regulated KLK2 And KLK3 R-HSA-5625886	-0.228269	-0.744072	0.843137	0.942869	1	1932-06-01	0.1445	KDM1A;H2AJ;H2AZ2;H2BC5;H2AZ1;H2AC6
1082	prerank	Reactome_2022__Nucleotide-like (Purinergic) Receptors R-HSA-418038	0.276624	0.74148	0.744681	0.9513	1	2024-06-16	0.2258	ADORA1;P2RY4;P2RY1;PPAN-P2RY11;ADORA2B;P2RY2
1083	prerank	Reactome_2022__Class C/3 (Metabotropic Glutamate/Pheromone Receptors) R-HSA-420499	-0.218558	-0.738684	0.8	0.947424	1	23/39	0.3988	TAS2R50;GRM2;TAS2R19;TAS2R4;TAS2R60;TAS2R5;TAS2R16;TAS1R3;GRM6;UBD;TAS2R20;TAS2R31;GRM8;TAS2R7;CASR;TAS2R38;TAS2R14;TAS1R2;GRM5;TAS1R1;TAS2R40;TAS2R46;TAS2R43
1084	prerank	Reactome_2022__Meiosis R-HSA-1500620	-0.192385	-0.73596	0.954545	0.948939	1	29/83	0.2949	HID1;UBE2I;ARTN;LMNA;H2AJ;SPO11;STAG3;BRCA1;H2AZ2;SYCE2;H2BC5;MSH5;SYCE1;H2AZ1;H2AC6;FKBP6;TERF2IP;CDK4;TERF1;H3-4;H3-3B;H2AC20;H2BC14;TEX15;BRCA2;H2BC4;SUN2;POLR1B;TEX12
1085	prerank	Reactome_2022__Budding And Maturation Of HIV Virion R-HSA-162588	0.249745	0.734733	0.795918	0.957509	1	2024-06-28	0.1595	PDCD6IP;UBA52;CHMP4B;CHMP5;RNF103-CHMP3;TSG101
1086	prerank	Reactome_2022__Packaging Of Telomere Ends R-HSA-171306	-0.236978	-0.732765	0.92	0.950674	1	2024-10-29	0.2467	H2AJ;H2AZ2;H2BC5;H2AZ1;H2AC6;TERF2IP;TERF1;H3-4;H2AC20;H2BC14
1087	prerank	Reactome_2022__RUNX1 Regulates Genes Involved In Megakaryocyte Differentiation And Platelet Function R-HSA-8936459	0.211731	0.732756	0.914894	0.957969	1	16/62	0.1997	KMT2C;H3C7;SETD1B;RUNX1;PRMT6;SIN3B;PRKCQ;H2AC14;GATA1;H2AB1;DPY30;AGO4;H2BC15;TNRC6B;H2BC11;KMT2D
1088	prerank	Reactome_2022__GLI3 Is Processed To GLI3R By Proteasome R-HSA-5610785	0.206003	0.73238	0.878049	0.956475	1	15/59	0.1831	UBA52;PSMD3;SEM1;PSMC2;SUFU;PSMA5;PSMB6;PSME2;PSMC5;PSMB11;PSMC3;GSK3B;PSMA4;BTRC;PRKACG
1089	prerank	Reactome_2022__Regulation Of Apoptosis R-HSA-169911	-0.208309	-0.73208	0.964912	0.949803	1	1952-12-01	0.1864	PSME3;RPS27A;PKN2;PSMD14;PSMD11;PSMB10;PSMC6;ARHGAP10;PSMD2;PSMC1;PSMB8;PSMD9
1090	prerank	Reactome_2022__Activation Of Matrix Metalloproteinases R-HSA-1592389	-0.227321	-0.730669	0.914894	0.949932	1	1933-06-01	0.131	MMP3;SPOCK3;MMP8;PRSS2;CTSV;FURIN
1091	prerank	Reactome_2022__Collagen Degradation R-HSA-1442490	0.225182	0.729376	0.846154	0.958008	1	16/40	0.2468	CTSB;CTSL;COL13A1;COL16A1;MMP2;COL9A3;COL15A1;ADAM9;COL23A1;MMP14;MMP15;COL9A2;MMP10;ADAM10;MMP11;COL18A1
1092	prerank	Reactome_2022__Condensation Of Prophase Chromosomes R-HSA-2299718	0.21324	0.725827	0.87931	0.96039	1	1939-09-01	0.1966	RB1;H3C7;SMC4;PLK1;H2AC14;H2AB1;NCAPD3;H2BC15;H2BC11
1093	prerank	Reactome_2022__Cellular Hexose Transport R-HSA-189200	0.280549	0.725737	0.816327	0.958545	1	2024-03-21	0.0675	SLC5A1;SLC2A3;SLC5A10
1094	prerank	Reactome_2022__Assembly Of Pre-Replicative Complex R-HSA-68867	0.181983	0.725408	0.957447	0.956919	1	27/106	0.2288	CDC23;H3C7;UBA52;PSMD3;SEM1;PSMC2;SLC25A15;ANAPC16;PSMA5;PSMB6;PSME2;CDC6;PSMC5;PSMC3;H2AC14;H2AB1;ANAPC4;MCM5;UBE2E1;PSMA4;H2BC15;MCM3;H2BC11;PSMB5;KPNB1;ORC3;ANAPC7
1095	prerank	Reactome_2022__Base-Excision Repair, AP Site Formation R-HSA-73929	-0.21754	-0.724285	0.918367	0.955226	1	1940-12-01	0.2467	H2AJ;SMUG1;H2AZ2;H2BC5;H2AZ1;H2AC6;TERF2IP;NEIL2;TERF1;H3-4;H2AC20;H2BC14
1096	prerank	Reactome_2022__Meiotic Recombination R-HSA-912446	-0.192804	-0.72363	0.914894	0.954221	1	19/52	0.2869	HID1;ARTN;H2AJ;SPO11;BRCA1;H2AZ2;H2BC5;MSH5;H2AZ1;H2AC6;CDK4;H3-4;H3-3B;H2AC20;H2BC14;TEX15;BRCA2;H2BC4;POLR1B
1097	prerank	Reactome_2022__Nicotinamide Salvaging R-HSA-197264	-0.254168	-0.719239	0.891304	0.957168	1	2024-07-19	0.2439	PARP4;SLC5A8;RNLS;CYP8B1;NUDT12;SLC22A13;PARP14
1098	prerank	Reactome_2022__Degradation Of GLI2 By Proteasome R-HSA-5610783	0.206003	0.718742	0.897436	0.962889	1	15/59	0.1831	UBA52;PSMD3;SEM1;PSMC2;SUFU;PSMA5;PSMB6;PSME2;PSMC5;PSMB11;PSMC3;GSK3B;PSMA4;BTRC;PRKACG
1099	prerank	Reactome_2022__Sensory Processing Of Sound By Inner Hair Cells Of Cochlea R-HSA-9662360	0.192531	0.714301	0.881356	0.965685	1	18/67	0.2191	SPTBN1;SPTAN1;MYH9;CAPZB;CIB2;CACNA2D2;GRXCR2;KCNMA1;MYO3A;KCNQ4;ESPNL;LRRC52;TMC1;CACNA1D;CTBP2;EPS8L2;TWF1;CABP1
1100	prerank	Reactome_2022__Glutathione Conjugation R-HSA-156590	0.243701	0.713994	0.877551	0.964126	1	1934-06-01	0.1541	GCLC;GSTA1;GGT6;ESD;CHAC2;GSTO2
1101	prerank	Reactome_2022__Digestion R-HSA-8935690	-0.270064	-0.713655	0.846154	0.961489	1	2024-07-20	0.3021	CHIT1;PNLIPRP3;AMY2B;PNLIPRP1;AMY1A;CEL;GUCA2A
1102	prerank	Reactome_2022__Reproduction R-HSA-1474165	-0.178442	-0.712457	0.973684	0.96143	1	35/108	0.2876	HID1;UBE2I;ARTN;LMNA;H2AJ;SPO11;STAG3;BRCA1;H2AZ2;ADAM30;SYCE2;ADAM2;H2BC5;MSH5;SYCE1;H2AZ1;H2AC6;FKBP6;ZP4;TERF2IP;SPAM1;CDK4;TERF1;H3-4;H3-3B;H2AC20;B4GALT1;H2BC14;TEX15;BRCA2;H2BC4;SUN2;ZP2;POLR1B;KCNU1
1103	prerank	Reactome_2022__Sensory Processing Of Sound R-HSA-9659379	-0.184131	-0.710373	0.954545	0.961799	1	28/75	0.2997	CAPZA1;PLS1;CHRNA9;MYO1E;KIF20B;DNAJC5;XIRP2;CAPZA2;EZR;EPS8;CLIC5;SLC26A5;KCNMB1;RDX;PJVK;USH1G;PCLO;PCDH15;CASK;SYP;TMIE;SNAP25;OTOGL;OTOF;TRIOBP;STX1A;EPB41L1;TMC2
1104	prerank	Reactome_2022__Regulation Of Beta-Cell Development R-HSA-186712	-0.214534	-0.707565	0.97561	0.962743	1	16/40	0.3172	AKT2;MAML1;AKT3;RBPJ;KAT2B;NR5A2;HNF4G;MAP4K2;AKT1;NOTCH1;SLC2A2;FOXA2;PAX6;PAX4;ONECUT1;RFX6
1105	prerank	Reactome_2022__Effects Of PIP2 Hydrolysis R-HSA-114508	0.234167	0.702546	0.881356	0.973307	1	2024-08-27	0.164	DGKQ;MGLL;PRKCQ;ITPR1;DAGLA;DGKZ;DGKD;TRPC3
1106	prerank	Reactome_2022__SUMOylation Of DNA Methylation Proteins R-HSA-4655427	-0.260692	-0.701349	0.8	0.96658	1	2024-05-16	0.2533	UBE2I;COMMD3-BMI1;SUMO1;DNMT3B;RING1
1107	prerank	Reactome_2022__Assembly Of Collagen Fibrils And Other Multimeric Structures R-HSA-2022090	-0.182508	-0.693902	0.97561	0.971535	1	21/57	0.3075	COL1A1;MMP3;LAMA4;DST;COL9A1;COL1A2;CTSV;PLEC;COL7A1;CD151;COL4A1;MMP13;LOXL1;COL6A1;CTSS;COL6A5;COL4A2;LAMC2;COL24A1;COL6A3;COL4A4
1108	prerank	Reactome_2022__Termination Of Translesion DNA Synthesis R-HSA-5656169	0.235895	0.693422	0.901961	0.979953	1	1932-04-01	0.059	RPA3;UBA52;RFC3;RFC2
1109	prerank	Reactome_2022__DNA Methylation R-HSA-5334118	0.237532	0.691325	0.875	0.979569	1	2024-09-30	0.2063	H3C7;UHRF1;DNMT3A;H2AC14;H2AB1;H2BC15;DNMT1;H2BC11;DNMT3L
1110	prerank	Reactome_2022__Cytochrome P450 - Arranged By Substrate Type R-HSA-211897	0.202158	0.690154	0.964286	0.978696	1	1964-10-01	0.1503	CYP7B1;FDX1;AHR;CYP2W1;CYP4V2;CYP4A11;MIA3;CYP2U1;NCOA2;CYP4B1
1111	prerank	Reactome_2022__RNA Polymerase I Promoter Opening R-HSA-73728	-0.222898	-0.689921	0.943396	0.972884	1	2024-10-28	0.2817	H2AJ;H2AZ2;H2BC5;H2AZ1;H2AC6;H3-3B;H2AC20;H2BC14;DPEP2;H2BC4
1112	prerank	Reactome_2022__Collagen Chain Trimerization R-HSA-8948216	0.205691	0.689632	0.887097	0.977302	1	17/44	0.2598	COL3A1;COL2A1;COL6A2;COL21A1;COL13A1;COL8A2;COL16A1;COL10A1;COL9A3;COL11A1;COL15A1;COL23A1;COL9A2;COL11A2;COL5A3;COL18A1;COL4A6
1113	prerank	Reactome_2022__Degradation Of GLI1 By Proteasome R-HSA-5610780	0.189879	0.689131	0.909091	0.976035	1	17/59	0.2215	UBA52;PSMD3;SEM1;PSMC2;SUFU;PSMA5;PSMB6;PSME2;PSMC5;PSMB11;PSMC3;PSMA4;BTRC;PRKACG;RBX1;PSMB5;ITCH
1114	prerank	Reactome_2022__ROS And RNS Production In Phagocytes R-HSA-1222556	-0.21151	-0.685146	0.948276	0.974727	1	13/36	0.2981	ATP6V0A1;NCF2;ATP6V0B;SLC11A1;ATP6V0D1;ATP6V1F;LPO;NANOS2;RAC2;TCIRG1;ATP6V1C1;ATP6V1G2;ATP6V1E2
1115	prerank	Reactome_2022__Acyl Chain Remodelling Of PS R-HSA-1482801	0.251086	0.684306	0.914894	0.977821	1	2024-03-21	0.0804	PLA1A;PLA2G2E;PLA2R1
1116	prerank	Reactome_2022__FBXL7 Down-Regulates AURKA During Mitotic Entry And In Early Mitosis R-HSA-8854050	0.195295	0.682608	0.954545	0.977288	1	1954-10-01	0.1318	UBA52;PSMD3;SEM1;PSMC2;PSMA5;PSMB6;PSME2;PSMC5;PSMB11;PSMC3
1117	prerank	Reactome_2022__Metabolism Of Nitric Oxide: NOS3 Activation And Regulation R-HSA-202131	0.262612	0.682382	0.878049	0.975543	1	2024-08-15	0.3696	DNM2;DDAH1;CAV1;HSP90AA1;TACR1;WASL;NOSTRIN;NANOS3
1118	prerank	Reactome_2022__Defects Of Contact Activation System (CAS) And Kallikrein/Kinin System (KKS) R-HSA-9651496	-0.238539	-0.679224	0.833333	0.977708	1	15/15	0.7617	GP5;F8;TTF2;TPST1;GP9;F12;SERPING1;GGCX;ZNF160;F9;GP1BA;TPST2;FAM110A;KLKB1;VWF
1119	prerank	Reactome_2022__Intrinsic Pathway Of Fibrin Clot Formation R-HSA-140837	0.238533	0.678692	0.877551	0.97687	1	14/21	0.4138	PROC;VWF;KLKB1;KNG1;SERPINE2;SERPINA5;SERPIND1;FAM110A;GP1BA;F9;PRCP;PROS1;ZNF160;SERPINC1
1120	prerank	Reactome_2022__Sealing Of Nuclear Envelope (NE) By ESCRT-III R-HSA-9668328	0.21724	0.678381	0.960784	0.975357	1	1931-09-01	0.2627	TUBA4B;TUBAL3;CHMP4B;RNF103-CHMP3;SPAST;TUBB2A;TUBB8B;CHMP2A;TUBA1A
1121	prerank	Reactome_2022__Immunoregulatory Interactions Between A Lymphoid And A non-Lymphoid Cell R-HSA-198933	-0.162243	-0.677946	1	0.976997	1	23/117	0.2246	ITGA4;SLAMF7;LILRA4;SLAMF6;TREML2;ICAM4;NCR3;CD300A;CD300C;COLEC12;NPDC1;CD300LB;SIGLEC6;KLRC1;SH2D1A;CLEC2D;ULBP3;LILRA5;KIR3DL1;RAET1E;HLA-F;JAML;CD99
1122	prerank	Reactome_2022__Glycosphingolipid Metabolism R-HSA-1660662	-0.188908	-0.676983	0.925	0.976159	1	1944-09-01	0.1676	STS;SMPD4;ARSI;NEU4;HEXB;ESYT3;ASAH2;GBA2;ARSL
1123	prerank	Reactome_2022__GSK3B And BTRC:CUL1-mediated-degradation Of NFE2L2 R-HSA-9762114	0.197348	0.674114	0.954545	0.976713	1	1951-12-01	0.1802	UBA52;PSMD3;SEM1;PSMC2;PSMA5;PSMB6;PSME2;PSMC5;PSMC3;GSK3B;PSMA4;BTRC
1124	prerank	Reactome_2022__Antigen Presentation: Folding, Assembly, Peptide Loading Of Class I MHC R-HSA-983170	0.224184	0.673311	0.886364	0.975551	1	2024-04-28	0.1044	SEC31A;SEC24C;HSPA5;SAR1B
1125	prerank	Reactome_2022__Nicotinate Metabolism R-HSA-196807	0.216234	0.672394	0.866667	0.974221	1	1931-06-01	0.1595	NMNAT1;NAMPT;NMNAT3;NMRK2;NAPRT;PTGS2
1126	prerank	Reactome_2022__Class A/1 (Rhodopsin-like Receptors) R-HSA-373076	-0.144692	-0.670903	1	0.978646	1	60/325	0.2107	F2R;LPAR1;NPSR1;GPBAR1;OXGR1;PROK1;CXCR4;FPR2;NPY1R;PPY;TAAR8;CCL21;FFAR4;S1PR3;MC4R;QRFP;CCR3;DRD1;GPNMB;SSTR1;CCRL2;F2RL2;P2RY14;SSTR4;APP;HCAR3;GPHB5;PLPPR5;CORT;ADRB3;HTR1B;DHX34;TSHB;GHSR;DRD5;PTGDR2;GPR39;KEL;SSTR3;MC5R;ADORA2A;ACKR1;OPN1SW;CXCR3;CCR5;CCL17;NMU;MLNR;LPAR6;LPAR5;CHRM4;TAAR1;MC3R;MC2R;HTR1E;ADRA1D;RLN2;CX3CL1;LPAR2;LHB
1127	prerank	Reactome_2022__Sensory Processing Of Sound By Outer Hair Cells Of Cochlea R-HSA-9662361	0.192992	0.670513	0.941176	0.973599	1	14/53	0.2133	SPTBN1;SPTAN1;MYH9;CIB2;GRXCR2;KCNMA1;MYO3A;KCNQ4;CHRNA10;ESPNL;TMC1;GSN;EPS8L2;TWF1
1128	prerank	Reactome_2022__Cross-presentation Of Soluble Exogenous Antigens (Endosomes) R-HSA-1236978	0.197051	0.665319	0.954545	0.975154	1	1948-11-01	0.1763	PSMD3;SEM1;PSMC2;PSMA5;PSMB6;PSME2;PSMC5;PSMB11;PSMC3;PSMA4;FCGR1A
1129	prerank	Reactome_2022__Laminin Interactions R-HSA-3000157	-0.223154	-0.664737	0.962963	0.980794	1	2024-09-22	0.2847	LAMC1;LAMA4;NID2;LAMC3;NID1;LAMB1;ITGA1;LAMA2;LAMC2
1130	prerank	Reactome_2022__Potassium Channels R-HSA-1296071	-0.164742	-0.663722	0.954545	0.979881	1	14/102	0.1629	GNB1;GNB2;GNG10;KCNJ16;KCNA1;KCNJ2;KCNQ1;GNG5;KCNQ5;KCNA2;KCNMB1;KCNAB1;KCNS1;KCNV1
1131	prerank	Reactome_2022__PINK1-PRKN Mediated Mitophagy R-HSA-5205685	-0.228452	-0.66216	0.897436	0.979391	1	2024-04-22	0.1447	SQSTM1;RPS27A;MAP1LC3A;ATG12
1132	prerank	Reactome_2022__Synaptic Adhesion-Like Molecules R-HSA-8849932	0.229777	0.657267	0.872727	0.978497	1	2024-05-21	0.1497	DLG1;FLOT2;MPP3;FLOT1;LLGL1
1133	prerank	Reactome_2022__Synthesis Of Bile Acids And Bile Salts Via 27-Hydroxycholesterol R-HSA-193807	0.242654	0.65157	0.892857	0.980053	1	2024-07-15	0.3258	CYP7B1;NCOA2;RXRA;NR1H4;CYP7A1;CYP27A1;AKR1D1
1134	prerank	Reactome_2022__Acyl Chain Remodelling Of PG R-HSA-1482925	-0.240118	-0.650575	0.92	0.984955	1	2024-04-17	0.1638	PLA2G4F;CRLS1;PLA2G2A;PLA2G5
1135	prerank	Reactome_2022__Collagen Formation R-HSA-1474290	0.173118	0.650109	0.981132	0.979085	1	21/90	0.2204	P4HB;CTSB;CTSL;COL3A1;COL2A1;COL6A2;TLL1;COL21A1;COL13A1;COL8A2;COL16A1;PCOLCE2;COL10A1;COL9A3;COL11A1;COL15A1;LOX;COL23A1;COL9A2;P4HA2;COL11A2
1136	prerank	Reactome_2022__Fertilization R-HSA-1187000	0.216805	0.648249	0.965517	0.978392	1	2024-07-25	0.2275	ADAM20;ZP3;CATSPERD;ACR;IZUMO4;HVCN1;CATSPER1
1137	prerank	Reactome_2022__Phase 2 - Plateau Phase R-HSA-5576893	-0.241067	-0.643494	0.847826	0.987188	1	2024-02-15	0.1034	KCNQ1;CACNB1
1138	prerank	Reactome_2022__Na+/Cl- Dependent Neurotransmitter Transporters R-HSA-442660	-0.228943	-0.637619	0.847826	0.988815	1	2024-02-19	0.0526	SLC6A14;SLC22A1
1139	prerank	Reactome_2022__Cleavage Of Damaged Purine R-HSA-110331	-0.210394	-0.636799	1	0.98757	1	1933-10-01	0.2467	H2AJ;H2AZ2;H2BC5;H2AZ1;H2AC6;TERF2IP;TERF1;H3-4;H2AC20;H2BC14
1140	prerank	Reactome_2022__Ion Transport By P-type ATPases R-HSA-936837	-0.175418	-0.63164	1	0.988086	1	1953-12-01	0.1888	ATP2C1;CUTC;ATP1A2;SLN;PLN;ATP13A4;ATP10A;CAMK2A;ATP10B;ATP2A2;FXYD7;CAMK2B
1141	prerank	Reactome_2022__Regulation Of Innate Immune Responses To Cytosolic DNA R-HSA-3134975	-0.247694	-0.629701	0.891304	0.987515	1	2024-02-15	0.0848	RPS27A;NLRP4
1142	prerank	Reactome_2022__Post-chaperonin Tubulin Folding Pathway R-HSA-389977	0.219402	0.628499	0.979167	0.986485	1	2024-08-23	0.2768	TUBA4B;TBCA;TUBAL3;ARL2;TBCE;TUBB2A;TUBA1A;TBCD
1143	prerank	Reactome_2022__Assembly Of Active LPL And LIPC Lipase Complexes R-HSA-8963889	-0.238995	-0.627223	0.830189	0.987163	1	2024-04-19	0.1894	LPL;FURIN;LIPC;ANGPTL4
1144	prerank	Reactome_2022__Mitochondrial Fatty Acid Beta-Oxidation R-HSA-77289	0.189915	0.625865	0.942308	0.985966	1	1936-09-01	0.2295	MECR;ACBD6;HADH;HADHB;ACOT7;ACSM3;ACAA2;ACBD7;MCAT
1145	prerank	Reactome_2022__Plasma Lipoprotein Remodeling R-HSA-8963899	-0.213434	-0.624091	0.916667	0.986938	1	1933-07-01	0.1894	APOB;CETP;TRNP1;LPL;FURIN;LIPC;ANGPTL4
1146	prerank	Reactome_2022__BBSome-mediated Cargo-Targeting To Cilium R-HSA-5620922	0.227395	0.619952	0.947368	0.987139	1	2024-06-23	0.2219	BBS5;RAB3IP;TCP1;LZTFL1;MKKS;MCHR1
1147	prerank	Reactome_2022__Hedgehog On State R-HSA-5632684	-0.161126	-0.612079	1	0.989808	1	29/85	0.3136	PSME3;RPS27A;CDC73;KIF3A;PSMD14;SPOPL;PSMD11;PSMB10;GAS1;PSMC6;PSMD2;PSMC1;PSMB8;SHH;SMURF2;PSMD9;GLI1;IQCE;ARRB1;PSMD4;SMOX;EVC2;PSMA7;PSMB1;PSMA3;PSME4;PSMA1;DZIP1;PTCH2
1148	prerank	Reactome_2022__Activated Point Mutants Of FGFR2 R-HSA-2033519	0.213661	0.606918	0.931818	0.990921	1	2024-03-17	0.0939	FGF4;FGF10;FGF18
1149	prerank	Reactome_2022__Acyl Chain Remodelling Of PI R-HSA-1482922	0.226851	0.604604	0.979167	0.990212	1	2024-06-16	0.2858	PLA2G2E;PLA2R1;PLA2G2D;PLA2G4D;PLAAT3;PLA2G12A
1150	prerank	Reactome_2022__Keratinization R-HSA-6805567	-0.140971	-0.603799	1	0.991466	1	34/203	0.1855	KLK14;SPINK6;DSG3;KRTAP10-8;KRTAP4-1;RCAN1;KRTAP17-1;KRTAP24-1;KRTAP8-1;IVL;KRTAP13-4;KLK8;LCE1C;LIPM;KRTAP21-1;KRT33A;KRTAP3-3;KRT38;FURIN;ST14;KRT33B;KRT86;KRTAP11-1;KRTAP16-1;KRTAP25-1;FLG;KRTAP10-11;KRT74;PI3;KRT35;KRT84;LCE3E;KRTAP5-7;LCE2D
1151	prerank	Reactome_2022__Translocation Of ZAP-70 To Immunological Synapse R-HSA-202430	0.233588	0.60298	0.928571	0.988935	1	2024-06-15	0.2687	HLA-DRB1;HLA-DQA1;CD247;TARP;CD3E;LCK
1152	prerank	Reactome_2022__Insulin Receptor Recycling R-HSA-77387	-0.205473	-0.600754	0.934783	0.990877	1	2024-05-26	0.1626	INSR;ATP6V0A1;ATP6V0B;ATP6V0D1;ATP6V1F
1153	prerank	Reactome_2022__TRP Channels R-HSA-3295583	0.211154	0.599363	0.895833	0.9883	1	2024-09-25	0.3033	TRPV1;TRPV2;TRPC3;TRPM4;TRPV6;TRPM7;TRPC7;TRPV4;TRPV3
1154	prerank	Reactome_2022__Receptor-type Tyrosine-Protein Phosphatases R-HSA-388844	-0.216072	-0.598543	0.913043	0.989913	1	2024-09-20	0.3657	PPFIA2;SLITRK4;SLITRK1;PPFIBP2;PTPRS;IL1RAPL1;PTPRF;PTPRD;NTRK3
1155	prerank	Reactome_2022__Cobalamin (Cbl, Vitamin B12) Transport And Metabolism R-HSA-196741	0.212766	0.594739	0.963636	0.988303	1	2024-02-21	0.0693	MTR;MTRR
1156	prerank	Reactome_2022__Complex I Biogenesis R-HSA-6799198	0.173943	0.582406	0.981132	0.989959	1	13/51	0.2436	NDUFA10;NDUFS1;NDUFA6;NDUFB7;NDUFA1;NDUFB11;NDUFB8;NDUFAF6;NDUFS4;ECSIT;NDUFB3;NDUFB1;NDUFA9
1157	prerank	Reactome_2022__Peptide Ligand-Binding Receptors R-HSA-375276	0.132302	0.578681	1	0.989259	1	64/195	0.3151	OXTR;APLN;RXFP2;CCR1;TACR2;RXFP3;CXCL10;CCL13;CCL25;INSL3;SST;NPS;AVPR1B;CD200R1;PRLHR;CXCL13;QRFPR;GHRL;CCL16;NPY4R2;INSL5;TRH;CXCL5;CXCL6;CCL5;CXCL16;NPBWR2;XCL2;CCR9;BRS3;NLRP3;CCKBR;AGXT;UTS2;MCHR1;NPFFR1;MCHR2;SFTPA2;TAC1;CCL4;HCRTR1;BDKRB2;ANXA1;PENK;XK;GPER1;CXCL12;NPW;KNG1;C5AR1;XCL1;ACKR2;NPFF;TACR1;PMCH;PPBP;NLN;CX3CR1;CCKAR;CNOT6;PROKR1;PF4;CXCL1;CCL28
1158	prerank	Reactome_2022__NCAM1 Interactions R-HSA-419037	-0.168947	-0.575414	1	0.99453	1	13/37	0.3277	ARTN;COL9A1;CACNB1;GFRA4;COL4A1;GFRA1;COL6A1;COL6A5;COL4A2;GDNF;COL6A3;COL4A4;GFRA2
1159	prerank	Reactome_2022__STING Mediated Induction Of Host Immune Responses R-HSA-1834941	-0.207827	-0.562303	0.956522	0.996331	1	2024-02-16	0.0848	STAT6;NLRP4
1160	prerank	Reactome_2022__Organic Cation/Anion/Zwitterion Transport R-HSA-549132	0.202583	0.552595	0.98	0.993836	1	2024-03-15	0.1862	RUNX1;SLC22A16;SLC22A18
1161	prerank	Reactome_2022__Defensins R-HSA-1461973	-0.176451	-0.550799	1	0.997038	1	1934-08-01	0.2512	DEFB123;PRSS2;DEFB125;TSPAN32;DEFA4;DEFB116;TLR1;DEFB121
1162	prerank	Reactome_2022__Formation Of Tubulin Folding Intermediates By CCT/TriC R-HSA-389960	-0.184606	-0.547982	0.980392	0.995839	1	2024-02-26	0.0685	TUBA3C;TUBA8
1163	prerank	Reactome_2022__Phase 4 - Resting Membrane Potential R-HSA-5576886	-0.182251	-0.53856	1	0.996048	1	2024-02-19	0.1232	KCNJ2;KCNK15
1164	prerank	Reactome_2022__Transferrin Endocytosis And Recycling R-HSA-917977	-0.173505	-0.530531	1	0.995653	1	2024-10-31	0.2981	ATP6V0A1;TFR2;ATP6V0B;ATP6V0D1;ATP6V1F;TCIRG1;ATP6V1C1;ATP6V1G2;STEAP3;ATP6V1E2
1165	prerank	Reactome_2022__Initial Triggering Of Complement R-HSA-166663	-0.183294	-0.524791	1	0.99471	1	2024-03-21	0.16	COLEC10;C4A;COLEC11
1166	prerank	Reactome_2022__Platelet Calcium Homeostasis R-HSA-418360	-0.173007	-0.495511	1	0.997006	1	2024-05-26	0.179	SLC8A3;ITPR2;ATP2A2;STIM1;ORAI2
1167	prerank	Reactome_2022__Canonical Retinoid Cycle In Rods (Twilight Vision) R-HSA-2453902	0.160998	0.490754	1	1	1	2024-05-23	0.2235	CYP4V2;RHO;RDH12;STRA6;DHRS9
1168	prerank	Reactome_2022__Acyl Chain Remodelling Of PE R-HSA-1482839	0.160103	0.480554	0.978261	1	1	2024-07-28	0.2858	PLA2G2E;PLA2R1;PLA2G2D;PLA2G4D;PLAAT5;PLAAT3;PLA2G12A
1169	prerank	Reactome_2022__Acyl Chain Remodelling Of PC R-HSA-1482788	0.156317	0.474497	0.960784	0.998612	1	2024-07-26	0.2858	PLA2G2E;PLA2R1;PLA2G2D;PLA2G4D;TMEM86B;PLAAT3;PLA2G12A
1170	prerank	Reactome_2022__Beta Defensins R-HSA-1461957	0.155827	0.466635	0.983051	0.997292	1	2024-03-27	0.1213	DEFB118;DEFB114;DEFB115
1171	prerank	Reactome_2022__Elevation Of Cytosolic Ca2+ Levels R-HSA-139853	-0.160449	-0.418633	1	0.999276	1	2024-04-15	0.2453	ITPR2;STIM1;ORAI2;ITPR3
