# Supplementary material for: Efficient gene knockout and genetic interaction screening using the in4mer CRISPR/Cas12a multiplex knockout platform
Source: Nat Commun. 2024 Apr 27;15:3577. doi: 10.1038/s41467-024-47795-3 (PMC11055879; doi:10.1038/s41467-024-47795-3)
Supplement: Supplementary file 13 — Supplementary Data 10 [file 41467_2024_47795_MOESM13_ESM.xlsx]

## Sheet: Supplementary Data 10
Oligonucleotides	Sequence
Primers for in4mer prototype/7mer library amplification
Forward	5’-AATGATACGGCGACCACCGA-3'
Reverse	5’-CAAGCAGAAGACGGCATACGAGAT-3'
Primers for in4mer Inzolia library amplification
Forward	5’-AGGCACTTGCTCGTACGACG-3'
Reverse	5’-ATGTGGGCCCGGCACCTTAA-3'
Primers for in4mer prototype/7mer geneomic DNA library preparation
Forward	5’-AATGATACGGCGACCACCGAGATCTACACnnnnnnnnACACTCTTTCCCTACACGACGCTCTTCCGATCTCTTGTGGAAAGGACGAAACACCG-3’
Reverse	5'-CAAGCAGAAGACGGCATACGAGATnnnnnnnnGTGACTGGAGTTCAGACGTGTGCTCTTCCGATCTACCGACTCGGTGCCACTTTTTCAAGACCAG-3’
Primers for in4mer prototype/7mer NGS sequence
Forward	5’-CTTGTGGAAAGGACGAAACACCGGTAATTTCTACTCTTGTAGAT-3’
Reverse(7mer only)	5’-ACCGACTCGGTGCCACTTTTTCAAGACCAG-3’
Primers for in4mer prototype/7mer geneomic DNA library preparation
pRDA-052 compatible forward primer:	AATGATACGGCGACCACCGAGATCTACACnnnnnnnnACACTCTTTCCCTACACGACGCTCTTCCGATCT[s]TGTGGAAAGGACGAAACACCG-3’
pRDA-052 compatible reverse primer:	CAAGCAGAAGACGGCATACGAGATnnnnnnnnGTGACTGGAGTTCAGACGTGTGCTCTTCCGATCTTCTACTATTCTTTCCCCTGCACTGT -3’
pRDA-550 compatible forward primer:	AATGATACGGCGACCACCGAGATCTACACnnnnnnnnACACTCTTTCCCTACACGACGCTCTTCCGATCT[s]TGTGGAAAGGACGAAACACCG-3’
pRDA-550 compatible reverse primer:	CAAGCAGAAGACGGCATACGAGATnnnnnnnnGTGACTGGAGTTCAGACGTGTGCTCTTCCGATCTACCGACTCGGTGCCACTTTTTCAA-3’
