# Supplementary material for: Efficient gene knockout and genetic interaction screening using the in4mer CRISPR/Cas12a multiplex knockout platform
Source: Nat Commun. 2024 Apr 27;15:3577. doi: 10.1038/s41467-024-47795-3 (PMC11055879; doi:10.1038/s41467-024-47795-3)
Supplement: Supplementary file 15 — Source Data [file 41467_2024_47795_MOESM15_ESM.xlsx]

## Sheet: Figure 1_Dede_A549
	gene1_mean	gene2_mean	exp_mean	obs_mean	CohenD	deltaMean
ABHD4:ABHD5	0.25	-0.1	0.15	-0.15	0.43	-0.31
ABL1:ABL2	0.18	-0.13	0.05	-0.01	0.14	-0.06
ABR:BCR	-0.08	-0.35	-0.43	0	-0.64	0.43
ACAP2:ACAP3	-0.2	-0.4	-0.6	0.23	-1.72	0.83
ACTG1:ACTR1B	-1.82	-0.49	-2.3	-2.3	0	0
ACVR2A:ACVR2B	-0.15	0.12	-0.03	0.43	-0.58	0.46
AGAP1:AGAP3	0.21	-0.21	0	0.12	-0.21	0.12
AGAP1:AGAP9	0.21	-0.48	-0.27	-0.81	0.36	-0.55
AKT1:AKT2	-0.02	-0.81	-0.82	-0.87	0.06	-0.05
ALG10:ALG10B	-0.2	0.05	-0.15	-0.4	0.54	-0.25
ANKRA2:RFXANK	-0.28	0.2	-0.08	-0.19	0.12	-0.12
ANKRD13A:ANKRD13D	0.35	0.19	0.55	-0.26	1.46	-0.81
ANXA11:ANXA7	-0.16	-0.29	-0.45	0.05	-0.7	0.5
AP1B1:AP2B1	-0.23	-0.17	-0.4	-0.94	0.98	-0.54
AP2A1:AP2A2	0.3	-0.09	0.21	-0.07	0.3	-0.28
AP3M1:AP3M2	0.12	0.09	0.21	-0.09	0.84	-0.3
AP3S1:AP3S2	0.33	-0.17	0.15	0.01	0.4	-0.14
APPL1:APPL2	-0.16	-0.33	-0.49	-0.29	-0.44	0.2
ARFGEF1:ARFGEF2	0.35	-0.5	-0.15	-1.39	1.52	-1.24
ARFIP1:ARFIP2	-0.18	0.04	-0.15	-0.12	-0.05	0.03
ARHGEF3:NET1	-0.2	0.12	-0.08	-0.11	0.06	-0.03
ARID1A:ARID1B	-0.12	0.53	0.41	0.01	0.82	-0.4
ARL8A:ARL8B	0.04	-0.03	0.01	-0.85	1.63	-0.86
ARPC1A:ARPC1B	0.14	0.45	0.58	-0.54	1.53	-1.12
ARPC5:ARPC5L	0.33	-0.01	0.32	-0.03	0.46	-0.35
ARPP19:ENSA	-0.67	-0.08	-0.75	-1.59	0.77	-0.84
ASAP1:ASAP2	-0.15	-0.19	-0.34	-0.18	-0.4	0.16
ASIC1:ASIC3	-0.48	-0.46	-0.95	-0.46	-1.12	0.48
ATAD2:ATAD2B	-0.03	0.1	0.06	-0.1	0.36	-0.16
ATAD3A:ATAD3B	-1.36	-1.35	-2.71	-1.56	-1.32	1.15
ATF1:CREB1	0.1	-0.04	0.06	0	0.15	-0.06
ATF1:CREM	0.1	-0.13	-0.04	-0.08	0.09	-0.04
ATF2:ATF7	-0.07	-0.31	-0.37	-0.18	-0.66	0.2
ATP6V0A1:ATP6V0A2	-0.9	0.55	-0.35	-1.27	1.04	-0.92
B4GALT1:B4GALT2	0.23	0.08	0.31	0.15	0.43	-0.15
BCL2L1:MCL1	-1.48	-0.51	-1.99	-2	0.01	-0.02
BICD1:BICD2	0.08	0.04	0.13	0.04	0.17	-0.09
BRCA1:PARP1	-0.37	-0.95	-1.32	-1.06	-0.42	0.26
BRWD1:PHIP	-0.12	-0.2	-0.32	-0.2	-0.24	0.12
BTBD1:BTBD2	-0.05	-0.17	-0.21	-0.43	0.46	-0.22
BTN2A1:BTN2A2	-0.1	-0.2	-0.29	0.15	-0.94	0.44
BTN3A1:BTN3A3	0.22	-0.09	0.13	0	0.19	-0.13
CAMKK1:CAMKK2	0.41	-0.17	0.25	0.09	0.42	-0.16
CAPZA1:CAPZA2	0.08	-0.76	-0.68	-2.3	2.82	-1.63
CBX3:CBX5	-0.63	0.47	-0.15	-0.77	0.97	-0.62
CCNE1:CCNE2	-0.96	0.15	-0.81	-1.21	0.74	-0.4
CCNG1:CCNG2	-0.6	0.26	-0.34	-0.24	-0.24	0.1
CCNT1:CCNT2	0.06	0.48	0.54	-1.06	1.61	-1.6
CCNY:CCNYL1	0.34	-0.39	-0.06	-0.23	0.33	-0.18
CDC34:UBE2R2	-0.05	-0.23	-0.28	-0.47	0.36	-0.19
CDC42BPA:CDC42BPB	0.28	-0.27	0.01	-0.06	0.2	-0.07
CDH1:CDH3	-0.39	0.46	0.06	-0.26	0.55	-0.32
CDK3:CDK5	-0.12	-0.05	-0.17	-0.23	0.09	-0.06
CHD1:CHD2	-0.57	-0.11	-0.68	-1.91	1.47	-1.23
CHKA:CHKB	-0.32	-0.02	-0.35	-0.46	0.17	-0.11
CHUK:IKBKB	-0.13	0.01	-0.12	0.09	-0.36	0.21
CISD1:CISD2	0.13	0.62	0.75	0	0.77	-0.75
CLSTN1:CLSTN3	-0.41	-0.09	-0.5	-0.25	-0.65	0.24
CLTA:CLTB	-0.39	0.35	-0.04	-0.33	0.53	-0.29
CNNM2:CNNM4	-0.27	0.31	0.04	0.31	-0.51	0.27
CNOT7:CNOT8	0.05	-0.05	0	-2.03	3.58	-2.03
COPS7A:COPS7B	-0.04	-0.3	-0.34	-1.49	1.76	-1.15
COQ8A:COQ8B	0.15	-0.19	-0.03	-0.44	0.73	-0.41
CORO1B:CORO1C	0.21	-0.57	-0.36	-0.5	0.29	-0.14
CPEB2:CPEB4	0	-0.32	-0.32	-0.07	-0.35	0.25
CPNE1:CPNE2	0.16	0.39	0.55	0.35	0.41	-0.2
CRTAP:P3H4	-0.21	0.2	-0.01	0.04	-0.09	0.05
CRY1:CRY2	0.7	0.11	0.8	0.2	1.24	-0.6
CSNK1D:CSNK1E	0.32	0.3	0.61	-1.03	1.64	-1.65
CSNK1G1:CSNK1G2	-0.01	0.22	0.21	0	0.38	-0.21
CSNK2A1:CSNK2A2	-0.61	0.25	-0.36	-1.77	1.97	-1.41
CTDSP1:CTDSP2	-0.14	-0.08	-0.22	-0.64	0.88	-0.42
CUL7:CUL9	0.57	-0.15	0.42	0.19	0.33	-0.23
CYB5R1:CYB5R3	0.07	0.32	0.39	0.19	0.4	-0.2
CYTH1:CYTH2	0.01	-0.12	-0.11	0.23	-0.76	0.34
CYTH2:CYTH3	-0.12	-0.1	-0.22	-0.19	-0.05	0.03
DCK:DGUOK	0.38	-0.09	0.29	0.11	0.59	-0.18
DCUN1D1:DCUN1D2	-0.15	-0.09	-0.25	-0.24	-0.01	0.01
DCUN1D4:DCUN1D5	0.11	-0.42	-0.31	-0.76	0.79	-0.45
DDHD2:SEC23IP	0.21	0.38	0.59	0.17	1.28	-0.42
DDX19A:DDX19B	-0.04	-0.1	-0.14	-2.67	3.5	-2.53
DHRS4:DHRS4L2	0.16	-0.01	0.15	0.05	0.18	-0.1
DIAPH1:DIAPH3	-0.08	0.15	0.07	-0.17	0.4	-0.24
DMWD:WDR20	0.26	-0.31	-0.05	-0.33	0.58	-0.28
DMXL1:DMXL2	-0.26	-0.51	-0.77	-0.98	0.36	-0.21
DNAJA1:DNAJA2	-0.15	0.39	0.24	-1.25	1.64	-1.49
DNAJB12:DNAJB14	-0.14	-0.04	-0.18	0.17	-0.99	0.35
DNMT3A:DNMT3B	-0.63	-0.01	-0.64	-0.3	-0.41	0.34
DPF1:DPF2	-0.11	-0.7	-0.82	-1.08	0.41	-0.27
DPP8:DPP9	0.08	-0.13	-0.06	-0.53	0.66	-0.48
DUSP16:DUSP8	-0.08	0.07	-0.02	0.21	-0.43	0.23
DYNC1LI1:DYNC1LI2	-0.33	-0.06	-0.38	-0.61	0.5	-0.23
DYRK2:DYRK3	-0.23	-0.1	-0.33	-0.24	-0.32	0.09
EHD1:EHD4	0.1	0.12	0.22	-0.15	0.72	-0.37
ENTPD4:ENTPD7	-0.23	0.37	0.15	0.39	-0.52	0.25
EPN1:EPN2	-0.34	0.04	-0.3	-0.26	-0.1	0.03
EPS15:EPS15L1	0.22	0.11	0.33	0.37	-0.11	0.04
ERLIN1:ERLIN2	-0.13	0.34	0.22	-0.18	0.76	-0.39
EVI5:EVI5L	0.22	0.2	0.42	-0.2	1.27	-0.62
EZH1:EZH2	-0.78	0.17	-0.6	-0.47	-0.38	0.13
EZR:NF2	-0.28	-0.21	-0.49	0.13	-1.07	0.63
FAHD2A:FAHD2B	-0.02	-0.26	-0.28	-0.66	0.74	-0.38
FAM117B:GLCCI1	0.08	0.23	0.31	0.03	0.78	-0.28
FAM160B1:FAM160B2	-0.1	0.02	-0.07	-0.26	0.34	-0.19
FAM200A:FAM200B	0.04	0.09	0.13	0.19	-0.19	0.06
FAM76A:FAM76B	-0.08	0.13	0.05	0.21	-0.28	0.16
FGFR1OP2:SIKE1	-0.07	0.34	0.27	0.22	0.08	-0.05
FLOT1:FLOT2	-0.06	-0.09	-0.15	-0.41	0.66	-0.26
FN3K:FN3KRP	-0.46	-0.4	-0.86	-0.49	-0.74	0.37
FNBP1L:TRIP10	0.06	-0.3	-0.23	-0.4	0.33	-0.17
FNDC3A:FNDC3B	0.35	-0.02	0.34	0.07	0.51	-0.27
FNIP1:FNIP2	-0.36	0.05	-0.31	-0.13	-0.41	0.17
FXR1:FXR2	0.05	-0.13	-0.08	-0.22	0.38	-0.14
G3BP1:G3BP2	0.33	0.29	0.62	0.06	1.51	-0.57
GABARAP:GABARAPL2	0.23	0.21	0.44	0.32	0.28	-0.12
GANAB:GANC	-0.75	0.23	-0.52	-0.75	0.34	-0.23
GFOD1:GFOD2	0.02	0.42	0.44	0.02	0.65	-0.42
GGA1:GGA2	-0.03	-0.02	-0.06	-0.48	1.04	-0.43
GGA1:GGA3	-0.03	-0.37	-0.4	-0.75	0.93	-0.35
GIGYF1:GIGYF2	0.13	0.43	0.56	0.17	0.65	-0.39
GIT1:GIT2	-0.02	0.09	0.07	-1.23	1.86	-1.3
GLB1:GLB1L	-0.14	-0.14	-0.28	-0.13	-0.24	0.15
GNA12:GNA13	-0.33	-0.18	-0.52	-0.78	0.4	-0.26
GNG10:GNG5	-0.12	0.05	-0.07	0.11	-0.25	0.17
GNPDA1:GNPDA2	-0.51	-0.02	-0.53	-0.23	-0.82	0.3
GOLPH3:GOLPH3L	-0.11	0.11	0	-0.54	1.07	-0.54
GON4L:YY1AP1	-0.49	0	-0.49	-0.74	0.44	-0.24
GOT1:GOT2	0.04	-0.5	-0.46	-1.13	1.07	-0.67
GPR107:GPR108	-0.61	-0.22	-0.83	-0.24	-1.2	0.59
GRK2:GRK3	0.01	0.33	0.34	0.19	0.24	-0.16
GRK4:GRK6	-0.55	0.16	-0.39	0.22	-1.28	0.61
GSK3A:GSK3B	-0.25	-0.05	-0.29	-1.98	2.64	-1.68
GTF2H2:GTF2H2C	-2.21	-0.62	-2.84	-2.73	-0.07	0.11
HDAC1:HDAC2	0	-0.71	-0.71	-1.67	1.19	-0.96
HDAC4:HDAC5	-0.13	-0.25	-0.38	-0.66	0.54	-0.28
HERC3:HERC4	-0.25	0.12	-0.13	-0.46	0.57	-0.33
HEXA:HEXB	0.04	-0.01	0.04	0.21	-0.52	0.17
HINT1:HINT2	-0.12	0.12	0.01	-0.09	0.23	-0.09
HIPK1:HIPK3	0.06	-0.18	-0.12	0.04	-0.33	0.16
HIST1H4H:HIST4H4	0.47	-0.52	-0.05	-0.49	0.52	-0.44
HIST2H2BE:HIST2H2BF	-0.83	-0.59	-1.43	-2.02	0.53	-0.59
HMG20A:HMG20B	0.14	-0.05	0.09	0.24	-0.24	0.15
HNRNPF:HNRNPH3	0.06	0.1	0.16	-0.13	0.53	-0.29
HSP90AA1:HSP90AB1	-0.06	-0.36	-0.42	-2.16	1.57	-1.74
IFRD1:IFRD2	-0.13	-0.22	-0.35	0.05	-0.57	0.41
ING4:ING5	0.38	0.06	0.43	-0.42	1.34	-0.85
IP6K1:IP6K2	-0.05	0.15	0.09	-0.05	0.37	-0.15
IQGAP1:IQGAP3	-0.04	-0.41	-0.44	-1.08	1.27	-0.63
IRF2BP1:IRF2BPL	-0.32	-0.35	-0.67	-0.92	0.31	-0.24
ITSN1:ITSN2	0.24	0.05	0.29	-0.1	0.36	-0.39
JAK1:TYK2	-0.01	0.29	0.28	-0.16	0.93	-0.44
JOSD1:JOSD2	0.06	-0.38	-0.32	-0.19	-0.29	0.12
JRKL:TIGD2	-0.04	0.26	0.21	0.24	-0.07	0.03
KAT6A:KAT6B	-0.62	0.16	-0.46	-0.56	0.23	-0.1
KATNA1:KATNAL1	-0.14	-0.08	-0.22	-0.58	0.65	-0.36
KBTBD6:KBTBD7	0.15	0.25	0.4	0.64	-0.44	0.24
KCTD17:KCTD2	-0.11	-0.44	-0.55	-0.17	-0.95	0.38
KCTD2:KCTD5	-0.44	-0.07	-0.5	-0.32	-0.41	0.18
KDELR1:KDELR2	-0.06	-0.42	-0.48	-2.64	2.73	-2.16
KDM5A:KDM5B	-0.65	-0.04	-0.69	-0.62	-0.11	0.07
KIF3A:KIF3B	0.39	-0.13	0.26	-0.01	0.53	-0.28
KLC1:KLC4	0.58	0.04	0.62	0.32	0.31	-0.3
KLHL17:KLHL20	0.36	-0.19	0.17	-0.2	0.7	-0.37
KYAT1:KYAT3	0.17	0.25	0.41	-0.1	1.54	-0.52
L3MBTL2:MBTD1	-0.36	-0.12	-0.48	-0.76	0.6	-0.28
LATS1:LATS2	-0.06	0.07	0.02	0.36	-0.65	0.35
LIN7B:LIN7C	0.31	-0.26	0.04	-0.02	0.12	-0.06
LMAN2:LMAN2L	-0.34	-0.29	-0.63	-0.57	-0.12	0.06
LMBR1:LMBR1L	-0.19	0.08	-0.11	0.13	-0.54	0.24
LMNB1:LMNB2	-0.12	-0.2	-0.32	-0.15	-0.33	0.18
LPIN1:LPIN2	-0.05	0.01	-0.03	-0.25	0.54	-0.22
LRBA:NBEA	-0.32	0.56	0.23	0.04	0.34	-0.19
LSM14A:LSM14B	-0.37	0.03	-0.34	-0.3	-0.09	0.05
MAFG:MAFK	-0.55	0.08	-0.47	-1.14	1.03	-0.66
MAP2K1:MAP2K2	0.04	-0.13	-0.09	-0.05	-0.05	0.04
MAP3K10:MAP3K11	0.09	0.01	0.1	0	0.11	-0.1
MAP3K10:MAP3K9	0.09	0.2	0.28	0.02	0.35	-0.26
MAP3K2:MAP3K3	-0.19	-0.19	-0.38	-0.39	0.02	-0.01
MAPK11:MAPK12	0.14	0.42	0.56	0.35	0.46	-0.21
MAPK1:MAPK3	-0.41	-0.01	-0.42	-1.92	2.26	-1.5
MAPK8IP3:SPAG9	0.49	-0.27	0.22	-0.26	0.88	-0.47
MAPKAPK2:MAPKAPK3	0.08	0.27	0.35	0.14	0.34	-0.21
MARK3:MARK4	-0.23	0.31	0.09	-0.22	0.58	-0.3
MBD2:MBD3	0.1	0.07	0.17	-0.07	0.52	-0.25
ME2:ME3	-0.07	-0.36	-0.43	-0.27	-0.42	0.16
MED13:MED13L	0.36	0.26	0.62	0.2	1.15	-0.42
MEF2A:MEF2D	0.19	-0.18	0.01	-0.2	0.44	-0.21
METTL2A:METTL2B	-0.41	0.27	-0.14	0.02	-0.24	0.16
MEX3B:MEX3C	0.01	0.41	0.41	0.33	0.15	-0.08
MEX3B:MEX3D	0.01	0.04	0.05	-0.11	0.33	-0.16
MFAP3:MFAP3L	-0.22	0.28	0.05	0.1	-0.08	0.05
MFSD14A:MFSD14B	0.17	-0.21	-0.04	0.25	-0.55	0.29
MKNK1:MKNK2	0.27	-0.18	0.09	0.39	-0.35	0.3
MOAP1:PNMA1	0.7	0.16	0.86	0.15	1.88	-0.71
MOB1B:MOB3A	0.37	0.15	0.52	0.38	0.37	-0.14
MPP2:MPP6	-0.33	-0.02	-0.35	-0.21	-0.25	0.14
MPST:TST	0.27	-0.42	-0.15	-0.2	0.08	-0.05
MRFAP1:MRFAP1L1	-0.3	-0.11	-0.41	-0.2	-0.63	0.21
MTHFD2:MTHFD2L	0.05	-0.35	-0.3	-0.17	-0.32	0.13
MTMR3:MTMR4	-0.31	0.42	0.11	-0.6	0.91	-0.71
MYL12A:MYL12B	-0.03	-2.05	-2.08	-2.69	0.46	-0.61
MYL6:MYL6B	0.07	0.24	0.31	-0.21	0.7	-0.52
MZT2A:MZT2B	0.58	-0.1	0.48	0.17	0.8	-0.31
NACC1:NACC2	0.11	0.24	0.35	0.38	-0.05	0.03
NAP1L1:NAP1L4	0.03	0.34	0.38	-0.23	1.45	-0.61
NDFIP1:NDFIP2	-0.2	0.39	0.19	0.03	0.21	-0.16
NFIA:NFIC	0.4	0.17	0.57	0.54	0.05	-0.03
NIPSNAP1:NIPSNAP2	-0.24	-0.33	-0.57	-0.13	-0.98	0.44
NKIRAS1:NKIRAS2	0.21	-0.52	-0.31	-0.16	-0.42	0.15
NLN:THOP1	0.23	-0.19	0.04	-0.11	0.2	-0.15
NME1:NME2	-0.52	-0.05	-0.58	-0.69	0.19	-0.11
NOTCH1:NOTCH2	-0.17	0	-0.17	0.33	-0.72	0.5
NR1D1:NR1D2	0.05	-0.26	-0.22	-0.35	0.18	-0.14
NR2C1:NR2C2	-0.52	0.35	-0.18	-0.13	-0.06	0.04
NT5DC2:NT5DC3	-0.67	0.47	-0.2	-0.28	0.1	-0.08
NUCB1:NUCB2	-0.3	-0.1	-0.39	-0.19	-0.4	0.21
NUMB:NUMBL	0.13	-0.03	0.1	-0.03	0.22	-0.13
OAZ1:OAZ2	-0.22	-0.16	-0.38	0	-0.62	0.37
ORMDL1:ORMDL3	0.25	-0.22	0.03	-0.19	0.4	-0.22
ORMDL2:ORMDL3	0.29	-0.22	0.06	-0.17	0.6	-0.23
OSBPL3:OSBPL7	0.1	-0.48	-0.38	-0.2	-0.42	0.19
PABPC1L:PABPC4	0.21	0.14	0.36	0.6	-0.35	0.24
PACS1:PACS2	-0.13	0.02	-0.11	0.05	-0.29	0.16
PACSIN2:PACSIN3	0.22	0.03	0.25	0.37	-0.3	0.12
PAFAH1B2:PAFAH1B3	0.1	0.4	0.5	0.25	0.77	-0.25
PANK1:PANK3	-0.24	-0.77	-1.01	-0.73	-0.59	0.28
PANK2:PANK3	0.04	-0.77	-0.73	-0.69	-0.11	0.05
PAPOLA:PAPOLG	-1.53	-0.8	-2.34	-3.39	1.33	-1.06
PBX2:PBX3	-0.06	0.34	0.27	0.08	0.33	-0.19
PBX2:PBX4	-0.06	0.02	-0.05	-0.03	-0.02	0.01
PCMTD1:PCMTD2	-0.57	-0.18	-0.75	-0.76	0.01	0
PCNX1:PCNX3	0.11	-0.28	-0.18	-0.41	0.39	-0.24
PDIK1L:STK35	0.18	-0.04	0.14	0.07	0.2	-0.07
PHLPP1:PHLPP2	0.24	-0.04	0.2	0	0.58	-0.19
PHTF1:PHTF2	0.02	-0.45	-0.43	-0.08	-0.52	0.35
PIP5K1A:PIP5K1C	-0.34	0.1	-0.24	-1.36	1.27	-1.12
PITPNA:PITPNB	-0.69	0.4	-0.28	-2.3	4.24	-2.02
PITPNM1:PITPNM2	-0.15	0.16	0.01	0.11	-0.19	0.1
PKN1:PKN3	-0.11	-0.06	-0.17	-0.09	-0.13	0.09
PKN2:PKN3	-0.47	-0.06	-0.54	-0.71	0.27	-0.18
PLCD1:PLCD4	-0.01	-0.22	-0.23	-0.19	-0.08	0.04
PLEKHF1:PLEKHF2	-0.14	-0.4	-0.55	-0.45	-0.15	0.1
PPARA:PPARD	0.13	-0.13	0	0.22	-0.56	0.22
PPIP5K1:PPIP5K2	-0.27	-0.14	-0.41	-0.18	-0.3	0.23
PPM1A:PPM1B	-0.21	-0.38	-0.59	-0.34	-0.44	0.25
PPP1CC:PPP2CB	-0.09	-0.52	-0.61	-0.19	-1.19	0.42
PPP3CA:PPP3CB	0.18	0.17	0.35	0.16	0.42	-0.19
PPP3CB:PPP3CC	0.17	-0.37	-0.2	-0.01	-0.61	0.19
PRDX1:PRDX3	-1.63	0.35	-1.28	-1.53	0.69	-0.25
PRKACA:PRKACB	-0.11	0.11	0	-0.23	0.54	-0.23
PRKAG1:PRKAG2	-0.33	-0.12	-0.45	-0.49	0.09	-0.05
PRPSAP1:PRPSAP2	-0.02	-0.12	-0.14	0.03	-0.34	0.17
PSEN1:PSEN2	-0.13	-0.05	-0.19	-0.4	0.62	-0.21
PTP4A1:PTP4A2	-0.22	-0.49	-0.71	-2.83	2.29	-2.13
PUM1:PUM2	0.13	-0.16	-0.03	-0.28	0.36	-0.25
PURA:PURB	0.24	-0.34	-0.1	-0.2	0.15	-0.1
PYCR1:PYCR2	-1.36	-0.25	-1.6	-1.89	0.26	-0.29
R3HDM1:R3HDM2	0.13	-0.46	-0.33	0.05	-0.74	0.38
RAB40B:RAB40C	-0.39	-0.01	-0.39	-0.33	-0.1	0.06
RABL2A:RABL2B	-0.33	-0.65	-0.98	-0.61	-1	0.37
RAD23A:RAD23B	-0.02	-0.39	-0.41	-0.64	0.27	-0.23
RALGAPA1:RALGAPA2	0.4	-0.27	0.12	-0.06	0.34	-0.18
RALGPS1:RALGPS2	-0.22	0.36	0.15	-0.31	0.87	-0.45
RANBP10:RANBP9	-0.27	0.16	-0.11	-0.27	0.38	-0.15
RAPGEF2:RAPGEF6	-0.15	-0.41	-0.56	-0.41	-0.32	0.15
RARA:RARG	-0.13	-0.29	-0.42	0.03	-1.28	0.45
RBL1:RBL2	0.22	0.05	0.27	0.18	0.1	-0.09
RBM4:RBM4B	-1.03	-0.28	-1.31	-1.06	-0.84	0.25
RBMS1:RBMS2	-0.23	0.08	-0.15	-0.35	0.61	-0.2
RC3H1:RC3H2	-0.16	-0.29	-0.45	-0.66	0.53	-0.21
RCBTB1:RCBTB2	-0.05	-0.27	-0.33	0.08	-0.59	0.4
RFX1:RFX2	0.28	-0.02	0.26	-0.05	0.49	-0.3
RHOC:RHOG	0.42	-0.1	0.32	0.02	0.58	-0.3
RIC8A:RIC8B	-0.22	-0.23	-0.45	-0.09	-0.74	0.36
RING1:RNF2	0.13	0.09	0.22	0.71	-1.11	0.49
RNF122:RNF24	-0.25	0	-0.25	-0.13	-0.29	0.12
RNF185:RNF5	-0.42	0.24	-0.18	-0.23	0.09	-0.06
RNF19A:RNF19B	0.12	0.23	0.35	-0.82	1.86	-1.17
RNF38:RNF44	-0.13	-0.19	-0.32	-0.14	-0.49	0.18
ROCK1:ROCK2	-0.15	0.58	0.43	-0.33	0.89	-0.76
RPS6KB1:RPS6KB2	-0.11	0.06	-0.05	-0.46	1.13	-0.41
RSBN1:RSBN1L	-0.11	-0.29	-0.4	-0.28	-0.27	0.13
SAFB:SAFB2	0.01	0.59	0.6	-0.98	2.06	-1.59
SAP30:SAP30L	-0.02	-0.19	-0.21	-0.24	0.05	-0.03
SAR1A:SAR1B	-0.13	0.06	-0.07	-1.94	2.44	-1.87
SBF1:SBF2	0.03	-0.26	-0.23	-0.01	-0.49	0.23
SCAMP2:SCAMP3	0.55	0.29	0.84	0.35	0.72	-0.5
SCRN2:SCRN3	-0.07	-0.13	-0.2	-0.57	0.55	-0.37
SEC24A:SEC24B	0.02	0.15	0.17	-0.52	0.99	-0.69
SEPT11:SEPT8	-0.79	-0.39	-1.18	-1.23	0.09	-0.05
SERINC1:SERINC3	0.06	-0.55	-0.48	-0.43	-0.11	0.05
SESN1:SESN2	0.42	0.12	0.53	0.24	0.6	-0.29
SFXN1:SFXN2	-0.09	-0.14	-0.24	-0.75	0.86	-0.51
SGTA:SGTB	-0.36	0.43	0.07	0.01	0.17	-0.06
SHMT1:SHMT2	0.63	-0.32	0.31	-0.37	0.92	-0.67
SIPA1L1:SIPA1L3	0.23	-0.11	0.12	-0.07	0.49	-0.19
SLC12A4:SLC12A6	0.11	-0.59	-0.48	-0.2	-0.87	0.28
SLC25A23:SLC25A25	0.19	-0.48	-0.29	-0.27	-0.03	0.01
SLC25A24:SLC25A25	-0.04	-0.48	-0.52	-0.24	-0.52	0.28
SLC25A33:SLC25A36	-0.08	-0.04	-0.12	-0.16	0.08	-0.04
SLC36A1:SLC36A4	-0.52	0.32	-0.2	0.38	-0.78	0.58
SLC41A1:SLC41A2	-0.08	0.14	0.06	0.01	0.07	-0.05
SLC41A1:SLC41A3	-0.08	0.16	0.08	0.18	-0.13	0.1
SLC4A2:SLC4A3	-0.09	0.07	-0.02	-0.5	0.65	-0.48
SMAD1:SMAD2	0.34	-0.4	-0.07	0.11	-0.33	0.17
SMAP1:SMAP2	0.36	0.46	0.82	0.3	1.61	-0.51
SMARCA2:SMARCA4	-1.55	-0.17	-1.72	-1.71	-0.01	0.01
SMARCC1:SMARCC2	-0.1	-0.28	-0.38	-0.78	0.64	-0.4
SMARCD1:SMARCD2	-0.43	0.26	-0.16	-0.27	0.21	-0.11
SMURF1:SMURF2	0.47	0.04	0.51	0.4	0.31	-0.11
SNTA1:SNTB2	-0.09	0.15	0.06	-0.04	0.22	-0.1
SNX1:SNX2	0.05	-0.02	0.03	0.19	-0.48	0.16
SNX5:SNX6	-0.25	-0.28	-0.52	-0.44	-0.12	0.08
SOCS4:SOCS5	-0.39	0.01	-0.38	-0.34	-0.07	0.04
SPOP:SPOPL	-0.47	-0.32	-0.79	-0.93	0.26	-0.14
SPRED1:SPRED2	0.19	0.04	0.23	0.19	0.1	-0.04
SRSF4:SRSF5	0.13	-0.32	-0.19	-0.12	-0.14	0.06
SS18:SS18L1	0	-0.32	-0.32	-0.27	-0.06	0.05
STAM:STAM2	-0.02	-0.37	-0.4	-0.63	0.5	-0.23
STAT1:STAT3	-0.05	0.16	0.11	-0.29	0.61	-0.4
STK17A:STK17B	0.18	-0.08	0.1	0.03	0.14	-0.08
STK38:STK38L	-0.09	-0.26	-0.35	0.04	-0.65	0.39
STX10:STX6	0.6	0.34	0.94	0.2	1.91	-0.74
STX12:STX7	-0.06	0.07	0.01	-0.28	0.68	-0.29
SUCLA2:SUCLG2	0.1	0.35	0.45	0.25	0.24	-0.2
SYNGR2:SYNGR3	-0.64	0.2	-0.45	-0.53	0.11	-0.08
TBC1D15:TBC1D17	0.12	-0.75	-0.63	-0.11	-0.95	0.52
TBC1D22A:TBC1D22B	0.12	0.21	0.33	-0.13	0.71	-0.46
TCF12:TCF3	0.16	0.77	0.93	0.25	1.55	-0.68
TESK1:TESK2	-0.15	0.03	-0.13	-0.25	0.29	-0.13
TFCP2:UBP1	-0.11	0.34	0.23	-0.28	1.38	-0.51
TIA1:TIAL1	-0.47	-0.46	-0.93	-2.51	1.85	-1.58
TMED1:TMED5	0.24	0.02	0.26	0.23	0.08	-0.03
TMED3:TMED7	-0.15	-0.38	-0.53	-0.07	-0.56	0.46
TMED4:TMED9	-0.17	0.27	0.09	-0.46	0.98	-0.55
TMEM14A:TMEM14C	-0.14	-0.23	-0.37	-0.51	0.2	-0.15
TMEM14B:TMEM14C	-0.6	-0.23	-0.83	-0.39	-0.54	0.44
TMEM170A:TMEM170B	-0.35	0.12	-0.23	0.19	-0.93	0.42
TMEM39A:TMEM39B	0.04	-0.13	-0.09	-0.1	0.01	-0.01
TMEM50A:TMEM50B	0.47	-0.23	0.24	0.19	0.11	-0.05
TMEM63A:TMEM63B	0.01	0.34	0.36	0.28	0.12	-0.07
TMEM87A:TMEM87B	-0.01	-0.47	-0.48	-0.14	-0.57	0.34
TNKS:TNKS2	-0.08	-0.43	-0.52	-0.97	0.86	-0.46
TNPO1:TNPO2	-1.93	-0.23	-2.16	-1.8	-0.72	0.36
TOB1:TOB2	0.25	-0.09	0.15	0.15	0.02	-0.01
TOM1:TOM1L2	0.02	-0.35	-0.34	-0.47	0.22	-0.14
TOR1A:TOR1B	0.4	0.34	0.75	-0.23	1.35	-0.98
TPM3:TPM4	0.2	0.11	0.31	0.05	0.6	-0.26
TRAK1:TRAK2	-0.14	-0.01	-0.14	0.25	-0.89	0.39
TRIM24:TRIM33	0.02	0.1	0.12	0.17	-0.06	0.05
TRIM34:TRIM5	0.18	0.19	0.37	0.15	0.46	-0.22
TSPAN14:TSPAN17	0.12	-0.31	-0.19	-0.06	-0.23	0.12
TSPYL1:TSPYL4	0.42	-0.27	0.15	0.06	0.18	-0.09
TTC30A:TTC30B	-0.76	-0.06	-0.82	-0.05	-1.99	0.77
UBALD1:UBALD2	-0.38	-0.41	-0.79	-0.7	-0.13	0.1
UBAP2:UBAP2L	-0.11	-0.21	-0.32	-0.32	0	0
UBE2V1:UBE2V2	0.58	0.21	0.78	-0.29	1.21	-1.07
UBR1:UBR2	0.17	0.19	0.37	0.24	0.29	-0.13
UBTD1:UBTD2	-0.18	0.25	0.06	0.17	-0.31	0.11
UCK1:UCK2	-0.02	0.47	0.45	0.21	0.27	-0.25
UGGT1:UGGT2	-0.08	0.24	0.16	-0.39	0.76	-0.55
ULK1:ULK2	0.23	-0.26	-0.04	-0.22	0.23	-0.18
UNC119:UNC119B	-0.87	-0.57	-1.44	-1.1	-0.52	0.34
UNK:UNKL	-0.14	0.12	-0.02	-0.27	0.35	-0.25
USP12:USP46	0.14	-0.21	-0.07	-0.42	1	-0.35
USP15:USP4	-0.89	0.32	-0.57	-0.5	-0.13	0.08
USP20:USP33	0.52	-0.29	0.23	-0.07	0.51	-0.3
USP25:USP28	-0.3	0.14	-0.16	0.18	-0.51	0.34
VAMP1:VAMP2	0.62	0.2	0.82	0.31	0.66	-0.5
VDAC2:VDAC3	-0.36	-0.12	-0.47	-0.46	-0.03	0.01
WASF1:WASF2	0.13	0.16	0.3	0.07	0.48	-0.22
WDFY1:WDFY2	0.32	-0.21	0.1	-0.23	0.93	-0.34
YIF1A:YIF1B	-0.02	-0.51	-0.52	-1.09	0.69	-0.56
YIPF1:YIPF2	0.33	-0.1	0.23	0.19	0.06	-0.04
ZDHHC14:ZDHHC18	0.11	-0.16	-0.05	-0.29	0.62	-0.24
ZDHHC3:ZDHHC7	0.17	-0.43	-0.26	-0.01	-0.46	0.25
ZDHHC5:ZDHHC8	-0.57	-0.47	-1.04	-0.57	-0.64	0.47
ZFAND2A:ZFAND2B	0.13	0.01	0.14	0.38	-0.48	0.23
ZKSCAN1:ZKSCAN8	0.5	-0.02	0.47	0.46	0.03	-0.02
ZKSCAN2:ZSCAN29	-0.22	0.08	-0.14	-0.21	0.12	-0.07
ZKSCAN3:ZKSCAN4	0.06	0.4	0.46	0.21	0.56	-0.25
ZMIZ1:ZMIZ2	-0.2	0.27	0.07	-0.31	0.77	-0.38
ZNF133:ZNF169	0.13	0.37	0.49	0.03	1.28	-0.46
ZNF136:ZNF627	-0.45	0.28	-0.18	0.11	-0.36	0.29
ZNF143:ZNF76	-1.8	-0.29	-2.09	-1.87	-0.14	0.21
ZNF181:ZNF302	-0.34	-0.49	-0.83	-0.61	-0.41	0.22
ZNF26:ZNF268	-0.15	-0.3	-0.45	0.13	-0.94	0.58
ZNF286A:ZNF286B	0.16	-0.21	-0.05	0.22	-0.54	0.27
ZNF324:ZNF324B	-0.34	0.02	-0.32	-0.41	0.18	-0.1
ZNF354A:ZNF354B	0.16	0.16	0.32	0.16	0.4	-0.15
ZNF419:ZNF773	0.29	0.25	0.54	0.22	1.07	-0.32
ZNF524:ZNF581	-0.17	-0.23	-0.4	-0.45	0.11	-0.05
ZNF552:ZNF587B	0.34	-0.23	0.11	-0.25	0.52	-0.36
ZNF555:ZNF77	-0.06	-0.09	-0.15	-0.31	0.35	-0.16
ZNF557:ZNF558	0.17	0.16	0.34	0.17	0.39	-0.17
ZNF561:ZNF562	0.11	-0.11	0	-0.06	0.11	-0.06
ZNF580:ZNF581	-0.13	-0.23	-0.36	-0.36	-0.01	0
ZNF600:ZNF611	-0.45	0.02	-0.44	-0.17	-0.41	0.26
ZNF619:ZNF620	-0.2	0.43	0.23	0.24	-0.02	0.01
ZNF747:ZNF764	-0.21	0.09	-0.12	0.35	-0.63	0.47
ZNF764:ZNF785	0.09	0.04	0.13	0.09	0.07	-0.04
ZSCAN21:ZSCAN30	-0.08	0.21	0.13	0.03	0.19	-0.1
ZSWIM4:ZSWIM6	0	-0.03	-0.03	-0.05	0.02	-0.01

## Sheet: Figure 1_Dede_HT29
	gene1_mean	gene2_mean	exp_mean	obs_mean	CohenD	deltaMean
ABHD4:ABHD5	0.43	-0.2	0.23	0.04	0.26	-0.19
ABL1:ABL2	0.14	-0.21	-0.06	0.05	-0.31	0.12
ABR:BCR	0.18	-0.18	0	0.04	-0.05	0.04
ACAP2:ACAP3	-0.08	-0.48	-0.56	-0.1	-1.13	0.46
ACTG1:ACTR1B	-1.74	-0.44	-2.17	-1.82	-0.18	0.35
ACVR2A:ACVR2B	-0.23	-0.21	-0.43	-0.05	-1	0.38
AGAP1:AGAP3	0.31	-0.1	0.21	0.34	-0.22	0.13
AGAP1:AGAP9	0.31	-0.47	-0.16	-0.58	0.38	-0.42
AKT1:AKT2	0.05	-0.38	-0.33	-1.06	0.83	-0.73
ALG10:ALG10B	-0.01	0.27	0.26	-0.24	1.32	-0.51
ANKRA2:RFXANK	-0.35	0.01	-0.34	-0.28	-0.08	0.06
ANKRD13A:ANKRD13D	0.05	-0.03	0.02	-0.17	0.48	-0.19
ANXA11:ANXA7	0.32	-0.32	0	0.29	-0.55	0.29
AP1B1:AP2B1	-0.63	-0.43	-1.06	-2.6	2.7	-1.54
AP2A1:AP2A2	-0.1	0.27	0.17	-1.05	1.16	-1.22
AP3M1:AP3M2	0.19	0.27	0.46	-0.12	1.18	-0.57
AP3S1:AP3S2	0.11	-0.04	0.08	-0.13	0.87	-0.21
APPL1:APPL2	-0.12	-0.21	-0.33	-0.15	-0.35	0.17
ARFGEF1:ARFGEF2	0.54	-0.21	0.33	-1.29	1.76	-1.63
ARFIP1:ARFIP2	-0.47	0.06	-0.41	-0.39	-0.05	0.02
ARHGEF3:NET1	0.04	0.08	0.13	0.12	0.02	-0.01
ARID1A:ARID1B	-0.31	0.54	0.24	0.14	0.15	-0.1
ARL8A:ARL8B	-0.24	-0.14	-0.38	-0.41	0.07	-0.03
ARPC1A:ARPC1B	-0.28	0.23	-0.06	-1.07	1.34	-1.01
ARPC5:ARPC5L	0.24	0.03	0.27	-0.34	1.15	-0.6
ARPP19:ENSA	-0.28	0.1	-0.19	-1	1	-0.81
ASAP1:ASAP2	-0.72	0	-0.72	-0.53	-0.4	0.19
ASIC1:ASIC3	-0.19	-0.19	-0.38	-0.24	-0.47	0.14
ATAD2:ATAD2B	-0.36	0.17	-0.2	-0.54	0.98	-0.35
ATAD3A:ATAD3B	-1.08	-1.19	-2.27	-1.78	-0.74	0.49
ATF1:CREB1	-0.21	0.11	-0.1	-0.24	0.55	-0.14
ATF1:CREM	-0.21	0.24	0.03	-0.13	0.31	-0.16
ATF2:ATF7	-0.08	-0.38	-0.46	-0.3	-0.37	0.16
ATP6V0A1:ATP6V0A2	-0.78	0.32	-0.45	-2.09	2.38	-1.64
B4GALT1:B4GALT2	0.25	0.01	0.26	0.2	0.17	-0.05
BCL2L1:MCL1	-0.73	-0.46	-1.19	-1.99	0.83	-0.8
BICD1:BICD2	0.02	0.32	0.34	0.25	0.24	-0.09
BRCA1:PARP1	-0.46	-0.28	-0.75	-0.76	0.05	-0.02
BRWD1:PHIP	-0.12	0.44	0.33	0.15	0.5	-0.18
BTBD1:BTBD2	0.05	0.04	0.09	-0.34	1.21	-0.43
BTN2A1:BTN2A2	0.02	0.1	0.12	0.14	-0.06	0.02
BTN3A1:BTN3A3	0.44	-0.01	0.43	0.24	0.36	-0.19
CAMKK1:CAMKK2	0.27	-0.14	0.12	-0.03	0.37	-0.15
CAPZA1:CAPZA2	0.21	-0.16	0.05	-1.79	3.93	-1.83
CBX3:CBX5	0.13	0.17	0.31	-0.04	0.68	-0.34
CCNE1:CCNE2	-0.4	-0.05	-0.46	-1.47	2.1	-1.01
CCNG1:CCNG2	-0.37	0.45	0.08	0.06	0.06	-0.02
CCNT1:CCNT2	-0.01	0.27	0.26	-1.01	1.38	-1.27
CCNY:CCNYL1	0.31	-0.6	-0.29	-0.27	-0.04	0.02
CDC34:UBE2R2	-0.12	-0.28	-0.4	-0.59	0.37	-0.19
CDC42BPA:CDC42BPB	0.1	-0.25	-0.15	0	-0.39	0.16
CDH1:CDH3	-1.12	0.49	-0.63	-0.93	0.51	-0.29
CDK3:CDK5	0	-0.06	-0.06	-0.22	0.28	-0.16
CHD1:CHD2	-0.41	-0.33	-0.74	-1.54	2	-0.8
CHKA:CHKB	-0.74	-0.07	-0.8	-1.14	0.54	-0.34
CHUK:IKBKB	-0.2	0.08	-0.12	0.14	-0.46	0.26
CISD1:CISD2	0.18	0.8	0.99	-0.11	1.44	-1.1
CLSTN1:CLSTN3	-0.07	-0.02	-0.1	-0.18	0.26	-0.08
CLTA:CLTB	-0.17	0.17	-0.01	-0.03	0.06	-0.02
CNNM2:CNNM4	0.03	0.08	0.11	0.2	-0.18	0.09
CNOT7:CNOT8	-0.16	-0.21	-0.37	-3.04	6.08	-2.66
COPS7A:COPS7B	0.05	-0.24	-0.19	-1.31	1.73	-1.12
COQ8A:COQ8B	0.11	0	0.11	-0.04	0.39	-0.15
CORO1B:CORO1C	0.17	-0.11	0.06	-0.12	0.63	-0.18
CPEB2:CPEB4	0.07	-0.12	-0.05	0.09	-0.29	0.14
CPNE1:CPNE2	0.19	0.24	0.43	0.44	-0.01	0
CRTAP:P3H4	-0.23	0.08	-0.16	0.15	-0.73	0.31
CRY1:CRY2	0.23	0.21	0.44	0.41	0.06	-0.03
CSNK1D:CSNK1E	-0.29	0.17	-0.12	-1.39	1.44	-1.27
CSNK1G1:CSNK1G2	-0.08	0.13	0.06	-0.03	0.24	-0.09
CSNK2A1:CSNK2A2	-0.25	0.12	-0.14	-2.47	7.99	-2.34
CTDSP1:CTDSP2	-0.15	0.08	-0.06	-0.33	0.72	-0.26
CUL7:CUL9	0.37	0	0.37	0.18	0.38	-0.19
CYB5R1:CYB5R3	0.07	0.12	0.19	-0.08	0.66	-0.28
CYTH1:CYTH2	0.02	-0.3	-0.28	-0.51	0.51	-0.23
CYTH2:CYTH3	-0.3	-0.07	-0.37	-0.32	-0.14	0.05
DCK:DGUOK	0.14	0.2	0.34	0.13	0.83	-0.21
DCUN1D1:DCUN1D2	-0.31	0.26	-0.05	-0.22	0.37	-0.17
DCUN1D4:DCUN1D5	-0.22	-0.16	-0.38	-0.55	0.35	-0.17
DDHD2:SEC23IP	0.22	0.24	0.47	0.11	2.41	-0.36
DDX19A:DDX19B	0.23	0.03	0.26	-2.8	4.66	-3.06
DHRS4:DHRS4L2	0.12	0.32	0.44	0.28	0.42	-0.16
DIAPH1:DIAPH3	-0.54	-0.05	-0.59	-0.46	-0.27	0.13
DMWD:WDR20	0.04	0.09	0.13	-0.05	0.46	-0.18
DMXL1:DMXL2	-0.38	-0.53	-0.91	-1.49	0.95	-0.59
DNAJA1:DNAJA2	-0.09	0.09	0	-1.44	1.97	-1.44
DNAJB12:DNAJB14	-0.17	0.07	-0.1	-0.03	-0.15	0.07
DNMT3A:DNMT3B	0.05	-0.05	-0.01	0.04	-0.1	0.05
DPF1:DPF2	-0.13	-0.77	-0.9	-0.96	0.1	-0.06
DPP8:DPP9	0.21	-0.14	0.07	-0.35	1.3	-0.42
DUSP16:DUSP8	0.02	-0.03	0	-0.28	0.68	-0.28
DYNC1LI1:DYNC1LI2	-0.18	-0.37	-0.55	-1.65	2.46	-1.1
DYRK2:DYRK3	-0.21	0.01	-0.21	-0.25	0.16	-0.04
EHD1:EHD4	-0.22	-0.08	-0.3	-0.51	0.43	-0.21
ENTPD4:ENTPD7	-0.08	0.4	0.32	0.3	0.03	-0.02
EPN1:EPN2	-0.09	0.01	-0.08	-0.25	0.54	-0.17
EPS15:EPS15L1	0.21	-0.21	0	-0.29	0.82	-0.28
ERLIN1:ERLIN2	0.03	0.39	0.42	0.03	0.66	-0.39
EVI5:EVI5L	-0.09	0.06	-0.04	-0.23	0.39	-0.19
EZH1:EZH2	-0.42	0.34	-0.08	-0.43	0.76	-0.35
EZR:NF2	-0.25	0.17	-0.08	0.18	-0.51	0.26
FAHD2A:FAHD2B	-0.07	-0.23	-0.3	-0.53	0.56	-0.22
FAM117B:GLCCI1	0.15	0.51	0.66	-0.01	1.59	-0.67
FAM160B1:FAM160B2	-0.19	-0.27	-0.47	-0.01	-0.91	0.45
FAM200A:FAM200B	-0.2	0.05	-0.16	-0.08	-0.2	0.08
FAM76A:FAM76B	-0.01	0.08	0.07	0.21	-0.38	0.14
FGFR1OP2:SIKE1	-0.09	0.24	0.15	0.06	0.18	-0.09
FLOT1:FLOT2	0.14	-0.4	-0.26	-0.33	0.14	-0.06
FN3K:FN3KRP	-0.21	-0.27	-0.48	-0.09	-0.93	0.39
FNBP1L:TRIP10	-0.04	-0.27	-0.3	-0.37	0.12	-0.06
FNDC3A:FNDC3B	0.18	-0.2	-0.02	0.09	-0.19	0.1
FNIP1:FNIP2	0.09	0.07	0.16	0.05	0.54	-0.1
FXR1:FXR2	0.07	-0.19	-0.12	0.13	-0.63	0.26
G3BP1:G3BP2	-0.09	0.29	0.2	-0.56	1.47	-0.76
GABARAP:GABARAPL2	0.14	0.3	0.44	0.29	0.35	-0.14
GANAB:GANC	-0.43	-0.09	-0.52	-0.46	-0.11	0.06
GFOD1:GFOD2	0.11	0.14	0.25	0.02	0.6	-0.23
GGA1:GGA2	-0.21	0.18	-0.03	-0.2	0.43	-0.17
GGA1:GGA3	-0.21	-0.23	-0.44	-0.74	0.77	-0.31
GIGYF1:GIGYF2	0.22	0.09	0.31	-0.12	0.65	-0.43
GIT1:GIT2	-0.03	-0.06	-0.09	-0.85	1.27	-0.76
GLB1:GLB1L	-0.04	-0.03	-0.07	0.05	-0.36	0.12
GNA12:GNA13	0.03	0.18	0.21	-0.1	0.66	-0.31
GNG10:GNG5	0	-0.11	-0.11	-0.01	-0.29	0.1
GNPDA1:GNPDA2	-0.3	-0.16	-0.46	-0.34	-0.31	0.12
GOLPH3:GOLPH3L	-0.16	-0.02	-0.18	-0.05	-0.29	0.13
GON4L:YY1AP1	-0.33	0.43	0.1	-0.72	1.99	-0.82
GOT1:GOT2	0.05	-0.02	0.03	-0.44	0.71	-0.47
GPR107:GPR108	-0.13	0.01	-0.11	-0.07	-0.12	0.04
GRK2:GRK3	-0.75	0.36	-0.39	-0.63	0.44	-0.24
GRK4:GRK6	-0.24	0.01	-0.23	0	-0.78	0.23
GSK3A:GSK3B	0.14	0.07	0.21	-2.37	3.72	-2.59
GTF2H2:GTF2H2C	-2.66	-0.5	-3.16	-3.36	0.17	-0.21
HDAC1:HDAC2	0.2	-0.16	0.04	-1.94	2.35	-1.98
HDAC4:HDAC5	-0.07	-0.01	-0.08	0.03	-0.26	0.11
HERC3:HERC4	-0.28	0.46	0.19	-0.23	0.84	-0.42
HEXA:HEXB	0.01	-0.08	-0.07	-0.09	0.07	-0.02
HINT1:HINT2	-0.14	0.26	0.12	-0.04	0.42	-0.16
HIPK1:HIPK3	-0.04	0.21	0.17	0.26	-0.35	0.09
HIST1H4H:HIST4H4	0.19	-0.48	-0.29	-0.86	0.66	-0.57
HIST2H2BE:HIST2H2BF	-0.65	-0.42	-1.07	-1.87	0.67	-0.8
HMG20A:HMG20B	0.24	-0.15	0.1	0.22	-0.19	0.13
HNRNPF:HNRNPH3	0.19	-0.23	-0.04	-0.17	0.25	-0.13
HSP90AA1:HSP90AB1	-0.1	-0.88	-0.98	-2.9	1.73	-1.91
IFRD1:IFRD2	-0.15	-0.27	-0.42	-0.2	-0.33	0.21
ING4:ING5	0.48	0.22	0.7	0.15	0.95	-0.55
IP6K1:IP6K2	-0.05	0.01	-0.04	0	-0.11	0.05
IQGAP1:IQGAP3	-0.35	-0.08	-0.42	-0.38	-0.12	0.04
IRF2BP1:IRF2BPL	0.04	-0.19	-0.16	-0.18	0.04	-0.02
ITSN1:ITSN2	0.02	0.1	0.13	-0.18	0.27	-0.3
JAK1:TYK2	0.31	0.31	0.62	0.32	0.58	-0.3
JOSD1:JOSD2	0	-0.35	-0.36	-0.44	0.23	-0.09
JRKL:TIGD2	-0.12	0.15	0.04	0.24	-0.48	0.2
KAT6A:KAT6B	-0.4	-0.01	-0.41	-0.22	-0.34	0.18
KATNA1:KATNAL1	-0.34	-0.26	-0.6	-0.65	0.14	-0.05
KBTBD6:KBTBD7	0.09	0.21	0.3	0.4	-0.2	0.1
KCTD17:KCTD2	-0.04	-0.24	-0.28	-0.31	0.09	-0.03
KCTD2:KCTD5	-0.24	-0.2	-0.44	-0.46	0.05	-0.02
KDELR1:KDELR2	0.01	-0.3	-0.28	-1.77	2.59	-1.49
KDM5A:KDM5B	-0.2	-0.12	-0.32	-0.17	-0.41	0.15
KIF3A:KIF3B	0.07	-0.01	0.06	-0.02	0.22	-0.08
KLC1:KLC4	0.46	0.15	0.62	0.2	0.49	-0.42
KLHL17:KLHL20	0.05	-0.21	-0.15	-0.2	0.13	-0.05
KYAT1:KYAT3	0.11	0.07	0.18	-0.14	0.75	-0.32
L3MBTL2:MBTD1	-0.15	-0.66	-0.81	-0.83	0.04	-0.02
LATS1:LATS2	-0.01	-0.12	-0.12	0.27	-0.77	0.39
LIN7B:LIN7C	0.19	0.06	0.25	-0.1	1.1	-0.36
LMAN2:LMAN2L	-0.17	0.01	-0.16	-0.17	0.06	-0.02
LMBR1:LMBR1L	-0.18	0.17	-0.02	0.01	-0.06	0.02
LMNB1:LMNB2	0.08	-0.14	-0.06	0.08	-0.28	0.14
LPIN1:LPIN2	0.07	-0.03	0.04	-0.42	1.24	-0.46
LRBA:NBEA	-0.2	0.32	0.12	-0.04	0.23	-0.16
LSM14A:LSM14B	-0.14	0.03	-0.11	-0.21	0.25	-0.11
MAFG:MAFK	-0.07	-0.03	-0.09	-0.9	2.22	-0.81
MAP2K1:MAP2K2	-0.93	-0.36	-1.29	-1.47	0.17	-0.18
MAP3K10:MAP3K11	0.21	0.01	0.22	0.25	-0.04	0.03
MAP3K10:MAP3K9	0.21	0.33	0.54	0.34	0.32	-0.2
MAP3K2:MAP3K3	0.18	-0.22	-0.04	-0.16	0.26	-0.13
MAPK11:MAPK12	-0.09	0.41	0.32	0.27	0.11	-0.05
MAPK1:MAPK3	-1.19	0.31	-0.87	-3	3.12	-2.13
MAPK8IP3:SPAG9	0.52	-0.61	-0.08	-0.39	0.68	-0.31
MAPKAPK2:MAPKAPK3	0.24	0.25	0.49	0.25	0.55	-0.25
MARK3:MARK4	0.3	0.11	0.41	-0.08	1.07	-0.48
MBD2:MBD3	0.18	-0.96	-0.78	-1.13	0.51	-0.35
ME2:ME3	-0.09	-0.14	-0.24	-0.25	0.05	-0.02
MED13:MED13L	-0.25	0.02	-0.23	-0.69	1.38	-0.46
MEF2A:MEF2D	0.01	-0.17	-0.16	0.27	-0.93	0.43
METTL2A:METTL2B	-0.15	0.45	0.3	-0.04	0.89	-0.34
MEX3B:MEX3C	0.16	0.22	0.37	0.23	0.4	-0.15
MEX3B:MEX3D	0.16	0.06	0.21	-0.1	0.9	-0.31
MFAP3:MFAP3L	-0.11	0.36	0.25	0.14	0.21	-0.11
MFSD14A:MFSD14B	0	-0.32	-0.33	-0.28	-0.12	0.05
MKNK1:MKNK2	0.39	0.26	0.65	0.33	0.5	-0.32
MOAP1:PNMA1	0.45	0.12	0.57	0.22	1.31	-0.35
MOB1B:MOB3A	0	0.02	0.02	0.05	-0.11	0.03
MPP2:MPP6	-0.25	-0.12	-0.38	-0.37	-0.03	0.01
MPST:TST	0.22	-0.38	-0.16	-0.44	0.5	-0.28
MRFAP1:MRFAP1L1	0.02	0.15	0.17	0.06	0.34	-0.11
MTHFD2:MTHFD2L	-0.07	-0.38	-0.44	-0.46	0.02	-0.01
MTMR3:MTMR4	-0.23	0.41	0.17	-0.61	1.18	-0.78
MYL12A:MYL12B	-0.17	-1.74	-1.91	-2.25	0.23	-0.35
MYL6:MYL6B	0.36	-0.04	0.31	-0.01	0.93	-0.32
MZT2A:MZT2B	0.37	-0.47	-0.1	-0.17	0.22	-0.07
NACC1:NACC2	-0.26	-0.25	-0.51	-0.41	-0.22	0.1
NAP1L1:NAP1L4	-0.25	0.29	0.04	0.03	0.02	-0.01
NDFIP1:NDFIP2	-0.25	0.62	0.37	-0.03	0.73	-0.4
NFIA:NFIC	0.55	0.12	0.66	0.39	0.94	-0.27
NIPSNAP1:NIPSNAP2	-0.17	-0.06	-0.23	-0.21	-0.06	0.02
NKIRAS1:NKIRAS2	0.11	-0.47	-0.36	-0.21	-0.38	0.15
NLN:THOP1	-0.05	-0.23	-0.27	-0.23	-0.08	0.04
NME1:NME2	-0.4	-0.04	-0.44	-0.39	-0.15	0.05
NOTCH1:NOTCH2	-0.2	0.17	-0.03	0.06	-0.18	0.1
NR1D1:NR1D2	0.15	-0.06	0.1	-0.12	0.33	-0.22
NR2C1:NR2C2	-0.14	0.31	0.17	-0.3	0.83	-0.47
NT5DC2:NT5DC3	-0.54	0.32	-0.22	-0.18	-0.05	0.04
NUCB1:NUCB2	-0.03	0.02	-0.01	0.1	-0.35	0.1
NUMB:NUMBL	0.18	0.11	0.28	-0.05	0.7	-0.33
OAZ1:OAZ2	0.11	-0.06	0.05	-0.02	0.1	-0.06
ORMDL1:ORMDL3	0.37	-0.3	0.07	-0.26	0.66	-0.33
ORMDL2:ORMDL3	0.12	-0.3	-0.18	-0.37	0.47	-0.19
OSBPL3:OSBPL7	0.03	-0.56	-0.53	-0.02	-1.02	0.51
PABPC1L:PABPC4	0.49	0.16	0.65	0.78	-0.2	0.13
PACS1:PACS2	-0.07	0.05	-0.02	-0.06	0.1	-0.04
PACSIN2:PACSIN3	-0.44	0.13	-0.31	-0.57	0.53	-0.26
PAFAH1B2:PAFAH1B3	0.17	0.32	0.49	0.32	0.44	-0.17
PANK1:PANK3	-0.11	-0.57	-0.69	-0.66	-0.06	0.02
PANK2:PANK3	0.17	-0.57	-0.41	-0.44	0.08	-0.04
PAPOLA:PAPOLG	-0.43	-0.28	-0.71	-2.69	3.67	-1.98
PBX2:PBX3	-0.06	0.31	0.25	0.03	0.61	-0.22
PBX2:PBX4	-0.06	-0.28	-0.34	-0.28	-0.14	0.06
PCMTD1:PCMTD2	-0.2	0.02	-0.18	-0.36	0.49	-0.18
PCNX1:PCNX3	0.11	-0.26	-0.15	-0.51	0.87	-0.36
PDIK1L:STK35	0.25	-0.15	0.1	0.29	-0.48	0.19
PHLPP1:PHLPP2	-0.01	0.07	0.07	0.07	-0.01	0
PHTF1:PHTF2	-0.1	-0.38	-0.49	-0.39	-0.28	0.1
PIP5K1A:PIP5K1C	-0.05	0.13	0.07	-0.53	0.95	-0.61
PITPNA:PITPNB	-0.06	-1.41	-1.47	-3.3	2.95	-1.83
PITPNM1:PITPNM2	0.06	0.27	0.33	-0.02	0.82	-0.35
PKN1:PKN3	-0.07	0.02	-0.05	0.2	-0.61	0.25
PKN2:PKN3	-0.53	0.02	-0.51	-0.52	0.03	-0.01
PLCD1:PLCD4	-0.15	-0.33	-0.48	-0.17	-0.78	0.31
PLEKHF1:PLEKHF2	0.23	-0.42	-0.19	-0.2	0.03	-0.02
PPARA:PPARD	-0.02	-0.2	-0.22	0.07	-0.6	0.29
PPIP5K1:PPIP5K2	-0.12	-0.34	-0.46	-0.35	-0.25	0.12
PPM1A:PPM1B	0.05	0.1	0.15	-0.3	1.69	-0.44
PPP1CC:PPP2CB	-0.27	-0.3	-0.57	-0.08	-1.75	0.49
PPP3CA:PPP3CB	0.02	-0.04	-0.01	0.13	-0.34	0.14
PPP3CB:PPP3CC	-0.04	-0.13	-0.16	0.14	-0.96	0.3
PRDX1:PRDX3	-0.1	0.2	0.1	0.03	0.25	-0.07
PRKACA:PRKACB	-0.21	-0.12	-0.34	-0.27	-0.21	0.07
PRKAG1:PRKAG2	-0.2	-0.11	-0.31	-0.37	0.14	-0.06
PRPSAP1:PRPSAP2	-0.15	-0.1	-0.26	0.06	-0.84	0.32
PSEN1:PSEN2	-0.1	0.21	0.1	-0.39	1.3	-0.5
PTP4A1:PTP4A2	-0.07	-0.45	-0.52	-3.06	3.37	-2.54
PUM1:PUM2	0.33	-0.11	0.22	-0.5	0.76	-0.72
PURA:PURB	-0.23	-0.18	-0.41	-0.25	-0.41	0.16
PYCR1:PYCR2	-0.06	0.18	0.13	-1.04	2.36	-1.16
R3HDM1:R3HDM2	0.23	-0.26	-0.04	0.1	-0.47	0.14
RAB40B:RAB40C	-0.02	0.27	0.24	0.26	-0.05	0.02
RABL2A:RABL2B	-0.27	-0.82	-1.09	-0.59	-2.66	0.5
RAD23A:RAD23B	-0.08	-0.11	-0.19	-0.45	0.59	-0.26
RALGAPA1:RALGAPA2	0.24	0.14	0.38	-0.12	0.81	-0.5
RALGPS1:RALGPS2	-0.1	-0.08	-0.19	-0.39	0.64	-0.2
RANBP10:RANBP9	0.13	-0.05	0.09	-0.31	1.29	-0.4
RAPGEF2:RAPGEF6	0.24	0.01	0.24	0.05	0.51	-0.2
RARA:RARG	-0.38	-0.31	-0.69	-0.79	0.25	-0.1
RBL1:RBL2	0.23	0.12	0.36	0.08	0.32	-0.28
RBM4:RBM4B	-1.12	-0.16	-1.28	-1.26	-0.04	0.01
RBMS1:RBMS2	-0.21	0	-0.21	-0.22	0.03	-0.01
RC3H1:RC3H2	0.33	0.15	0.48	-0.16	1.38	-0.63
RCBTB1:RCBTB2	-0.18	-0.18	-0.36	-0.24	-0.28	0.12
RFX1:RFX2	-0.03	-0.1	-0.12	-0.1	-0.06	0.02
RHOC:RHOG	0.34	-0.12	0.22	0.05	0.36	-0.18
RIC8A:RIC8B	0.08	-0.11	-0.03	0.29	-1.05	0.32
RING1:RNF2	0.21	0.12	0.33	0.03	0.72	-0.3
RNF122:RNF24	-0.18	0.27	0.09	0.05	0.1	-0.03
RNF185:RNF5	-0.57	0.28	-0.29	-0.32	0.05	-0.03
RNF19A:RNF19B	-0.19	0.4	0.21	-0.39	0.91	-0.6
RNF38:RNF44	0.08	-0.05	0.02	0.27	-1.04	0.25
ROCK1:ROCK2	-0.06	0.83	0.78	0.45	0.34	-0.32
RPS6KB1:RPS6KB2	0.03	-0.01	0.02	-0.16	0.56	-0.18
RSBN1:RSBN1L	-0.26	-0.57	-0.84	-0.63	-0.43	0.21
SAFB:SAFB2	0.04	0.36	0.4	-0.96	1.58	-1.36
SAP30:SAP30L	0.21	-0.22	-0.01	0.1	-0.24	0.11
SAR1A:SAR1B	-0.49	-0.07	-0.56	-2.98	3.08	-2.42
SBF1:SBF2	-0.12	-0.07	-0.2	0.05	-0.69	0.24
SCAMP2:SCAMP3	0.78	0.04	0.82	0.34	0.98	-0.48
SCRN2:SCRN3	0.06	0.15	0.21	-0.33	1.05	-0.54
SEC24A:SEC24B	-0.06	0.03	-0.03	-0.95	1.12	-0.92
SEPT11:SEPT8	0.01	-0.05	-0.05	-0.38	0.69	-0.33
SERINC1:SERINC3	-0.04	-0.25	-0.29	0.06	-1.1	0.35
SESN1:SESN2	0.37	0.15	0.51	0.28	0.72	-0.24
SFXN1:SFXN2	0.2	-0.24	-0.05	0.04	-0.16	0.09
SGTA:SGTB	0.15	0.09	0.24	-0.26	1.21	-0.5
SHMT1:SHMT2	0.58	-0.28	0.29	-0.53	1.34	-0.82
SIPA1L1:SIPA1L3	0.19	-0.1	0.09	-0.09	0.52	-0.18
SLC12A4:SLC12A6	0.23	-0.12	0.11	-0.1	0.59	-0.21
SLC25A23:SLC25A25	0.14	-0.08	0.05	-0.19	0.92	-0.24
SLC25A24:SLC25A25	-0.1	-0.08	-0.18	-0.18	0.01	0
SLC25A33:SLC25A36	-0.06	-0.15	-0.21	-0.16	-0.14	0.05
SLC36A1:SLC36A4	-0.54	0.2	-0.34	0.01	-0.81	0.35
SLC41A1:SLC41A2	0.12	0.14	0.26	0.36	-0.14	0.1
SLC41A1:SLC41A3	0.12	-0.01	0.12	0.2	-0.11	0.08
SLC4A2:SLC4A3	0.02	0.18	0.2	0.18	0.03	-0.02
SMAD1:SMAD2	0.13	-0.11	0.02	0.05	-0.11	0.03
SMAP1:SMAP2	0.34	0.13	0.48	-0.16	1.57	-0.63
SMARCA2:SMARCA4	0.1	-0.71	-0.61	-1.03	0.55	-0.42
SMARCC1:SMARCC2	-0.4	0.07	-0.33	-0.77	0.98	-0.44
SMARCD1:SMARCD2	-0.82	0.44	-0.38	-0.47	0.12	-0.09
SMURF1:SMURF2	0.14	0.01	0.16	0.16	0.01	0
SNTA1:SNTB2	0.04	0.2	0.24	0.03	0.54	-0.21
SNX1:SNX2	0.33	-0.06	0.27	0.34	-0.25	0.07
SNX5:SNX6	0.18	-0.12	0.06	-0.25	0.79	-0.31
SOCS4:SOCS5	-0.15	-0.09	-0.24	-0.19	-0.09	0.04
SPOP:SPOPL	-0.66	-0.26	-0.92	-0.7	-0.56	0.22
SPRED1:SPRED2	0.08	0.35	0.43	0.74	-0.75	0.31
SRSF4:SRSF5	0.06	0.03	0.1	-0.04	0.48	-0.14
SS18:SS18L1	0.16	0.02	0.18	0.24	-0.18	0.06
STAM:STAM2	-0.07	-0.43	-0.49	-0.86	1	-0.37
STAT1:STAT3	0.07	0.01	0.08	-0.13	0.39	-0.21
STK17A:STK17B	0.13	0.07	0.2	0.23	-0.09	0.03
STK38:STK38L	-0.28	-0.46	-0.74	-0.59	-0.3	0.15
STX10:STX6	0.4	0.31	0.71	0.22	1.91	-0.49
STX12:STX7	-0.01	-0.01	-0.03	-0.29	0.55	-0.27
SUCLA2:SUCLG2	0.2	0.13	0.33	0	0.85	-0.33
SYNGR2:SYNGR3	-0.09	-0.01	-0.1	-0.19	0.18	-0.08
TBC1D15:TBC1D17	0.07	-0.59	-0.52	-0.12	-0.93	0.4
TBC1D22A:TBC1D22B	0.25	0.09	0.35	-0.24	1.1	-0.59
TCF12:TCF3	0.05	0.31	0.36	0.09	0.88	-0.27
TESK1:TESK2	-0.2	-0.04	-0.24	-0.11	-0.32	0.13
TFCP2:UBP1	0.07	0.44	0.5	0.05	1.24	-0.45
TIA1:TIAL1	-0.14	0.49	0.35	-2.95	5.47	-3.3
TMED1:TMED5	0.08	-0.1	-0.02	-0.09	0.32	-0.07
TMED3:TMED7	0.06	-0.41	-0.35	-0.31	-0.09	0.04
TMED4:TMED9	-0.08	0.12	0.04	-0.83	1.79	-0.87
TMEM14A:TMEM14C	-0.48	0.09	-0.39	-0.32	-0.18	0.08
TMEM14B:TMEM14C	-0.57	0.09	-0.49	-0.16	-0.59	0.32
TMEM170A:TMEM170B	-0.2	0.14	-0.06	0.24	-0.94	0.3
TMEM39A:TMEM39B	-0.44	0.2	-0.24	-0.64	0.74	-0.39
TMEM50A:TMEM50B	0.51	-0.19	0.32	0.13	0.52	-0.19
TMEM63A:TMEM63B	0.11	-0.04	0.07	0.17	-0.25	0.1
TMEM87A:TMEM87B	0.06	0.04	0.1	0.04	0.2	-0.06
TNKS:TNKS2	0.27	-0.45	-0.17	-0.38	0.29	-0.2
TNPO1:TNPO2	-1.5	-0.34	-1.84	-2.3	0.87	-0.46
TOB1:TOB2	-0.08	-0.29	-0.38	-0.32	-0.15	0.05
TOM1:TOM1L2	-0.1	-0.22	-0.32	-0.41	0.19	-0.09
TOR1A:TOR1B	0.55	0.31	0.86	-0.17	1.34	-1.03
TPM3:TPM4	0.1	0.04	0.14	0.11	0.08	-0.03
TRAK1:TRAK2	-0.12	0.08	-0.03	0.27	-0.96	0.3
TRIM24:TRIM33	0.03	0.36	0.38	0.01	0.99	-0.37
TRIM34:TRIM5	0.13	0.31	0.44	0.31	0.32	-0.13
TSPAN14:TSPAN17	0.23	-0.05	0.18	-0.15	1.16	-0.33
TSPYL1:TSPYL4	0.13	-0.35	-0.22	0.06	-0.61	0.27
TTC30A:TTC30B	-0.5	-0.15	-0.64	-0.06	-1.71	0.58
UBALD1:UBALD2	0.11	-0.1	0.01	-0.04	0.12	-0.05
UBAP2:UBAP2L	0.05	-0.23	-0.18	-0.51	0.98	-0.33
UBE2V1:UBE2V2	0.38	-0.11	0.26	-0.86	1.27	-1.13
UBR1:UBR2	0.02	-0.06	-0.04	-0.06	0.05	-0.02
UBTD1:UBTD2	0.06	0.26	0.32	0.33	-0.03	0.01
UCK1:UCK2	0.09	0.67	0.76	0.52	0.31	-0.24
UGGT1:UGGT2	0.24	0.17	0.41	-0.21	0.87	-0.62
ULK1:ULK2	0.23	-0.14	0.09	-0.13	0.32	-0.22
UNC119:UNC119B	-0.99	-0.21	-1.2	-0.88	-0.46	0.32
UNK:UNKL	-0.1	-0.04	-0.15	-0.29	0.23	-0.14
USP12:USP46	0.1	-0.06	0.04	-0.11	0.41	-0.14
USP15:USP4	-0.58	0.36	-0.22	-0.47	0.64	-0.25
USP20:USP33	0.07	-0.32	-0.25	-0.24	-0.01	0.01
USP25:USP28	-0.38	-0.16	-0.53	-0.24	-0.42	0.29
VAMP1:VAMP2	0.49	0.05	0.55	0.18	0.57	-0.37
VDAC2:VDAC3	-0.72	-0.13	-0.84	-0.98	0.3	-0.14
WASF1:WASF2	-0.11	-0.5	-0.61	-0.89	0.4	-0.28
WDFY1:WDFY2	0.31	-0.16	0.16	-0.05	0.62	-0.21
YIF1A:YIF1B	-0.06	-0.15	-0.21	-0.22	0.03	-0.01
YIPF1:YIPF2	-0.16	-0.34	-0.5	-0.08	-0.72	0.42
ZDHHC14:ZDHHC18	0.12	0.05	0.16	0.1	0.16	-0.06
ZDHHC3:ZDHHC7	0.11	-0.07	0.04	0.19	-0.41	0.15
ZDHHC5:ZDHHC8	-0.34	-0.78	-1.12	-0.95	-0.37	0.17
ZFAND2A:ZFAND2B	0.2	-0.1	0.1	0.42	-0.63	0.32
ZKSCAN1:ZKSCAN8	0.31	0.08	0.4	0.31	0.14	-0.08
ZKSCAN2:ZSCAN29	0.08	0.01	0.09	-0.05	0.31	-0.14
ZKSCAN3:ZKSCAN4	0.34	0.19	0.52	0.18	0.65	-0.34
ZMIZ1:ZMIZ2	-0.74	0.2	-0.54	-1.04	0.87	-0.49
ZNF133:ZNF169	0.26	0.36	0.63	0.25	0.8	-0.38
ZNF136:ZNF627	-0.29	0.13	-0.16	-0.09	-0.11	0.08
ZNF143:ZNF76	-0.91	-0.1	-1.01	-1.79	0.6	-0.79
ZNF181:ZNF302	-0.17	-0.23	-0.4	-0.47	0.12	-0.07
ZNF26:ZNF268	-0.2	-0.44	-0.64	-0.15	-1.1	0.49
ZNF286A:ZNF286B	0.18	-0.11	0.07	0.14	-0.13	0.07
ZNF324:ZNF324B	-0.28	-0.33	-0.61	-0.24	-0.77	0.37
ZNF354A:ZNF354B	0.16	-0.07	0.09	0.01	0.21	-0.08
ZNF419:ZNF773	0.33	0.25	0.58	0.23	1.1	-0.35
ZNF524:ZNF581	-0.22	-0.11	-0.33	-0.24	-0.21	0.09
ZNF552:ZNF587B	0.28	0.09	0.38	-0.14	1.13	-0.51
ZNF555:ZNF77	-0.2	-0.03	-0.23	0.02	-0.91	0.25
ZNF557:ZNF558	0.09	0.13	0.22	0.17	0.15	-0.05
ZNF561:ZNF562	0.01	0.01	0.03	-0.19	0.44	-0.22
ZNF580:ZNF581	0.04	-0.11	-0.07	-0.08	0.03	-0.01
ZNF600:ZNF611	-0.2	0.04	-0.16	-0.1	-0.16	0.07
ZNF619:ZNF620	0.12	0.43	0.55	0.32	0.51	-0.23
ZNF747:ZNF764	0.09	0.15	0.24	0.25	-0.03	0.01
ZNF764:ZNF785	0.15	0.22	0.38	0.35	0.07	-0.03
ZSCAN21:ZSCAN30	-0.15	0.19	0.04	-0.06	0.26	-0.1
ZSWIM4:ZSWIM6	0.09	0.17	0.26	-0.17	1.07	-0.43

## Sheet: Figure 1_Dede_OVCAR8
	gene1_mean	gene2_mean	exp_mean	obs_mean	CohenD	deltaMean
ABHD4:ABHD5	0.18	-0.18	-0.01	-0.18	0.27	-0.18
ABL1:ABL2	0.25	-0.13	0.13	-0.04	0.44	-0.17
ABR:BCR	0.03	-0.2	-0.18	0.03	-0.32	0.21
ACAP2:ACAP3	0	-0.36	-0.36	0.11	-1.22	0.47
ACTG1:ACTR1B	-1.34	-0.43	-1.77	-1.28	-0.25	0.49
ACVR2A:ACVR2B	-0.04	0.08	0.04	-0.04	0.17	-0.09
AGAP1:AGAP3	0.23	0.05	0.28	0.24	0.09	-0.04
AGAP1:AGAP9	0.23	-0.25	-0.02	-0.43	0.6	-0.41
AKT1:AKT2	-0.04	-0.11	-0.15	-0.06	-0.33	0.09
ALG10:ALG10B	-0.46	0.08	-0.38	-0.84	0.63	-0.46
ANKRA2:RFXANK	-0.15	-0.05	-0.2	-0.07	-0.17	0.13
ANKRD13A:ANKRD13D	-0.03	0.16	0.14	-0.05	0.41	-0.18
ANXA11:ANXA7	0.4	-0.17	0.23	0.29	-0.12	0.06
AP1B1:AP2B1	-0.39	-0.06	-0.45	-1.56	2.25	-1.1
AP2A1:AP2A2	0.02	0.02	0.03	-0.53	0.85	-0.56
AP3M1:AP3M2	0.38	-0.02	0.36	-0.02	1.04	-0.39
AP3S1:AP3S2	0.25	0.19	0.44	0.19	1.1	-0.25
APPL1:APPL2	0.06	-0.02	0.04	-0.23	0.83	-0.27
ARFGEF1:ARFGEF2	0.13	-0.27	-0.14	-2.16	2.48	-2.02
ARFIP1:ARFIP2	-0.15	0.04	-0.11	-0.08	-0.09	0.02
ARHGEF3:NET1	-0.08	0.2	0.12	0.05	0.21	-0.06
ARID1A:ARID1B	0.2	0.51	0.71	0.15	1.56	-0.55
ARL8A:ARL8B	-0.36	0.13	-0.23	-0.45	0.55	-0.22
ARPC1A:ARPC1B	0.01	0.44	0.45	-0.25	1.17	-0.7
ARPC5:ARPC5L	0.16	-0.11	0.04	-0.02	0.13	-0.06
ARPP19:ENSA	-0.32	-0.17	-0.49	-1.51	1.37	-1.02
ASAP1:ASAP2	0.09	0.07	0.16	0.18	-0.05	0.02
ASIC1:ASIC3	-0.11	0.01	-0.1	-0.16	0.26	-0.07
ATAD2:ATAD2B	0.08	0.03	0.11	-0.12	0.73	-0.23
ATAD3A:ATAD3B	-1.99	-2.5	-4.49	-3.21	-1.49	1.28
ATF1:CREB1	0.11	0.04	0.15	-0.18	1.07	-0.33
ATF1:CREM	0.11	0.08	0.18	0.17	0.06	-0.02
ATF2:ATF7	-0.02	-0.08	-0.1	-0.11	0.01	0
ATP6V0A1:ATP6V0A2	-0.79	0.47	-0.31	-0.35	0.08	-0.04
B4GALT1:B4GALT2	0.08	-0.26	-0.19	-0.15	-0.12	0.04
BCL2L1:MCL1	-0.8	-0.78	-1.59	-2.5	1.03	-0.91
BICD1:BICD2	0.02	0.36	0.38	0.26	0.32	-0.12
BRCA1:PARP1	-0.62	-0.41	-1.03	-1.39	0.65	-0.36
BRWD1:PHIP	-0.03	0.32	0.3	0.04	0.94	-0.25
BTBD1:BTBD2	-0.05	-0.23	-0.28	-0.39	0.32	-0.11
BTN2A1:BTN2A2	-0.02	0.31	0.29	0.03	0.84	-0.26
BTN3A1:BTN3A3	0.3	0.03	0.33	0.05	0.58	-0.28
CAMKK1:CAMKK2	0.33	0.05	0.38	0	1.19	-0.37
CAPZA1:CAPZA2	-0.24	-0.02	-0.26	-2.06	2.91	-1.8
CBX3:CBX5	-0.16	-0.29	-0.44	-0.43	-0.03	0.01
CCNE1:CCNE2	-0.92	-0.4	-1.32	-2.79	2.03	-1.48
CCNG1:CCNG2	-0.21	0.39	0.18	0.05	0.47	-0.12
CCNT1:CCNT2	0.09	0.05	0.15	-0.88	1.46	-1.02
CCNY:CCNYL1	0.47	-0.43	0.04	0.07	-0.11	0.04
CDC34:UBE2R2	0.01	-0.12	-0.11	-0.26	0.25	-0.14
CDC42BPA:CDC42BPB	0.19	-0.29	-0.1	-0.15	0.12	-0.05
CDH1:CDH3	-0.08	0.44	0.36	0.03	0.78	-0.33
CDK3:CDK5	0.05	-0.06	-0.01	0.07	-0.17	0.07
CHD1:CHD2	-0.13	0.02	-0.11	-0.85	2.08	-0.74
CHKA:CHKB	-0.31	-0.06	-0.36	-0.23	-0.31	0.13
CHUK:IKBKB	-0.26	-0.25	-0.51	-1.44	2.63	-0.93
CISD1:CISD2	0.57	0.42	1	0.05	1.12	-0.94
CLSTN1:CLSTN3	-0.11	0.06	-0.05	-0.23	0.51	-0.18
CLTA:CLTB	0.02	0.23	0.25	0.02	0.62	-0.24
CNNM2:CNNM4	0.19	0.15	0.34	0.08	0.43	-0.26
CNOT7:CNOT8	-0.16	-0.05	-0.21	-3.09	7.15	-2.88
COPS7A:COPS7B	0.06	-0.49	-0.42	-2.33	2.48	-1.9
COQ8A:COQ8B	0.24	0.02	0.26	-0.39	1.66	-0.65
CORO1B:CORO1C	0.08	-0.16	-0.08	-0.11	0.07	-0.03
CPEB2:CPEB4	-0.07	0.05	-0.02	0.22	-0.5	0.24
CPNE1:CPNE2	0.2	0.2	0.39	0.4	-0.01	0
CRTAP:P3H4	-0.28	0.05	-0.23	0.14	-0.92	0.37
CRY1:CRY2	0.14	0.25	0.4	0.36	0.05	-0.03
CSNK1D:CSNK1E	0.23	-0.12	0.11	-1.43	1.61	-1.54
CSNK1G1:CSNK1G2	0.17	0.19	0.36	0.22	0.36	-0.15
CSNK2A1:CSNK2A2	0.06	-0.13	-0.07	-1.94	3.5	-1.87
CTDSP1:CTDSP2	-0.36	0.08	-0.28	-0.15	-0.25	0.13
CUL7:CUL9	0.27	0.13	0.39	0.27	0.23	-0.12
CYB5R1:CYB5R3	0.11	0.25	0.36	0.13	0.97	-0.23
CYTH1:CYTH2	0	0.1	0.1	0.21	-0.27	0.11
CYTH2:CYTH3	0.1	0.04	0.15	-0.02	0.48	-0.16
DCK:DGUOK	0.16	0.25	0.4	0.21	0.45	-0.2
DCUN1D1:DCUN1D2	0.25	0.19	0.44	0.02	0.95	-0.42
DCUN1D4:DCUN1D5	0.03	-0.96	-0.93	-1.36	0.76	-0.43
DDHD2:SEC23IP	-0.13	0.25	0.12	0.08	0.19	-0.04
DDX19A:DDX19B	-0.19	-0.08	-0.27	-2.96	5.84	-2.68
DHRS4:DHRS4L2	-0.17	0.11	-0.06	-0.25	0.45	-0.19
DIAPH1:DIAPH3	0.05	-0.06	-0.02	-1.19	1.34	-1.18
DMWD:WDR20	0.25	-0.04	0.21	-0.05	0.67	-0.26
DMXL1:DMXL2	0.18	-0.44	-0.26	-0.98	1.26	-0.72
DNAJA1:DNAJA2	-0.35	-0.12	-0.46	-1.84	1.86	-1.38
DNAJB12:DNAJB14	0.1	0.22	0.32	0.06	0.67	-0.26
DNMT3A:DNMT3B	0.04	0.29	0.33	-0.05	0.78	-0.38
DPF1:DPF2	-0.11	-0.18	-0.29	-0.48	0.49	-0.19
DPP8:DPP9	0.14	-0.13	0.02	-0.24	1.28	-0.26
DUSP16:DUSP8	0.12	0.04	0.16	0.22	-0.14	0.06
DYNC1LI1:DYNC1LI2	-0.02	-0.11	-0.13	-1	1.99	-0.88
DYRK2:DYRK3	-0.22	-0.06	-0.29	-0.09	-0.74	0.2
EHD1:EHD4	0.03	0.2	0.23	-0.24	1.3	-0.47
ENTPD4:ENTPD7	0.04	0.57	0.61	0.42	0.32	-0.18
EPN1:EPN2	-0.02	0.13	0.11	-0.01	0.4	-0.12
EPS15:EPS15L1	0.2	-0.06	0.14	-0.15	0.86	-0.29
ERLIN1:ERLIN2	-0.03	-0.39	-0.41	-0.76	0.67	-0.35
EVI5:EVI5L	0.09	-0.13	-0.04	-0.41	0.96	-0.37
EZH1:EZH2	-0.48	-0.01	-0.49	-0.72	0.59	-0.24
EZR:NF2	0.01	0.13	0.14	0.28	-0.3	0.14
FAHD2A:FAHD2B	-0.13	-1.06	-1.19	-1.19	-0.01	0
FAM117B:GLCCI1	-0.02	0.16	0.14	0.04	0.19	-0.1
FAM160B1:FAM160B2	-0.05	0.04	-0.02	-0.05	0.09	-0.03
FAM200A:FAM200B	-0.02	0.16	0.14	0.01	0.36	-0.13
FAM76A:FAM76B	-0.07	0.01	-0.06	-0.25	0.52	-0.19
FGFR1OP2:SIKE1	0.17	0.33	0.5	0.17	0.58	-0.33
FLOT1:FLOT2	-0.05	0.03	-0.02	-0.16	0.34	-0.14
FN3K:FN3KRP	0.01	-0.15	-0.14	0.06	-0.62	0.2
FNBP1L:TRIP10	-0.26	-0.57	-0.83	-0.84	0.02	-0.01
FNDC3A:FNDC3B	0.18	-0.1	0.08	-0.12	0.44	-0.2
FNIP1:FNIP2	0.15	0.24	0.39	0.17	0.85	-0.22
FXR1:FXR2	-0.05	-0.11	-0.16	-0.17	0.02	-0.01
G3BP1:G3BP2	0.08	0.21	0.28	-0.32	1.88	-0.61
GABARAP:GABARAPL2	0.2	0.25	0.45	0.43	0.07	-0.03
GANAB:GANC	-0.21	0.04	-0.17	-0.06	-0.37	0.11
GFOD1:GFOD2	-0.12	-0.1	-0.22	-0.04	-0.46	0.18
GGA1:GGA2	-0.11	0.29	0.18	-0.11	1.05	-0.3
GGA1:GGA3	-0.11	-0.24	-0.35	-0.53	0.56	-0.18
GIGYF1:GIGYF2	0.1	-0.39	-0.28	-0.49	0.25	-0.21
GIT1:GIT2	0.06	-0.14	-0.08	-1.35	1.77	-1.27
GLB1:GLB1L	-0.04	0.14	0.1	0.09	0.01	0
GNA12:GNA13	0.17	0.35	0.52	0.17	0.96	-0.35
GNG10:GNG5	0.06	-0.08	-0.03	-0.33	0.82	-0.3
GNPDA1:GNPDA2	-0.15	-0.07	-0.22	-0.14	-0.2	0.08
GOLPH3:GOLPH3L	-0.32	-0.17	-0.49	-0.48	-0.03	0.02
GON4L:YY1AP1	-0.29	0.27	-0.02	-0.72	1.23	-0.7
GOT1:GOT2	-0.07	-0.14	-0.21	-0.68	1.32	-0.47
GPR107:GPR108	-0.38	-0.39	-0.77	-0.43	-0.55	0.35
GRK2:GRK3	-0.06	-0.09	-0.15	-0.54	0.41	-0.39
GRK4:GRK6	-0.2	0.03	-0.16	0.1	-1.22	0.26
GSK3A:GSK3B	0.27	0.1	0.37	-1.45	2.32	-1.82
GTF2H2:GTF2H2C	-3.37	-0.92	-4.29	-3.63	-1.15	0.65
HDAC1:HDAC2	0.07	-0.58	-0.51	-2.88	5.2	-2.37
HDAC4:HDAC5	0.08	-0.01	0.07	-0.09	0.29	-0.16
HERC3:HERC4	-0.34	0.37	0.03	-0.24	0.52	-0.26
HEXA:HEXB	0.05	0.25	0.3	0.2	0.34	-0.1
HINT1:HINT2	-0.17	0.27	0.1	-0.19	0.78	-0.29
HIPK1:HIPK3	-0.2	-0.22	-0.42	-0.2	-0.54	0.22
HIST1H4H:HIST4H4	0.13	-0.57	-0.44	-0.75	0.36	-0.32
HIST2H2BE:HIST2H2BF	-0.78	-0.7	-1.47	-1.6	0.13	-0.13
HMG20A:HMG20B	0.24	0.08	0.32	0.21	0.23	-0.11
HNRNPF:HNRNPH3	-0.79	-0.12	-0.91	-1.09	0.33	-0.18
HSP90AA1:HSP90AB1	-0.74	-0.56	-1.31	-2.92	1.68	-1.61
IFRD1:IFRD2	0.25	-0.02	0.23	-0.01	0.77	-0.24
ING4:ING5	0.49	0.16	0.65	0.1	0.91	-0.54
IP6K1:IP6K2	-0.02	0	-0.02	-0.1	0.19	-0.08
IQGAP1:IQGAP3	0.27	0.01	0.28	0	0.94	-0.28
IRF2BP1:IRF2BPL	0.16	0.07	0.23	-0.37	0.84	-0.6
ITSN1:ITSN2	-0.22	-0.1	-0.32	-0.13	-0.17	0.19
JAK1:TYK2	-0.11	0.1	-0.01	-0.24	0.43	-0.24
JOSD1:JOSD2	0.23	-0.15	0.08	-0.12	0.53	-0.2
JRKL:TIGD2	-0.24	0.07	-0.17	0.14	-0.57	0.32
KAT6A:KAT6B	-0.44	0.27	-0.18	-0.43	0.81	-0.26
KATNA1:KATNAL1	-0.07	-0.09	-0.17	-0.63	0.91	-0.46
KBTBD6:KBTBD7	0.03	0.24	0.27	0.51	-0.74	0.24
KCTD17:KCTD2	-0.04	-0.2	-0.24	-0.2	-0.1	0.04
KCTD2:KCTD5	-0.2	-0.01	-0.21	-0.27	0.13	-0.06
KDELR1:KDELR2	0.06	-0.16	-0.1	-1.87	3.58	-1.77
KDM5A:KDM5B	-0.64	-0.03	-0.67	-0.4	-0.52	0.27
KIF3A:KIF3B	0.07	-0.05	0.02	0.3	-0.61	0.27
KLC1:KLC4	0.33	0.13	0.46	0.26	0.26	-0.2
KLHL17:KLHL20	0.21	0.05	0.27	-0.1	0.99	-0.37
KYAT1:KYAT3	0.31	0.21	0.52	-0.06	1.48	-0.58
L3MBTL2:MBTD1	-0.02	-0.09	-0.1	-0.28	0.7	-0.17
LATS1:LATS2	-0.33	0.1	-0.22	0.11	-0.86	0.33
LIN7B:LIN7C	0.3	0.21	0.51	0.08	1.57	-0.43
LMAN2:LMAN2L	0.13	-0.02	0.11	-0.27	1	-0.38
LMBR1:LMBR1L	0.05	0.15	0.21	0.18	0.07	-0.03
LMNB1:LMNB2	-0.04	0.22	0.18	-0.12	0.87	-0.3
LPIN1:LPIN2	-0.13	0.19	0.06	0.11	-0.14	0.05
LRBA:NBEA	-0.62	0.58	-0.05	-0.2	0.18	-0.15
LSM14A:LSM14B	-0.19	0.11	-0.08	-0.01	-0.15	0.07
MAFG:MAFK	0.34	0.11	0.45	-0.7	2.74	-1.15
MAP2K1:MAP2K2	-0.07	-0.41	-0.48	-1.29	1.07	-0.82
MAP3K10:MAP3K11	0.36	-0.16	0.2	0.25	-0.06	0.04
MAP3K10:MAP3K9	0.36	0.19	0.55	0.21	0.59	-0.34
MAP3K2:MAP3K3	0.06	-0.16	-0.1	-0.08	-0.04	0.02
MAPK11:MAPK12	-0.04	0.32	0.29	0.39	-0.27	0.1
MAPK1:MAPK3	-0.46	0.22	-0.24	-2.05	2.88	-1.81
MAPK8IP3:SPAG9	0.33	-0.44	-0.11	-0.24	0.26	-0.13
MAPKAPK2:MAPKAPK3	-0.01	0.17	0.16	0.24	-0.18	0.07
MARK3:MARK4	0.04	0.11	0.15	-0.18	0.75	-0.32
MBD2:MBD3	-0.11	-0.9	-1.01	-1.16	0.32	-0.15
ME2:ME3	-0.1	-0.21	-0.3	-0.22	-0.28	0.09
MED13:MED13L	-0.22	0.16	-0.06	-0.28	0.81	-0.23
MEF2A:MEF2D	0.25	0.02	0.27	0.41	-0.36	0.13
METTL2A:METTL2B	-0.22	0.33	0.1	0	0.3	-0.1
MEX3B:MEX3C	0.08	0.48	0.55	0.1	0.63	-0.45
MEX3B:MEX3D	0.08	-0.09	-0.01	-0.32	0.81	-0.3
MFAP3:MFAP3L	-0.15	0.34	0.18	0.11	0.19	-0.07
MFSD14A:MFSD14B	-0.2	-0.12	-0.32	-0.1	-0.54	0.22
MKNK1:MKNK2	0.32	0.21	0.53	0.25	0.7	-0.28
MOAP1:PNMA1	0.32	0.35	0.67	0.14	1.6	-0.53
MOB1B:MOB3A	0.17	0.08	0.25	0.11	0.44	-0.14
MPP2:MPP6	-0.47	0.1	-0.37	-0.17	-0.5	0.2
MPST:TST	0.19	-0.23	-0.04	-0.19	0.27	-0.15
MRFAP1:MRFAP1L1	-0.17	0.07	-0.1	-0.21	0.25	-0.11
MTHFD2:MTHFD2L	0.11	-0.27	-0.16	-0.27	0.35	-0.11
MTMR3:MTMR4	0.05	0.39	0.44	-0.73	1.83	-1.17
MYL12A:MYL12B	0.28	0.08	0.35	-0.57	0.95	-0.92
MYL6:MYL6B	0.03	0.06	0.09	0.02	0.23	-0.07
MZT2A:MZT2B	0.22	-0.65	-0.44	-0.24	-0.45	0.19
NACC1:NACC2	-0.03	0.02	-0.01	-0.12	0.34	-0.11
NAP1L1:NAP1L4	-0.47	0.34	-0.12	-0.93	1.3	-0.81
NDFIP1:NDFIP2	-0.03	0.73	0.7	0.12	1.14	-0.58
NFIA:NFIC	0.06	0.22	0.28	0.27	0.01	-0.01
NIPSNAP1:NIPSNAP2	-0.03	0.1	0.07	0.15	-0.3	0.07
NKIRAS1:NKIRAS2	-0.07	-0.2	-0.27	-0.38	0.36	-0.11
NLN:THOP1	0.05	-0.1	-0.05	-0.08	0.06	-0.03
NME1:NME2	-0.34	-0.1	-0.44	-0.64	0.55	-0.2
NOTCH1:NOTCH2	-0.09	0.17	0.08	0.22	-0.22	0.14
NR1D1:NR1D2	0.16	-0.17	-0.01	-0.34	0.5	-0.33
NR2C1:NR2C2	0	0.13	0.13	-0.39	0.95	-0.52
NT5DC2:NT5DC3	-0.46	0.21	-0.25	-0.61	0.5	-0.36
NUCB1:NUCB2	0.09	0.21	0.3	0.15	0.65	-0.16
NUMB:NUMBL	0.19	0.02	0.2	0.12	0.22	-0.08
OAZ1:OAZ2	0.28	0.06	0.34	-0.06	0.76	-0.4
ORMDL1:ORMDL3	0.01	-0.08	-0.07	-0.1	0.05	-0.03
ORMDL2:ORMDL3	0.14	-0.08	0.07	-0.31	0.83	-0.38
OSBPL3:OSBPL7	0.15	-0.41	-0.26	-0.19	-0.17	0.07
PABPC1L:PABPC4	0.55	0.17	0.72	0.5	0.32	-0.22
PACS1:PACS2	-0.39	0.08	-0.31	-0.16	-0.24	0.15
PACSIN2:PACSIN3	0.26	0.11	0.37	0.19	0.54	-0.18
PAFAH1B2:PAFAH1B3	0.17	0.33	0.5	0.55	-0.19	0.05
PANK1:PANK3	0	-0.62	-0.61	-0.27	-0.72	0.34
PANK2:PANK3	0.07	-0.62	-0.55	-0.38	-0.41	0.17
PAPOLA:PAPOLG	-0.74	-0.22	-0.96	-2.82	2.85	-1.86
PBX2:PBX3	-0.21	0.22	0.02	-0.23	0.64	-0.25
PBX2:PBX4	-0.21	-0.17	-0.38	-0.28	-0.2	0.1
PCMTD1:PCMTD2	-0.25	0.13	-0.12	-0.12	-0.01	0
PCNX1:PCNX3	0.26	0.1	0.36	-0.11	1.4	-0.47
PDIK1L:STK35	0.08	0.18	0.26	0.32	-0.15	0.06
PHLPP1:PHLPP2	0.21	0.1	0.31	0.07	1.03	-0.24
PHTF1:PHTF2	0	-0.04	-0.03	-0.07	0.08	-0.03
PIP5K1A:PIP5K1C	-0.23	0.03	-0.19	-1.62	1.62	-1.42
PITPNA:PITPNB	-0.12	0.3	0.18	-2.52	5.76	-2.71
PITPNM1:PITPNM2	0.25	0.15	0.4	0.08	0.77	-0.33
PKN1:PKN3	0	0.03	0.03	0.27	-0.48	0.24
PKN2:PKN3	-0.41	0.03	-0.39	-0.56	0.4	-0.17
PLCD1:PLCD4	-0.03	-0.05	-0.07	0.11	-0.45	0.18
PLEKHF1:PLEKHF2	0.13	-0.1	0.03	-0.06	0.2	-0.09
PPARA:PPARD	-0.23	0.09	-0.14	-0.53	0.39	-0.39
PPIP5K1:PPIP5K2	-0.2	0.05	-0.15	-0.22	0.25	-0.08
PPM1A:PPM1B	0.28	0.05	0.32	0	0.92	-0.33
PPP1CC:PPP2CB	-0.78	-0.39	-1.17	-0.99	-0.55	0.18
PPP3CA:PPP3CB	0.18	-0.08	0.11	0.25	-0.39	0.14
PPP3CB:PPP3CC	-0.08	-0.08	-0.15	0.18	-0.92	0.33
PRDX1:PRDX3	-0.36	0.05	-0.32	-0.42	0.26	-0.11
PRKACA:PRKACB	-0.01	-0.12	-0.13	-0.19	0.13	-0.05
PRKAG1:PRKAG2	-0.32	0.07	-0.25	-0.1	-0.38	0.15
PRPSAP1:PRPSAP2	-0.26	0.02	-0.23	-0.17	-0.22	0.06
PSEN1:PSEN2	0.05	0.24	0.29	0.11	0.7	-0.18
PTP4A1:PTP4A2	-0.01	-0.62	-0.63	-2.18	1.88	-1.56
PUM1:PUM2	0.07	-0.21	-0.14	-0.55	0.5	-0.41
PURA:PURB	-0.01	-0.02	-0.03	-0.14	0.21	-0.11
PYCR1:PYCR2	0.06	0.12	0.18	0.19	-0.03	0.01
R3HDM1:R3HDM2	0.22	-0.1	0.12	0.02	0.46	-0.1
RAB40B:RAB40C	0.01	0.16	0.17	0.13	0.1	-0.04
RABL2A:RABL2B	-0.26	-0.53	-0.8	-0.54	-0.78	0.26
RAD23A:RAD23B	0.15	-0.28	-0.14	-0.85	0.84	-0.71
RALGAPA1:RALGAPA2	-0.34	0.01	-0.33	-0.52	0.23	-0.19
RALGPS1:RALGPS2	0.02	0.12	0.15	-0.12	0.85	-0.27
RANBP10:RANBP9	0	-0.11	-0.11	-0.53	1.35	-0.42
RAPGEF2:RAPGEF6	0.02	-0.09	-0.07	-0.25	0.38	-0.18
RARA:RARG	-0.19	-0.07	-0.26	-0.32	0.16	-0.06
RBL1:RBL2	0.28	0.19	0.47	0.17	0.39	-0.31
RBM4:RBM4B	-0.79	-0.16	-0.95	-1.02	0.18	-0.06
RBMS1:RBMS2	-0.1	0.1	0.01	-0.04	0.14	-0.05
RC3H1:RC3H2	0.13	0.06	0.19	-0.72	2.52	-0.92
RCBTB1:RCBTB2	-0.13	-0.18	-0.3	-0.29	-0.03	0.01
RFX1:RFX2	0.09	-0.33	-0.23	-0.28	0.14	-0.04
RHOC:RHOG	0.18	0.08	0.26	-0.03	0.66	-0.29
RIC8A:RIC8B	0.06	0.1	0.16	0.14	0.06	-0.02
RING1:RNF2	0.35	0.05	0.4	-0.38	2.6	-0.79
RNF122:RNF24	-0.31	0.53	0.22	-0.05	0.83	-0.27
RNF185:RNF5	-0.17	0.13	-0.04	-0.04	0	0
RNF19A:RNF19B	0.1	0.35	0.45	-0.37	1.56	-0.82
RNF38:RNF44	-0.02	-0.09	-0.11	-0.11	-0.02	0.01
ROCK1:ROCK2	-0.16	0.52	0.36	-0.56	1.24	-0.93
RPS6KB1:RPS6KB2	0.03	0.21	0.24	-0.25	2.19	-0.5
RSBN1:RSBN1L	-0.28	-0.05	-0.34	-0.43	0.25	-0.09
SAFB:SAFB2	-0.2	0.23	0.03	-0.79	0.97	-0.82
SAP30:SAP30L	0.2	-0.17	0.03	0.09	-0.13	0.06
SAR1A:SAR1B	-0.24	0.33	0.1	-2.53	3.37	-2.63
SBF1:SBF2	0.02	-0.3	-0.28	-0.05	-0.49	0.23
SCAMP2:SCAMP3	0.94	-0.03	0.91	0.52	0.78	-0.4
SCRN2:SCRN3	0.06	0.06	0.12	-0.41	1.39	-0.53
SEC24A:SEC24B	0.21	0.06	0.27	-1.3	2.03	-1.57
SEPT11:SEPT8	0	-0.01	-0.01	-0.21	0.46	-0.2
SERINC1:SERINC3	0.08	0.02	0.1	-0.08	0.38	-0.18
SESN1:SESN2	0.4	0.15	0.55	-0.11	1.61	-0.66
SFXN1:SFXN2	0.01	-0.09	-0.09	0.01	-0.26	0.1
SGTA:SGTB	-0.5	0.23	-0.27	-0.26	-0.03	0.01
SHMT1:SHMT2	0.37	-0.02	0.35	-0.12	0.76	-0.47
SIPA1L1:SIPA1L3	0.09	-0.1	-0.01	-0.07	0.17	-0.05
SLC12A4:SLC12A6	-0.13	0.05	-0.08	0.08	-0.35	0.15
SLC25A23:SLC25A25	0.04	0.14	0.18	0.01	0.66	-0.17
SLC25A24:SLC25A25	-0.11	0.14	0.03	0	0.09	-0.04
SLC25A33:SLC25A36	0.17	-0.55	-0.38	-0.79	0.86	-0.41
SLC36A1:SLC36A4	-0.02	-0.13	-0.15	-0.05	-0.2	0.09
SLC41A1:SLC41A2	-0.06	0.05	0	-0.09	0.12	-0.08
SLC41A1:SLC41A3	-0.06	-0.06	-0.12	-0.15	0.04	-0.03
SLC4A2:SLC4A3	-0.01	0.19	0.18	-0.01	0.47	-0.19
SMAD1:SMAD2	0.11	-0.28	-0.16	0.04	-0.74	0.2
SMAP1:SMAP2	0.15	0.27	0.42	-0.1	1.57	-0.52
SMARCA2:SMARCA4	-0.11	-1.03	-1.14	-1.21	0.07	-0.07
SMARCC1:SMARCC2	-0.49	0.08	-0.42	-0.56	0.25	-0.14
SMARCD1:SMARCD2	-0.12	0.3	0.18	0.02	0.33	-0.15
SMURF1:SMURF2	0.09	-0.06	0.03	0.04	-0.04	0.01
SNTA1:SNTB2	0.28	0.15	0.43	0.09	1.17	-0.34
SNX1:SNX2	0.19	0.12	0.32	0.24	0.34	-0.07
SNX5:SNX6	0.27	-0.25	0.02	-0.28	0.58	-0.3
SOCS4:SOCS5	-0.43	0.19	-0.24	-0.45	0.6	-0.21
SPOP:SPOPL	-0.62	-0.24	-0.86	-0.65	-0.56	0.21
SPRED1:SPRED2	0.21	0.15	0.36	0.29	0.25	-0.07
SRSF4:SRSF5	-0.11	-0.52	-0.63	-0.67	0.12	-0.04
SS18:SS18L1	0.18	0.2	0.39	0.11	0.82	-0.27
STAM:STAM2	0.23	-0.21	0.02	-0.04	0.19	-0.06
STAT1:STAT3	0.14	0.19	0.33	0.05	0.79	-0.28
STK17A:STK17B	0.09	-0.04	0.05	0.04	0.02	-0.01
STK38:STK38L	-0.09	-0.24	-0.32	-0.03	-0.65	0.29
STX10:STX6	0.29	0.55	0.84	0.18	1.83	-0.66
STX12:STX7	-0.31	0.14	-0.17	-0.44	0.67	-0.27
SUCLA2:SUCLG2	0.03	0.51	0.53	0.25	0.57	-0.29
SYNGR2:SYNGR3	-0.27	-0.37	-0.64	-0.54	-0.3	0.1
TBC1D15:TBC1D17	0.04	-0.2	-0.16	-0.08	-0.28	0.07
TBC1D22A:TBC1D22B	0.31	0.03	0.34	-0.09	0.93	-0.42
TCF12:TCF3	0.25	0.59	0.84	0.3	1.06	-0.54
TESK1:TESK2	-0.15	-0.12	-0.27	-0.2	-0.16	0.08
TFCP2:UBP1	-0.1	-0.02	-0.12	-0.51	1.24	-0.39
TIA1:TIAL1	-0.01	0.45	0.43	-2.8	8.12	-3.23
TMED1:TMED5	-0.1	-0.22	-0.32	-0.47	0.4	-0.15
TMED3:TMED7	0.06	-0.36	-0.3	0.05	-0.63	0.36
TMED4:TMED9	-0.06	0.3	0.24	-0.53	1.82	-0.77
TMEM14A:TMEM14C	-0.29	0.03	-0.26	-0.4	0.35	-0.14
TMEM14B:TMEM14C	-0.24	0.03	-0.21	-0.12	-0.2	0.09
TMEM170A:TMEM170B	0.05	0.16	0.22	0.15	0.21	-0.07
TMEM39A:TMEM39B	-0.11	-0.23	-0.34	-0.46	0.35	-0.12
TMEM50A:TMEM50B	0.2	-0.17	0.04	-0.03	0.18	-0.06
TMEM63A:TMEM63B	0.09	0.42	0.51	0.07	0.97	-0.44
TMEM87A:TMEM87B	-0.12	-0.12	-0.24	-0.31	0.25	-0.06
TNKS:TNKS2	0.39	-0.33	0.06	-0.54	1.25	-0.6
TNPO1:TNPO2	-1.56	-0.2	-1.75	-2.58	1.86	-0.82
TOB1:TOB2	-0.08	-0.19	-0.27	-0.43	0.35	-0.16
TOM1:TOM1L2	-0.08	-0.14	-0.22	-0.24	0.04	-0.01
TOR1A:TOR1B	0.53	0.19	0.72	-0.21	1.44	-0.93
TPM3:TPM4	0.18	0.02	0.2	-0.02	0.52	-0.22
TRAK1:TRAK2	0.06	0.08	0.14	0.07	0.19	-0.07
TRIM24:TRIM33	0.21	0.32	0.53	-0.02	1.63	-0.55
TRIM34:TRIM5	0.2	0.33	0.53	0.34	0.47	-0.18
TSPAN14:TSPAN17	0.37	-0.2	0.18	-0.06	0.79	-0.24
TSPYL1:TSPYL4	0.28	-0.18	0.1	0.08	0.07	-0.02
TTC30A:TTC30B	-0.32	-0.08	-0.4	0.04	-1.57	0.44
UBALD1:UBALD2	-0.18	-0.44	-0.62	-0.84	0.56	-0.23
UBAP2:UBAP2L	-0.25	-0.3	-0.55	-0.76	0.67	-0.21
UBE2V1:UBE2V2	0.22	-0.13	0.09	-0.73	0.72	-0.82
UBR1:UBR2	0.07	0.24	0.31	0.22	0.36	-0.09
UBTD1:UBTD2	0.25	0.12	0.37	0.29	0.19	-0.09
UCK1:UCK2	0.03	0.52	0.55	0.24	0.39	-0.31
UGGT1:UGGT2	0.28	0.19	0.47	-0.12	1.21	-0.59
ULK1:ULK2	0.24	-0.02	0.21	0.04	0.33	-0.18
UNC119:UNC119B	-0.39	-0.06	-0.45	-0.46	0.02	-0.01
UNK:UNKL	-0.08	-0.07	-0.15	-0.33	0.33	-0.18
USP12:USP46	0.18	-0.47	-0.29	0	-0.85	0.29
USP15:USP4	-0.39	0.22	-0.17	-0.38	0.68	-0.22
USP20:USP33	0.56	-0.42	0.14	-0.37	1.06	-0.52
USP25:USP28	-0.54	-0.01	-0.55	-0.43	-0.17	0.12
VAMP1:VAMP2	0.51	0.1	0.61	0.25	0.63	-0.36
VDAC2:VDAC3	-0.86	-0.28	-1.14	-1.37	0.52	-0.23
WASF1:WASF2	0.14	-0.09	0.06	-0.27	0.78	-0.32
WDFY1:WDFY2	0.28	-0.06	0.22	-0.14	0.84	-0.36
YIF1A:YIF1B	-0.26	-0.09	-0.34	-1.33	1.92	-0.98
YIPF1:YIPF2	-0.19	-0.46	-0.65	-0.19	-0.8	0.45
ZDHHC14:ZDHHC18	0.2	-0.18	0.01	-0.29	0.91	-0.31
ZDHHC3:ZDHHC7	0.1	-0.09	0	-0.16	0.37	-0.17
ZDHHC5:ZDHHC8	0.14	-0.33	-0.19	0.02	-0.59	0.21
ZFAND2A:ZFAND2B	0.28	0.05	0.33	0.27	0.18	-0.06
ZKSCAN1:ZKSCAN8	0.34	-0.05	0.29	0.2	0.12	-0.09
ZKSCAN2:ZSCAN29	0.17	-0.02	0.15	-0.1	0.64	-0.25
ZKSCAN3:ZKSCAN4	-0.03	0.46	0.43	0.1	1.36	-0.34
ZMIZ1:ZMIZ2	-0.3	0.16	-0.14	-0.39	0.25	-0.25
ZNF133:ZNF169	0.39	0.37	0.76	0.43	0.76	-0.33
ZNF136:ZNF627	-0.27	0.01	-0.26	-0.17	-0.16	0.09
ZNF143:ZNF76	-1.89	-0.07	-1.96	-2.28	0.26	-0.31
ZNF181:ZNF302	-0.27	-0.15	-0.42	-0.46	0.1	-0.05
ZNF26:ZNF268	0.05	-0.32	-0.28	0.08	-1.09	0.35
ZNF286A:ZNF286B	0.24	0.16	0.39	0.18	0.51	-0.21
ZNF324:ZNF324B	-0.15	0.23	0.08	0.06	0.03	-0.02
ZNF354A:ZNF354B	0.12	0.05	0.17	0.09	0.24	-0.08
ZNF419:ZNF773	0.34	0.31	0.65	0.39	1.26	-0.26
ZNF524:ZNF581	0.1	0.12	0.22	0.06	0.33	-0.15
ZNF552:ZNF587B	0.43	-0.21	0.22	-0.23	0.51	-0.45
ZNF555:ZNF77	-0.17	-0.02	-0.19	-0.11	-0.21	0.08
ZNF557:ZNF558	-0.04	0.12	0.08	-0.03	0.25	-0.1
ZNF561:ZNF562	-0.12	-0.08	-0.2	-0.43	0.34	-0.24
ZNF580:ZNF581	-0.26	0.12	-0.14	-0.02	-0.33	0.12
ZNF600:ZNF611	0.04	0.1	0.14	0.08	0.19	-0.06
ZNF619:ZNF620	0.16	0.33	0.5	0.33	0.37	-0.17
ZNF747:ZNF764	-0.07	0.23	0.16	0.31	-0.3	0.15
ZNF764:ZNF785	0.23	0.07	0.3	0.31	-0.04	0.01
ZSCAN21:ZSCAN30	0.05	0.14	0.19	0.05	0.35	-0.14
ZSWIM4:ZSWIM6	0.02	-0.09	-0.07	-0.24	0.41	-0.17

## Sheet: Figure 1_Gonatopoulos_HAP1
	gene1_mean	gene2_mean	exp_mean	obs_mean	CohenD	deltaMean
ABHD12:ABHD12B	-0.47	-0.69	-1.16	-0.31	-1.1	0.84
ABL1:ABL2	-0.47	0.29	-0.18	-0.28	0.1	-0.1
ACBD3:TMED8	-0.17	-0.23	-0.4	-0.03	-0.57	0.37
ACBD7:DBI	0.23	0.22	0.45	-0.31	0.83	-0.76
ACSL1:ACSL6	-0.29	0.22	-0.07	0.04	-0.15	0.11
ACTR1A:ACTR1B	-1.99	-0.5	-2.48	-2.55	0.07	-0.07
ACVR2A:ACVR2B	-1.03	-0.1	-1.13	-1.21	0.1	-0.08
ADAMTS10:ADAMTS6	-0.11	-0.01	-0.12	-0.08	-0.05	0.03
ADAMTSL1:ADAMTSL3	0.01	-0.54	-0.53	-0.35	-0.31	0.18
ADAP1:ADAP2	-0.6	-0.44	-1.04	-0.75	-0.33	0.29
ADSS:ADSSL1	-1.79	0.13	-1.66	-1.93	0.24	-0.27
AGPAT3:AGPAT4	-0.35	-0.19	-0.54	-0.3	-0.25	0.23
AHCYL1:AHCYL2	-0.85	-0.1	-0.95	-0.7	-0.4	0.26
AHNAK:AHNAK2	-0.73	-0.7	-1.43	-0.5	-0.98	0.93
AHSA1:AHSA2	0	-0.4	-0.41	-0.14	-0.29	0.26
AJUBA:WTIP	-0.46	-0.77	-1.23	-0.65	-0.73	0.58
AK1:AK5	-0.04	-0.01	-0.05	-0.41	0.49	-0.36
AK3:AK4	0.04	-0.3	-0.26	0.09	-0.4	0.35
ALMS1:C10orf90	-0.13	0.13	-0.01	-0.14	0.22	-0.13
AMOT:AMOTL2	0.54	0.19	0.73	0.13	0.72	-0.6
ANK2:ANK3	-0.17	-0.07	-0.24	-0.69	0.77	-0.45
ANKRD11:ANKRD12	-0.54	-0.22	-0.76	-0.62	-0.17	0.15
ANO4:ANO5	0.21	0.21	0.42	0.24	0.28	-0.18
ANXA5:ANXA6	-0.42	-0.7	-1.12	0	-1.47	1.12
AP1B1:AP2B1	-0.7	0.05	-0.64	-1.88	1.6	-1.24
AP1G1:AP1G2	-0.75	-1.07	-1.82	-1.47	-0.36	0.35
AP2A1:AP2A2	-0.25	-0.03	-0.28	-1.91	1.57	-1.62
AP3B1:AP3B2	-0.76	-0.82	-1.58	-0.93	-0.83	0.65
APBA2:APBA3	-0.21	-0.26	-0.47	-0.6	0.11	-0.13
APBB2:APBB3	-0.24	-0.56	-0.81	-0.33	-0.53	0.48
APC:CTNNB1	-0.79	-0.25	-1.04	-0.16	-0.88	0.88
APH1A:APH1B	-0.49	-0.44	-0.94	-1.02	0.08	-0.09
APLP1:APLP2	0.04	-0.33	-0.29	-0.37	0.11	-0.08
ARAP2:ARAP3	-0.22	-0.14	-0.36	-0.18	-0.26	0.18
ARF4:ARF5	-0.72	-0.7	-1.41	-1.27	-0.11	0.14
ARFGEF1:ARFGEF2	-0.64	-0.54	-1.18	-1.27	0.08	-0.09
ARHGAP22:ARHGAP24	-0.18	-0.61	-0.8	-0.25	-0.63	0.54
ARHGAP31:ARHGAP33	-0.98	-0.59	-1.57	-0.62	-1.08	0.95
ARHGEF1:ARHGEF12	-0.37	-0.1	-0.47	-0.5	0.03	-0.03
ARHGEF37:DNMBP	-0.47	-0.12	-0.59	-0.23	-0.46	0.36
ARHGEF6:ARHGEF7	0.44	0.51	0.95	0.63	0.55	-0.31
ARID1A:ARID1B	-0.43	-0.57	-0.99	-1.12	0.15	-0.13
ARL8A:ARL8B	-0.84	-0.45	-1.28	-1.49	0.17	-0.21
ARNT:ARNT2	-0.78	-0.32	-1.1	-1.07	-0.05	0.03
ARPC5:ARPC5L	-0.74	-0.79	-1.53	-1.97	0.44	-0.44
ARPP19:ENSA	-0.17	-0.47	-0.64	-0.06	-0.79	0.57
ATAD2:ATAD2B	-0.21	-0.55	-0.76	-0.17	-0.82	0.59
ATF3:JDP2	-0.47	-0.88	-1.34	-0.47	-0.79	0.88
ATF6:ATF6B	-0.51	-0.56	-1.07	-0.73	-0.35	0.33
ATG16L1:ATG16L2	0.25	-0.78	-0.54	0.12	-0.69	0.66
ATG4A:ATG4B	0.05	-0.42	-0.37	0.37	-0.9	0.74
ATG4C:ATG4D	-0.29	-0.85	-1.14	-0.5	-0.66	0.64
ATP6V0A1:ATP6V0A4	-0.63	-0.32	-0.95	-0.41	-0.69	0.54
ATP6V0A2:TCIRG1	-0.19	-0.77	-0.96	-0.64	-0.44	0.31
ATP6V1C1:ATP6V1C2	-1.95	-0.78	-2.73	-1.78	-0.65	0.95
ATP8A1:ATP8A2	-0.63	-0.88	-1.5	-0.31	-1.37	1.19
ATP9A:ATP9B	-0.67	-0.32	-0.99	0.15	-1.46	1.14
ATRN:ATRNL1	-0.56	-0.35	-0.9	-0.41	-0.61	0.5
ATXN1:ATXN1L	0.27	0.29	0.55	-0.2	0.91	-0.75
ATXN7:ATXN7L2	0.23	-0.91	-0.69	-0.8	0.12	-0.11
AUH:ECHDC2	-0.39	-0.72	-1.12	-0.18	-1.2	0.94
AXIN1:AXIN2	-0.12	-0.62	-0.74	-0.26	-0.47	0.47
B4GALT5:B4GALT6	-0.39	-0.35	-0.75	-0.1	-0.77	0.64
BACH1:BACH2	0.04	-0.15	-0.11	-0.18	0.14	-0.07
BAG3:BAG4	-0.1	-0.11	-0.21	-0.05	-0.21	0.16
BAIAP3:UNC13D	-0.61	-0.99	-1.6	-1.03	-0.55	0.57
BANK1:PIK3AP1	-0.29	-0.49	-0.79	-0.4	-0.52	0.39
BCL2L1:BCL2L2	-2.57	-1.1	-3.67	-2.71	-0.71	0.96
BCL2L1:MCL1	-2.57	-1.94	-4.51	-1.9	-1.92	2.61
BCOR:BCORL1	0.22	0.5	0.72	0.65	0.11	-0.07
BEGAIN:TJAP1	-0.26	-0.66	-0.91	-0.6	-0.4	0.31
BMI1:PCGF2	-0.05	-0.72	-0.77	-0.07	-0.88	0.71
BMPR1A:BMPR1B	-0.9	-1.22	-2.12	-1.52	-0.56	0.6
BRAF:MAP2K1	-0.32	-1.13	-1.46	-1.06	-0.45	0.39
BRAF:PEA15	-0.32	-0.35	-0.67	-0.19	-0.61	0.47
BRD4:KDM4C	-1.05	-0.73	-1.78	-0.99	-0.66	0.79
BRD4:KDM6B	-1.05	-0.12	-1.17	-1.25	0.08	-0.09
BRD7:BRD9	-0.71	-0.35	-1.06	-0.23	-1.22	0.83
BRMS1:BRMS1L	-0.34	-0.6	-0.93	-0.99	0.07	-0.06
BTBD10:KCTD20	0.03	-0.27	-0.24	0.04	-0.45	0.29
BTBD1:BTBD2	-0.82	-0.03	-0.86	-0.78	-0.11	0.07
BTBD3:BTBD6	-0.48	-0.61	-1.09	-0.05	-1.17	1.04
BTRC:FBXW11	-0.14	-0.42	-0.56	-1.32	0.65	-0.75
CAB39:CAB39L	-0.75	-0.03	-0.78	-1.53	0.78	-0.75
CALB1:CALB2	0.04	-0.14	-0.1	-0.15	0.06	-0.05
CALM1:CALM2	-0.23	-0.37	-0.6	-0.09	-0.61	0.5
CAMKK1:CAMKK2	-0.72	-0.51	-1.23	-0.33	-0.92	0.9
CAND1:CAND2	0.12	-0.12	0.01	-0.23	0.29	-0.23
CANX:CLGN	-0.12	-0.16	-0.28	-0.02	-0.39	0.26
CAPRIN1:CAPRIN2	-0.51	-0.73	-1.24	-0.42	-0.97	0.82
CASKIN1:CASKIN2	-0.61	-0.66	-1.27	-1.15	-0.16	0.12
CASP3:CASP7	-0.15	-0.02	-0.17	0.35	-0.65	0.52
CBFB:RUNX1	-0.38	-0.52	-0.89	-0.06	-1	0.83
CBX1:CBX5	-0.16	0.21	0.06	-0.18	0.27	-0.24
CC2D1A:CC2D1B	-0.46	-0.53	-0.99	-0.84	-0.18	0.15
CCDC102A:CCDC102B	-1.17	-0.28	-1.45	0	-1.64	1.45
CCNA1:CCNA2	-0.21	-1.8	-2.02	-2.03	0.01	-0.01
CCNB1:CCNB2	-0.65	0.2	-0.45	-1.34	0.84	-0.89
CCND1:CCND2	-0.64	-0.13	-0.77	-0.12	-0.65	0.65
CCNE1:CCNE2	-0.72	-0.59	-1.32	-0.5	-1.1	0.82
CCNE1:CDK2	-0.72	-1.35	-2.08	-1.18	-0.98	0.89
CCNG1:CCNG2	0.13	-0.16	-0.03	0.17	-0.29	0.2
CCNJ:CCNJL	-0.25	0.09	-0.16	0.12	-0.37	0.29
CCNL1:CCNL2	-1.12	-0.78	-1.91	-2.44	0.53	-0.54
CCNT1:CCNT2	-0.12	-0.55	-0.67	-1.1	0.4	-0.43
CCNY:CCNYL1	-0.53	-0.29	-0.82	0.49	-1.74	1.3
CD151:TSPAN11	-0.37	0.12	-0.25	-0.66	0.49	-0.41
CDC34:UBE2R2	-1.01	-0.18	-1.18	-0.35	-0.74	0.84
CDK12:CDK13	-2.42	-0.41	-2.83	-2.61	-0.19	0.22
CDK14:CDK15	-0.2	-0.36	-0.56	0.01	-0.68	0.57
CDK2:CDK3	-1.35	-1.02	-2.37	-1.12	-1.58	1.25
CDK2AP1:CDK2AP2	-0.01	-0.34	-0.35	-0.96	0.74	-0.62
CDKL2:CDKL3	0.3	-0.46	-0.16	-0.37	0.24	-0.21
CEP85:CEP85L	-1.9	-0.16	-2.06	-1.96	-0.08	0.11
CERS5:CERS6	-0.68	0.12	-0.56	-0.23	-0.32	0.33
CHCHD3:CHCHD6	-0.22	-0.57	-0.79	-0.86	0.08	-0.08
CHD1:CHD2	-0.67	0.17	-0.5	-0.87	0.66	-0.37
CHD3:CHD5	0.21	0.28	0.48	-0.22	0.95	-0.7
CHIC1:CHIC2	0.06	0.13	0.19	0.07	0.19	-0.13
CHMP4A:CHMP4C	-1.01	-0.75	-1.76	-0.7	-1.12	1.06
CHPF:CHPF2	-0.18	-0.61	-0.8	0.15	-0.92	0.94
CHSY1:CHSY3	0.48	-0.14	0.34	0.28	0.05	-0.05
CLCN3:CLCN4	0.11	0.58	0.69	0.38	0.49	-0.31
CLIP1:CLIP2	-0.29	-0.07	-0.37	-0.46	0.11	-0.09
CLOCK:NPAS2	-0.38	-0.49	-0.87	-0.44	-0.69	0.43
CLTC:CLTCL1	-1.77	-0.3	-2.07	-2.24	0.17	-0.17
CNKSR1:CNKSR3	-0.24	0.34	0.1	-0.14	0.38	-0.24
CNOT7:CNOT8	-0.89	-0.32	-1.21	-1.84	0.47	-0.63
COMP:THBS3	-0.44	-0.43	-0.87	-1.04	0.23	-0.17
COPG1:COPG2	-2.48	-0.29	-2.77	-2.26	-0.39	0.51
COPZ1:COPZ2	-2.51	-0.21	-2.71	-1.68	-1.19	1.04
COQ10A:COQ10B	0.12	0.32	0.44	-1.74	2.16	-2.17
CORO2A:CORO2B	-0.24	-0.77	-1.01	-0.47	-0.46	0.54
CRABP1:CRABP2	-0.87	-0.81	-1.68	-0.77	-1.12	0.91
CREBBP:EP300	-1.71	-0.02	-1.73	-1.53	-0.19	0.2
CRELD1:CRELD2	-0.73	-0.49	-1.21	-0.2	-0.95	1.02
CSAD:GADL1	-0.12	0.06	-0.06	-0.32	0.41	-0.25
CSNK1D:CSNK1E	-0.46	-0.71	-1.18	-1.78	0.6	-0.6
CSNK2A1:CSNK2A2	0	0.01	0.01	-0.32	0.36	-0.32
CTBP1:CTBP2	-0.14	-0.6	-0.74	-0.82	0.08	-0.08
CTPS1:CTPS2	-1.62	0.13	-1.49	-2.32	0.57	-0.82
CUL4A:CUL4B	0	0.67	0.66	-1.5	2.26	-2.16
CUX1:CUX2	0.16	-0.25	-0.09	-0.11	0.02	-0.02
CYB5A:CYB5B	0.31	-0.9	-0.59	-0.39	-0.19	0.2
DAAM1:DAAM2	0.25	-0.18	0.07	-0.15	0.27	-0.22
DAB1:DAB2	-0.03	-0.01	-0.04	0.02	-0.08	0.06
DACH1:DACH2	0.02	0.02	0.04	0.4	-0.48	0.36
DCHS1:DCHS2	-0.61	-0.66	-1.27	-0.23	-1.35	1.04
DDHD2:SEC23IP	-0.58	0.12	-0.46	-0.31	-0.19	0.14
DDR1:DDR2	-0.32	-0.07	-0.38	-0.01	-0.49	0.37
DENND6A:DENND6B	-0.33	-0.57	-0.91	-0.29	-0.54	0.62
DERL2:DERL3	0.46	-0.65	-0.2	-0.46	0.27	-0.26
DHX32:DQX1	-0.09	-0.19	-0.28	-0.07	-0.29	0.2
DHX58:IFIH1	-0.7	0.18	-0.52	-0.3	-0.23	0.22
DIP2A:DIP2C	-0.58	0.08	-0.5	-0.39	-0.12	0.11
DLG1:DLG4	-0.1	-0.27	-0.37	-0.49	0.17	-0.12
DLG2:DLG3	-0.42	-0.74	-1.17	-0.07	-1.11	1.09
DMRTA1:DMRTA2	-0.37	-0.82	-1.19	-0.26	-0.97	0.94
DMWD:WDR20	-0.44	-0.94	-1.38	-0.84	-0.52	0.54
DNAH11:DNAH17	-0.13	-0.42	-0.55	-0.24	-0.44	0.31
DNAJA1:DNAJA4	-0.4	-0.11	-0.51	-1.34	1.09	-0.84
DNAJC15:DNAJC19	-0.1	-1.63	-1.72	-1.58	-0.11	0.14
DOCK3:DOCK4	-0.38	-0.43	-0.81	-0.38	-0.56	0.42
DOK1:DOK3	-0.19	0.21	0.02	-0.54	0.49	-0.56
DOPEY1:DOPEY2	-0.67	-0.34	-1.01	0.05	-1.39	1.06
DST:MACF1	-0.16	0.04	-0.12	-0.05	-0.09	0.06
DUSP15:DUSP22	-0.97	-1.05	-2.02	-1.12	-1.11	0.89
DUSP16:DUSP8	-0.56	-0.49	-1.05	-0.36	-0.73	0.69
DVL1:DVL3	-0.37	0.23	-0.14	-0.54	0.56	-0.41
DYNLL1:DYNLL2	-0.54	-0.15	-0.69	-0.62	-0.09	0.07
DYRK2:DYRK3	0.11	-0.06	0.04	0.13	-0.11	0.09
E2F7:E2F8	0.38	0.36	0.74	0.49	0.25	-0.25
EBF1:EBF3	-0.33	-0.04	-0.37	0.67	-1.22	1.05
EEF1A1:EEF1A2	-3.63	-0.31	-3.95	-2.68	-1.1	1.27
EFHD1:EFHD2	-0.73	0.07	-0.66	-0.04	-0.65	0.62
EGR2:EGR3	-0.35	-0.44	-0.8	-0.16	-0.69	0.64
EHBP1:EHBP1L1	-0.41	-0.24	-0.65	-0.8	0.16	-0.15
EIF1:EIF1B	-1.82	-1.02	-2.84	-2.21	-0.6	0.63
EIF4A1:EIF4A2	-3.27	-0.42	-3.69	-2.32	-1	1.37
EIF4E:EIF4E2	-2.99	-0.34	-3.33	-2.04	-0.85	1.29
EIF4EBP1:EIF4EBP2	-0.41	0.01	-0.4	-0.35	-0.04	0.05
EIF4G1:EIF4G3	-2.31	-0.27	-2.58	-1.79	-0.75	0.8
ELAVL1:ELAVL2	-0.45	-0.03	-0.48	-0.54	0.06	-0.06
ELK3:ELK4	-0.75	-0.02	-0.77	-0.23	-0.5	0.54
ELMO2:ELMO3	-1	-0.62	-1.62	-1.06	-0.6	0.56
ELMOD1:ELMOD2	-0.32	0.09	-0.23	0.1	-0.56	0.33
ELOVL1:ELOVL7	-1.09	-0.47	-1.55	-0.44	-1.43	1.11
EMC8:EMC9	-0.59	-0.34	-0.93	-0.39	-0.64	0.55
EME1:EME2	-0.85	-1.15	-2.01	-1.16	-0.82	0.85
EMX1:EMX2	-0.69	0.22	-0.47	-0.43	-0.05	0.03
EN1:EN2	-0.82	-0.32	-1.14	0.1	-1.15	1.25
ENO1:ENO2	-2.86	-0.04	-2.9	-3.68	0.67	-0.78
ENO1:ENO3	-2.86	-0.83	-3.68	-3.02	-0.55	0.66
ENO2:ENO3	-0.04	-0.83	-0.87	-0.65	-0.3	0.22
ENOX1:ENOX2	-0.34	0.53	0.19	0	0.31	-0.19
ENTPD5:ENTPD6	0.25	0.02	0.27	-0.15	0.53	-0.42
EP400:SRCAP	-0.44	-1.18	-1.62	-1.04	-0.73	0.58
EPC1:EPC2	-0.89	-0.39	-1.29	-0.74	-0.48	0.55
EPS15:EPS15L1	-0.79	-0.23	-1.02	-0.23	-0.84	0.8
ERC1:ERC2	-0.49	-0.41	-0.9	-0.08	-1	0.82
ERLIN1:ERLIN2	-0.13	-0.49	-0.62	-0.26	-0.5	0.36
ESRP1:ESRP2	-0.21	-0.22	-0.43	-0.36	-0.09	0.07
ESYT2:ESYT3	0.32	-0.22	0.1	0.19	-0.14	0.1
ETS1:ETS2	-0.25	0.2	-0.05	0.12	-0.23	0.18
ETV1:ETV4	-0.64	-0.78	-1.42	-0.65	-0.83	0.77
EXOC6:EXOC6B	-0.09	0.13	0.04	-0.46	0.6	-0.5
EXT1:EXTL1	-0.98	-0.5	-1.48	-0.88	-0.66	0.6
FAM102A:FAM102B	0.27	-0.12	0.15	-0.69	1.15	-0.84
FAM117A:FAM117B	-0.29	0.14	-0.16	-0.03	-0.16	0.13
FAM126A:FAM126B	-0.08	-0.1	-0.18	-0.23	0.05	-0.05
FAM160A1:FAM160A2	-0.12	0.25	0.14	0.18	-0.06	0.04
FAM160B1:FAM160B2	-0.04	-0.56	-0.6	-0.05	-0.99	0.55
FAM161A:FAM161B	-0.47	0.12	-0.35	-0.26	-0.11	0.1
FAM49A:FAM49B	-0.29	0.7	0.41	0.37	0.07	-0.04
FAM78A:FAM78B	-0.53	-0.4	-0.93	-0.35	-0.74	0.58
FARP1:FARP2	-0.03	0.35	0.32	0.19	0.23	-0.13
FBLIM1:ZYX	-0.59	-0.55	-1.14	-0.28	-0.76	0.85
FBN1:FBN2	-0.01	0.07	0.06	-0.19	0.35	-0.25
FBXO25:FBXO32	-0.34	0.43	0.09	0.07	0.03	-0.02
FEM1A:FEM1C	-0.13	-0.63	-0.76	-0.16	-1.09	0.6
FER:FES	-0.2	-0.73	-0.92	-0.03	-0.74	0.89
FGF1:FGF2	0.01	0.37	0.38	-0.17	0.61	-0.55
FHOD1:FHOD3	-0.45	-0.32	-0.77	-0.14	-0.94	0.63
FLNB:FLNC	-0.25	-0.04	-0.28	-0.29	0	0
FMN1:FMN2	-0.5	-0.27	-0.77	0.18	-1.13	0.95
FNDC3A:FNDC3B	-0.22	-0.62	-0.84	-0.33	-0.73	0.51
FOXF1:FOXF2	-0.44	-0.38	-0.82	-0.05	-0.84	0.76
FOXK1:FOXK2	-1.13	-1.23	-2.36	-1.78	-0.41	0.58
FOXN2:FOXN3	0.1	-0.08	0.02	-0.2	0.39	-0.22
FSCN1:FSCN2	-0.95	-0.38	-1.33	-0.86	-0.55	0.47
FST:FSTL3	-0.3	-0.91	-1.21	-0.1	-1.3	1.11
FUBP1:FUBP3	-1.72	-1.08	-2.81	-1.45	-1.3	1.35
FUCA1:FUCA2	-0.41	-0.27	-0.68	-0.05	-0.97	0.63
FUNDC1:FUNDC2	0.07	0.5	0.57	0.67	-0.2	0.1
GALNT10:GALNTL6	-0.51	-0.1	-0.62	-0.06	-0.7	0.55
GATAD2A:GATAD2B	-0.87	-0.55	-1.42	-0.97	-0.48	0.45
GDPD1:GDPD3	-0.22	-1.16	-1.38	-0.86	-0.61	0.52
GFOD1:GFOD2	-0.58	-0.14	-0.71	-0.21	-0.56	0.5
GLIS1:GLIS3	-0.9	0.14	-0.77	-0.1	-0.58	0.66
GMFB:GMFG	0.28	-1.34	-1.06	-0.58	-0.5	0.48
GNA11:GNAQ	-0.24	-0.36	-0.6	0.09	-0.94	0.68
GNA12:GNA13	-0.2	-1.07	-1.27	-0.58	-0.66	0.69
GNAL:GNAS	-0.33	-0.67	-1	-0.04	-1.4	0.96
GNB1:GNB4	-0.73	-0.43	-1.16	-1.07	-0.15	0.09
GNL3:GNL3L	-1.48	-0.66	-2.14	-2.09	-0.03	0.05
GNPDA1:GNPDA2	-0.01	-0.09	-0.1	-0.38	0.34	-0.28
GOLGA7:GOLGA7B	-0.05	-0.43	-0.48	0	-0.63	0.48
GPATCH2:GPATCH2L	-0.69	-0.41	-1.1	-0.02	-1.29	1.08
GPC1:GPC6	-0.11	-0.16	-0.27	-0.34	0.07	-0.07
GPR137:GPR137C	-0.09	0.12	0.03	-0.51	0.58	-0.54
GPSM1:GPSM2	-0.38	-0.65	-1.03	-0.5	-0.56	0.53
GREB1:GREB1L	-0.39	0.02	-0.37	0.12	-0.59	0.49
GRPEL1:GRPEL2	-2.18	-0.67	-2.85	-2.27	-0.41	0.59
H2AFY:H2AFY2	0.23	-0.1	0.13	-0.29	0.54	-0.42
HEATR5A:HEATR5B	-0.82	-1.47	-2.29	-0.96	-1.6	1.33
HERC3:HERC4	-0.93	-0.2	-1.13	-0.27	-0.92	0.85
HEXA:HEXB	-0.72	0	-0.72	-0.65	-0.09	0.07
HIP1:HIP1R	-0.04	-0.43	-0.46	-0.42	-0.05	0.04
HNRNPF:HNRNPH3	-0.84	-0.12	-0.96	-1.89	0.85	-0.93
HNRNPL:HNRNPLL	-1.88	-0.39	-2.27	-2.29	0.02	-0.02
HNRNPR:SYNCRIP	-0.44	0.11	-0.33	-0.26	-0.09	0.07
HOOK1:HOOK2	-0.21	-0.72	-0.93	-0.11	-1.03	0.82
HOXA2:HOXB2	-0.21	0.23	0.01	-0.19	0.22	-0.2
HOXA7:HOXB7	-0.47	-0.05	-0.51	-0.65	0.17	-0.14
HPCAL4:VSNL1	0.32	-0.39	-0.08	-0.18	0.12	-0.11
HSF1:HSF4	-2.24	-0.61	-2.85	-1.63	-0.9	1.23
HSP90AA1:HSP90AB1	-0.75	-1.3	-2.05	-1.77	-0.23	0.27
HSPA12A:HSPA12B	-0.66	-0.85	-1.51	-0.76	-0.67	0.75
ICA1:ICA1L	-0.15	-0.13	-0.28	0.04	-0.43	0.32
ID1:ID2	-0.14	0.32	0.18	0.4	-0.39	0.23
IFRD1:IFRD2	0.11	-0.57	-0.46	-1.11	0.72	-0.65
IGF2BP1:IGF2BP3	-0.96	-0.02	-0.98	-0.62	-0.48	0.36
IL16:PDZD2	-0.25	-0.37	-0.62	-0.27	-0.41	0.35
IMPDH1:IMPDH2	-0.43	-1.89	-2.32	-2.4	0.09	-0.08
INPP4A:INPP4B	0.63	-0.06	0.57	0.74	-0.21	0.17
ISL1:ISL2	-0.2	-0.79	-0.98	-0.69	-0.33	0.29
ITCH:WWP2	-0.68	-0.52	-1.2	-0.1	-1.51	1.1
ITGA4:ITGA9	-0.2	-0.12	-0.32	-0.29	-0.03	0.03
JAG1:JAG2	-0.31	-0.08	-0.39	-0.14	-0.36	0.25
KCND2:KCND3	0.06	-0.3	-0.23	-0.19	-0.07	0.04
KCTD2:KCTD5	0.04	0.77	0.81	0.11	0.74	-0.69
KDM2A:KDM2B	-0.72	-0.2	-0.92	-0.82	-0.09	0.1
KHDRBS1:KHDRBS3	-0.39	-0.9	-1.29	0.35	-1.78	1.64
KIAA1217:SRCIN1	0.15	-0.45	-0.3	0.01	-0.37	0.31
KIF16B:STARD9	-0.41	-1.18	-1.59	-0.3	-2.17	1.28
KIF1B:KIF1C	0.23	-0.01	0.21	-0.42	0.86	-0.63
KIF5B:KIF5C	-0.29	0.07	-0.22	-0.12	-0.14	0.1
KIFC2:KIFC3	-0.37	-0.46	-0.83	-0.15	-0.92	0.67
KLF10:KLF11	-0.85	-0.7	-1.55	-0.87	-0.77	0.68
KLF13:KLF9	-0.1	0.27	0.17	-0.51	0.92	-0.68
KLHL11:KLHL23	-0.64	0.13	-0.52	-0.24	-0.3	0.27
KLHL26:KLHL9	-0.02	0.14	0.12	-0.12	0.36	-0.24
KLHL2:KLHL3	0.3	-0.36	-0.05	-0.03	-0.03	0.03
KMT2A:KMT2B	0.08	-1.22	-1.14	-1.71	0.58	-0.56
KSR1:KSR2	0.07	-0.18	-0.11	-0.11	0	0
LARP1:LARP1B	-1.61	-1.06	-2.66	-1.16	-1.33	1.51
LBX1:LBX2	-0.34	-0.42	-0.76	-0.2	-0.79	0.56
LCOR:LCORL	-0.06	-0.25	-0.31	-0.14	-0.33	0.17
LDB1:LDB2	-1.16	0.08	-1.08	-0.7	-0.39	0.38
LDHA:LDHB	-0.62	-0.94	-1.56	-2.77	1.12	-1.21
LDHA:LDHC	-0.62	-0.13	-0.76	-0.33	-0.54	0.42
LDHB:LDHC	-0.94	-0.13	-1.08	-0.63	-0.66	0.44
LETM1:LETM2	-1.79	-0.21	-2	-1.33	-0.74	0.66
LHX2:LHX9	-0.97	-0.3	-1.27	-0.54	-0.73	0.73
LHX6:LHX8	-0.46	-0.81	-1.27	-0.07	-1.18	1.21
LIMCH1:LMO7	-0.54	0.31	-0.23	-0.21	-0.03	0.02
LIMK1:LIMK2	-0.68	-0.19	-0.87	-0.33	-0.69	0.54
LIN28A:LIN28B	-0.44	-0.91	-1.35	-0.68	-0.75	0.67
LLGL1:LLGL2	-0.67	-0.68	-1.35	-0.58	-1.05	0.78
LMBR1:LMBR1L	-0.12	-1.16	-1.28	-0.37	-1.2	0.92
LMCD1:TES	-0.28	-0.38	-0.66	-0.08	-0.73	0.58
LPP:TRIP6	-0.01	0.14	0.13	-0.19	0.43	-0.32
LRBA:NBEA	-0.65	-0.95	-1.59	-0.23	-1.54	1.36
LRP1:LRP1B	-0.71	-0.25	-0.96	-0.69	-0.33	0.27
LRRC1:SCRIB	-0.55	-0.27	-0.83	-0.24	-0.63	0.59
LSM14A:LSM14B	-0.43	0.19	-0.24	-0.64	0.46	-0.4
LYPLA1:LYPLA2	-0.4	-0.54	-0.95	-0.29	-0.6	0.66
LYSMD3:LYSMD4	-0.11	-0.12	-0.23	0.12	-0.83	0.35
MAB21L1:MAB21L2	-0.15	-0.16	-0.31	0.04	-0.56	0.35
MACROD1:MACROD2	-0.21	-0.36	-0.57	-0.47	-0.13	0.1
MAGT1:TUSC3	0	-0.18	-0.17	-0.43	0.3	-0.25
MAN1A1:MAN1C1	0.01	-0.49	-0.48	-0.1	-0.49	0.38
MAN2A1:MAN2A2	0	-0.35	-0.35	-0.25	-0.12	0.1
MAP2K1:MAP2K2	-1.13	0.15	-0.99	-1.19	0.23	-0.2
MAP2K3:MAP2K6	-0.53	-0.39	-0.92	-0.79	-0.18	0.13
MAP3K2:MAP3K3	-0.47	-0.36	-0.84	-0.69	-0.18	0.15
MAPK1:MAPK3	-0.59	-0.71	-1.3	-1.07	-0.24	0.23
MAPKBP1:WDR62	-0.46	-1.23	-1.69	-1.46	-0.25	0.23
MARCH2:MARCH3	-0.35	-0.44	-0.8	-0.32	-0.4	0.47
MAT1A:MAT2A	-0.56	-2.74	-3.29	-2.68	-0.54	0.62
MBD2:MBD3	0.11	-0.69	-0.58	-0.46	-0.11	0.12
MBNL1:MBNL2	-0.96	0.14	-0.82	-0.4	-0.51	0.42
MBNL1:MBNL3	-0.96	0.28	-0.68	-0.21	-0.64	0.46
MBNL2:MBNL3	0.14	0.28	0.42	0.5	-0.11	0.08
MCTP1:MCTP2	-0.63	0.39	-0.23	-0.34	0.1	-0.11
MDM2:TP53	-0.34	-0.5	-0.84	0.16	-1.35	1
MDM4:TP53	-0.12	-0.5	-0.62	0	-0.72	0.62
MECOM:PRDM16	0.17	0.07	0.24	0.1	0.25	-0.13
MED13:MED13L	-1.28	-0.41	-1.68	-2.03	0.34	-0.34
MEIS1:MEIS2	0.55	0.25	0.8	0.6	0.26	-0.2
MET:MST1R	-0.01	-0.62	-0.63	-0.1	-0.86	0.53
METRN:METRNL	-0.98	-0.75	-1.73	-0.83	-0.86	0.9
MGRN1:RNF157	-1.25	-1.03	-2.27	-0.6	-1.67	1.67
MICALL1:MICALL2	-1.1	-1	-2.11	-0.82	-1.28	1.29
MIEF1:MIEF2	-0.08	-0.18	-0.26	-0.79	0.73	-0.53
MIER1:MIER3	0.2	-0.08	0.12	0.08	0.07	-0.04
MKNK1:MKNK2	-0.21	0.09	-0.12	-0.22	0.13	-0.1
MLLT10:MLLT6	0.29	-0.88	-0.58	0.31	-1	0.89
MLLT1:MLLT3	-0.81	-0.77	-1.58	-0.28	-1.86	1.3
MLXIP:MLXIPL	-0.36	-0.33	-0.69	-0.44	-0.31	0.25
MME:MMEL1	-0.52	-0.84	-1.37	-0.14	-1.73	1.23
MOB1A:MOB1B	-0.19	-0.46	-0.65	-0.89	0.26	-0.23
MPRIP:TRIOBP	-0.98	-0.39	-1.37	-1.32	-0.08	0.06
MSI1:MSI2	-0.3	-0.18	-0.47	-0.28	-0.34	0.19
MSX1:MSX2	0.03	-0.09	-0.06	-0.38	0.49	-0.32
MTMR10:MTMR12	-0.27	-0.38	-0.65	-0.05	-0.65	0.6
MTMR3:MTMR4	-0.45	-0.57	-1.01	-0.66	-0.42	0.35
MTSS1:MTSS1L	-0.33	-0.9	-1.23	-0.46	-0.95	0.77
MTX1:MTX3	-2.02	-0.95	-2.97	-2.5	-0.28	0.47
MVB12A:MVB12B	-0.28	-0.17	-0.45	-0.42	-0.04	0.03
MYB:MYBL1	-0.16	-0.21	-0.37	-0.14	-0.31	0.24
MYC:MYCN	-1.55	0.38	-1.17	-1.44	0.18	-0.26
NAA15:NAA16	-1.99	-0.52	-2.51	-2.07	-0.31	0.44
NAB1:NAB2	-0.1	-0.58	-0.68	0.08	-0.87	0.75
NAV1:NAV3	-0.47	-0.29	-0.76	-0.21	-0.58	0.55
NBEAL1:NBEAL2	-0.05	-0.16	-0.21	0.01	-0.35	0.22
NCOA1:NCOA3	-0.5	-0.2	-0.7	-0.59	-0.12	0.11
NCOR1:NCOR2	-0.25	-1.13	-1.38	-0.42	-0.89	0.96
NDE1:NDEL1	-1.07	-0.21	-1.28	-1.63	0.33	-0.35
NDFIP1:NDFIP2	0.43	0.15	0.58	0.35	0.32	-0.23
NEDD4:NEDD4L	-0.03	-0.28	-0.3	-0.09	-0.34	0.21
NEK6:NEK7	-0.93	0.05	-0.88	-0.31	-0.54	0.57
NFKBID:NFKBIZ	-0.46	-0.78	-1.23	-0.33	-0.94	0.9
NID1:NID2	-0.77	-1.09	-1.86	-0.38	-1.58	1.49
NIPAL1:NIPAL4	-0.27	0.01	-0.25	-0.25	0	0
NKTR:PPIG	-0.43	0.1	-0.33	-0.33	-0.01	0
NKX2-1:NKX2-4	-0.81	-0.57	-1.39	0	-1.8	1.39
NLGN1:NLGN4X	-0.19	0.08	-0.11	0.1	-0.23	0.2
NLN:THOP1	-0.58	-0.42	-1	-0.69	-0.58	0.32
NOTCH1:NOTCH2	-0.36	-0.75	-1.11	-0.39	-0.64	0.72
NOVA1:NOVA2	0.02	-0.23	-0.22	-0.16	-0.08	0.06
NPR1:NPR2	-0.75	-0.72	-1.47	-0.63	-1.14	0.84
NR2C1:NR2C2	-0.38	-0.03	-0.41	-0.1	-0.47	0.31
NRBP1:NRBP2	-0.52	-0.66	-1.19	-1.09	-0.08	0.1
NT5C2:NT5DC4	-0.85	-0.71	-1.56	-0.54	-1.27	1.02
NUCB1:NUCB2	0.3	-0.11	0.19	-0.53	0.99	-0.72
NUMB:NUMBL	-0.24	-0.33	-0.57	-0.37	-0.22	0.2
OGDH:OGDHL	-2.73	-0.16	-2.88	-2.34	-0.38	0.54
ORMDL1:ORMDL3	-0.01	-0.78	-0.79	0.07	-0.83	0.86
OSBP:OSBP2	-2.36	-0.38	-2.73	-2.11	-0.46	0.63
OSBPL5:OSBPL8	0.25	-0.49	-0.25	-0.46	0.24	-0.21
OSR1:OSR2	-0.47	0.4	-0.07	-0.1	0.05	-0.03
OTUB1:OTUB2	-0.83	0.39	-0.44	-0.67	0.34	-0.23
OTX1:OTX2	-0.56	-0.43	-0.99	-0.59	-0.46	0.39
P4HA1:P4HA2	-0.57	-0.36	-0.93	-0.25	-0.87	0.68
PACS1:PACS2	-0.51	-0.51	-1.02	-0.58	-0.7	0.44
PAFAH1B2:PAFAH1B3	0.1	0.21	0.31	0.13	0.23	-0.18
PAIP1:PAIP2	-0.57	-0.32	-0.89	-0.31	-0.8	0.58
PAK2:PAK3	0.66	0.12	0.78	0.69	0.14	-0.09
PAK4:PAK6	-1	-0.16	-1.16	-0.78	-0.34	0.38
PAPD5:PAPD7	-0.22	0.3	0.08	0.25	-0.2	0.17
PAPSS1:PAPSS2	-0.27	-0.42	-0.7	-1.84	1.42	-1.14
PARP1:PARP2	-0.34	0	-0.34	-0.52	0.22	-0.18
PARP6:PARP8	-0.45	0.09	-0.35	-0.84	0.63	-0.49
PARVA:PARVB	0.17	-1.25	-1.08	-0.86	-0.24	0.22
PDE8A:PDE8B	-0.26	-0.16	-0.42	-0.82	0.65	-0.4
PDP1:PDP2	0.36	-0.26	0.1	-0.73	1.11	-0.83
PDS5A:PDS5B	-1.49	-0.11	-1.6	-2.43	0.75	-0.83
PEX5:PEX5L	0.1	-0.08	0.02	-0.03	0.07	-0.05
PGM2:PGM2L1	-0.48	-0.56	-1.04	-0.31	-0.9	0.73
PGRMC1:PGRMC2	-1.02	-0.95	-1.98	-0.57	-1.51	1.4
PHACTR2:PHACTR4	-0.31	-0.95	-1.26	-0.49	-0.81	0.77
PHF20:PHF20L1	-1.19	-0.15	-1.34	-0.68	-1.03	0.66
PHKA1:PHKA2	0.07	-0.12	-0.04	0.28	-0.44	0.32
PHLDB1:PHLDB3	-0.33	0.06	-0.27	-0.22	-0.05	0.04
PI4K2A:PI4K2B	-0.57	-0.24	-0.8	-0.19	-0.59	0.61
PIEZO1:PIEZO2	-0.47	0.01	-0.46	-0.32	-0.2	0.15
PIK3CB:PIK3CD	-1.38	-0.49	-1.88	-1.72	-0.15	0.16
PIP4K2A:PIP4K2B	-0.02	-0.19	-0.2	-0.51	0.49	-0.31
PITPNA:PITPNB	-0.13	-0.18	-0.31	-2.17	1.98	-1.86
PKN2:PKN3	-1.05	-0.63	-1.68	-1.3	-0.44	0.38
PLCB1:PLCB3	-0.02	-0.58	-0.6	-0.55	-0.05	0.04
PLCD3:PLCD4	-1.2	-0.39	-1.59	-0.32	-1.3	1.27
PLCG1:PLCG2	-0.53	-0.14	-0.67	-0.36	-0.33	0.31
PLCL1:PLCL2	-0.32	-0.23	-0.56	-0.17	-0.51	0.38
PLEKHB1:PLEKHB2	-0.85	-0.29	-1.15	-0.63	-0.47	0.52
PLEKHH1:PLEKHH2	-0.43	-0.35	-0.78	-0.41	-0.6	0.37
PLK2:PLK3	-0.32	-0.67	-0.99	-0.67	-0.39	0.32
PLOD1:PLOD2	0.04	0.55	0.59	0.05	0.92	-0.54
PLPPR3:PLPPR4	0.01	0.08	0.09	-0.16	0.45	-0.25
PMM1:PMM2	-0.53	-2.64	-3.17	-2.27	-0.6	0.9
POC1A:POC1B	-1.12	-0.77	-1.89	-1.65	-0.22	0.25
POGZ:ZNF280D	-0.26	-0.35	-0.61	-0.24	-0.47	0.37
PPA1:PPA2	-2.15	-1.85	-4	-2.67	-0.79	1.34
PPARGC1A:PPRC1	-0.42	-2.07	-2.49	-1.56	-0.72	0.92
PPFIA1:PPFIA3	-0.08	-0.16	-0.25	-0.43	0.24	-0.18
PPIB:PPIC	-1.03	0.08	-0.95	-1.33	0.47	-0.38
PPM1E:PPM1F	-0.62	-0.39	-1.01	-0.16	-0.89	0.85
PPP1CA:PPP1CC	-1.1	-0.79	-1.89	-1.67	-0.2	0.22
PPP1R14A:PPP1R14B	-0.13	-0.34	-0.47	-0.65	0.26	-0.18
PPP1R16A:PPP1R16B	-0.24	-1.02	-1.26	-0.59	-0.73	0.67
PPP1R3B:PPP1R3C	-0.16	-0.78	-0.94	-0.02	-1.26	0.93
PPP1R3D:PPP1R3E	-0.58	0.11	-0.46	-0.49	0.04	-0.03
PPP2CA:PPP2CB	-2.58	-0.16	-2.74	-2.31	-0.33	0.43
PPP2R5C:PPP2R5D	0.52	-0.02	0.51	-0.02	0.85	-0.52
PPP3CA:PPP3CB	-0.34	-0.55	-0.89	-0.35	-0.73	0.54
PPP6R2:PPP6R3	-0.35	-1.58	-1.93	-1.11	-0.74	0.82
PREX1:PREX2	-0.7	-0.43	-1.12	-0.33	-1.14	0.79
PRKAR1A:PRKAR1B	-0.56	-0.22	-0.78	-0.11	-0.89	0.66
PRKAR2A:PRKAR2B	-1.1	-0.78	-1.88	-0.45	-1.59	1.42
PRKCA:PRKCB	-0.45	-0.15	-0.6	-0.36	-0.25	0.23
PRKCD:PRKCQ	-0.69	0.19	-0.5	-0.23	-0.34	0.27
PRKCE:PRKCH	-0.37	-0.23	-0.6	-0.32	-0.36	0.28
PRKCI:PRKCZ	-0.14	-0.4	-0.54	0	-0.64	0.54
PRPF40A:PRPF40B	-2.67	-0.92	-3.58	-2.41	-1.05	1.17
PRPSAP1:PRPSAP2	0.09	0.05	0.13	-0.27	0.38	-0.4
PRRX1:PRRX2	-0.37	-0.49	-0.86	-0.6	-0.23	0.26
PSEN1:PSEN2	0.06	0.07	0.13	-0.33	0.48	-0.46
PSMA7:PSMA8	-2.9	-0.16	-3.06	-3.11	0.05	-0.06
PTBP1:PTBP2	-0.79	-0.03	-0.82	-1.83	0.94	-1.01
PTBP1:PTBP3	-0.79	0.14	-0.64	-0.74	0.12	-0.1
PTBP2:PTBP3	-0.03	0.14	0.11	0.21	-0.12	0.1
PTCH1:PTCH2	-0.63	-0.41	-1.04	-0.63	-0.5	0.41
PTGS1:PTGS2	-0.04	0.34	0.3	-0.1	0.54	-0.4
PTK2:PTK2B	-1.82	-1.12	-2.94	-1.51	-1.51	1.43
PTPN1:PTPN2	-0.72	-0.26	-0.98	-0.41	-0.66	0.57
PTPRG:PTPRZ1	-0.47	-0.55	-1.03	-0.46	-0.6	0.57
PUM1:PUM2	-1.33	-0.54	-1.87	-1.65	-0.22	0.22
PWWP2A:PWWP2B	0.12	-0.45	-0.33	0.18	-0.56	0.5
PXN:TGFB1I1	-1.14	0.16	-0.98	-1.05	0.06	-0.06
QPCT:QPCTL	0.01	-0.15	-0.14	-0.38	0.29	-0.24
QSOX1:QSOX2	-0.47	-0.66	-1.14	-0.79	-0.4	0.35
R3HCC1:R3HCC1L	-0.09	-0.46	-0.55	0.08	-0.62	0.63
RAB11A:RAB11B	-0.99	-0.02	-1.01	-1.27	0.23	-0.26
RAB1A:RAB1B	0.11	0.06	0.16	-2.02	2.43	-2.18
RAB22A:RAB31	0	-0.08	-0.08	0.24	-0.58	0.32
RAB26:RAB37	-0.07	0.12	0.05	-0.33	0.53	-0.37
RAB33A:RAB33B	0.34	-0.11	0.23	0.18	0.09	-0.05
RAB34:RAB36	-0.95	-0.62	-1.57	-1.25	-0.44	0.33
RAB39A:RAB39B	-0.05	0.21	0.16	0.09	0.11	-0.07
RAB4A:RAB4B	-0.3	-0.25	-0.55	-0.08	-0.57	0.47
RAB9A:RAB9B	-0.18	-0.38	-0.56	0.51	-1.39	1.07
RABEP1:RABEP2	-1.1	-1.3	-2.4	-0.45	-1.5	1.94
RABGAP1:RABGAP1L	-0.99	-1.66	-2.65	-0.71	-2.14	1.94
RAC1:RAC2	-1.7	-0.65	-2.35	-1.41	-0.55	0.94
RAD23A:RAD23B	-0.6	-1	-1.59	-1.06	-0.66	0.53
RAD9A:RAD9B	-2.27	-0.02	-2.29	-1.73	-0.58	0.55
RALGAPA1:RALGAPA2	-0.41	-0.21	-0.62	0.1	-1.03	0.72
RALGPS1:RALGPS2	0.05	-0.44	-0.39	-0.34	-0.09	0.06
RANBP10:RANBP9	-0.63	-0.88	-1.52	-0.82	-0.77	0.7
RARA:RARG	-0.76	-0.31	-1.07	-0.53	-0.54	0.53
RASA2:RASA3	0.25	-0.14	0.11	0.75	-0.68	0.64
RASSF7:RASSF8	0.1	-0.62	-0.52	-0.36	-0.12	0.16
RAVER1:RAVER2	-0.63	-0.35	-0.98	-0.12	-1.05	0.86
RBBP4:RBBP7	-2.65	-0.79	-3.45	-1.97	-1.11	1.48
RBL1:RBL2	-0.2	0.03	-0.17	-0.17	-0.01	0
RBM12:RBM12B	-1.65	-0.26	-1.91	-1.89	-0.03	0.02
RBM15:RBM15B	-1.23	-0.87	-2.11	-1.11	-1.1	0.99
RBM23:RBM39	-0.51	-2.91	-3.41	-2.83	-0.44	0.58
RBM26:RBM27	-0.48	-0.66	-1.15	-1.57	0.47	-0.43
RBMS1:RBMS3	-0.04	-0.19	-0.23	0.17	-0.46	0.4
RC3H1:RC3H2	0.14	0.01	0.15	-0.46	0.78	-0.61
REEP5:REEP6	-0.27	-0.03	-0.29	-0.29	-0.01	0.01
RFX5:RFX7	-0.78	-0.2	-0.99	-0.64	-0.49	0.34
RGMA:RGMB	-0.03	-0.39	-0.42	-0.48	0.08	-0.06
RHBDF1:RHBDF2	-0.73	-0.62	-1.34	-0.86	-0.47	0.48
RHOBTB1:RHOBTB2	-0.19	0.25	0.06	-0.09	0.16	-0.15
RHOT1:RHOT2	-0.67	-1.69	-2.37	-2.9	0.48	-0.53
RHOU:RHOV	0.47	-0.38	0.09	-0.29	0.39	-0.39
RHPN1:RHPN2	-0.81	-0.36	-1.17	-0.44	-0.7	0.74
RIC8A:RIC8B	-0.49	-0.31	-0.79	-0.81	0.03	-0.02
RNF115:RNF126	-1.12	-0.57	-1.69	-0.48	-1.58	1.21
RNF13:RNF167	0.05	-0.17	-0.12	-0.27	0.19	-0.14
RNF43:ZNRF3	-0.11	-0.16	-0.27	-0.47	0.26	-0.2
RNFT1:RNFT2	0.06	0.03	0.09	-0.23	0.39	-0.33
ROCK1:ROCK2	0.47	1.23	1.7	0.6	1.7	-1.09
ROR1:ROR2	0.03	-0.48	-0.46	-0.32	-0.2	0.14
RPS27:RPS27L	-2.35	-0.42	-2.77	-1.79	-0.76	0.98
RPS6KA4:RPS6KA5	-0.64	-0.27	-0.9	-0.61	-0.36	0.3
RPS6KC1:SNX15	-0.75	-0.91	-1.66	-0.7	-1.06	0.96
RRAS:RRAS2	-0.5	-0.58	-1.08	-0.93	-0.18	0.15
RYBP:YAF2	0.05	-0.53	-0.48	-0.26	-0.21	0.21
SAMD10:SAMD12	-1.26	-0.49	-1.75	-0.37	-1.39	1.38
SAMD1:SAMD13	0.1	-0.02	0.08	-0.27	0.38	-0.35
SAMD4A:SAMD4B	-0.51	-1.38	-1.9	-1.88	-0.01	0.01
SAP30:SAP30L	-0.78	-0.32	-1.1	-0.72	-0.43	0.38
SAR1A:SAR1B	-0.29	-0.01	-0.31	-2.47	2.42	-2.16
SCAF4:SCAF8	-0.64	0.15	-0.48	-0.88	0.56	-0.4
SCD:SCD5	-1.12	-0.45	-1.57	-1.39	-0.21	0.18
SEC11A:SEC11C	-1.11	-0.25	-1.36	-1.23	-0.09	0.13
SEC23A:SEC23B	0.06	-0.06	0.01	-2.08	1.79	-2.08
SEC24A:SEC24B	0.71	-0.3	0.41	-0.08	0.48	-0.49
SEC24C:SEC24D	-0.61	-0.3	-0.91	-1.32	0.41	-0.41
SEC31A:SEC31B	-0.35	0.06	-0.29	-0.56	0.4	-0.26
SEC61A1:SEC61A2	-2.03	0.16	-1.87	-1.72	-0.18	0.15
SENP3:SENP5	-0.92	-0.25	-1.17	-0.25	-0.94	0.92
SERINC2:SERINC3	-0.22	0.32	0.09	-0.39	0.57	-0.48
SERP1:SERP2	-0.56	-0.67	-1.24	-0.88	-0.31	0.36
SESN1:SESN2	0.04	-0.26	-0.22	-0.15	-0.09	0.07
SETD1A:SETD1B	-1.68	0	-1.68	-1.7	0.01	-0.02
SFXN1:SFXN3	-0.76	-0.18	-0.94	-1	0.1	-0.06
SFXN4:SFXN5	-0.62	0.1	-0.51	-1.14	0.76	-0.62
SGMS1:SGMS2	-0.36	-0.18	-0.54	-0.44	-0.12	0.1
SGSM1:SGSM2	-0.18	-0.56	-0.74	-0.48	-0.44	0.26
SGTA:SGTB	-0.75	-0.48	-1.22	-0.45	-0.89	0.78
SIN3A:SIN3B	-1.95	-0.55	-2.5	-1.55	-0.96	0.95
SIX1:SIX2	-0.38	-0.69	-1.07	-0.11	-1.2	0.96
SIX4:SIX5	0	-0.01	-0.01	-0.2	0.29	-0.2
SLC12A4:SLC12A5	-0.67	-0.11	-0.78	-0.38	-0.53	0.4
SLC16A1:SLC16A3	0.26	0.04	0.3	-1.08	1.65	-1.38
SLC24A1:SLC24A2	-0.73	0.16	-0.57	-0.8	0.25	-0.23
SLC25A12:SLC25A13	0.07	-0.31	-0.24	-1.26	1.46	-1.02
SLC25A14:SLC25A30	-0.31	-0.18	-0.49	-0.06	-0.52	0.43
SLC25A28:SLC25A37	-0.24	-0.81	-1.05	-2.52	1.19	-1.47
SLC25A33:SLC25A36	0.11	0.05	0.17	-0.6	1.23	-0.77
SLC29A1:SLC29A2	-0.92	-1.27	-2.19	-0.74	-2.13	1.45
SLC35D1:SLC35D2	-0.05	-0.28	-0.33	-0.37	0.04	-0.04
SLC41A2:SLC41A3	-0.32	-0.08	-0.4	-0.35	-0.07	0.06
SLC44A1:SLC44A3	-0.13	-1.13	-1.26	-0.26	-1.44	1
SLC52A2:SLC52A3	-0.13	-0.47	-0.6	-0.12	-0.65	0.48
SLC9A3:SLC9A5	-0.2	-0.39	-0.6	-0.68	0.11	-0.09
SLC9A3R1:SLC9A3R2	-0.39	-0.17	-0.55	-0.57	0.01	-0.01
SLK:STK10	0.01	-0.62	-0.61	0.12	-1.1	0.73
SMAD6:SMAD7	-1.06	0.37	-0.69	-0.3	-0.38	0.39
SMARCA2:SMARCA4	-0.02	-1.14	-1.16	-0.86	-0.24	0.3
SMARCD1:SMARCD2	-1.04	-1.28	-2.32	-1.75	-0.61	0.57
SMTN:SMTNL2	-0.18	-0.52	-0.7	-0.51	-0.21	0.18
SMURF1:SMURF2	-0.02	-0.02	-0.04	0.29	-0.41	0.33
SNAP23:SNAP25	-1.68	-0.36	-2.04	-1.79	-0.16	0.26
SNX12:SNX3	-0.47	-0.58	-1.05	-0.94	-0.14	0.11
SOCS4:SOCS5	-0.46	0.07	-0.39	-0.33	-0.07	0.06
SORBS1:SORBS2	-0.51	-0.01	-0.52	0.27	-0.81	0.79
SOS1:SOS2	-0.53	-0.8	-1.33	-0.91	-0.72	0.42
SOX11:SOX12	-0.56	0.22	-0.34	0.03	-0.37	0.37
SOX5:SOX6	-0.56	-0.4	-0.96	-0.47	-0.74	0.49
SP1:SP3	-0.49	-0.09	-0.58	-1.35	1.3	-0.77
SPARC:SPARCL1	0.11	-0.05	0.06	-0.01	0.09	-0.07
SPATA2:SPATA2L	-0.34	-0.09	-0.42	-1.06	0.91	-0.64
SPATA6:SPATA6L	-0.48	-0.05	-0.54	0.23	-1.04	0.77
SPECC1:SPECC1L	-0.24	-0.94	-1.18	-1.48	0.29	-0.3
SPIRE1:SPIRE2	-0.03	-0.17	-0.2	-0.67	0.53	-0.47
SPOP:SPOPL	-0.68	-0.31	-0.99	-0.25	-1.04	0.74
SPSB1:SPSB4	-0.21	-0.25	-0.45	-0.35	-0.1	0.1
SPTLC2:SPTLC3	-0.81	-0.22	-1.03	-0.63	-0.52	0.4
SREK1:SRSF11	-1.09	-1.77	-2.86	-1.71	-0.96	1.16
SRRM1:SRRM2	-0.77	-1.27	-2.04	-2.08	0.03	-0.04
SRSF1:SRSF9	-2.23	-0.11	-2.34	-1.92	-0.29	0.42
SS18:SS18L1	0.12	-0.3	-0.18	-0.83	0.65	-0.64
SSH1:SSH2	0.07	-0.92	-0.85	-1.63	1.5	-0.78
ST8SIA2:ST8SIA4	-0.34	-0.6	-0.94	0.13	-1.31	1.07
STAM:STAM2	0.56	0.46	1.03	-0.09	2.05	-1.12
STAU1:STAU2	-0.17	0.41	0.24	-0.15	0.48	-0.4
STK38:STK38L	-0.8	-0.55	-1.35	-0.5	-0.95	0.85
STK3:STK4	0.04	-0.29	-0.26	-0.14	-0.12	0.12
STOX1:STOX2	0.06	0.35	0.41	0.02	0.49	-0.39
STRADA:STRADB	-0.19	0	-0.19	-0.96	0.78	-0.77
STRIP1:STRIP2	-1.73	-0.53	-2.26	-1.93	-0.36	0.33
STX10:STX6	-0.19	-0.33	-0.52	-0.24	-0.35	0.28
STX12:STX7	-0.53	-0.27	-0.81	-0.3	-0.62	0.5
STX1A:STX1B	-0.78	-0.62	-1.4	-0.84	-0.53	0.56
SULF1:SULF2	-0.57	-0.26	-0.83	-0.74	-0.12	0.09
SUN1:SUN2	0.21	-0.41	-0.2	-0.42	0.25	-0.22
SYCP2:SYCP2L	0.15	0.32	0.47	0.15	0.62	-0.32
SYDE1:SYDE2	-0.63	-0.26	-0.88	-0.19	-0.85	0.69
TAF4:TAF4B	-0.3	-0.04	-0.34	-1.42	0.85	-1.08
TANC1:TANC2	-0.34	-0.43	-0.77	-0.24	-0.58	0.53
TARS:TARSL2	-2.65	-0.36	-3.01	-2.27	-0.56	0.74
TBC1D10A:TBC1D10B	-0.24	-0.26	-0.5	-1.26	0.99	-0.75
TBC1D15:TBC1D17	-0.12	-0.82	-0.94	-0.24	-1.41	0.7
TBC1D1:TBC1D4	0.12	-0.31	-0.19	0.11	-0.28	0.31
TBC1D9:TBC1D9B	-0.11	-0.41	-0.52	0.06	-0.71	0.58
TBX2:TBX3	-0.27	-0.1	-0.37	-0.76	0.52	-0.4
TCP11L1:TCP11L2	-0.53	-0.38	-0.91	-0.27	-1.03	0.64
TET1:TET2	-0.72	-0.87	-1.6	-0.12	-1.6	1.48
THRA:THRB	-1.96	-0.2	-2.16	-1.51	-0.56	0.66
TIA1:TIAL1	-0.05	0.18	0.13	-1.38	1.1	-1.51
TIAM1:TIAM2	-0.3	-0.32	-0.63	-0.07	-0.76	0.56
TIMP3:TIMP4	-0.63	-0.21	-0.84	0.12	-1.5	0.96
TJP2:TJP3	-0.85	-0.37	-1.21	-0.26	-0.93	0.95
TLK1:TLK2	-0.19	-1.49	-1.68	-2.49	0.79	-0.81
TLN1:TLN2	-1.28	-0.51	-1.8	-1.93	0.13	-0.13
TMC5:TMC6	-0.26	-0.44	-0.69	-0.44	-0.24	0.25
TMC7:TMC8	-0.7	-0.64	-1.34	-0.29	-1.05	1.05
TMEM184A:TMEM184B	-1.12	-0.89	-2.02	-0.44	-1.38	1.57
TMEM50A:TMEM50B	-0.38	-0.43	-0.81	-0.36	-0.54	0.45
TMEM59:TMEM59L	-0.02	-0.36	-0.38	-0.2	-0.19	0.18
TMUB1:TMUB2	-0.29	-0.62	-0.9	-0.17	-0.83	0.74
TMX1:TMX4	-0.24	-0.58	-0.83	-0.29	-0.47	0.53
TNK1:TNK2	-0.84	-0.72	-1.56	-0.42	-1.13	1.14
TNKS:TNKS2	0.09	-0.11	-0.02	-1.06	1.09	-1.04
TNPO1:TNPO2	-1.93	-0.19	-2.12	-2.86	0.77	-0.74
TOB1:TOB2	0.18	-0.7	-0.53	-0.58	0.06	-0.05
TOMM40:TOMM40L	-1.22	-0.08	-1.31	-1.82	0.37	-0.51
TOP1:TOP1MT	-1.64	0.05	-1.59	-2.39	0.71	-0.8
TOP2A:TOP2B	-3.12	-0.39	-3.51	-2.45	-0.79	1.06
TOX:TOX2	-0.56	0.08	-0.48	-0.56	0.07	-0.08
TP53INP1:TP53INP2	-0.12	-0.98	-1.1	-0.67	-0.46	0.43
TPM1:TPM2	-0.22	-0.13	-0.35	-0.85	0.67	-0.5
TPST1:TPST2	-0.6	-0.75	-1.35	-0.56	-0.96	0.79
TRA2A:TRA2B	-0.5	-2.62	-3.12	-2.29	-0.81	0.83
TRAF3:TRAF5	0	0.24	0.24	0.03	0.36	-0.21
TRAK1:TRAK2	-0.22	-0.15	-0.37	0	-0.45	0.37
TRIM35:TRIM72	-0.1	0.09	-0.01	-0.13	0.13	-0.12
TSPAN13:TSPAN31	-0.01	-0.55	-0.56	-0.39	-0.19	0.18
TSPAN4:TSPAN9	0.16	-0.31	-0.15	-0.56	0.39	-0.41
TSPAN6:TSPAN7	0.08	0.29	0.38	0.54	-0.21	0.16
TTC39A:TTC39B	-0.17	0.3	0.13	-0.13	0.31	-0.27
TTC7A:TTC7B	-0.13	-0.51	-0.64	-1.43	0.9	-0.79
TTYH2:TTYH3	-0.05	-0.54	-0.59	-0.3	-0.33	0.29
TWF1:TWF2	-0.61	-1.13	-1.73	-0.59	-1.2	1.15
TXNRD1:TXNRD3	-2.75	0.17	-2.58	-2.55	-0.02	0.03
UAP1:UAP1L1	-0.12	-0.2	-0.32	-1.17	0.79	-0.85
UBA1:UBA7	-3.31	-0.62	-3.93	-2.59	-1.19	1.34
UBALD1:UBALD2	-0.92	-0.46	-1.38	-1.06	-0.22	0.32
UBE2Q1:UBE2Q2	-0.22	-0.72	-0.94	-0.83	-0.1	0.1
UBE2V1:UBE2V2	-0.59	-0.73	-1.32	-1.28	-0.02	0.03
UBQLN1:UBQLN4	-0.08	-0.65	-0.72	-0.3	-0.54	0.42
UBR1:UBR2	-0.86	-0.78	-1.64	-0.9	-0.71	0.74
UBTD1:UBTD2	-0.07	-0.25	-0.32	-0.08	-0.28	0.25
UCHL1:UCHL3	-0.6	-0.42	-1.02	-0.5	-0.72	0.52
UCK1:UCK2	-0.87	-0.96	-1.83	-0.87	-0.87	0.96
ULK1:ULK2	-0.21	-0.22	-0.43	-0.01	-0.51	0.42
UNC119:UNC119B	-1.44	-0.04	-1.47	-0.6	-1.29	0.88
UNC5B:UNC5C	-0.66	-0.54	-1.19	-0.4	-1.07	0.8
UNK:UNKL	-0.4	-0.2	-0.6	-0.72	0.13	-0.12
USP12:USP46	-0.08	-0.99	-1.07	-1.35	0.3	-0.27
USP16:USP45	-0.95	-0.42	-1.37	-0.64	-0.76	0.73
USP2:USP21	-0.31	-0.7	-1.01	-0.26	-0.98	0.74
USP31:USP43	0.19	-0.16	0.03	-0.27	0.28	-0.3
USP35:USP38	-0.78	-0.45	-1.22	-0.68	-0.68	0.54
VAPA:VAPB	-0.64	-0.09	-0.73	-0.71	-0.01	0.01
VASH1:VASH2	-0.76	-0.51	-1.27	-0.17	-1.42	1.1
VPS13A:VPS13C	-0.46	-0.32	-0.78	-0.34	-0.48	0.44
VPS37B:VPS37C	-0.43	-0.57	-0.99	-0.29	-0.66	0.71
WASF1:WASF2	-0.41	0.45	0.04	-0.06	0.14	-0.1
WIPI1:WIPI2	-0.27	-0.81	-1.08	-0.6	-0.55	0.49
WSB1:WSB2	0.19	-0.66	-0.48	-0.55	0.11	-0.07
WWC1:WWC2	-0.3	-0.14	-0.43	0.45	-0.89	0.89
XYLT1:XYLT2	-0.73	-1.4	-2.13	-1.52	-0.51	0.6
YIF1A:YIF1B	-0.73	-0.48	-1.21	-1.33	0.13	-0.12
YIPF1:YIPF2	-0.18	-0.18	-0.37	-0.41	0.05	-0.04
ZCCHC11:ZCCHC6	-0.69	-0.97	-1.66	-0.91	-0.99	0.75
ZDHHC14:ZDHHC18	0.16	-0.51	-0.35	-0.18	-0.18	0.17
ZFR:ZFR2	-0.8	-0.58	-1.38	-1.22	-0.18	0.16
ZFYVE16:ZFYVE9	-0.07	-0.58	-0.65	-0.24	-0.58	0.41
ZMIZ1:ZMIZ2	0.6	-0.33	0.26	0.05	0.24	-0.21
ZNF503:ZNF703	-0.24	-0.39	-0.62	-0.6	-0.03	0.02
ZNF608:ZNF609	-0.03	-1.02	-1.05	-1.1	0.06	-0.05

## Sheet: Figure 1_Gonatopoulos_RPE1
	gene1_mean	gene2_mean	exp_mean	obs_mean	CohenD	deltaMean
ABHD12:ABHD12B	-0.14	-0.68	-0.82	0.08	-1.23	0.9
ABL1:ABL2	0.38	0.69	1.07	0.44	0.54	-0.63
ACBD3:TMED8	-0.18	-0.68	-0.86	0.23	-1.43	1.09
ACBD7:DBI	0.46	0.16	0.62	-0.09	0.78	-0.71
ACSL1:ACSL6	-0.25	0.12	-0.13	0.1	-0.2	0.23
ACTR1A:ACTR1B	-1.05	-0.29	-1.33	-1.13	-0.14	0.2
ACVR2A:ACVR2B	0.86	0.41	1.27	0.54	0.84	-0.73
ADAMTS10:ADAMTS6	0.41	0.16	0.57	0.28	0.41	-0.29
ADAMTSL1:ADAMTSL3	0.36	0.39	0.75	0.09	1.03	-0.66
ADAP1:ADAP2	-0.14	0.07	-0.07	-0.07	0	0
ADSS:ADSSL1	0.26	0.36	0.62	-0.12	0.79	-0.75
AGPAT3:AGPAT4	-0.66	-0.73	-1.38	-0.03	-1.47	1.36
AHCYL1:AHCYL2	-0.3	0.13	-0.17	-0.39	0.26	-0.21
AHNAK:AHNAK2	0.05	-0.1	-0.05	0.07	-0.1	0.12
AHSA1:AHSA2	0.25	0.13	0.38	0.42	-0.04	0.05
AJUBA:WTIP	0.53	-0.14	0.38	0.42	-0.04	0.04
AK1:AK5	-0.12	0.27	0.15	0.16	-0.01	0.01
AK3:AK4	-0.39	0.31	-0.08	-0.06	-0.02	0.01
ALMS1:C10orf90	-0.38	0.34	-0.04	0	-0.04	0.04
AMOT:AMOTL2	0.64	0.59	1.23	1.29	-0.07	0.07
ANK2:ANK3	0.1	0.44	0.54	-0.04	0.5	-0.58
ANKRD11:ANKRD12	-0.54	0.02	-0.52	-0.75	0.17	-0.22
ANO4:ANO5	0.75	0.52	1.27	0.9	0.47	-0.38
ANXA5:ANXA6	-0.37	0.04	-0.32	-0.31	-0.01	0.01
AP1B1:AP2B1	-0.04	-0.53	-0.56	0.05	-0.84	0.61
AP1G1:AP1G2	-1.28	-0.62	-1.9	-1	-0.87	0.91
AP2A1:AP2A2	-0.29	-0.34	-0.62	-0.43	-0.22	0.19
AP3B1:AP3B2	-0.69	-0.78	-1.46	-0.14	-1.11	1.32
APBA2:APBA3	-0.21	0.28	0.08	0.04	0.04	-0.04
APBB2:APBB3	-0.92	-0.79	-1.72	0.2	-1.78	1.92
APC:CTNNB1	0.68	-0.37	0.31	0.02	0.24	-0.29
APH1A:APH1B	-0.68	-0.29	-0.97	-0.37	-0.67	0.6
APLP1:APLP2	-0.6	-0.79	-1.4	-0.03	-1.47	1.37
ARAP2:ARAP3	-0.11	-0.42	-0.53	-0.06	-0.54	0.47
ARF4:ARF5	-0.06	-0.25	-0.3	-0.3	-0.01	0.01
ARFGEF1:ARFGEF2	-0.06	0.12	0.06	-0.44	0.41	-0.49
ARHGAP22:ARHGAP24	0.66	-0.53	0.13	0.75	-0.58	0.62
ARHGAP31:ARHGAP33	0.51	0.56	1.07	0.37	0.93	-0.7
ARHGEF1:ARHGEF12	-0.29	-0.48	-0.76	-0.55	-0.28	0.21
ARHGEF37:DNMBP	-0.18	0.3	0.13	-0.21	0.35	-0.33
ARHGEF6:ARHGEF7	0.14	-0.58	-0.44	-0.14	-0.33	0.3
ARID1A:ARID1B	0.13	-0.73	-0.61	-0.53	-0.08	0.08
ARL8A:ARL8B	-0.42	0.07	-0.35	0.15	-0.45	0.5
ARNT:ARNT2	3.7	0.23	3.93	3.75	0.11	-0.19
ARPC5:ARPC5L	-1.23	-0.18	-1.41	-1.13	-0.28	0.28
ARPP19:ENSA	-0.25	0.42	0.17	0.16	0.01	0
ATAD2:ATAD2B	-0.44	-0.36	-0.81	-0.79	-0.01	0.01
ATF3:JDP2	-0.37	-0.2	-0.57	0.03	-0.58	0.6
ATF6:ATF6B	-0.34	-0.22	-0.56	-0.35	-0.35	0.2
ATG16L1:ATG16L2	-0.34	-0.55	-0.89	-0.09	-0.88	0.8
ATG4A:ATG4B	-0.45	-0.42	-0.87	0.3	-1.29	1.17
ATG4C:ATG4D	-0.05	-0.27	-0.32	0.37	-0.75	0.69
ATP6V0A1:ATP6V0A4	-0.65	-0.36	-1.01	-0.69	-0.36	0.32
ATP6V0A2:TCIRG1	-0.22	-0.37	-0.59	0.1	-0.64	0.69
ATP6V1C1:ATP6V1C2	-1.15	-0.57	-1.72	-0.63	-0.64	1.09
ATP8A1:ATP8A2	-0.48	-0.5	-0.98	0.03	-1.21	1.01
ATP9A:ATP9B	-0.27	-0.52	-0.8	-0.06	-1.01	0.74
ATRN:ATRNL1	-0.62	-0.38	-1	-1.18	0.21	-0.18
ATXN1:ATXN1L	-0.18	-0.15	-0.32	0.21	-0.52	0.54
ATXN7:ATXN7L2	-0.32	0.04	-0.28	0.16	-0.47	0.43
AUH:ECHDC2	0.32	-0.16	0.16	0.4	-0.34	0.24
AXIN1:AXIN2	1.3	-0.22	1.08	1.73	-0.44	0.64
B4GALT5:B4GALT6	-0.61	0.4	-0.21	0.16	-0.46	0.38
BACH1:BACH2	0.32	0.51	0.83	0.26	0.6	-0.57
BAG3:BAG4	-0.55	0.25	-0.3	-0.23	-0.05	0.07
BAIAP3:UNC13D	-0.25	-0.36	-0.61	-0.23	-0.47	0.38
BANK1:PIK3AP1	0.32	-0.04	0.29	-0.14	0.56	-0.42
BCL2L1:BCL2L2	-0.36	-0.58	-0.94	-0.65	-0.34	0.29
BCL2L1:MCL1	-0.36	-0.33	-0.68	-0.9	0.26	-0.22
BCOR:BCORL1	1.21	0.41	1.62	0.95	0.71	-0.67
BEGAIN:TJAP1	0.57	0.08	0.65	-0.07	0.64	-0.72
BMI1:PCGF2	-0.34	-0.37	-0.71	-0.28	-0.35	0.43
BMPR1A:BMPR1B	-0.42	-0.43	-0.85	-0.29	-0.56	0.56
BRAF:MAP2K1	-0.76	-0.18	-0.94	-0.64	-0.32	0.3
BRAF:PEA15	-0.76	-0.46	-1.23	-0.18	-1.37	1.05
BRD4:KDM4C	-0.62	-0.91	-1.53	-0.97	-0.45	0.56
BRD4:KDM6B	-0.62	-0.24	-0.86	-0.69	-0.12	0.17
BRD7:BRD9	-0.26	-0.28	-0.54	0.41	-0.88	0.95
BRMS1:BRMS1L	0.23	-0.05	0.18	-0.22	0.56	-0.4
BTBD10:KCTD20	0.11	0.02	0.13	0.21	-0.08	0.08
BTBD1:BTBD2	-0.13	-0.13	-0.26	-0.15	-0.12	0.11
BTBD3:BTBD6	-0.54	-0.44	-0.98	0.39	-1.23	1.37
BTRC:FBXW11	-0.05	0.44	0.39	-0.42	0.74	-0.81
CAB39:CAB39L	2.09	0.35	2.44	3.19	-0.43	0.74
CALB1:CALB2	0.56	-0.11	0.45	0.61	-0.17	0.17
CALM1:CALM2	-0.14	-0.04	-0.18	0.42	-0.53	0.6
CAMKK1:CAMKK2	-0.11	-0.18	-0.29	0.25	-0.67	0.53
CAND1:CAND2	3.26	0.19	3.45	2.24	0.69	-1.21
CANX:CLGN	0.27	0.34	0.61	0.16	0.46	-0.46
CAPRIN1:CAPRIN2	-0.14	-0.44	-0.57	-0.41	-0.19	0.16
CASKIN1:CASKIN2	-0.28	-0.6	-0.88	-0.42	-0.47	0.46
CASP3:CASP7	-0.35	-0.42	-0.77	0	-0.61	0.77
CBFB:RUNX1	1.08	0.88	1.96	2.09	-0.06	0.13
CBX1:CBX5	-0.17	-0.27	-0.44	-0.36	-0.07	0.08
CC2D1A:CC2D1B	-0.14	-0.16	-0.29	0.19	-0.54	0.48
CCDC102A:CCDC102B	-0.34	0.32	-0.02	0.41	-0.54	0.43
CCNA1:CCNA2	0.44	-1.85	-1.41	-1.69	0.2	-0.27
CCNB1:CCNB2	-0.38	-0.52	-0.89	-1.24	0.29	-0.35
CCND1:CCND2	-1.5	0.32	-1.18	-1.27	0.05	-0.09
CCNE1:CCNE2	-0.33	-0.52	-0.85	-0.24	-0.65	0.61
CCNE1:CDK2	-0.33	-0.62	-0.95	-0.65	-0.3	0.3
CCNG1:CCNG2	-0.36	-0.24	-0.6	-0.16	-0.42	0.44
CCNJ:CCNJL	-0.6	0.3	-0.3	0.78	-1.06	1.08
CCNL1:CCNL2	0.07	0.23	0.3	-0.49	0.67	-0.78
CCNT1:CCNT2	-0.4	-0.52	-0.92	-0.53	-0.31	0.39
CCNY:CCNYL1	-1.07	-0.01	-1.08	0.15	-1.67	1.23
CD151:TSPAN11	-0.33	0.23	-0.1	-0.15	0.06	-0.05
CDC34:UBE2R2	0.54	0.08	0.62	0.85	-0.23	0.23
CDK12:CDK13	-1.15	0.14	-1.01	-1.17	0.14	-0.16
CDK14:CDK15	0.39	0.14	0.53	0.44	0.09	-0.08
CDK2:CDK3	-0.62	-0.57	-1.19	-0.84	-0.32	0.35
CDK2AP1:CDK2AP2	0.16	-0.1	0.06	-0.36	0.33	-0.42
CDKL2:CDKL3	-0.08	0.07	-0.01	-0.05	0.05	-0.04
CEP85:CEP85L	-0.75	0.1	-0.66	-1.19	0.58	-0.53
CERS5:CERS6	-0.37	0.43	0.06	0.34	-0.3	0.28
CHCHD3:CHCHD6	-0.45	0.15	-0.3	-0.17	-0.12	0.13
CHD1:CHD2	-0.72	-0.17	-0.89	-1.31	0.57	-0.43
CHD3:CHD5	0.29	0.38	0.67	0.28	0.44	-0.39
CHIC1:CHIC2	-0.55	-0.97	-1.52	-0.78	-0.77	0.73
CHMP4A:CHMP4C	-0.55	-0.78	-1.33	-0.29	-1.2	1.04
CHPF:CHPF2	-0.49	-0.97	-1.46	-0.01	-1.74	1.46
CHSY1:CHSY3	0.1	-0.49	-0.39	-0.11	-0.29	0.28
CLCN3:CLCN4	-0.52	0.51	-0.01	0.08	-0.12	0.09
CLIP1:CLIP2	0.03	0.52	0.54	0.18	0.47	-0.36
CLOCK:NPAS2	-0.11	0.02	-0.08	0.32	-0.57	0.4
CLTC:CLTCL1	-0.87	0.01	-0.86	-1.13	0.19	-0.27
CNKSR1:CNKSR3	0.26	0.03	0.29	0.18	0.11	-0.11
CNOT7:CNOT8	-0.21	-0.09	-0.3	-0.76	0.36	-0.46
COMP:THBS3	0.07	-0.12	-0.05	-0.06	0.01	-0.01
COPG1:COPG2	-1.57	-0.51	-2.08	-1.48	-0.38	0.59
COPZ1:COPZ2	-1.15	0.33	-0.82	-1.45	0.54	-0.63
COQ10A:COQ10B	-0.11	0.39	0.28	-0.24	0.49	-0.52
CORO2A:CORO2B	0.34	-0.45	-0.11	0.45	-0.72	0.56
CRABP1:CRABP2	0.07	0.06	0.13	0.02	0.13	-0.11
CREBBP:EP300	-0.38	0.82	0.44	0.47	-0.03	0.04
CRELD1:CRELD2	-0.26	-0.68	-0.93	-0.29	-0.54	0.65
CSAD:GADL1	0.06	0.43	0.49	0	0.64	-0.49
CSNK1D:CSNK1E	0.22	0.07	0.28	-0.35	0.59	-0.63
CSNK2A1:CSNK2A2	-0.43	0.31	-0.12	-0.39	0.2	-0.27
CTBP1:CTBP2	-0.37	-0.57	-0.94	-0.53	-0.41	0.41
CTPS1:CTPS2	-0.61	-0.2	-0.81	-0.07	-0.87	0.73
CUL4A:CUL4B	-0.48	0.67	0.19	-0.85	0.77	-1.04
CUX1:CUX2	0.82	0.08	0.9	0.42	0.57	-0.47
CYB5A:CYB5B	0.32	0.21	0.53	0.54	-0.01	0.01
DAAM1:DAAM2	-0.4	-0.19	-0.58	0.13	-0.76	0.72
DAB1:DAB2	-0.05	0.1	0.05	0.46	-0.66	0.41
DACH1:DACH2	-0.41	0.03	-0.38	0.35	-0.88	0.73
DCHS1:DCHS2	-0.35	0.1	-0.25	0.07	-0.31	0.33
DDHD2:SEC23IP	-0.82	-0.7	-1.52	-0.11	-1.18	1.41
DDR1:DDR2	-0.62	-0.22	-0.85	0.12	-0.78	0.96
DENND6A:DENND6B	-0.4	-0.36	-0.75	-0.02	-0.8	0.74
DERL2:DERL3	0.11	0.27	0.39	-0.04	0.42	-0.42
DHX32:DQX1	-0.19	0.1	-0.09	-0.29	0.19	-0.2
DHX58:IFIH1	-0.36	-0.15	-0.51	-0.08	-0.57	0.43
DIP2A:DIP2C	-0.1	0.19	0.09	0.27	-0.26	0.18
DLG1:DLG4	-0.5	-0.37	-0.86	-0.39	-0.69	0.47
DLG2:DLG3	-0.41	-0.72	-1.13	0.05	-0.97	1.18
DMRTA1:DMRTA2	-0.14	-0.47	-0.62	0.05	-0.92	0.66
DMWD:WDR20	-0.07	0.05	-0.02	0.96	-0.98	0.98
DNAH11:DNAH17	-0.36	-0.04	-0.4	0.44	-1.08	0.84
DNAJA1:DNAJA4	-0.51	0.57	0.06	-0.49	0.54	-0.55
DNAJC15:DNAJC19	0.18	0.59	0.77	0.02	0.96	-0.75
DOCK3:DOCK4	-0.24	-0.17	-0.41	0.12	-0.58	0.53
DOK1:DOK3	-0.51	-0.05	-0.57	0.44	-0.9	1
DOPEY1:DOPEY2	0.13	-0.31	-0.18	0.42	-0.54	0.59
DST:MACF1	-0.76	-0.78	-1.55	-0.02	-1.5	1.52
DUSP15:DUSP22	-0.17	-0.69	-0.86	-0.16	-0.74	0.7
DUSP16:DUSP8	-0.59	-0.58	-1.16	0.24	-0.97	1.4
DVL1:DVL3	-0.17	0.31	0.14	-0.2	0.28	-0.34
DYNLL1:DYNLL2	-0.66	0.19	-0.47	-0.06	-0.34	0.41
DYRK2:DYRK3	-0.18	0.53	0.35	-0.13	0.4	-0.48
E2F7:E2F8	0.04	-0.52	-0.48	0.46	-0.9	0.94
EBF1:EBF3	0.35	0.52	0.87	0.41	0.47	-0.46
EEF1A1:EEF1A2	-2.52	0.09	-2.43	-1.52	-0.78	0.91
EFHD1:EFHD2	-0.33	-0.31	-0.64	0.49	-1.11	1.14
EGR2:EGR3	0.01	-0.03	-0.02	-0.04	0.02	-0.02
EHBP1:EHBP1L1	-0.65	-0.92	-1.56	0.03	-1.5	1.59
EIF1:EIF1B	-0.42	-0.93	-1.35	-1.53	0.16	-0.18
EIF4A1:EIF4A2	-2.73	-0.12	-2.85	-1.3	-1.41	1.55
EIF4E:EIF4E2	-1.09	-0.67	-1.76	-0.65	-0.79	1.11
EIF4EBP1:EIF4EBP2	-0.14	0.05	-0.09	0.68	-0.57	0.77
EIF4G1:EIF4G3	-1.22	0.26	-0.96	-0.93	-0.02	0.03
ELAVL1:ELAVL2	-0.18	-0.17	-0.35	-0.05	-0.33	0.3
ELK3:ELK4	-0.79	0.23	-0.56	-0.56	0	0
ELMO2:ELMO3	-0.51	-0.14	-0.65	-0.51	-0.14	0.14
ELMOD1:ELMOD2	-0.58	-0.15	-0.73	0.07	-1.19	0.8
ELOVL1:ELOVL7	-0.56	0.25	-0.31	-0.14	-0.2	0.17
EMC8:EMC9	-0.29	0.07	-0.22	0.35	-0.66	0.57
EME1:EME2	-0.63	-0.43	-1.06	-0.57	-0.42	0.49
EMX1:EMX2	-0.24	0.24	-0.01	0.05	-0.05	0.05
EN1:EN2	0.14	0.29	0.43	0.58	-0.17	0.15
ENO1:ENO2	-0.91	0.32	-0.59	-1.39	0.9	-0.8
ENO1:ENO3	-0.91	0	-0.91	-0.6	-0.31	0.31
ENO2:ENO3	0.32	0	0.32	-0.17	0.48	-0.5
ENOX1:ENOX2	0.38	0.41	0.79	0.14	0.81	-0.65
ENTPD5:ENTPD6	-0.27	0.15	-0.11	0.13	-0.18	0.24
EP400:SRCAP	-0.74	-0.66	-1.41	-0.2	-1.34	1.21
EPC1:EPC2	-1.32	-1.2	-2.52	-1.31	-1.02	1.21
EPS15:EPS15L1	-0.45	-0.05	-0.5	-0.65	0.18	-0.15
ERC1:ERC2	-0.14	0.25	0.11	-0.06	0.26	-0.18
ERLIN1:ERLIN2	-0.62	-0.9	-1.52	-1.04	-0.57	0.48
ESRP1:ESRP2	0.23	-0.44	-0.21	-0.16	-0.05	0.04
ESYT2:ESYT3	0.34	0.33	0.67	0.39	0.27	-0.28
ETS1:ETS2	-0.69	0.62	-0.07	-0.1	0.05	-0.03
ETV1:ETV4	-0.53	-0.9	-1.43	-0.23	-1.03	1.2
EXOC6:EXOC6B	0.03	0.15	0.18	-0.51	0.76	-0.7
EXT1:EXTL1	-0.22	0	-0.21	-0.09	-0.13	0.13
FAM102A:FAM102B	0.19	-0.03	0.17	-0.68	0.96	-0.84
FAM117A:FAM117B	0.06	0.01	0.07	0.14	-0.07	0.07
FAM126A:FAM126B	-0.14	0.07	-0.08	0.34	-0.49	0.41
FAM160A1:FAM160A2	0.38	0.64	1.02	0.44	0.61	-0.58
FAM160B1:FAM160B2	-1.24	0.19	-1.05	-0.26	-0.98	0.79
FAM161A:FAM161B	0.06	0.36	0.42	-0.36	0.9	-0.78
FAM49A:FAM49B	-0.27	2.51	2.24	2.92	-0.67	0.68
FAM78A:FAM78B	0.12	-0.23	-0.11	0.2	-0.38	0.31
FARP1:FARP2	0.33	0.46	0.79	0.59	0.26	-0.2
FBLIM1:ZYX	-0.63	-1.15	-1.78	-0.48	-1.29	1.31
FBN1:FBN2	-0.83	-0.02	-0.85	-0.01	-0.89	0.85
FBXO25:FBXO32	0.28	0.42	0.7	0.22	0.51	-0.48
FEM1A:FEM1C	-0.17	-0.4	-0.57	-0.39	-0.24	0.17
FER:FES	-0.48	-0.29	-0.77	0.37	-1.32	1.13
FGF1:FGF2	0.28	-0.34	-0.06	0.44	-0.5	0.5
FHOD1:FHOD3	-0.29	0.08	-0.21	0.05	-0.33	0.26
FLNB:FLNC	-0.34	-0.12	-0.46	0.08	-0.6	0.54
FMN1:FMN2	-0.73	-0.35	-1.09	0.03	-1.43	1.11
FNDC3A:FNDC3B	-0.08	-0.08	-0.16	-0.12	-0.06	0.04
FOXF1:FOXF2	0.05	0.31	0.35	0.03	0.33	-0.32
FOXK1:FOXK2	0.23	-0.49	-0.26	-0.67	0.39	-0.41
FOXN2:FOXN3	-0.41	-0.08	-0.49	0.1	-0.61	0.59
FSCN1:FSCN2	-0.28	-0.73	-1.01	0.29	-1.29	1.3
FST:FSTL3	0.04	0.88	0.91	0.68	0.35	-0.24
FUBP1:FUBP3	-1.54	-0.34	-1.87	-1.13	-0.65	0.74
FUCA1:FUCA2	-0.11	-0.23	-0.34	-0.03	-0.24	0.31
FUNDC1:FUNDC2	0.35	0.78	1.12	0.9	0.43	-0.22
GALNT10:GALNTL6	0.14	-0.43	-0.29	-0.25	-0.04	0.03
GATAD2A:GATAD2B	-0.35	-0.49	-0.85	-0.02	-0.66	0.83
GDPD1:GDPD3	0.07	-0.18	-0.11	-0.2	0.08	-0.09
GFOD1:GFOD2	-0.08	0.26	0.18	0.55	-0.48	0.38
GLIS1:GLIS3	-0.52	0.16	-0.36	0.26	-0.55	0.62
GMFB:GMFG	0.15	0.21	0.37	0.03	0.31	-0.34
GNA11:GNAQ	-0.15	0.39	0.24	0.28	-0.03	0.04
GNA12:GNA13	-0.13	0.27	0.14	-0.19	0.28	-0.32
GNAL:GNAS	0.05	1.81	1.86	2.42	-0.46	0.56
GNB1:GNB4	-1.61	-1.09	-2.69	-1.19	-1.84	1.5
GNL3:GNL3L	-0.83	-0.59	-1.42	-1.45	0.02	-0.02
GNPDA1:GNPDA2	0.2	0.1	0.3	-0.31	0.63	-0.61
GOLGA7:GOLGA7B	0.42	-0.26	0.16	0.72	-0.51	0.56
GPATCH2:GPATCH2L	-0.04	0.17	0.13	0.05	0.07	-0.08
GPC1:GPC6	-0.1	-0.57	-0.67	0.24	-0.95	0.92
GPR137:GPR137C	-0.24	0.58	0.34	0.35	-0.02	0.02
GPSM1:GPSM2	0.11	0.11	0.23	-0.08	0.39	-0.3
GREB1:GREB1L	0.36	0.18	0.54	0.13	0.45	-0.41
GRPEL1:GRPEL2	-0.7	0.2	-0.49	-0.76	0.2	-0.27
H2AFY:H2AFY2	0.25	-0.27	-0.02	-0.43	0.37	-0.41
HEATR5A:HEATR5B	-0.6	-0.63	-1.23	-0.28	-1.18	0.95
HERC3:HERC4	-0.11	-0.59	-0.7	-0.91	0.24	-0.21
HEXA:HEXB	-0.7	-0.24	-0.94	0.29	-1.57	1.23
HIP1:HIP1R	0.52	0.46	0.98	0.21	1.13	-0.77
HNRNPF:HNRNPH3	0.21	-0.24	-0.03	-0.61	0.74	-0.58
HNRNPL:HNRNPLL	-0.83	-0.03	-0.86	-1.66	0.76	-0.8
HNRNPR:SYNCRIP	-0.96	-0.39	-1.34	-0.5	-0.87	0.84
HOOK1:HOOK2	-0.15	-0.45	-0.6	0.6	-1.24	1.21
HOXA2:HOXB2	-0.22	0.03	-0.19	0.47	-0.63	0.66
HOXA7:HOXB7	0.06	0.47	0.53	0.4	0.14	-0.13
HPCAL4:VSNL1	0.79	-0.4	0.39	0.05	0.29	-0.34
HSF1:HSF4	-0.95	-0.14	-1.09	-0.65	-0.43	0.44
HSP90AA1:HSP90AB1	-0.65	-0.18	-0.83	0.16	-1.02	0.99
HSPA12A:HSPA12B	-0.11	-0.74	-0.85	-0.24	-0.58	0.61
ICA1:ICA1L	-0.6	-0.59	-1.19	0.05	-1.9	1.24
ID1:ID2	-0.16	-0.12	-0.28	0.28	-0.53	0.56
IFRD1:IFRD2	0.35	0.17	0.52	0.12	0.4	-0.4
IGF2BP1:IGF2BP3	-0.2	-0.08	-0.29	0.35	-0.83	0.64
IL16:PDZD2	0.07	0.55	0.62	0.36	0.36	-0.26
IMPDH1:IMPDH2	-0.55	0.12	-0.43	-0.69	0.26	-0.26
INPP4A:INPP4B	0.02	-0.61	-0.59	0.31	-0.85	0.9
ISL1:ISL2	0.11	-0.35	-0.24	0.54	-0.77	0.78
ITCH:WWP2	0	-0.22	-0.22	0.08	-0.33	0.3
ITGA4:ITGA9	0.48	0.48	0.96	0.71	0.29	-0.25
JAG1:JAG2	0.31	-0.05	0.26	0.52	-0.3	0.26
KCND2:KCND3	0.17	0.33	0.5	0.52	-0.04	0.03
KCTD2:KCTD5	0.18	1.27	1.45	0.94	0.36	-0.51
KDM2A:KDM2B	-0.61	0.54	-0.07	-0.14	0.07	-0.07
KHDRBS1:KHDRBS3	-1.21	-0.1	-1.3	-0.13	-1.31	1.18
KIAA1217:SRCIN1	-0.14	-0.08	-0.23	0.45	-0.86	0.67
KIF16B:STARD9	0.15	-0.12	0.03	0.04	0	0
KIF1B:KIF1C	0.61	-0.06	0.55	-0.09	0.79	-0.64
KIF5B:KIF5C	-0.92	-0.06	-0.98	-0.32	-0.75	0.66
KIFC2:KIFC3	-0.09	0.15	0.05	0.47	-0.45	0.41
KLF10:KLF11	-1.3	-0.39	-1.68	-0.77	-0.8	0.92
KLF13:KLF9	0.67	-0.08	0.59	-0.01	0.85	-0.6
KLHL11:KLHL23	-0.26	-0.02	-0.28	0.04	-0.42	0.32
KLHL26:KLHL9	0.01	-0.27	-0.27	0.39	-0.61	0.65
KLHL2:KLHL3	0.35	0.14	0.49	0.24	0.24	-0.25
KMT2A:KMT2B	-1.26	0.36	-0.9	-1.5	0.44	-0.6
KSR1:KSR2	-0.06	0.4	0.34	0.46	-0.13	0.12
LARP1:LARP1B	-0.01	-1.05	-1.05	0.16	-1.27	1.21
LBX1:LBX2	0.15	0.36	0.5	0.45	0.05	-0.05
LCOR:LCORL	0.03	-0.49	-0.46	0.3	-1.09	0.76
LDB1:LDB2	-0.58	0.19	-0.4	-0.64	0.28	-0.24
LDHA:LDHB	-0.49	-0.05	-0.54	-0.52	-0.02	0.02
LDHA:LDHC	-0.49	-0.12	-0.61	0.06	-0.74	0.68
LDHB:LDHC	-0.05	-0.12	-0.17	0.06	-0.24	0.23
LETM1:LETM2	-0.44	0.11	-0.33	-0.18	-0.12	0.15
LHX2:LHX9	-0.55	-0.16	-0.71	0.03	-0.67	0.74
LHX6:LHX8	-0.45	0.17	-0.28	0.42	-0.63	0.7
LIMCH1:LMO7	0.44	0.54	0.98	0.53	0.51	-0.45
LIMK1:LIMK2	-0.07	0.18	0.11	-0.41	0.45	-0.52
LIN28A:LIN28B	-0.08	-0.62	-0.7	0.02	-0.81	0.72
LLGL1:LLGL2	0.04	-0.05	-0.01	0.09	-0.11	0.1
LMBR1:LMBR1L	-0.06	-0.51	-0.57	-0.33	-0.23	0.24
LMCD1:TES	0.18	0.1	0.28	0.1	0.2	-0.18
LPP:TRIP6	0.22	-0.43	-0.21	0.21	-0.42	0.41
LRBA:NBEA	-0.34	-0.26	-0.6	-0.28	-0.31	0.32
LRP1:LRP1B	0.03	0.03	0.06	-0.14	0.23	-0.19
LRRC1:SCRIB	-0.15	-0.63	-0.78	-0.51	-0.29	0.26
LSM14A:LSM14B	0.24	0	0.24	-0.45	0.7	-0.69
LYPLA1:LYPLA2	-0.04	-0.22	-0.26	0.15	-0.45	0.41
LYSMD3:LYSMD4	0.21	-0.04	0.17	0.65	-0.64	0.48
MAB21L1:MAB21L2	-0.29	-0.5	-0.78	-0.39	-0.43	0.4
MACROD1:MACROD2	-0.22	0.15	-0.07	0.21	-0.33	0.28
MAGT1:TUSC3	0.09	-0.15	-0.06	-0.66	0.65	-0.6
MAN1A1:MAN1C1	-0.12	-0.18	-0.3	0.32	-0.71	0.62
MAN2A1:MAN2A2	-0.54	-0.83	-1.37	-0.25	-1.29	1.12
MAP2K1:MAP2K2	-0.18	-0.24	-0.42	-0.68	0.22	-0.26
MAP2K3:MAP2K6	-0.36	0.22	-0.14	0.01	-0.14	0.15
MAP3K2:MAP3K3	-1.18	-0.45	-1.62	-1.58	-0.03	0.04
MAPK1:MAPK3	-1.24	-0.5	-1.74	-1.26	-0.43	0.48
MAPKBP1:WDR62	-0.64	-0.9	-1.54	-0.68	-0.8	0.86
MARCH2:MARCH3	-0.08	-0.03	-0.11	0.09	-0.15	0.19
MAT1A:MAT2A	-0.88	-1.94	-2.82	-1.73	-1.25	1.09
MBD2:MBD3	-0.89	-0.16	-1.05	-0.07	-0.8	0.98
MBNL1:MBNL2	-1.01	0.19	-0.82	-0.78	-0.03	0.04
MBNL1:MBNL3	-1.01	0.5	-0.51	-0.94	0.37	-0.43
MBNL2:MBNL3	0.19	0.5	0.69	0.53	0.17	-0.17
MCTP1:MCTP2	0.42	0.64	1.06	-0.11	1.09	-1.17
MDM2:TP53	-2.27	1.97	-0.3	1.68	-1.17	1.98
MDM4:TP53	-1.3	1.97	0.67	2.2	-0.86	1.52
MECOM:PRDM16	-0.11	-0.31	-0.42	-0.87	0.49	-0.45
MED13:MED13L	0.53	-0.37	0.16	0.29	-0.1	0.13
MEIS1:MEIS2	0.12	0.34	0.46	-0.07	0.55	-0.53
MET:MST1R	0.25	-0.19	0.06	0.06	0	0
METRN:METRNL	0.29	0.46	0.75	0.1	0.6	-0.65
MGRN1:RNF157	-0.6	-0.31	-0.91	-0.78	-0.12	0.13
MICALL1:MICALL2	-0.52	-0.61	-1.13	-0.71	-0.53	0.42
MIEF1:MIEF2	0.4	0.05	0.46	0.03	0.53	-0.42
MIER1:MIER3	-0.02	0.37	0.35	0.31	0.04	-0.03
MKNK1:MKNK2	0.02	0.08	0.1	0.23	-0.14	0.13
MLLT10:MLLT6	0.06	0.09	0.15	-0.06	0.21	-0.21
MLLT1:MLLT3	-0.08	-0.99	-1.08	0.2	-2.37	1.28
MLXIP:MLXIPL	0.09	0.08	0.17	-0.03	0.22	-0.2
MME:MMEL1	0.18	-0.36	-0.19	-0.09	-0.08	0.09
MOB1A:MOB1B	-0.54	-0.46	-1	0.87	-1.87	1.87
MPRIP:TRIOBP	-0.81	-0.03	-0.83	-0.49	-0.47	0.34
MSI1:MSI2	0.01	0.05	0.06	0.1	-0.05	0.04
MSX1:MSX2	-0.53	0.27	-0.25	0.4	-0.61	0.65
MTMR10:MTMR12	0.39	0.23	0.62	0.46	0.2	-0.15
MTMR3:MTMR4	-0.9	-0.57	-1.47	-0.09	-1.09	1.38
MTSS1:MTSS1L	-0.4	-0.53	-0.92	-0.18	-0.61	0.74
MTX1:MTX3	-0.64	-0.71	-1.35	-0.37	-1.04	0.98
MVB12A:MVB12B	0.43	0.54	0.97	0.02	0.75	-0.95
MYB:MYBL1	0.12	0.53	0.65	0.5	0.17	-0.15
MYC:MYCN	-1.56	0.05	-1.51	-0.62	-0.6	0.9
NAA15:NAA16	-1.63	-0.8	-2.43	-1.46	-0.71	0.97
NAB1:NAB2	0.38	0.16	0.54	0.52	0.02	-0.02
NAV1:NAV3	-0.37	-0.11	-0.47	-0.16	-0.28	0.31
NBEAL1:NBEAL2	-0.01	0.1	0.09	0.36	-0.38	0.26
NCOA1:NCOA3	-0.47	-0.15	-0.62	0.23	-0.89	0.85
NCOR1:NCOR2	-0.89	-0.4	-1.29	-1.11	-0.18	0.18
NDE1:NDEL1	-0.81	-0.36	-1.17	-0.99	-0.16	0.18
NDFIP1:NDFIP2	-0.29	-0.09	-0.39	0.63	-1.03	1.02
NEDD4:NEDD4L	-0.67	-1.15	-1.82	-0.31	-1.26	1.51
NEK6:NEK7	-0.05	-0.17	-0.22	0.31	-0.46	0.53
NFKBID:NFKBIZ	-0.09	0.14	0.05	0.03	0.02	-0.03
NID1:NID2	-0.39	-0.26	-0.64	0.09	-0.74	0.74
NIPAL1:NIPAL4	-0.31	-0.06	-0.37	-0.02	-0.36	0.35
NKTR:PPIG	-0.47	-0.2	-0.67	-0.92	0.3	-0.24
NKX2-1:NKX2-4	-0.47	0.06	-0.41	0.95	-2.35	1.36
NLGN1:NLGN4X	0.4	0.52	0.92	0.18	0.64	-0.73
NLN:THOP1	0	0.3	0.3	-0.03	0.36	-0.33
NOTCH1:NOTCH2	-0.11	-0.43	-0.53	-0.09	-0.43	0.44
NOVA1:NOVA2	-0.17	0.27	0.1	0.43	-0.39	0.33
NPR1:NPR2	-1.31	-0.29	-1.6	-0.07	-1.37	1.53
NR2C1:NR2C2	-0.07	0.01	-0.06	0.2	-0.29	0.25
NRBP1:NRBP2	0.26	-0.46	-0.2	-0.46	0.26	-0.26
NT5C2:NT5DC4	-0.05	-0.52	-0.56	-0.27	-0.46	0.29
NUCB1:NUCB2	1.11	-0.12	1	0.09	0.91	-0.9
NUMB:NUMBL	-0.35	-0.18	-0.53	0.17	-0.61	0.71
OGDH:OGDHL	0.08	0.22	0.3	0.11	0.24	-0.19
ORMDL1:ORMDL3	0.09	0	0.09	0.7	-0.65	0.61
OSBP:OSBP2	-1.4	0.03	-1.37	-1.19	-0.27	0.18
OSBPL5:OSBPL8	0.12	0.07	0.19	-0.25	0.5	-0.44
OSR1:OSR2	0.22	0.05	0.27	0.52	-0.35	0.25
OTUB1:OTUB2	-1.2	0.16	-1.04	-0.45	-0.7	0.58
OTX1:OTX2	-0.2	-0.19	-0.39	0.4	-0.86	0.79
P4HA1:P4HA2	-0.64	-0.51	-1.15	-0.33	-0.76	0.82
PACS1:PACS2	-0.15	-0.46	-0.61	0.25	-0.69	0.86
PAFAH1B2:PAFAH1B3	0.26	0.13	0.39	-0.01	0.44	-0.4
PAIP1:PAIP2	-0.26	-0.51	-0.77	-0.04	-0.79	0.73
PAK2:PAK3	-0.9	0.09	-0.8	-0.42	-0.53	0.39
PAK4:PAK6	-0.31	0.25	-0.07	0.24	-0.3	0.3
PAPD5:PAPD7	-0.87	-0.14	-1.01	-0.15	-0.89	0.86
PAPSS1:PAPSS2	-0.32	-0.24	-0.56	-0.57	0.01	-0.01
PARP1:PARP2	-0.13	0.32	0.19	0.34	-0.15	0.15
PARP6:PARP8	0.5	0.09	0.59	-0.11	0.67	-0.69
PARVA:PARVB	-0.65	-0.36	-1.02	-0.37	-0.54	0.65
PDE8A:PDE8B	0.1	-0.03	0.07	0.07	0	0
PDP1:PDP2	0.19	-0.25	-0.07	-0.03	-0.04	0.04
PDS5A:PDS5B	-0.45	-0.42	-0.87	-1.39	0.52	-0.52
PEX5:PEX5L	-0.06	-0.13	-0.19	0.36	-0.91	0.55
PGM2:PGM2L1	-0.17	0.32	0.15	0.35	-0.19	0.2
PGRMC1:PGRMC2	-0.34	-1.26	-1.61	-0.4	-0.99	1.21
PHACTR2:PHACTR4	-0.25	-0.35	-0.6	-0.69	0.09	-0.09
PHF20:PHF20L1	-0.31	-0.26	-0.57	-0.3	-0.3	0.27
PHKA1:PHKA2	-0.69	-0.56	-1.26	0.15	-1.94	1.41
PHLDB1:PHLDB3	-0.05	-0.29	-0.34	0.03	-0.49	0.38
PI4K2A:PI4K2B	-0.53	-0.83	-1.36	-0.19	-1.02	1.16
PIEZO1:PIEZO2	-0.41	0.18	-0.23	0.08	-0.31	0.31
PIK3CB:PIK3CD	-1.23	0.21	-1.02	-1.1	0.08	-0.07
PIP4K2A:PIP4K2B	-0.28	-0.78	-1.06	-0.63	-0.41	0.43
PITPNA:PITPNB	0.1	-0.53	-0.43	-0.97	0.46	-0.55
PKN2:PKN3	-1.15	-0.25	-1.4	-0.86	-0.51	0.54
PLCB1:PLCB3	0.27	-0.44	-0.17	-0.09	-0.09	0.08
PLCD3:PLCD4	0.51	-0.13	0.38	-0.1	0.5	-0.49
PLCG1:PLCG2	-0.26	0.23	-0.03	-0.16	0.15	-0.14
PLCL1:PLCL2	-0.44	0.28	-0.16	0.34	-0.57	0.51
PLEKHB1:PLEKHB2	-0.16	-0.43	-0.6	0.05	-0.64	0.64
PLEKHH1:PLEKHH2	-0.24	-0.42	-0.66	-0.1	-0.72	0.56
PLK2:PLK3	-0.95	-0.86	-1.82	-0.39	-1.15	1.42
PLOD1:PLOD2	-0.06	0.55	0.49	-0.06	0.71	-0.54
PLPPR3:PLPPR4	0.61	0.33	0.94	0.45	0.6	-0.48
PMM1:PMM2	-0.2	-0.13	-0.33	-0.23	-0.11	0.1
POC1A:POC1B	-1.3	-1.46	-2.76	-1.47	-1.09	1.29
POGZ:ZNF280D	-0.4	-0.21	-0.61	0.09	-0.84	0.7
PPA1:PPA2	-1.44	-0.1	-1.54	-0.99	-0.4	0.55
PPARGC1A:PPRC1	0.02	-0.97	-0.95	-0.86	-0.09	0.1
PPFIA1:PPFIA3	-0.23	-0.07	-0.29	-0.15	-0.16	0.15
PPIB:PPIC	-0.33	0.12	-0.21	-0.5	0.28	-0.29
PPM1E:PPM1F	-0.36	0.46	0.1	0.35	-0.25	0.25
PPP1CA:PPP1CC	-1.04	-0.25	-1.29	-1.45	0.12	-0.16
PPP1R14A:PPP1R14B	0.15	0.81	0.97	-0.12	1.66	-1.09
PPP1R16A:PPP1R16B	-0.32	-0.41	-0.72	0	-0.79	0.72
PPP1R3B:PPP1R3C	0.02	-0.24	-0.22	0.3	-0.52	0.53
PPP1R3D:PPP1R3E	0.13	0.05	0.18	0.08	0.1	-0.1
PPP2CA:PPP2CB	-1.69	-0.38	-2.07	-1.86	-0.16	0.21
PPP2R5C:PPP2R5D	-0.93	-0.01	-0.94	-0.85	-0.09	0.09
PPP3CA:PPP3CB	-0.31	-0.29	-0.6	-0.63	0.04	-0.03
PPP6R2:PPP6R3	-0.43	-0.3	-0.73	0.79	-1.37	1.52
PREX1:PREX2	-0.68	-0.18	-0.86	0.42	-1.31	1.27
PRKAR1A:PRKAR1B	-0.65	0.28	-0.36	-0.53	0.11	-0.17
PRKAR2A:PRKAR2B	-0.51	-0.73	-1.24	-0.05	-1.31	1.19
PRKCA:PRKCB	-0.08	1.03	0.95	0.44	0.68	-0.51
PRKCD:PRKCQ	-1.03	-0.26	-1.28	0.01	-1.21	1.3
PRKCE:PRKCH	-0.87	-0.52	-1.39	-0.42	-0.86	0.97
PRKCI:PRKCZ	-0.25	0.06	-0.2	-0.13	-0.08	0.06
PRPF40A:PRPF40B	-1.59	-0.43	-2.03	-1.26	-0.59	0.77
PRPSAP1:PRPSAP2	-0.26	0.15	-0.1	0.16	-0.28	0.26
PRRX1:PRRX2	0.06	-0.23	-0.17	-0.42	0.22	-0.25
PSEN1:PSEN2	0.23	0.3	0.53	-0.23	0.99	-0.76
PSMA7:PSMA8	-1.9	0.16	-1.74	-2	0.17	-0.26
PTBP1:PTBP2	0.1	0.44	0.54	0.91	-0.41	0.37
PTBP1:PTBP3	0.1	0.45	0.55	0.31	0.28	-0.24
PTBP2:PTBP3	0.44	0.45	0.89	0.67	0.31	-0.22
PTCH1:PTCH2	0.3	0.28	0.58	-0.46	1.17	-1.04
PTGS1:PTGS2	0.25	-0.04	0.21	0.49	-0.32	0.28
PTK2:PTK2B	-1.73	-0.53	-2.26	-1.11	-0.85	1.14
PTPN1:PTPN2	-0.62	0.12	-0.5	-0.95	0.41	-0.44
PTPRG:PTPRZ1	-0.37	0.02	-0.35	-0.29	-0.06	0.06
PUM1:PUM2	-0.32	-0.7	-1.02	-0.7	-0.46	0.32
PWWP2A:PWWP2B	-0.21	-0.48	-0.69	-0.22	-0.51	0.48
PXN:TGFB1I1	-0.99	0.59	-0.39	-0.56	0.13	-0.16
QPCT:QPCTL	0.05	-0.83	-0.78	-0.42	-0.34	0.36
QSOX1:QSOX2	0.06	-0.32	-0.26	-0.21	-0.03	0.05
R3HCC1:R3HCC1L	0.35	-0.36	-0.01	-0.07	0.09	-0.06
RAB11A:RAB11B	-0.3	-0.3	-0.6	0.08	-1.1	0.68
RAB1A:RAB1B	0.73	0.17	0.9	-0.35	1.22	-1.25
RAB22A:RAB31	-0.4	-0.03	-0.43	0.37	-0.9	0.8
RAB26:RAB37	0.41	0.22	0.63	-0.36	1.2	-0.99
RAB33A:RAB33B	-0.17	-0.06	-0.23	0.28	-0.48	0.51
RAB34:RAB36	-1.53	-0.59	-2.13	-0.52	-1.66	1.61
RAB39A:RAB39B	0.16	-0.02	0.14	0.53	-0.46	0.39
RAB4A:RAB4B	-0.17	0.55	0.38	0.07	0.37	-0.31
RAB9A:RAB9B	-0.16	-0.11	-0.26	0.75	-1.09	1.02
RABEP1:RABEP2	-0.11	-0.22	-0.33	0.33	-0.71	0.67
RABGAP1:RABGAP1L	-0.84	-1.48	-2.32	-0.88	-1.3	1.44
RAC1:RAC2	-1.38	0.2	-1.18	-1.05	-0.08	0.13
RAD23A:RAD23B	-0.44	-0.3	-0.74	-0.71	-0.03	0.03
RAD9A:RAD9B	-1.02	0.22	-0.81	0.01	-0.61	0.82
RALGAPA1:RALGAPA2	0.63	0.1	0.74	1.44	-0.81	0.7
RALGPS1:RALGPS2	-0.01	-0.7	-0.72	-0.17	-0.58	0.54
RANBP10:RANBP9	0.03	-0.61	-0.58	-0.25	-0.32	0.33
RARA:RARG	-0.9	-0.47	-1.37	-0.04	-1.55	1.32
RASA2:RASA3	-0.52	0.76	0.24	1.13	-0.83	0.89
RASSF7:RASSF8	0.32	-0.24	0.09	0.41	-0.29	0.32
RAVER1:RAVER2	0.11	0.18	0.29	-0.21	0.55	-0.5
RBBP4:RBBP7	-1.37	-0.5	-1.87	-1.31	-0.42	0.56
RBL1:RBL2	0.49	0.4	0.89	0.02	0.93	-0.88
RBM12:RBM12B	-0.98	-0.48	-1.46	-0.9	-0.61	0.56
RBM15:RBM15B	0.6	-0.27	0.34	-0.05	0.3	-0.39
RBM23:RBM39	-0.89	-1.66	-2.55	-1.06	-1.05	1.5
RBM26:RBM27	-0.11	-0.73	-0.84	-1.75	1.04	-0.91
RBMS1:RBMS3	-0.67	-0.44	-1.11	-0.54	-0.69	0.58
RC3H1:RC3H2	-0.48	-0.58	-1.06	-1.03	-0.04	0.03
REEP5:REEP6	0.23	0.33	0.55	-0.09	0.89	-0.64
RFX5:RFX7	0.32	0.56	0.88	0.07	0.86	-0.81
RGMA:RGMB	-0.11	-0.31	-0.42	0.54	-1.07	0.96
RHBDF1:RHBDF2	-0.83	-0.95	-1.78	-0.15	-1.48	1.63
RHOBTB1:RHOBTB2	-0.19	0.34	0.15	0	0.13	-0.15
RHOT1:RHOT2	-0.25	-0.26	-0.51	-0.73	0.24	-0.22
RHOU:RHOV	0.52	0.22	0.73	0.12	0.54	-0.61
RHPN1:RHPN2	-0.71	-0.15	-0.86	-0.57	-0.24	0.29
RIC8A:RIC8B	-1.25	0.76	-0.49	-0.85	0.29	-0.36
RNF115:RNF126	-0.11	-0.42	-0.53	0.66	-1.56	1.19
RNF13:RNF167	-0.34	0.16	-0.18	0.04	-0.21	0.22
RNF43:ZNRF3	-0.4	0.76	0.35	0.28	0.08	-0.08
RNFT1:RNFT2	0.03	-0.04	-0.01	0.04	-0.06	0.05
ROCK1:ROCK2	2.14	1.92	4.06	1.98	2.65	-2.09
ROR1:ROR2	-0.27	-0.13	-0.39	0.07	-0.51	0.46
RPS27:RPS27L	-0.89	0.21	-0.68	-0.57	-0.1	0.11
RPS6KA4:RPS6KA5	-0.48	-0.48	-0.96	-0.22	-1.04	0.74
RPS6KC1:SNX15	-0.44	-0.8	-1.24	-0.1	-1.4	1.14
RRAS:RRAS2	0.16	-0.27	-0.11	0.03	-0.11	0.14
RYBP:YAF2	0.43	-0.39	0.04	0.04	0	0
SAMD10:SAMD12	-0.14	-0.64	-0.79	-0.57	-0.25	0.22
SAMD1:SAMD13	0.42	0.87	1.29	0.58	0.79	-0.71
SAMD4A:SAMD4B	-0.18	-0.33	-0.52	-1.12	0.67	-0.6
SAP30:SAP30L	-0.36	-0.56	-0.91	0.09	-1.33	1
SAR1A:SAR1B	0.23	-0.01	0.23	-0.71	0.9	-0.93
SCAF4:SCAF8	0.32	-0.31	0.01	-0.08	0.1	-0.08
SCD:SCD5	0.12	0.22	0.35	-0.44	0.66	-0.79
SEC11A:SEC11C	-0.02	-0.58	-0.6	-0.14	-0.46	0.46
SEC23A:SEC23B	-0.08	0.15	0.07	-1.28	1.29	-1.35
SEC24A:SEC24B	0.06	0.05	0.12	0.19	-0.09	0.08
SEC24C:SEC24D	-0.58	0.32	-0.26	-1.17	0.87	-0.91
SEC31A:SEC31B	0.4	-0.03	0.37	0.21	0.18	-0.16
SEC61A1:SEC61A2	-1	-0.19	-1.19	-1.33	0.09	-0.14
SENP3:SENP5	-0.42	-0.17	-0.59	-0.27	-0.4	0.33
SERINC2:SERINC3	0.69	0.35	1.03	0.11	0.96	-0.93
SERP1:SERP2	-0.55	-0.35	-0.89	-0.17	-0.81	0.72
SESN1:SESN2	0.02	-0.35	-0.34	0.1	-0.48	0.44
SETD1A:SETD1B	-0.5	1.36	0.85	-0.17	0.6	-1.02
SFXN1:SFXN3	0.16	-0.34	-0.18	-0.18	0	0
SFXN4:SFXN5	0.23	-0.18	0.05	-0.46	0.53	-0.51
SGMS1:SGMS2	0.25	0.07	0.32	-0.32	0.64	-0.64
SGSM1:SGSM2	-0.16	-0.51	-0.67	-0.46	-0.24	0.21
SGTA:SGTB	0.11	-0.46	-0.35	-0.04	-0.31	0.3
SIN3A:SIN3B	-1.31	-0.02	-1.33	-0.9	-0.35	0.43
SIX1:SIX2	-0.25	-0.19	-0.44	0.37	-0.91	0.82
SIX4:SIX5	0.19	0.46	0.65	0.17	0.44	-0.49
SLC12A4:SLC12A5	-0.55	-0.42	-0.97	-0.19	-0.82	0.78
SLC16A1:SLC16A3	0.21	-0.6	-0.4	-0.21	-0.17	0.19
SLC24A1:SLC24A2	-0.04	0.46	0.42	0.22	0.18	-0.2
SLC25A12:SLC25A13	-0.2	-0.23	-0.43	0.25	-0.93	0.68
SLC25A14:SLC25A30	0.69	0.4	1.09	0.09	1.08	-1
SLC25A28:SLC25A37	-0.84	-0.42	-1.26	-1.8	0.3	-0.54
SLC25A33:SLC25A36	-0.2	-0.13	-0.32	0.13	-0.6	0.46
SLC29A1:SLC29A2	-0.27	-0.44	-0.71	-0.02	-0.61	0.69
SLC35D1:SLC35D2	-0.03	0.31	0.28	0.08	0.15	-0.2
SLC41A2:SLC41A3	-0.36	0.14	-0.22	0.47	-0.88	0.7
SLC44A1:SLC44A3	-0.48	-0.76	-1.24	0.24	-1.27	1.47
SLC52A2:SLC52A3	0.13	-0.33	-0.19	0.59	-0.83	0.79
SLC9A3:SLC9A5	-0.07	-0.26	-0.32	0.14	-0.44	0.46
SLC9A3R1:SLC9A3R2	-0.21	0	-0.2	0.02	-0.22	0.22
SLK:STK10	-1.54	0.2	-1.34	-1.42	0.07	-0.08
SMAD6:SMAD7	0	0.11	0.12	-0.1	0.2	-0.22
SMARCA2:SMARCA4	0.34	0.48	0.82	0.43	0.55	-0.39
SMARCD1:SMARCD2	-0.08	-1.1	-1.19	0.1	-1.15	1.28
SMTN:SMTNL2	-0.41	-0.43	-0.84	0.09	-0.78	0.93
SMURF1:SMURF2	-0.73	-1.22	-1.95	-1.18	-0.87	0.78
SNAP23:SNAP25	-0.85	-0.65	-1.5	-1.06	-0.45	0.43
SNX12:SNX3	-0.29	-0.34	-0.62	-0.11	-0.53	0.51
SOCS4:SOCS5	-0.43	0.5	0.07	0.85	-0.93	0.78
SORBS1:SORBS2	-0.47	0.03	-0.44	0.25	-0.69	0.69
SOS1:SOS2	-0.57	-0.85	-1.42	-1.49	0.07	-0.07
SOX11:SOX12	-0.49	-0.04	-0.53	0.45	-0.7	0.98
SOX5:SOX6	-0.03	0.12	0.09	0.56	-0.48	0.48
SP1:SP3	-0.14	-0.15	-0.29	0.2	-0.41	0.49
SPARC:SPARCL1	0.12	0.23	0.36	0.11	0.33	-0.25
SPATA2:SPATA2L	0.2	-0.3	-0.1	-0.68	0.53	-0.59
SPATA6:SPATA6L	0.3	0.12	0.43	0.23	0.25	-0.2
SPECC1:SPECC1L	0.34	-0.47	-0.13	-0.2	0.06	-0.06
SPIRE1:SPIRE2	-0.43	-0.56	-0.98	-0.5	-0.41	0.48
SPOP:SPOPL	0.55	0.44	0.99	1.09	-0.19	0.11
SPSB1:SPSB4	-0.1	-0.02	-0.12	0.15	-0.25	0.27
SPTLC2:SPTLC3	-1.15	0.05	-1.1	-0.59	-0.45	0.5
SREK1:SRSF11	-1.29	-1.65	-2.94	-1.25	-1.25	1.69
SRRM1:SRRM2	-0.69	-0.9	-1.58	-2.1	0.39	-0.52
SRSF1:SRSF9	-1.25	0.39	-0.85	-1.57	0.64	-0.72
SS18:SS18L1	0.24	-0.54	-0.29	-0.71	0.48	-0.42
SSH1:SSH2	0.69	0.43	1.12	1.01	0.2	-0.11
ST8SIA2:ST8SIA4	-0.37	0.09	-0.29	0.63	-0.94	0.91
STAM:STAM2	0.38	0.51	0.89	0.04	1.05	-0.85
STAU1:STAU2	-0.03	0.75	0.72	0.05	0.76	-0.67
STK38:STK38L	-0.34	-0.19	-0.53	1.81	-2.19	2.34
STK3:STK4	-0.09	-0.38	-0.47	-0.15	-0.33	0.32
STOX1:STOX2	-0.09	0.66	0.58	0.32	0.22	-0.26
STRADA:STRADB	-0.61	0	-0.6	0.05	-0.55	0.65
STRIP1:STRIP2	-0.75	0.13	-0.62	-0.56	-0.05	0.06
STX10:STX6	-0.72	0.19	-0.52	0.04	-0.47	0.56
STX12:STX7	-0.52	-0.09	-0.6	-0.03	-0.68	0.58
STX1A:STX1B	0.29	-0.48	-0.19	0.14	-0.31	0.33
SULF1:SULF2	0.15	0.65	0.8	0.14	0.56	-0.66
SUN1:SUN2	0.21	-0.52	-0.31	-0.04	-0.24	0.27
SYCP2:SYCP2L	0.29	0.34	0.63	0.23	0.6	-0.4
SYDE1:SYDE2	0.38	-0.06	0.32	0.03	0.18	-0.29
TAF4:TAF4B	-1.31	-0.38	-1.68	-0.62	-1.03	1.06
TANC1:TANC2	0.02	0.08	0.11	0.64	-0.61	0.53
TARS:TARSL2	-1.7	-0.95	-2.64	-1.49	-1.07	1.16
TBC1D10A:TBC1D10B	0.24	-0.23	0.01	-0.71	0.74	-0.72
TBC1D15:TBC1D17	-0.3	-0.56	-0.86	-0.06	-0.75	0.8
TBC1D1:TBC1D4	0.85	0.33	1.18	0.66	0.5	-0.52
TBC1D9:TBC1D9B	0.15	0.35	0.5	0.34	0.21	-0.16
TBX2:TBX3	0.4	0.69	1.09	0.44	0.7	-0.65
TCP11L1:TCP11L2	-0.48	-0.58	-1.07	0.16	-1.28	1.22
TET1:TET2	-0.9	-1.07	-1.97	0.01	-2.38	1.98
THRA:THRB	-0.47	0.43	-0.04	0.12	-0.16	0.16
TIA1:TIAL1	-1.09	-1.79	-2.89	-1.63	-1.1	1.25
TIAM1:TIAM2	0.36	-0.16	0.19	0.23	-0.04	0.04
TIMP3:TIMP4	-0.79	-1.01	-1.8	0.36	-1.91	2.16
TJP2:TJP3	-0.35	-0.07	-0.42	-0.42	-0.01	0.01
TLK1:TLK2	-1.05	-1.5	-2.55	-1.14	-1.47	1.4
TLN1:TLN2	-1.62	-0.01	-1.64	-1.56	-0.04	0.08
TMC5:TMC6	-0.18	-0.07	-0.25	0.01	-0.3	0.26
TMC7:TMC8	-0.04	-0.26	-0.3	-0.08	-0.18	0.22
TMEM184A:TMEM184B	-1.24	-0.56	-1.8	-0.37	-1.07	1.44
TMEM50A:TMEM50B	0.02	-0.17	-0.14	0.03	-0.17	0.17
TMEM59:TMEM59L	-0.19	0.26	0.07	-0.01	0.09	-0.08
TMUB1:TMUB2	-0.04	-0.15	-0.19	0.02	-0.27	0.21
TMX1:TMX4	-0.66	-0.76	-1.42	0.2	-1.44	1.62
TNK1:TNK2	-0.1	-0.05	-0.15	0.06	-0.23	0.21
TNKS:TNKS2	0.25	-0.34	-0.1	-0.17	0.07	-0.08
TNPO1:TNPO2	-0.78	0.49	-0.29	-1.36	1.01	-1.07
TOB1:TOB2	-0.24	0.16	-0.08	-0.01	-0.06	0.07
TOMM40:TOMM40L	0.33	0.23	0.56	-0.11	0.7	-0.67
TOP1:TOP1MT	-1.03	0.66	-0.37	-1.69	1.17	-1.32
TOP2A:TOP2B	-2.39	-0.45	-2.84	-1.49	-1.07	1.35
TOX:TOX2	-0.07	0.23	0.16	0	0.16	-0.17
TP53INP1:TP53INP2	-0.19	-0.6	-0.79	-0.1	-0.87	0.68
TPM1:TPM2	-0.15	-0.38	-0.53	-0.12	-0.44	0.41
TPST1:TPST2	-0.39	-0.82	-1.2	-0.08	-1.11	1.12
TRA2A:TRA2B	0.03	0.4	0.42	-0.8	1.04	-1.22
TRAF3:TRAF5	0.6	0.05	0.65	0.38	0.3	-0.26
TRAK1:TRAK2	0.02	-0.29	-0.27	0.23	-0.51	0.5
TRIM35:TRIM72	0.53	0.47	1	0.58	0.41	-0.42
TSPAN13:TSPAN31	-0.62	-0.62	-1.25	-0.66	-0.45	0.59
TSPAN4:TSPAN9	-0.1	0.1	0	-0.48	0.34	-0.49
TSPAN6:TSPAN7	0.12	0.37	0.49	0.51	-0.02	0.02
TTC39A:TTC39B	0.34	0.53	0.87	0.66	0.25	-0.21
TTC7A:TTC7B	0.22	-0.72	-0.5	-0.52	0.02	-0.02
TTYH2:TTYH3	-0.3	-1.02	-1.31	0.12	-1.51	1.43
TWF1:TWF2	-0.53	-0.19	-0.72	0.63	-1.29	1.35
TXNRD1:TXNRD3	-1.22	0.5	-0.72	-0.88	0.12	-0.16
UAP1:UAP1L1	-0.3	-0.61	-0.91	-0.3	-0.52	0.6
UBA1:UBA7	-2.25	-0.78	-3.03	-1.8	-1.03	1.23
UBALD1:UBALD2	-0.23	-0.21	-0.44	-0.67	0.2	-0.23
UBE2Q1:UBE2Q2	0.14	0.19	0.33	0.06	0.34	-0.27
UBE2V1:UBE2V2	1.01	-0.11	0.9	0.14	0.9	-0.76
UBQLN1:UBQLN4	-0.16	-0.17	-0.34	0.14	-0.69	0.47
UBR1:UBR2	-1.33	-0.79	-2.11	-1.01	-1.02	1.1
UBTD1:UBTD2	0.03	0.08	0.11	0.1	0.01	-0.01
UCHL1:UCHL3	-0.2	-0.1	-0.3	-0.11	-0.26	0.19
UCK1:UCK2	0.07	-0.7	-0.63	0.27	-0.68	0.9
ULK1:ULK2	0.05	0.2	0.25	0.38	-0.14	0.13
UNC119:UNC119B	0.04	0.1	0.14	0.12	0.02	-0.02
UNC5B:UNC5C	-0.15	-0.21	-0.37	0.02	-0.46	0.39
UNK:UNKL	-0.42	0.29	-0.13	-0.01	-0.12	0.12
USP12:USP46	0.12	-0.29	-0.18	0.9	-0.98	1.08
USP16:USP45	-0.14	0.28	0.14	-0.47	0.82	-0.61
USP2:USP21	-0.02	0	-0.02	-0.05	0.04	-0.03
USP31:USP43	0.34	0.35	0.69	0.19	0.52	-0.5
USP35:USP38	-0.15	-0.67	-0.83	-0.28	-0.54	0.54
VAPA:VAPB	-0.53	-0.04	-0.57	-0.07	-0.39	0.5
VASH1:VASH2	-0.41	0.27	-0.13	0.3	-0.45	0.43
VPS13A:VPS13C	-0.5	-0.28	-0.78	-0.17	-0.62	0.61
VPS37B:VPS37C	0	0.27	0.27	0.21	0.06	-0.06
WASF1:WASF2	0.06	0.24	0.3	0.07	0.22	-0.23
WIPI1:WIPI2	0.42	-0.02	0.4	0.33	0.07	-0.08
WSB1:WSB2	0.67	-0.26	0.4	0.16	0.32	-0.24
WWC1:WWC2	0	-0.1	-0.11	0.22	-0.35	0.33
XYLT1:XYLT2	0.29	-0.2	0.08	-0.06	0.14	-0.14
YIF1A:YIF1B	-0.63	-0.63	-1.26	-0.45	-0.84	0.81
YIPF1:YIPF2	-0.17	-0.3	-0.46	-0.47	0.01	-0.01
ZCCHC11:ZCCHC6	-0.2	-0.63	-0.83	-0.15	-0.72	0.68
ZDHHC14:ZDHHC18	-0.71	-0.83	-1.54	0	-1.4	1.53
ZFR:ZFR2	-0.72	-0.6	-1.32	-0.77	-0.51	0.55
ZFYVE16:ZFYVE9	-0.25	-0.39	-0.64	-0.38	-0.29	0.26
ZMIZ1:ZMIZ2	-0.62	-0.02	-0.64	-0.06	-0.69	0.57
ZNF503:ZNF703	-1.23	-0.63	-1.86	-0.94	-1.28	0.91
ZNF608:ZNF609	-0.03	-0.29	-0.32	-0.47	0.2	-0.15

## Sheet: Figure 1_Parrish_HeLa
	gene1_mean	gene2_mean	exp_mean	obs_mean	CohenD	deltaMean
A2M:PZP	0.11	0.09	0.2	0.09	0.16	-0.11
AADAC:AADACL2	-0.03	0.31	0.29	0.39	-0.15	0.11
AADACL3:AADACL4	0.26	-0.2	0.06	0.33	-0.45	0.26
ABCC1:ABCC3	-0.31	-0.61	-0.92	-0.91	-0.02	0.01
ABCC8:ABCC9	0.23	-0.53	-0.3	0	-0.37	0.3
ABCD1:ABCD2	0.05	-0.51	-0.46	-0.16	-0.44	0.3
ABCG1:ABCG4	-0.04	0.19	0.16	0.24	-0.12	0.09
ABHD4:ABHD5	0.07	-0.41	-0.33	-0.38	0.07	-0.05
ABI1:ABI2	-0.12	-0.14	-0.27	-0.32	0.09	-0.06
ABL1:ABL2	-0.67	0.02	-0.65	-0.59	-0.06	0.06
ABTB2:BTBD11	0.12	-0.04	0.07	-0.18	0.4	-0.26
ACACA:ACACB	-1.62	0.1	-1.52	-2.21	0.63	-0.69
ACO1:IREB2	0.14	-0.34	-0.2	-1.01	0.58	-0.81
ACSL3:ACSL4	-2.63	-0.06	-2.69	-3.28	0.33	-0.59
ACTA2:ACTG2	0.14	0.08	0.22	0.25	-0.04	0.02
ACTL6A:ACTL6B	-2.07	-0.02	-2.09	-2.59	0.21	-0.51
ACTL7A:ACTL7B	-0.38	-0.25	-0.64	-0.23	-0.66	0.41
ACTRT1:ACTRT2	-0.05	-0.04	-0.09	-0.1	0.01	-0.01
ACVR1:ACVRL1	-0.03	-0.86	-0.9	-0.45	-0.57	0.45
ACVR2A:ACVR2B	-0.73	-0.63	-1.36	-1.06	-0.27	0.3
ADAMTS10:ADAMTS6	0.03	-0.28	-0.25	-0.32	0.1	-0.08
ADAMTS16:ADAMTS18	-0.14	0.1	-0.04	0.06	-0.11	0.1
ADAP1:ADAP2	-0.23	-0.73	-0.97	-0.81	-0.16	0.16
ADARB1:ADARB2	-0.52	0	-0.53	-0.29	-0.42	0.24
ADCY5:ADCY6	0.12	-0.97	-0.86	-1	0.1	-0.15
ADIPOR1:ADIPOR2	0.43	-0.37	0.05	-0.07	0.16	-0.12
ADSS:ADSSL1	-1.51	-0.43	-1.94	-1.83	-0.06	0.11
AGPAT3:AGPAT4	-0.46	0.14	-0.32	-0.47	0.24	-0.15
AGR2:AGR3	-0.01	-0.02	-0.03	0.23	-0.35	0.26
AIF1:AIF1L	0.1	-0.75	-0.65	-0.94	0.36	-0.29
AK3:AK4	-0.25	-0.53	-0.79	-0.72	-0.1	0.06
AKIRIN1:AKIRIN2	-0.11	-1.64	-1.75	-2.56	0.72	-0.81
AKR7A2:AKR7A3	0.1	-0.15	-0.05	-0.02	-0.08	0.03
ALAS1:ALAS2	0.52	-0.23	0.29	0.47	-0.22	0.18
ALDH1L1:ALDH1L2	0.36	-0.1	0.26	0.03	0.31	-0.23
ALG10:ALG10B	-0.87	-2.38	-3.25	-2.56	-0.31	0.69
ALG1L:ALG1L2	-2.02	-3.04	-5.06	-3.85	-0.48	1.21
ALOX12:ALOX15	-0.09	-0.25	-0.34	-0.32	-0.03	0.02
AMELX:AMELY	0.07	0.44	0.51	0.64	-0.18	0.12
AMMECR1:AMMECR1L	0.22	-0.33	-0.11	-0.17	0.08	-0.06
AMPD1:AMPD3	0.06	-0.65	-0.59	-0.52	-0.08	0.08
ANGPT1:ANGPT2	0.41	-0.19	0.21	0.33	-0.21	0.12
ANGPTL1:ANGPTL2	0.38	-0.7	-0.32	-0.3	-0.02	0.02
ANKRD18A:ANKRD18B	-0.19	-0.4	-0.59	-0.39	-0.22	0.19
ANO1:ANO2	0.45	-0.64	-0.19	-0.25	0.08	-0.06
ANO3:ANO4	-0.47	-0.08	-0.55	-0.46	-0.15	0.09
ANXA1:ANXA2	-0.21	-0.79	-0.99	-0.52	-0.65	0.47
AOC2:AOC3	-1.05	-0.02	-1.07	-0.43	-0.65	0.64
AP1B1:AP2B1	-0.69	-0.62	-1.31	-1.95	0.51	-0.64
AP1G1:AP1G2	-1.33	-0.47	-1.81	-2.3	0.4	-0.49
AP1M1:AP1M2	-0.4	-0.27	-0.67	-0.61	-0.05	0.05
AP2A1:AP2A2	-0.63	0.25	-0.39	-1.41	1.19	-1.03
AP3B1:AP3B2	-0.14	-0.28	-0.42	-0.18	-0.39	0.24
AP3M1:AP3M2	0.13	-0.37	-0.24	-0.34	0.13	-0.09
AP3S1:AP3S2	-0.33	-0.12	-0.46	-0.35	-0.18	0.11
APCS:CRP	0.19	-0.35	-0.16	-0.33	0.15	-0.17
APH1A:APH1B	-0.47	-0.08	-0.55	-1.04	0.53	-0.49
AQP12A:AQP12B	0.01	-0.23	-0.22	0.05	-0.38	0.28
ARAF:RAF1	-0.93	-0.43	-1.36	-0.27	-0.63	1.09
ARFGAP2:ARFGAP3	-0.95	-0.41	-1.37	-0.7	-0.84	0.66
ARFGEF1:ARFGEF2	-0.13	-1.65	-1.79	-3.09	1.05	-1.3
ARFIP1:ARFIP2	-0.04	-0.42	-0.46	-0.41	-0.08	0.05
ARG1:ARG2	0.17	-0.06	0.11	-0.13	0.3	-0.23
ARHGAP10:ARHGAP26	-0.37	-0.48	-0.84	-0.73	-0.14	0.11
ARHGAP35:ARHGAP5	-0.19	-0.41	-0.59	-0.29	-0.41	0.31
ARHGEF3:NET1	-0.07	0.45	0.38	0.31	0.13	-0.07
ARHGEF6:ARHGEF7	0.01	-0.6	-0.59	-0.42	-0.18	0.17
ARID1A:ARID1B	-0.09	-0.37	-0.45	-0.66	0.25	-0.21
ARL8A:ARL8B	-0.58	-1.49	-2.07	-1.92	-0.16	0.14
ARNT:ARNT2	0.24	-0.01	0.23	0.32	-0.17	0.09
ARPC1A:ARPC1B	-0.75	-0.81	-1.56	-1.52	-0.05	0.04
ARPC5:ARPC5L	0.41	-1	-0.6	-1.1	0.63	-0.5
ARPP19:ENSA	-0.87	-0.87	-1.74	-2.61	0.52	-0.87
ASAP1:ASAP2	-0.66	-0.03	-0.69	-0.4	-0.48	0.29
ASB14:ASB15	0.17	-0.09	0.07	0.04	0.06	-0.03
ASF1A:ASF1B	-0.89	-0.9	-1.79	-4.36	2.67	-2.57
ASIC1:ASIC2	-1.21	-0.3	-1.51	-1.32	-0.15	0.19
ATF2:ATF7	-0.06	-1.91	-1.97	-1.42	-0.49	0.55
ATG4A:ATG4B	0.02	-0.18	-0.16	-0.13	-0.07	0.03
ATP13A4:ATP13A5	-0.01	0.02	0.01	0.03	-0.04	0.02
ATP2C1:ATP2C2	-2.49	-0.75	-3.24	-2.84	-0.19	0.4
ATP5L:ATP5L2	-0.43	-1.7	-2.13	-1.41	-0.36	0.72
ATP6V0D1:ATP6V0D2	-2.51	0.24	-2.27	-2.86	0.42	-0.6
ATP6V1B1:ATP6V1B2	0.32	-4.31	-3.99	-3.64	-0.2	0.35
ATP6V1C1:ATP6V1C2	-1.67	-0.17	-1.84	-2.26	0.55	-0.42
ATP6V1E1:ATP6V1E2	-2.74	-0.19	-2.93	-2.8	-0.07	0.12
ATP8A1:ATP8A2	-0.01	-0.48	-0.49	-0.48	-0.01	0.01
ATP8B1:ATP8B4	0.24	-0.7	-0.46	0	-0.54	0.47
ATP9A:ATP9B	-0.28	0.33	0.05	-0.17	0.43	-0.22
ATRN:ATRNL1	-0.03	-0.08	-0.11	0.31	-0.66	0.42
ATXN3:ATXN3L	-0.02	0.25	0.23	0.04	0.15	-0.19
AVIL:VIL1	-0.93	-0.32	-1.26	-1.12	-0.14	0.13
AVP:OXT	-0.27	-0.36	-0.63	-0.41	-0.31	0.22
B4GALT2:B4GALT1	-0.34	0.1	-0.24	-0.17	-0.14	0.07
B4GALT6:B4GALT5	-0.1	-0.15	-0.24	-0.02	-0.31	0.23
BARHL2:BARHL1	-0.19	-0.34	-0.53	-0.75	0.26	-0.23
BCAT2:BCAT1	-0.11	-0.09	-0.2	-0.1	-0.19	0.11
BCL11B:BCL11A	0.17	-0.83	-0.66	-0.1	-0.68	0.55
BECN2:BECN1	0.27	-1.36	-1.09	-1.2	0.14	-0.1
BEST4:BEST2	-1.09	0.17	-0.92	-0.32	-0.57	0.59
BEX2:BEX1	0.19	0.08	0.27	-0.05	0.69	-0.32
BHMT2:BHMT	0.07	-0.23	-0.15	-0.46	0.34	-0.31
BICD2:BICD1	0.01	-0.32	-0.31	-0.63	0.55	-0.32
BIRC3:BIRC2	0.22	-0.14	0.09	-0.34	0.74	-0.43
BMP4:BMP2	-0.52	-0.55	-1.08	-0.46	-0.67	0.62
BMP8B:BMP8A	0.14	-0.3	-0.16	-0.02	-0.2	0.14
BOD1L2:BOD1	-0.1	-0.21	-0.31	-0.18	-0.21	0.13
BRD3:BRD2	-0.5	-0.23	-0.73	-1.1	0.35	-0.37
BRSK2:BRSK1	-0.02	0	-0.02	-0.06	0.08	-0.04
BRWD3:PHIP	-0.13	-0.32	-0.45	-0.11	-0.49	0.34
BTBD10:KCTD20	-0.16	-0.01	-0.17	-0.35	0.29	-0.18
BTBD1:BTBD2	0.01	0.26	0.27	0.32	-0.06	0.05
BTBD6:BTBD3	-0.24	0.12	-0.12	-0.02	-0.18	0.1
BTF3L4:BTF3	-1.33	-1.89	-3.22	-3.17	-0.02	0.05
BTG2:BTG1	0.04	-0.8	-0.77	-0.64	-0.22	0.13
BTN2A2:BTN2A1	-0.08	-0.02	-0.09	-0.09	0	0
BTNL8:BTNL3	0.27	-0.13	0.14	0.22	-0.11	0.08
BTRC:FBXW11	0.38	-2.56	-2.19	-2.96	0.51	-0.77
BZW2:BZW1	-0.17	-1.12	-1.28	-1.78	0.49	-0.49
C1GALT1C1L:C1GALT1C1	-0.17	-0.01	-0.18	-0.24	0.08	-0.06
C1QTNF9B:C1QTNF9	-0.64	-0.45	-1.09	-1.14	0.04	-0.05
C2CD4B:C2CD4A	0.35	-0.24	0.11	0.47	-0.63	0.36
CA11:CA10	0.09	-0.34	-0.25	0.17	-0.57	0.42
CAB39L:CAB39	-0.42	-0.37	-0.79	-0.81	0.03	-0.02
CABP5:CABP2	0.22	-0.66	-0.44	0.08	-1.08	0.52
CABP7:CALN1	0.19	0.24	0.44	-0.07	0.62	-0.51
CACNA2D2:CACNA2D1	-0.46	-0.11	-0.57	-0.28	-0.33	0.29
CACNA2D4:CACNA2D3	0.18	-0.07	0.12	0.13	-0.03	0.02
CACNG7:CACNG5	0.34	-0.24	0.09	0.33	-0.3	0.23
CADPS2:CADPS	-0.06	0	-0.07	-0.03	-0.04	0.03
CALB2:CALB1	0.12	-0.17	-0.06	0.43	-0.89	0.49
CALCRL:CALCR	-0.35	-0.79	-1.14	-0.58	-0.76	0.56
CAMK2N2:CAMK2N1	0.34	0.32	0.66	0.41	0.65	-0.25
CAND2:CAND1	-0.5	-2.93	-3.43	-3.22	-0.17	0.21
CANX:CLGN	-0.72	-0.43	-1.15	-0.84	-0.31	0.31
CAP2:CAP1	0	-0.83	-0.83	-0.98	0.11	-0.15
CAPNS2:CAPNS1	-0.12	-0.24	-0.36	0	-0.53	0.36
CAPZA2:CAPZA1	-0.19	0.36	0.17	-0.3	0.54	-0.47
CARHSP1:CSDC2	-0.03	-0.41	-0.44	-0.25	-0.22	0.19
CASP5:CASP4	0.27	-0.18	0.09	0.7	-0.76	0.61
CASQ2:CASQ1	-0.38	0	-0.37	-0.5	0.15	-0.13
CAV3:CAV1	-0.09	-0.1	-0.18	0.09	-0.36	0.27
CBR3:CBR1	-0.02	-0.03	-0.04	0.01	-0.08	0.05
CCDC74B:CCDC74A	-0.52	-0.27	-0.79	-0.91	0.07	-0.12
CCNL2:CCNL1	0.15	-1.04	-0.89	-2.88	1.05	-1.99
CCNYL1:CCNY	-0.36	-0.05	-0.41	-0.12	-0.46	0.29
CCT6B:CCT6A	-0.18	-4.09	-4.27	-4.22	-0.03	0.06
CD151:TSPAN11	-0.21	-0.47	-0.68	-0.44	-0.4	0.25
CD200R1L:CD200R1	-0.15	-0.1	-0.25	0.12	-0.4	0.37
CD209:CLEC4M	0.24	0.02	0.26	0.57	-0.43	0.31
CDC42BPB:CDC42BPA	-0.51	0.18	-0.33	-0.02	-0.5	0.31
CDH1:CDH3	-0.23	0.1	-0.13	-0.02	-0.26	0.11
CDH2:CDH4	-0.38	-0.61	-0.98	-0.8	-0.22	0.19
CDK11B:CDK11A	-0.74	-0.78	-1.52	-1.07	-0.32	0.45
CDK15:CDK14	-0.22	0.01	-0.21	-0.19	-0.03	0.01
CDK2AP2:CDK2AP1	-0.96	-0.77	-1.73	-1.66	-0.06	0.07
CDK6:CDK4	-0.23	-0.45	-0.68	-0.81	0.15	-0.12
CDKN2B:CDKN2A	0.04	0.55	0.59	1.05	-1.04	0.46
CDNF:MANF	0.18	-0.28	-0.1	0.27	-0.51	0.37
CDRT15L2:CDRT15	-0.47	0	-0.46	-0.47	0.01	-0.01
CDRT1:FBXW10	-0.51	-0.11	-0.62	-0.66	0.06	-0.04
CDS2:CDS1	-2	0.16	-1.84	-2.4	0.51	-0.57
CEACAM4:CEACAM3	0.05	0.43	0.48	0.46	0.04	-0.02
CELF2:CELF1	-0.25	-1.5	-1.75	-1.26	-0.84	0.49
CEPT1:CHPT1	-0.49	-0.12	-0.61	-1.18	0.48	-0.57
CERS3:CERS2	-0.21	-0.74	-0.95	-0.94	-0.01	0.01
CERS6:CERS5	0.1	-0.42	-0.32	-0.26	-0.08	0.07
CETN2:CETN1	-0.06	-0.3	-0.36	-0.45	0.14	-0.09
CHD2:CHD1	-0.43	-0.24	-0.68	-0.8	0.15	-0.13
CHI3L2:CHI3L1	-0.04	0.13	0.09	0.19	-0.21	0.1
CHIC2:CHIC1	0.54	0.2	0.74	0.51	0.39	-0.22
CHML:CHM	-0.12	0.14	0.02	-0.38	0.47	-0.4
CHMP1B:CHMP1A	-0.37	-1.5	-1.87	-2.23	0.3	-0.36
CHP2:CHP1	0.2	0.02	0.22	-0.03	0.42	-0.25
CHPF2:CHPF	0.08	-0.13	-0.04	-0.22	0.27	-0.17
CHRFAM7A:CHRNA7	-0.47	-0.2	-0.67	-0.66	-0.01	0.01
CHRM4:CHRM2	-1.13	0.25	-0.88	-0.63	-0.23	0.26
CHRNA10:CHRNA9	-0.48	-1	-1.48	-1.1	-0.52	0.38
CHRNA5:CHRNB3	-0.17	0	-0.18	0.18	-0.56	0.36
CHRNB2:CHRNB4	-0.43	-0.3	-0.73	-0.55	-0.24	0.18
CHSY3:CHSY1	-0.31	-0.4	-0.72	-0.42	-0.52	0.29
CHUK:IKBKB	0.17	0.1	0.26	0.46	-0.31	0.2
CIB3:CIB2	0.07	-0.48	-0.41	-0.2	-0.28	0.21
CKS2:CKS1B	-0.05	-1.93	-1.98	-2.87	0.51	-0.88
CLASP2:CLASP1	-0.96	-1.95	-2.9	-3.05	0.08	-0.14
CLCA4:CLCA1	-0.05	-0.29	-0.33	-0.26	-0.11	0.08
CLCNKB:CLCNKA	0.01	0.01	0.02	0.18	-0.36	0.16
CLDN8:CLDN17	-0.62	0.27	-0.35	0.32	-0.56	0.67
CLEC4C:CLEC6A	-0.06	-0.48	-0.54	-0.52	-0.02	0.02
CLTB:CLTA	-0.31	0.03	-0.28	-0.38	0.14	-0.1
CLTCL1:CLTC	-0.44	-3.23	-3.67	-2.89	-0.32	0.78
CLVS2:CLVS1	-0.7	0.44	-0.27	0.01	-0.39	0.27
CNBP:ZCCHC13	-0.59	-0.01	-0.6	-0.5	-0.14	0.09
CNNM4:CNNM2	-0.15	-0.09	-0.23	0.16	-0.66	0.39
CNOT6L:CNOT6	-0.16	-1.04	-1.2	-1.59	0.56	-0.39
CNOT8:CNOT7	0.09	-0.31	-0.22	-2.79	2.4	-2.57
COL4A6:COL4A2	0.03	-0.06	-0.03	0.01	-0.04	0.04
COPG2:COPG1	-0.31	-2.17	-2.48	-2.44	-0.02	0.04
COPZ2:COPZ1	-0.31	-2.21	-2.52	-2.54	0.01	-0.01
COQ10B:COQ10A	-0.36	-0.96	-1.32	-1.78	0.56	-0.46
CORO2B:CORO2A	-0.18	-0.64	-0.82	-0.8	-0.02	0.02
COX6A2:COX6A1	-0.41	-0.33	-0.74	-0.93	0.28	-0.18
COX7B2:COX7B	0.2	-2.77	-2.57	-1.93	-0.32	0.64
CPEB4:CPEB3	-0.29	0.46	0.16	0	0.34	-0.16
CPLX2:CPLX1	0.19	0.19	0.39	0.22	0.37	-0.17
CPLX4:CPLX3	-0.09	-0.3	-0.39	-0.57	0.19	-0.18
CRABP2:CRABP1	-0.72	-0.04	-0.76	-0.36	-0.45	0.39
CREBBP:EP300	-0.42	-1.15	-1.57	-2.27	0.7	-0.71
CRISP3:CRISP2	0.03	-0.14	-0.12	0.14	-0.54	0.25
CRKL:CRK	-0.25	-0.25	-0.49	-0.85	0.68	-0.36
CRY2:CRY1	-0.42	-0.21	-0.63	-0.6	-0.05	0.04
CRYBB3:CRYBB2	0.03	-0.21	-0.18	0.07	-0.32	0.25
CSAD:GADL1	-0.59	-0.82	-1.4	-1	-0.37	0.4
CSGALNACT2:CSGALNACT1	0	-0.17	-0.17	0.18	-0.64	0.35
CSTB:CSTA	-0.51	0.31	-0.2	0.05	-0.47	0.25
CSTF2T:CSTF2	0.24	-0.06	0.18	-1.23	2.09	-1.41
CTNNB1:JUP	-0.13	-0.08	-0.21	-0.22	0.01	-0.01
CTPS2:CTPS1	-0.17	-0.89	-1.06	-1.16	0.06	-0.1
CTXN3:CTXN2	-0.6	0.38	-0.22	-0.15	-0.08	0.07
CUL4B:CUL4A	0.4	-0.15	0.25	-0.62	1.03	-0.87
CXCL6:CXCL5	0.19	-0.13	0.06	0.15	-0.18	0.1
CXCR2:CXCR1	-1.14	-0.28	-1.42	-0.93	-0.7	0.49
CXorf40B:CXorf40A	-0.18	0.06	-0.12	-0.26	0.16	-0.13
CYFIP2:CYFIP1	-0.12	-0.24	-0.36	-0.45	0.1	-0.09
CYP11B2:CYP11B1	0.24	-0.03	0.21	0.13	0.15	-0.08
CYP26C1:CYP26B1	0.02	-0.31	-0.3	-0.1	-0.29	0.2
CYP4Z1:CYP4X1	-0.03	0.14	0.11	0.18	-0.12	0.07
DAAM2:DAAM1	0.29	0.22	0.51	0.64	-0.21	0.12
DCC:NEO1	0.1	-0.03	0.07	0.14	-0.1	0.07
DDI2:DDI1	-0.44	0.08	-0.36	-0.01	-0.47	0.35
DDR2:DDR1	0.04	-0.01	0.03	0.03	0	0
DDTL:DDT	-0.66	-0.79	-1.45	-0.87	-1.12	0.58
DDX17:DDX5	-1.06	-3.31	-4.37	-4.13	-0.14	0.23
DDX21:DDX50	-3.01	-0.16	-3.16	-3.17	0	-0.01
DDX39B:DDX39A	-0.89	-1.8	-2.68	-4.17	0.81	-1.49
DDX3Y:DDX3X	0.1	-3.52	-3.42	-2.51	-0.51	0.91
DDX43:DDX53	-0.5	0	-0.5	-0.27	-0.34	0.23
DDX60L:DDX60	-0.56	-0.12	-0.68	-0.78	0.07	-0.1
DEFB131B:DEFB131A	-0.19	0.25	0.06	0.13	-0.1	0.07
DEGS2:DEGS1	-0.06	-0.03	-0.08	-0.1	0.02	-0.01
DENND5B:DENND5A	0.46	-0.41	0.05	0.04	0.02	-0.01
DENND6B:DENND6A	-0.46	-0.54	-0.99	-0.88	-0.11	0.11
DERL3:DERL2	-0.33	-0.18	-0.51	-0.47	-0.04	0.04
DGKH:DGKD	-0.15	-0.69	-0.84	-0.3	-0.49	0.54
DGKZ:DGKI	-0.12	0.12	0	0.06	-0.13	0.06
DHFR2:DHFR	-1.55	-3.65	-5.19	-3.98	-0.59	1.22
DHRS4L2:DHRS4	0.52	-0.06	0.46	0.47	-0.02	0.01
DIRAS2:DIRAS1	0.02	0.06	0.09	0.42	-0.46	0.33
DLX6:DLX1	-0.19	-0.12	-0.31	-0.47	0.35	-0.16
DMWD:WDR20	0.12	-0.67	-0.54	-0.82	0.36	-0.28
DMXL2:DMXL1	-0.65	-0.09	-0.75	-1.51	0.86	-0.76
DNAH17:DNAH11	-0.64	0.16	-0.48	-0.79	0.54	-0.31
DNAH7:DNAH3	-0.14	0.09	-0.05	-0.15	0.12	-0.09
DNAJC5B:DNAJC5	0.28	-0.47	-0.19	-0.54	0.44	-0.35
DNASE1L2:DNASE1	-0.06	-0.84	-0.9	-0.54	-0.35	0.36
DOC2B:DOC2A	-0.09	-0.49	-0.58	-0.31	-0.3	0.27
DOCK4:DOCK3	-0.31	-0.57	-0.87	-0.4	-0.4	0.48
DPP4:FAP	0.17	-0.01	0.16	0.09	0.1	-0.07
DPP9:DPP8	0.05	-0.01	0.04	-0.26	0.51	-0.3
DPY19L2:DPY19L1	-0.74	-0.63	-1.37	-0.81	-0.59	0.55
DRD5:DRD1	0.03	-0.31	-0.28	-0.02	-0.22	0.26
DSCAML1:DSCAM	0.56	0.4	0.96	0.93	0.06	-0.03
DST:MACF1	-0.26	0.1	-0.16	-0.06	-0.1	0.1
DTNB:DTNA	-0.42	0.14	-0.28	-0.16	-0.16	0.11
DTX4:DTX1	0.41	-1.01	-0.6	-0.27	-0.45	0.33
DUOX2:DUOX1	-0.11	-0.99	-1.1	-0.42	-0.73	0.68
DUSP21:DUSP18	-0.15	-0.49	-0.63	-0.34	-0.32	0.3
DYNC1I2:DYNC1I1	-1.55	-0.27	-1.82	-2.4	0.42	-0.57
DYNC1LI2:DYNC1LI1	-2.51	-2.95	-5.46	-4.81	-0.32	0.65
DYNLL2:DYNLL1	-0.42	-5.6	-6.02	-5.76	-0.18	0.26
DYNLRB2:DYNLRB1	-0.26	-4.06	-4.32	-4.37	0.02	-0.05
DYNLT3:DYNLT1	0.43	-0.13	0.3	0.01	0.27	-0.29
DYRK1B:DYRK1A	-0.06	0.56	0.5	0.43	0.13	-0.07
DYRK3:DYRK2	0.16	-0.68	-0.51	-0.48	-0.06	0.03
DYSF:MYOF	-0.72	-0.15	-0.88	-0.23	-0.54	0.64
E2F5:E2F4	-0.46	-0.32	-0.77	-0.07	-0.84	0.71
EAF2:EAF1	0.21	-2.72	-2.51	-3.42	0.59	-0.91
EDDM3B:EDDM3A	-0.15	0.1	-0.05	0.16	-0.28	0.2
EEF1A2:EEF1A1	-0.73	-5.67	-6.4	-5.37	-0.74	1.03
EFHD2:EFHD1	0.19	-0.71	-0.52	-0.14	-0.75	0.39
EFNB2:EFNB1	-0.11	0.12	0.02	-0.16	0.29	-0.18
EFR3B:EFR3A	-0.27	-0.06	-0.33	-0.16	-0.23	0.17
EIF1B:EIF1	-0.06	-1.98	-2.04	-3.92	1.36	-1.87
EIF4E1B:EIF4E	-0.79	-1.5	-2.29	-1.23	-0.36	1.06
ELANE:PRTN3	0.32	0.1	0.42	0.31	0.23	-0.11
ELMO2:ELMO1	-0.39	-0.14	-0.53	-0.44	-0.18	0.09
ELOVL1:ELOVL7	-1.12	-0.12	-1.25	-0.74	-0.79	0.51
ELOVL5:ELOVL2	-0.28	-0.4	-0.68	-0.19	-0.56	0.49
EML6:EML5	-0.38	0.03	-0.35	-0.02	-0.42	0.33
EMX2:EMX1	0.33	-0.25	0.07	0.13	-0.1	0.06
ENC1:KLHL25	-0.29	-0.33	-0.62	-0.46	-0.19	0.17
ENOX2:ENOX1	0.1	-0.08	0.02	0.58	-0.59	0.56
ENTPD7:ENTPD4	-0.18	-0.05	-0.23	-0.11	-0.17	0.12
EPC2:EPC1	-0.63	0.25	-0.38	-1.85	1.52	-1.46
ERC2:ERC1	-0.01	-0.22	-0.23	-0.18	-0.09	0.05
ERLIN2:ERLIN1	0.38	-0.2	0.19	0.39	-0.16	0.2
ERO1B:ERO1A	0.11	-0.26	-0.15	-0.01	-0.21	0.15
ESRP2:ESRP1	-0.78	0.07	-0.71	-0.52	-0.29	0.19
ESRRG:ESRRA	0.09	-0.87	-0.79	-0.47	-0.46	0.32
ETNPPL:PHYKPL	-0.19	-0.26	-0.45	-0.47	0.02	-0.01
ETS2:ETS1	-0.22	0.27	0.05	0.05	0.01	0
EVI5L:EVI5	-0.01	-0.12	-0.13	0.07	-0.34	0.21
EXOC6B:EXOC6	0.08	0.24	0.32	-0.05	0.77	-0.37
EZH2:EZH1	0.15	-0.48	-0.32	-0.23	-0.12	0.09
F11:KLKB1	0.08	-0.14	-0.06	0.05	-0.12	0.11
FAHD2B:FAHD2A	-0.41	-0.35	-0.76	-0.5	-0.37	0.26
FAM102B:FAM102A	-0.3	-1.01	-1.31	-1.17	-0.11	0.14
FAM120C:FAM120A	-0.55	0.16	-0.39	-0.11	-0.3	0.28
FAM126B:FAM126A	-0.33	0.14	-0.19	-1.22	0.91	-1.03
FAM133B:FAM133A	-1.02	0.25	-0.77	-0.98	0.25	-0.21
FAM160B2:FAM160B1	0.23	-0.87	-0.65	-0.6	-0.07	0.05
FAM168B:FAM168A	-0.59	-0.98	-1.57	-0.99	-0.49	0.58
FAM200B:FAM200A	-0.79	-0.2	-0.99	-0.62	-0.35	0.37
FAM209B:FAM209A	-0.46	-0.99	-1.45	-0.84	-0.83	0.61
FAM24B:FAM24A	-0.41	0.03	-0.38	0.48	-0.76	0.86
FAM47B:FAM47A	-0.12	0.1	-0.02	0.13	-0.27	0.15
FAM49B:FAM49A	-0.83	0.17	-0.66	-0.56	-0.11	0.1
FAM50B:FAM50A	-0.4	-0.28	-0.67	-0.85	0.17	-0.18
FAM76B:FAM76A	-0.23	-0.25	-0.48	-0.35	-0.17	0.13
FAM78B:FAM78A	-0.16	-0.77	-0.93	-0.36	-1.15	0.57
FAM9C:FAM9B	0.28	-0.04	0.24	0.07	0.15	-0.17
FAR2:FAR1	-0.07	0.2	0.14	0.19	-0.13	0.05
FARP2:FARP1	-0.19	0.2	0.01	-0.07	0.15	-0.08
FAT3:FAT1	0.04	-0.33	-0.29	-0.1	-0.32	0.19
FBP2:FBP1	-0.43	-0.04	-0.47	-0.36	-0.15	0.12
FBXL20:FBXL2	-0.31	-0.41	-0.72	-0.88	0.2	-0.16
FBXO17:FBXO27	0.43	-0.04	0.39	0.13	0.34	-0.26
FBXO25:FBXO32	-0.07	-0.02	-0.09	0.8	-1.44	0.89
FCGR1B:FCGR1A	-0.81	-1.18	-1.99	-2.07	0.06	-0.09
FCGR3B:FCGR3A	0.48	0.07	0.56	0.22	0.45	-0.33
FCN2:FCN1	-0.31	-0.44	-0.75	-0.31	-0.46	0.44
FEM1C:FEM1A	-0.64	0.18	-0.46	-0.22	-0.35	0.24
FES:FER	-0.74	-0.35	-1.09	-0.39	-0.93	0.7
FEZF2:FEZF1	-0.34	0.09	-0.25	0.13	-0.6	0.38
FKBP9:FKBP10	-0.24	-1.43	-1.67	-1.07	-0.59	0.61
FLVCR2:FLVCR1	-0.07	-0.8	-0.88	-1.12	0.33	-0.24
FN3KRP:FN3K	-0.13	-0.19	-0.32	-0.13	-0.32	0.18
FNDC3B:FNDC3A	-0.24	-0.06	-0.29	-0.9	0.78	-0.61
FOLH1:NAALAD2	-0.64	-0.37	-1.01	-1.04	0.03	-0.03
FOXR2:FOXR1	-0.2	0.08	-0.12	-0.1	-0.02	0.02
FRAT2:FRAT1	0.03	-0.1	-0.07	0	-0.18	0.07
FRMD5:FRMD3	-0.34	-0.32	-0.66	-0.57	-0.11	0.09
FRYL:FRY	-0.22	-0.19	-0.41	-0.45	0.04	-0.03
FSCN2:FSCN1	0.18	-0.1	0.08	-0.22	0.44	-0.3
FSD1L:FSD1	-0.39	0.1	-0.28	-0.34	0.06	-0.05
FSTL5:FSTL4	-0.42	-0.83	-1.25	-0.49	-1.02	0.76
FUCA2:FUCA1	-0.32	-0.55	-0.87	-0.57	-0.31	0.3
FURIN:PCSK4	-1.32	-0.3	-1.62	-0.97	-0.75	0.64
FUT2:FUT1	-0.12	-0.13	-0.25	0.13	-0.49	0.38
FZD6:FZD3	0.28	-0.11	0.18	0.42	-0.4	0.24
G3BP2:G3BP1	-0.57	-0.73	-1.3	-0.85	-0.44	0.45
GABPB2:GABPB1	0	-0.59	-0.59	-1.33	0.53	-0.74
GAD2:GAD1	0.21	-0.35	-0.14	-0.26	0.24	-0.12
GALNT10:GALNTL6	0.28	-0.32	-0.05	0.17	-0.31	0.22
GALNT1:GALNT13	0.03	-0.08	-0.04	0.24	-0.42	0.29
GALNT6:GALNT3	-0.37	0.13	-0.25	-0.29	0.04	-0.04
GALR3:GALR2	-0.86	-0.26	-1.12	-0.53	-0.57	0.59
GAPDHS:GAPDH	0	-4.09	-4.09	-3.23	-0.37	0.85
GATA3:GATA2	-0.18	-0.38	-0.56	0	-0.77	0.55
GCA:SRI	0.24	-0.62	-0.38	-0.26	-0.17	0.12
GCOM1:MYZAP	-0.14	-0.26	-0.4	0.24	-1	0.65
GDF11:MSTN	-0.08	-0.16	-0.25	-0.11	-0.19	0.14
GDI2:GDI1	0.13	0.5	0.62	0.11	0.8	-0.52
GFOD2:GFOD1	-0.1	0.15	0.05	-0.22	0.32	-0.27
GFPT2:GFPT1	0.09	-3.68	-3.59	-4.86	0.9	-1.27
GIT2:GIT1	-0.55	-0.44	-0.99	-0.79	-0.27	0.2
GLB1L3:GLB1L2	0.26	-0.3	-0.04	0.22	-0.52	0.26
GLB1L:GLB1	-0.49	-0.46	-0.94	-1	0.07	-0.06
GLS2:GLS	-0.43	-0.72	-1.16	-1.69	0.43	-0.54
GLUD2:GLUD1	-0.01	0.15	0.14	0.47	-0.51	0.33
GMFG:GMFB	-0.17	-0.61	-0.78	-0.68	-0.12	0.1
GMPR2:GMPR	-0.22	-0.5	-0.72	-0.77	0.08	-0.05
GNA13:GNA12	-0.49	-0.01	-0.5	-0.31	-0.19	0.2
GNPDA2:GNPDA1	-0.59	-0.26	-0.86	-0.25	-1.21	0.61
GOLGA7B:GOLGA7	-0.14	0.42	0.27	0.24	0.06	-0.04
GOLPH3L:GOLPH3	-0.21	-1.46	-1.67	-2.06	0.44	-0.39
GOLT1B:GOLT1A	-1.21	-0.13	-1.34	-1.04	-0.16	0.3
GPAT4:GPAT3	0.01	-0.23	-0.22	-0.25	0.04	-0.02
GPC6:GPC4	-0.05	-0.01	-0.05	0.28	-0.63	0.34
GPD1L:GPD1	-0.1	-0.1	-0.19	-0.49	0.43	-0.3
GPR21:GPR52	-0.85	-0.04	-0.89	-0.49	-0.6	0.39
GPSM2:GPSM1	-0.33	-1.38	-1.72	-1.7	-0.02	0.01
GPX2:GPX1	-0.39	-0.34	-0.73	-0.78	0.06	-0.05
GREB1L:GREB1	-0.63	-0.38	-1.02	-0.53	-0.65	0.49
GREM2:GREM1	0.2	-0.07	0.13	0.25	-0.2	0.12
GRHL2:GRHL1	-0.14	0.08	-0.06	0.33	-0.62	0.38
GRID2:GRID1	-0.01	0.3	0.29	0.35	-0.12	0.06
GRIK5:GRIK4	-0.57	0.35	-0.22	0.22	-0.83	0.44
GRIN2B:GRIN2A	-0.29	0.1	-0.19	-0.07	-0.21	0.12
GRIP2:GRIP1	-0.11	-1.16	-1.27	-0.64	-0.46	0.63
GRK3:GRK2	-0.18	-0.49	-0.66	-0.57	-0.14	0.09
GRM1:GRM5	-0.24	-0.59	-0.82	0.07	-1.02	0.9
GRM3:GRM2	-0.03	-0.47	-0.5	-0.26	-0.29	0.24
GSK3B:GSK3A	0.65	0.08	0.73	-1.95	1.91	-2.68
GSN:SCIN	-0.31	0.28	-0.03	-0.27	0.34	-0.24
GSPT2:GSPT1	-0.24	-1.66	-1.9	-1.39	-0.4	0.51
GSTO2:GSTO1	0.17	-0.05	0.12	0.19	-0.11	0.08
GXYLT2:GXYLT1	0.04	-0.35	-0.31	-0.72	0.32	-0.4
GYS2:GYS1	-0.62	-0.15	-0.78	-0.37	-0.62	0.41
H2AFZ:H2AFV	-0.23	-0.42	-0.65	-1.84	1.05	-1.19
HACD2:HACD1	-0.21	-0.15	-0.37	-0.03	-0.58	0.33
HAND2:HAND1	-0.21	-0.21	-0.42	-0.07	-0.5	0.34
HARS2:HARS	-1.32	-3.22	-4.54	-4.04	-0.22	0.51
HCRTR2:HCRTR1	-0.18	-0.44	-0.62	-0.45	-0.28	0.17
HEATR5B:HEATR5A	-0.59	-0.92	-1.52	-1.05	-0.36	0.47
HECW2:HECW1	-0.3	0.14	-0.16	-0.48	0.37	-0.33
HEXB:HEXA	0.01	-0.55	-0.55	-0.41	-0.25	0.14
HEY2:HEY1	0.14	0.12	0.27	0.05	0.3	-0.22
HIGD1C:HIGD1A	-0.92	-1.72	-2.63	-1.39	-0.71	1.24
HMGCLL1:HMGCL	-0.27	0.31	0.04	0.01	0.07	-0.03
HMGCS2:HMGCS1	-0.34	-5.52	-5.87	-5.25	-0.41	0.62
HMGN4:HMGN2	0.07	-0.36	-0.29	-0.01	-0.43	0.28
HNF4G:HNF4A	0.05	-0.6	-0.55	-0.26	-0.48	0.29
HNRNPD:HNRNPAB	-0.35	-0.06	-0.41	-1.3	0.79	-0.89
HNRNPLL:HNRNPL	0.04	-1.81	-1.77	-2.2	0.17	-0.43
HNRNPR:SYNCRIP	-0.89	-0.67	-1.56	-2.5	0.7	-0.94
HOOK3:HOOK1	-0.98	0.19	-0.79	-0.7	-0.11	0.09
HOXA5:HOXB5	-0.11	0.26	0.15	0.27	-0.2	0.12
HOXA6:HOXB6	-0.25	0.08	-0.17	0.02	-0.29	0.2
HOXA7:HOXB7	-0.15	-0.42	-0.57	-0.15	-0.6	0.42
HPR:HP	-0.04	-0.21	-0.24	-0.31	0.1	-0.07
HPRT1:PRTFDC1	0.11	0.16	0.27	-0.19	0.67	-0.46
HRASLS2:PLA2G16	0.42	-0.12	0.3	0.35	-0.08	0.05
HS6ST3:HS6ST1	-0.48	-1.25	-1.73	-1.81	0.06	-0.08
HSD17B13:HSD17B11	0.04	-0.22	-0.18	0.25	-0.8	0.43
HSD3B2:HSD3B1	-0.45	-0.02	-0.46	0.11	-0.9	0.57
HSP90AB1:HSP90AA1	-1.19	-1.21	-2.4	-3.24	0.44	-0.84
HSPA12B:HSPA12A	-0.37	-0.07	-0.45	-0.15	-0.54	0.3
HTN3:HTN1	-0.04	0.15	0.11	0.34	-0.21	0.23
HTR1D:HTR1B	-0.15	0.09	-0.05	-0.02	-0.05	0.04
HTR1F:HTR1E	-0.01	-0.15	-0.16	-0.14	-0.04	0.02
ICK:MAK	-0.61	-0.12	-0.73	-0.49	-0.4	0.24
IDH2:IDH1	-0.79	-0.51	-1.3	-0.92	-0.48	0.38
IDI2:IDI1	0.49	-0.55	-0.05	0	-0.06	0.06
IFFO2:IFFO1	-0.26	-0.68	-0.94	-0.59	-0.62	0.34
IFIT3:IFIT2	0.02	0.08	0.1	0.29	-0.27	0.19
IGFL3:IGFL2	0.21	0.25	0.46	0.48	-0.03	0.02
IL1RAPL2:IL1RAPL1	0.23	-0.05	0.18	0.24	-0.08	0.06
IL36G:IL36A	-0.13	-0.29	-0.42	0.04	-0.68	0.46
IMPDH2:IMPDH1	-1.11	-0.69	-1.81	-1.99	0.13	-0.19
INSIG2:INSIG1	0	-0.51	-0.5	-0.95	0.48	-0.45
INTS6L:INTS6	-0.12	-3.44	-3.56	-3.42	-0.05	0.14
IPO5:RANBP6	-0.54	0.02	-0.51	-0.49	-0.04	0.03
IPO8:IPO7	-0.13	-0.62	-0.74	-0.66	-0.06	0.09
ISL2:ISL1	-0.17	-1.05	-1.23	-0.91	-0.22	0.31
ITGB5:ITGB3	-0.6	-0.96	-1.56	-0.72	-1.16	0.84
ITIH3:ITIH1	-0.31	-0.58	-0.88	-0.33	-0.84	0.55
ITLN2:ITLN1	0.33	-0.22	0.11	0.47	-0.6	0.36
ITSN2:ITSN1	-0.05	-0.44	-0.49	-0.45	-0.04	0.04
JAG2:JAG1	0.05	-0.04	0.02	-0.03	0.06	-0.04
JRKL:TIGD2	-0.22	-0.02	-0.24	-0.29	0.07	-0.05
KAT2B:KAT2A	-0.01	-0.93	-0.94	-1.48	0.63	-0.55
KATNAL1:KATNA1	0.06	0.33	0.39	-0.3	0.81	-0.68
KBTBD7:KBTBD6	-0.69	-0.2	-0.89	-0.23	-1.03	0.66
KCNB2:KCNB1	0.24	-0.09	0.15	0.44	-0.74	0.29
KCNH5:KCNH1	0.02	-1.62	-1.6	-1.74	0.09	-0.14
KCNJ10:KCNJ15	0.22	-0.16	0.06	0.01	0.05	-0.05
KCNJ11:KCNJ8	0.01	-0.36	-0.35	-0.03	-0.41	0.32
KCNK13:KCNK12	-0.07	0.09	0.02	0.14	-0.23	0.12
KCNK9:KCNK3	-0.17	-0.19	-0.36	-0.31	-0.1	0.05
KCNS3:KCNS2	-0.09	0.09	0	0.35	-0.47	0.35
KCNT2:KCNT1	-0.38	-0.66	-1.04	-0.56	-0.88	0.48
KCTD15:KCTD1	0.29	-0.04	0.25	0.4	-0.25	0.15
KCTD2:KCTD5	-0.28	-0.75	-1.03	-0.46	-0.75	0.57
KCTD3:SHKBP1	0.02	-0.13	-0.11	0.13	-0.42	0.24
KDELC2:KDELC1	0.01	-0.28	-0.27	0.17	-0.48	0.44
KDM5D:KDM5C	0.17	-0.78	-0.61	-0.41	-0.23	0.2
KDM6A:UTY	-0.21	0.51	0.3	0.73	-0.71	0.43
KHDRBS3:KHDRBS2	0.07	0.06	0.14	-0.17	0.26	-0.31
KIAA1324L:KIAA1324	-0.5	0.02	-0.48	-0.18	-0.41	0.29
KIF13B:KIF13A	0.03	0.09	0.11	0.23	-0.19	0.12
KIF21B:KIF21A	0.12	-0.71	-0.59	-0.12	-0.38	0.47
KIF3C:KIF3B	-0.5	-1.04	-1.54	-1.11	-0.44	0.43
KIF4B:KIF4A	-0.27	-1.4	-1.68	-0.48	-0.91	1.2
KLF7:KLF6	-0.07	0.26	0.19	0.24	-0.08	0.05
KLHL13:KLHL9	-0.35	-0.28	-0.63	-0.39	-0.38	0.24
KLHL2:KLHL3	-0.31	-0.53	-0.84	-1.12	0.16	-0.27
L3MBTL2:MBTD1	-0.35	-0.57	-0.93	-0.61	-0.32	0.31
LANCL2:LANCL1	-0.6	-0.49	-1.09	-0.62	-0.78	0.46
LARGE2:LARGE1	-0.64	0.14	-0.5	-0.55	0.05	-0.05
LARP1B:LARP1	0.04	-2.52	-2.48	-2.63	0.09	-0.15
LCE3E:LCE3D	-0.35	-0.33	-0.68	-0.28	-0.61	0.41
LDB2:LDB1	0.11	-1.76	-1.65	-1.66	0.01	-0.01
LDLRAD4:PMEPA1	-0.53	-0.51	-1.04	-0.54	-0.58	0.5
LEFTY2:LEFTY1	0.12	0.56	0.69	0.49	0.37	-0.2
LGI2:LGI1	-0.42	0.29	-0.14	0.25	-0.59	0.39
LGR6:LGR5	-0.1	-0.35	-0.45	0.06	-0.84	0.51
LHFPL6:LHFPL1	-0.09	0.15	0.06	0.06	0	0
LHX1:LHX5	0.23	-0.32	-0.09	-0.12	0.04	-0.03
LHX2:LHX9	-0.1	0.02	-0.08	-0.31	0.44	-0.22
LHX4:LHX3	0.19	-0.07	0.12	-0.15	0.33	-0.28
LHX8:LHX6	0.4	-0.53	-0.12	-0.1	-0.04	0.03
LIN28B:LIN28A	-0.4	-0.32	-0.73	-0.17	-0.61	0.56
LLGL2:LLGL1	-0.21	-1.13	-1.34	-0.91	-0.59	0.43
LMAN2L:LMAN2	-0.23	-0.13	-0.36	-0.33	-0.05	0.03
LMBR1L:LMBR1	-0.67	-0.52	-1.19	-0.78	-0.52	0.41
LMNB2:LMNB1	0.25	-0.79	-0.54	-0.44	-0.11	0.09
LMO3:LMO1	0	-0.72	-0.72	-0.36	-0.68	0.36
LMX1B:LMX1A	-0.37	0.12	-0.24	-0.16	-0.07	0.08
LRBA:NBEA	-0.44	-0.36	-0.8	-0.68	-0.15	0.12
LRIG3:LRIG2	-0.2	-0.19	-0.38	-0.02	-0.61	0.36
LRP1B:LRP1	-0.03	-1.05	-1.08	-1.14	0.07	-0.06
LRP6:LRP5	-0.12	-0.63	-0.75	-0.69	-0.11	0.05
LRRN3:LRRN1	-0.19	0.14	-0.06	0.26	-0.46	0.31
LRRTM4:LRRTM3	-0.47	0.4	-0.06	-0.33	0.28	-0.26
LTF:TF	-0.55	-0.31	-0.86	-1.01	0.17	-0.15
LYPLA2:LYPLA1	-0.35	-0.18	-0.53	-0.45	-0.13	0.09
LYZL2:LYZL1	-0.26	0.1	-0.16	-0.22	0.1	-0.06
MAB21L2:MAB21L1	-0.05	-0.04	-0.09	0.04	-0.18	0.13
MAGOHB:MAGOH	-2.3	-0.25	-2.55	-2.76	0.08	-0.22
MAGT1:TUSC3	0.03	0.14	0.17	0.26	-0.19	0.09
MAN2A2:MAN2A1	-0.08	0.13	0.06	0.08	-0.05	0.03
MANEAL:MANEA	-0.1	0.2	0.1	0.4	-0.52	0.3
MAOB:MAOA	0.12	0.2	0.32	-0.05	0.7	-0.37
MAP2K2:MAP2K1	0.02	-0.25	-0.23	-1.36	1.06	-1.13
MAP3K13:MAP3K12	0.08	-1.13	-1.05	-0.36	-0.6	0.69
MAP3K15:MAP3K5	0.01	-0.11	-0.1	-0.34	0.33	-0.24
MAP3K3:MAP3K2	-0.21	-0.31	-0.53	-0.8	0.42	-0.27
MAPK3:MAPK1	-0.52	-0.72	-1.24	-2.51	1.04	-1.27
MAPK8IP3:SPAG9	-0.56	-0.92	-1.48	-1.51	0.04	-0.03
MAPKAPK3:MAPKAPK2	-0.22	-0.1	-0.33	-0.24	-0.11	0.09
MAPRE3:MAPRE1	-0.46	-0.11	-0.57	-0.47	-0.11	0.1
MAT2A:MAT1A	-2.4	-0.18	-2.58	-2.56	-0.02	0.02
MBOAT2:MBOAT1	0.03	-0.26	-0.23	-0.06	-0.19	0.17
MDGA2:MDGA1	-0.38	-0.05	-0.43	-0.19	-0.44	0.24
MED12L:MED12	-0.04	-1.07	-1.12	-1.14	0.02	-0.02
MED13L:MED13	-0.07	0.46	0.39	-0.47	1.73	-0.87
MEGF11:MEGF10	-0.35	0.21	-0.14	0.13	-0.43	0.26
METTL2B:METTL2A	-1.13	-0.53	-1.66	-1.28	-0.4	0.38
METTL7B:METTL7A	-0.92	-0.68	-1.6	-1.46	-0.15	0.14
MFN2:MFN1	-1.53	0.25	-1.28	-1.81	0.38	-0.53
MGAM:SI	0.14	-0.13	0.01	0.09	-0.12	0.08
MGAT4B:MGAT4A	-0.06	-0.53	-0.59	-0.38	-0.2	0.21
MICB:MICA	-0.02	-0.62	-0.64	0.02	-0.65	0.66
MID2:MID1	0.3	-0.28	0.02	-0.19	0.29	-0.21
MKNK2:MKNK1	0.46	-0.48	-0.03	0.11	-0.28	0.13
MLLT3:MLLT1	-0.04	-0.04	-0.08	-0.16	0.12	-0.08
MMD2:MMD	0.02	-0.35	-0.33	-0.08	-0.27	0.24
MMEL1:MME	-0.32	0.13	-0.19	0.12	-0.39	0.31
MOAP1:PNMA1	-0.39	-0.43	-0.82	-0.13	-1.05	0.69
MOGAT2:MOGAT1	-0.51	-0.37	-0.87	-0.66	-0.37	0.21
MORF4L2:MORF4L1	-0.78	0.11	-0.67	-0.59	-0.09	0.08
MPP2:MPP6	-0.6	-0.76	-1.36	-1.1	-0.28	0.27
MPP3:MPP7	-0.72	0.73	0.01	0	0.02	-0.01
MPPED2:MPPED1	0.06	-0.41	-0.35	-0.13	-0.46	0.22
MPST:TST	0.06	0.05	0.11	0.03	0.18	-0.08
MRFAP1L1:MRFAP1	-0.87	-0.11	-0.98	-0.1	-1.13	0.88
MSC:TCF21	0.11	0.06	0.17	0.14	0.04	-0.02
MSI2:MSI1	0.02	-0.66	-0.64	-0.36	-0.49	0.28
MSX2:MSX1	0.28	-0.28	-0.01	0.07	-0.13	0.08
MTHFD1L:MTHFD1	-0.02	-2.94	-2.96	-2.49	-0.31	0.47
MTHFD2L:MTHFD2	-0.03	-0.36	-0.39	-0.2	-0.38	0.19
MTNR1B:MTNR1A	0.21	-0.06	0.15	-0.05	0.36	-0.2
MTSS1L:MTSS1	-0.43	-0.09	-0.51	-0.23	-0.38	0.29
MX2:MX1	0.02	0.19	0.22	0.6	-0.72	0.38
MYO1B:MYO1A	-0.17	-0.6	-0.77	-1.19	0.45	-0.42
MYO1C:MYO1H	-0.41	-0.64	-1.05	-0.52	-0.89	0.53
MYO1D:MYO1G	0.28	-0.17	0.11	0.01	0.13	-0.09
MYO1F:MYO1E	0.41	-0.14	0.27	0.59	-0.57	0.32
MYO7B:MYO7A	-0.64	-0.54	-1.19	-0.73	-0.65	0.46
MZT2B:MZT2A	-0.45	-0.91	-1.36	-1.14	-0.13	0.22
NAA11:NAA10	0.25	-3.56	-3.32	-2.97	-0.17	0.35
NAA16:NAA15	-0.45	-2.01	-2.46	-1.83	-0.38	0.63
NABP2:NABP1	-0.75	-0.6	-1.34	-2.45	0.66	-1.1
NAP1L4:NAP1L1	-0.58	-0.04	-0.62	-0.75	0.16	-0.14
NAPB:NAPA	-0.21	-2.63	-2.84	-1.45	-0.95	1.39
NAT2:NAT1	0.06	0.05	0.11	0.21	-0.2	0.1
NAV3:NAV2	-0.47	-0.44	-0.92	-0.67	-0.36	0.25
NBPF3:NBPF15	-0.79	-4.16	-4.95	-4.01	-0.46	0.94
NCK2:NCK1	-0.07	0.28	0.22	0.22	0	0
NCKAP1L:NCKAP1	-0.86	-0.54	-1.4	-1.03	-0.43	0.37
NDEL1:NDE1	-0.26	-1.73	-1.99	-3.43	1.25	-1.44
NDUFA4L2:NDUFA4	-0.8	-0.09	-0.89	-0.57	-0.31	0.32
NECAP2:NECAP1	-0.1	-0.57	-0.67	-0.03	-0.98	0.64
NEK7:NEK6	0.39	-0.71	-0.32	-0.32	0	0
NELL2:NELL1	-0.82	-1.09	-1.91	-0.97	-0.76	0.94
NETO2:NETO1	-0.18	0.12	-0.06	-0.21	0.19	-0.15
NHLH2:NHLH1	0.22	0.14	0.36	0.37	-0.02	0.01
NIPAL1:NIPA2	0.4	-0.29	0.11	0.32	-0.32	0.21
NIPSNAP2:NIPSNAP1	-0.29	-0.24	-0.53	-0.51	-0.04	0.02
NIPSNAP3B:NIPSNAP3A	-0.79	-1.1	-1.89	-0.91	-0.95	0.98
NKAPL:NKAP	-0.08	-2.42	-2.51	-2.02	-0.59	0.49
NKIRAS2:NKIRAS1	-0.8	-0.15	-0.95	-0.69	-0.5	0.26
NLN:THOP1	-0.05	-0.09	-0.14	-0.18	0.06	-0.04
NLRP7:NLRP2	0	0.09	0.09	0.31	-0.6	0.22
NMT2:NMT1	0.08	-2.99	-2.91	-2.85	-0.03	0.06
NOL4L:NOL4	-0.62	0.11	-0.51	-0.55	0.03	-0.03
NONO:PSPC1	-2.46	-1.42	-3.88	-3.89	0.01	-0.01
NOVA2:NOVA1	0.38	-0.66	-0.28	-0.15	-0.13	0.13
NPBWR2:NPBWR1	-1.28	-0.25	-1.54	-1.37	-0.2	0.16
NPR2:NPR1	-0.2	-0.77	-0.97	-0.76	-0.43	0.21
NPTX2:NPTX1	0.19	-1.37	-1.18	-0.08	-1.19	1.11
NR1H3:NR1H2	-0.62	-0.07	-0.69	-0.4	-0.42	0.29
NR2C2:NR2C1	-0.5	-0.42	-0.92	-1.27	0.36	-0.35
NR5A2:NR5A1	0.04	-0.98	-0.94	-1.06	0.18	-0.13
NRBP2:NRBP1	-0.74	-0.69	-1.43	-1.56	0.11	-0.12
NSG2:NSG1	0.19	-0.06	0.13	0.01	0.28	-0.12
NT5C:NT5M	-0.42	-0.18	-0.59	-0.55	-0.09	0.04
NT5DC3:NT5DC2	-0.48	-1.12	-1.6	-1.66	0.08	-0.06
NTN3:NTN1	-0.79	-0.45	-1.24	-0.52	-0.75	0.71
NTNG2:NTNG1	-0.52	0.05	-0.47	-0.16	-0.36	0.32
NUCB2:NUCB1	0.84	-0.15	0.69	0.68	0.01	-0.01
NUMBL:NUMB	0.09	-0.5	-0.41	0.04	-0.73	0.45
NXPH2:NXPH1	-0.41	0.47	0.06	0.18	-0.13	0.12
NXT2:NXT1	-0.2	-4.62	-4.81	-4.16	-0.36	0.66
OBP2B:OBP2A	-1.22	-2.03	-3.25	-2.11	-0.83	1.15
OCM2:OCM	-0.09	-0.81	-0.9	-0.33	-0.73	0.57
OGDHL:OGDH	-0.11	-0.24	-0.36	0.06	-0.64	0.42
OSBP2:OSBP	-0.14	-2.17	-2.31	-2.04	-0.1	0.27
OSBPL11:OSBPL10	-0.18	-0.41	-0.59	-0.68	0.12	-0.09
OSBPL8:OSBPL5	-0.37	-1.11	-1.48	-0.62	-1.19	0.87
OTUD7B:OTUD7A	-0.24	-0.32	-0.57	-0.38	-0.33	0.18
OXCT2:OXCT1	-1.21	-0.34	-1.56	-0.73	-0.52	0.82
OXSR1:STK39	-0.07	-0.48	-0.56	-1.26	0.6	-0.7
P2RY4:P2RY2	0.07	-0.55	-0.48	-0.32	-0.21	0.16
P4HA2:P4HA1	-0.2	0.19	-0.02	-0.16	0.26	-0.14
PACS2:PACS1	-0.12	-1.02	-1.14	-0.37	-0.67	0.77
PAFAH1B3:PAFAH1B2	0.08	0.24	0.32	0.69	-0.35	0.38
PAIP2B:PAIP2	-0.54	-0.13	-0.67	-0.29	-0.41	0.38
PAPSS2:PAPSS1	-0.13	-0.07	-0.19	-0.51	0.36	-0.32
PARVB:PARVA	-0.21	-0.12	-0.33	-0.11	-0.34	0.21
PAX7:PAX3	0.02	0.12	0.15	0.26	-0.19	0.12
PCK2:PCK1	-0.12	-0.44	-0.56	-0.65	0.1	-0.09
PCMTD2:PCMTD1	-0.61	-0.09	-0.7	-1.19	0.62	-0.49
PCYT1B:PCYT1A	0.1	-1.92	-1.81	-1.7	-0.07	0.12
PDCL3:PDCL2	-0.99	0.1	-0.9	-0.89	-0.01	0.01
PDE1B:PDE1A	-0.44	-0.08	-0.51	-0.18	-0.42	0.34
PDE6H:PDE6G	-0.35	-0.01	-0.36	-0.27	-0.13	0.09
PDE7B:PDE7A	0.01	0.21	0.22	0.35	-0.18	0.13
PDE8B:PDE8A	-0.12	0.17	0.05	-0.11	0.18	-0.16
PDHA2:PDHA1	-0.29	-0.68	-0.96	-0.99	0.02	-0.02
PDS5B:PDS5A	-2.03	-4.12	-6.15	-5.51	-0.49	0.64
PF4V1:PF4	0.05	-0.33	-0.28	-0.15	-0.26	0.13
PFN2:PFN1	-0.47	-1.54	-2.01	-2.74	0.54	-0.73
PGK2:PGK1	0.03	-0.86	-0.84	-0.94	0.06	-0.11
PGLYRP4:PGLYRP3	0.33	0.29	0.62	0.07	0.91	-0.55
PGM1:PGM5	0.02	-0.75	-0.74	-0.74	0	0
PGM2L1:PGM2	-0.55	-0.41	-0.96	-0.53	-0.35	0.43
PHKA2:PHKA1	0.06	-0.51	-0.44	0.08	-0.86	0.52
PHKG2:PHKG1	-0.45	-0.82	-1.27	-0.68	-0.54	0.59
PHOX2B:PHOX2A	-0.15	0.42	0.27	0.05	0.26	-0.22
PHTF2:PHTF1	-0.33	-0.56	-0.89	-0.51	-0.43	0.38
PHYHIPL:PHYHIP	-0.24	-0.11	-0.35	0.21	-0.8	0.57
PI15:R3HDML	-0.2	-0.65	-0.85	-0.47	-0.46	0.38
PIK3CD:PIK3CB	0.12	-0.22	-0.11	0.13	-0.28	0.23
PILRB:PILRA	-0.08	-0.44	-0.52	-0.48	-0.07	0.04
PITPNB:PITPNA	-0.77	-0.21	-0.98	-3.24	1.22	-2.26
PKM:PKLR	-2.39	-0.43	-2.82	-2.65	-0.09	0.17
PKNOX2:PKNOX1	0.39	-0.47	-0.09	-0.24	0.16	-0.15
PLA2G2E:PLA2G2A	0.01	-0.23	-0.23	0.11	-0.55	0.33
PLAGL2:PLAG1	-0.32	0.24	-0.08	-0.18	0.12	-0.1
PLCB3:PLCB1	-0.2	-0.68	-0.88	-0.86	-0.03	0.03
PLCL2:PLCL1	0.42	0.02	0.44	-0.41	1.16	-0.84
PLPP5:PLPP4	-0.19	0.05	-0.13	0.35	-0.51	0.48
PLPPR5:PLPPR1	-0.71	-0.17	-0.88	-0.65	-0.22	0.23
PMM2:PMM1	-0.92	-0.63	-1.55	-2.21	0.56	-0.66
PMPCB:UQCRC1	-2.01	-2.59	-4.61	-3.32	-1.07	1.28
PNPLA7:PNPLA6	-0.48	-0.08	-0.55	-0.52	-0.07	0.03
POM121C:POM121	-1.62	-2.11	-3.73	-3.31	-0.18	0.42
PPA2:PPA1	-0.95	-3.25	-4.2	-3.04	-0.57	1.16
PPIP5K2:PPIP5K1	-1.59	-0.26	-1.84	-1.09	-0.67	0.75
PPM1B:PPM1A	0.2	0.17	0.37	0.19	0.37	-0.18
PPP1R14C:PPP1R14B	0.07	-1	-0.93	-0.75	-0.11	0.18
PPP2CB:PPP2CA	0.34	0.05	0.39	0.27	0.19	-0.12
PPP2R1B:PPP2R1A	0.44	-2.8	-2.36	-3.07	0.39	-0.7
PPP3R2:PPP3R1	-0.54	0.06	-0.49	-0.37	-0.14	0.11
PRELID3B:PRELID3A	-2.27	-0.24	-2.51	-2.53	0.01	-0.03
PREX2:PREX1	0.16	-0.29	-0.13	0.03	-0.25	0.16
PRICKLE2:PRICKLE1	-0.17	-0.51	-0.68	-0.65	-0.04	0.03
PRKAA2:PRKAA1	-0.05	0.16	0.11	0.04	0.08	-0.07
PRKAB2:PRKAB1	0.19	-0.4	-0.21	0.04	-0.49	0.26
PRKAR1B:PRKAR1A	0.37	-2.6	-2.23	-2.76	0.43	-0.52
PRKAR2B:PRKAR2A	-0.42	-0.43	-0.85	-0.78	-0.07	0.07
PRKCD:PRKCQ	-0.71	0.25	-0.46	-0.44	-0.03	0.03
PRKCH:PRKCE	-0.35	-0.23	-0.58	-0.3	-0.43	0.28
PRKCI:PRKCZ	-0.03	-0.34	-0.37	0.06	-1.01	0.43
PRMT8:PRMT1	0.05	-2.85	-2.8	-2.71	-0.05	0.09
PROKR2:PROKR1	-0.3	-0.18	-0.48	-0.4	-0.1	0.08
PRPF40B:PRPF40A	-0.6	-2.38	-2.98	-3.05	0.07	-0.07
PRPSAP2:PRPSAP1	-0.38	-0.05	-0.43	-0.48	0.07	-0.05
PRRX2:PRRX1	-0.89	0.12	-0.77	-0.67	-0.15	0.1
PRSS41:PRSS21	-0.38	-0.62	-1	-0.53	-0.8	0.47
PSEN2:PSEN1	0.16	-0.22	-0.07	-0.22	0.26	-0.16
PSKH2:PSKH1	0.2	-0.53	-0.33	0.07	-0.43	0.4
PSMA8:PSMA7	-0.06	-3.68	-3.74	-4.07	0.14	-0.33
PSMB10:PSMB7	-0.18	-4.14	-4.32	-4.26	-0.02	0.07
PSMB5:PSMB8	-2.89	-0.22	-3.11	-2.89	-0.1	0.22
PSMB6:PSMB9	-2.24	-0.32	-2.55	-3.01	0.35	-0.46
PTGS2:PTGS1	-0.48	-0.48	-0.96	-0.56	-0.43	0.4
PTPN11:PTPN6	-1.35	-0.7	-2.05	-2.04	-0.01	0.01
PTPN14:PTPN21	0.19	-0.51	-0.32	0.12	-1.23	0.44
PTPN1:PTPN2	-0.17	-0.29	-0.46	-0.39	-0.09	0.08
PTPN4:PTPN3	-0.1	-0.35	-0.45	-0.53	0.12	-0.08
PTPRE:PTPRA	0.06	-0.35	-0.29	-0.02	-0.5	0.26
PUM2:PUM1	-0.34	-2.49	-2.83	-3.27	0.38	-0.44
PURB:PURA	-0.2	-0.52	-0.72	-0.99	0.37	-0.27
PXDNL:PXDN	0.13	0.05	0.19	0.25	-0.17	0.07
PYCR2:PYCR1	0.08	-0.34	-0.26	-0.09	-0.34	0.17
RAB22A:RAB31	-0.64	-0.39	-1.03	-0.51	-0.83	0.52
RAB26:RAB37	-0.27	-0.23	-0.5	-0.29	-0.36	0.2
RAB27B:RAB27A	-0.04	-0.24	-0.28	-0.05	-0.24	0.23
RAB33B:RAB33A	-0.08	0.28	0.2	0.01	0.25	-0.19
RAB39B:RAB39A	0.35	0.31	0.67	0.81	-0.27	0.14
RABL2B:RABL2A	-0.78	-1.13	-1.91	-1.52	-0.32	0.39
RAD23B:RAD23A	-0.38	-0.91	-1.29	-1.59	0.28	-0.3
RALB:RALA	-0.3	-0.43	-0.73	-2.05	1.52	-1.32
RALGPS2:RALGPS1	-0.05	-0.61	-0.67	-0.67	0	0
RALYL:RALY	-0.07	-0.87	-0.93	-0.6	-0.64	0.34
RANBP10:RANBP9	-0.28	-0.44	-0.72	-0.52	-0.19	0.2
RANBP17:XPO7	0.32	0.26	0.58	0.23	0.82	-0.35
RAPGEF6:RAPGEF2	-0.15	-0.58	-0.73	-0.53	-0.25	0.2
RASA3:RASA2	-0.28	-0.21	-0.48	-0.45	-0.06	0.04
RASD2:RASD1	-0.5	-0.28	-0.77	-0.85	0.14	-0.08
RASGRF2:RASGRF1	-0.47	-0.13	-0.6	-0.3	-0.38	0.3
RASL10B:RASL10A	-0.33	-1.08	-1.41	-1.04	-0.33	0.37
RASSF4:RASSF2	0.61	-0.14	0.46	0.29	0.19	-0.17
RBBP7:RBBP4	-0.17	-1.42	-1.59	-3.95	1.67	-2.35
RBM38:RBM24	-0.06	-0.67	-0.73	-0.26	-0.46	0.47
RBPMS2:RBPMS	-0.52	0.27	-0.25	0.3	-0.72	0.55
RCAN3:RCAN2	0.49	-0.02	0.47	0.37	0.14	-0.1
RCBTB2:RCBTB1	-0.5	-0.2	-0.7	-0.57	-0.11	0.13
RDH12:RDH11	-0.29	-0.56	-0.85	-0.43	-0.57	0.42
REEP6:REEP5	0.25	-0.33	-0.07	-0.17	0.15	-0.09
REG1B:REG1A	-0.2	0.14	-0.06	-0.26	0.25	-0.2
RFX3:RFX2	-0.14	0.01	-0.13	0.4	-1.19	0.53
RGS19:RGS17	-0.83	-0.03	-0.86	-0.54	-0.31	0.32
RGS7:RGS6	0	0.06	0.06	0.45	-0.47	0.39
RHBDF2:RHBDF1	-0.53	-1.35	-1.88	-1.37	-0.58	0.51
RHBDL3:RHBDL1	0.05	-0.85	-0.8	-0.63	-0.19	0.17
RHD:RHCE	-0.04	0.13	0.09	0.24	-0.23	0.15
RHEBL1:RHEB	-0.43	-0.76	-1.19	-1.17	-0.01	0.02
RHOBTB2:RHOBTB1	0.19	0.27	0.46	0.53	-0.13	0.07
RHOT2:RHOT1	-0.71	-0.59	-1.3	-1.15	-0.2	0.14
RIMKLB:RIMKLA	-0.1	-0.1	-0.2	0.03	-0.31	0.23
RING1:RNF2	0.07	0.14	0.21	0.15	0.09	-0.05
RIT2:RIT1	0.04	0.16	0.21	-0.02	0.42	-0.23
RLN2:RLN1	0.37	0.03	0.4	0.5	-0.16	0.1
RMND5B:RMND5A	-0.03	-0.63	-0.65	-0.87	0.25	-0.22
RNASE3:RNASE2	0.21	-0.02	0.2	0.36	-0.32	0.16
RNF113B:RNF113A	-0.44	-3.17	-3.61	-2.6	-0.52	1.01
RNF121:RNF175	-0.23	-0.15	-0.38	-0.15	-0.5	0.23
RNF144B:RNF144A	-0.09	0.28	0.19	0.29	-0.22	0.1
RNF20:RNF40	-0.74	-2.81	-3.54	-3.56	0.01	-0.02
RNF38:RNF44	-0.99	-0.35	-1.35	-0.91	-0.35	0.44
ROCK2:ROCK1	-0.69	-0.12	-0.81	-0.83	0.02	-0.02
ROPN1B:ROPN1	0.18	-0.37	-0.19	-0.04	-0.15	0.15
ROR2:ROR1	-0.75	0.34	-0.4	-0.42	0.03	-0.02
RPEL1:RPE	-2.34	-3.98	-6.32	-4.51	-0.9	1.81
RPL10L:RPL10	0.29	-3.66	-3.38	-4.18	0.38	-0.8
RPL22L1:RPL22	-0.19	-0.67	-0.86	-2.74	1.08	-1.88
RPL26L1:RPL26	-0.57	-2.07	-2.64	-2.17	-0.19	0.47
RPL39L:RPL39	-0.37	-1.5	-1.87	-1.55	-0.21	0.32
RPL3:RPL3L	-3.19	-0.74	-3.93	-3.31	-0.3	0.62
RPRD1B:RPRD1A	-1.22	0.12	-1.1	-1.49	0.46	-0.39
RPRML:RPRM	-0.03	-0.65	-0.67	-0.52	-0.14	0.15
RPS27L:RPS27	-0.1	-4.31	-4.41	-4.64	0.12	-0.23
RPS6KA5:RPS6KA4	0.18	-0.43	-0.25	-0.37	0.24	-0.12
RPS6KB2:RPS6KB1	-0.05	-0.05	-0.1	-0.22	0.2	-0.12
RRAGB:RRAGA	-0.32	-0.96	-1.28	-0.77	-0.66	0.51
RRAGD:RRAGC	-0.34	-0.43	-0.77	-0.66	-0.11	0.11
RRM2B:RRM2	-0.04	-3.8	-3.84	-3.5	-0.11	0.33
RTP2:RTP1	0.38	-0.22	0.16	0.53	-0.61	0.37
RUNDC3B:RUNDC3A	-0.28	-0.27	-0.56	-0.36	-0.28	0.2
SAFB2:SAFB	-0.02	-0.49	-0.52	-0.51	-0.01	0.01
SALL3:SALL1	0.32	-0.29	0.03	0.12	-0.13	0.08
SAMD4B:SAMD4A	-0.35	-0.52	-0.87	-0.79	-0.11	0.08
SAMD9L:SAMD9	-0.62	-0.46	-1.09	-0.83	-0.26	0.25
SAP30L:SAP30	0.33	-0.52	-0.19	-0.03	-0.32	0.16
SAR1B:SAR1A	-0.12	0.33	0.22	-0.89	0.76	-1.11
SATB2:SATB1	-0.1	-0.87	-0.97	-0.32	-0.64	0.64
SBF2:SBF1	-1.05	-1.01	-2.06	-1.79	-0.25	0.27
SCAMP5:SCAMP4	-0.19	0.01	-0.17	-0.01	-0.28	0.17
SCD5:SCD	-0.49	-0.63	-1.12	-0.44	-0.58	0.69
SCGB1C2:SCGB1C1	-0.86	-1.02	-1.88	-1.15	-0.95	0.72
SCGB2A2:SCGB2A1	-0.1	-0.33	-0.43	-0.02	-0.48	0.41
SCX:TCF15	-0.24	0.16	-0.09	-0.13	0.06	-0.04
SDCBP2:SDCBP	0.09	-0.11	-0.02	0.01	-0.05	0.04
SDF2L1:SDF2	-0.33	-1.02	-1.35	-0.78	-0.75	0.56
SDK2:SDK1	-0.17	-0.15	-0.32	0.09	-0.68	0.41
SDSL:SDS	0	-0.05	-0.05	0.01	-0.12	0.06
SEC11C:SEC11A	0.38	0.08	0.46	-0.83	1.22	-1.29
SEC14L5:SEC14L1	-0.23	-0.44	-0.68	-0.51	-0.2	0.17
SEC23B:SEC23A	0.01	0.18	0.19	-1.09	0.94	-1.28
SEC24B:SEC24A	-0.17	-0.25	-0.42	-1.39	0.99	-0.97
SEC24D:SEC24C	0.02	-0.29	-0.27	-1.04	1	-0.77
SEC61A2:SEC61A1	-0.63	-2.89	-3.52	-3.36	-0.07	0.16
SEMA3F:SEMA3C	-0.58	-0.76	-1.35	-0.83	-0.64	0.52
SEMA5B:SEMA5A	-0.25	-0.15	-0.39	-0.07	-0.63	0.32
SEMG2:SEMG1	-0.89	0.26	-0.64	-0.66	0.02	-0.02
SEPHS2:SEPHS1	-1.04	-1.48	-2.52	-2.18	-0.24	0.33
SEPT3:SEPT12	0	-0.35	-0.36	-0.41	0.1	-0.05
SERP2:SERP1	0.04	-0.59	-0.56	-0.48	-0.15	0.08
SETSIP:SET	-1.67	-0.5	-2.17	-1.32	-0.37	0.85
SFMBT2:SFMBT1	0.38	0.25	0.63	0.21	0.81	-0.42
SFRP5:SFRP1	0.1	0.4	0.51	0.4	0.3	-0.11
SFT2D2:SFT2D1	-0.15	-0.39	-0.54	-0.06	-0.49	0.48
SFTPA2:SFTPA1	-0.36	-0.1	-0.46	-0.19	-0.23	0.26
SGMS2:SGMS1	-0.24	-0.39	-0.64	-0.21	-0.54	0.43
SGSM2:SGSM1	-1.12	-0.09	-1.22	-1.04	-0.21	0.18
SGTB:SGTA	-0.57	-0.58	-1.15	-0.58	-0.66	0.57
SH3BGRL2:SH3BGRL	0.1	0.28	0.38	0.45	-0.09	0.07
SH3GLB2:SH3GLB1	-0.69	0.06	-0.63	-0.62	-0.02	0.01
SHMT2:SHMT1	-0.55	-0.13	-0.68	-1.38	0.82	-0.7
SHOX2:SHOX	-0.14	-0.29	-0.42	0.14	-0.87	0.56
SIAH2:SIAH1	0	0.06	0.06	-0.06	0.11	-0.13
SIDT2:SIDT1	0.38	-0.07	0.31	0.09	0.46	-0.21
SIGLEC11:SIGLEC10	0.54	0.34	0.88	0.69	0.34	-0.19
SIPA1L2:SIPA1L1	0.31	0.1	0.41	0.08	0.84	-0.32
SIX6:SIX3	0.12	-0.3	-0.18	-0.27	0.11	-0.09
SLC11A2:SLC11A1	-1.74	-1.28	-3.01	-2.78	-0.15	0.24
SLC16A1:SLC16A7	0.29	-0.86	-0.57	0.06	-0.78	0.63
SLC16A3:SLC16A8	-0.38	-0.46	-0.83	-0.69	-0.22	0.15
SLC18A2:SLC18A1	0.37	0.25	0.61	0.27	0.57	-0.34
SLC1A5:SLC1A4	0.08	-0.69	-0.61	-0.33	-0.43	0.28
SLC20A2:SLC20A1	-0.42	-1.95	-2.37	-3.78	1.01	-1.41
SLC22A12:SLC22A11	-0.34	-0.23	-0.57	-0.28	-0.54	0.29
SLC22A1:SLC22A2	-0.01	0.19	0.18	0.18	-0.01	0.01
SLC22A5:SLC22A4	-0.57	-0.4	-0.96	-0.14	-1.08	0.82
SLC23A2:SLC23A1	0	-0.37	-0.37	-0.69	0.31	-0.33
SLC24A4:SLC24A3	-0.26	0.03	-0.23	0.12	-0.42	0.36
SLC25A13:SLC25A12	0.17	-0.05	0.13	0.29	-0.33	0.17
SLC25A14:SLC25A30	0.26	-0.66	-0.4	-0.44	0.04	-0.04
SLC25A15:SLC25A2	-0.35	-0.11	-0.46	-0.37	-0.13	0.1
SLC25A18:SLC25A22	-0.28	-0.73	-1.01	-0.87	-0.11	0.14
SLC25A28:SLC25A37	-0.63	-0.25	-0.88	-2.2	0.96	-1.32
SLC25A36:SLC25A33	-0.49	-0.21	-0.69	-0.56	-0.11	0.13
SLC25A52:SLC25A51	-0.44	-0.14	-0.58	-0.58	0	0
SLC27A1:SLC27A4	0.02	-0.88	-0.85	-0.93	0.12	-0.08
SLC27A2:SLC27A6	-0.25	-0.43	-0.68	-0.38	-0.45	0.3
SLC28A2:SLC28A1	-0.15	0.05	-0.09	0.15	-0.45	0.24
SLC2A7:SLC2A5	-0.01	0.16	0.15	0.27	-0.22	0.11
SLC35D2:SLC35D1	-0.39	-0.08	-0.46	-0.45	-0.02	0.01
SLC35E2B:SLC35E2	-0.01	0.01	0.01	0.01	0	0
SLC37A2:SLC37A1	0.47	-0.44	0.03	0.2	-0.41	0.17
SLC41A2:SLC41A1	0.09	-0.18	-0.1	0.06	-0.24	0.16
SLC43A2:SLC43A1	-0.37	0.05	-0.33	-0.29	-0.05	0.03
SLC52A2:SLC52A1	-0.79	-0.87	-1.66	-1.26	-0.5	0.4
SLC5A8:SLC5A12	-0.1	-0.51	-0.6	0.08	-0.84	0.68
SLC6A17:SLC6A15	-0.9	-0.64	-1.54	-0.65	-1.54	0.89
SLC6A19:SLC6A18	-0.2	-0.37	-0.58	-0.32	-0.36	0.26
SLC6A3:SLC6A2	0.01	-0.62	-0.61	-0.41	-0.27	0.21
SLC7A7:SLC7A6	0.1	0.14	0.24	0.25	-0.01	0.01
SLC9A4:SLC9A2	0.08	0.15	0.23	0.2	0.05	-0.04
SLC9B2:SLC9B1	-0.01	0.49	0.48	0.37	0.3	-0.11
SLFN12L:SLFN12	0.23	0.21	0.44	0.31	0.18	-0.12
SMARCA1:SMARCA5	-0.36	-2.18	-2.54	-2.3	-0.22	0.24
SMARCA4:SMARCA2	-0.84	0.41	-0.44	-0.75	0.36	-0.31
SMARCC2:SMARCC1	-1.12	-1.11	-2.23	-1.94	-0.2	0.29
SMOC2:SMOC1	0.13	0.03	0.16	0.4	-0.43	0.24
SMURF2:SMURF1	0.09	-0.42	-0.33	-0.5	0.2	-0.17
SNAP25:SNAP23	0	-0.36	-0.36	-0.98	0.5	-0.61
SNCB:SNCA	-0.4	0.2	-0.19	-0.17	-0.04	0.02
SNRPA:SNRPB2	-1.28	0.15	-1.13	-1.56	0.29	-0.43
SNRPB:SNRPN	-2.01	0.32	-1.69	-1.54	-0.09	0.15
SNX12:SNX3	-0.29	0.05	-0.24	-0.16	-0.16	0.08
SNX1:SNX2	-0.9	-0.09	-1	-0.79	-0.28	0.2
SORCS3:SORCS1	0.32	0.43	0.75	0.69	0.18	-0.06
SOS2:SOS1	-0.09	-0.25	-0.33	-1.44	1.43	-1.11
SOX14:SOX21	0.12	-0.24	-0.13	0.08	-0.25	0.21
SOX1:SOX2	-0.51	0.13	-0.38	-0.08	-0.5	0.3
SOX6:SOX5	-0.14	-0.12	-0.26	-0.15	-0.18	0.11
SP9:SP8	-0.42	-0.32	-0.74	-0.16	-0.54	0.59
SPAG11B:SPAG11A	-0.09	-0.29	-0.38	-0.23	-0.11	0.15
SPOCK3:SPOCK1	0.31	-0.41	-0.11	-0.11	0.01	-0.01
SPOPL:SPOP	-0.18	-1.37	-1.55	-2.03	0.39	-0.49
SPRED2:SPRED1	-0.04	0.08	0.05	-0.18	0.32	-0.23
SPRR1B:SPRR1A	0.51	0.3	0.81	0.85	-0.08	0.05
SPRR2B:SPRR2A	-0.42	-0.54	-0.96	-1.16	0.18	-0.21
SPRY2:SPRY1	-0.09	-0.28	-0.38	-0.47	0.17	-0.09
SPTAN1:SPTA1	-0.53	0.06	-0.47	-0.33	-0.28	0.15
SPTLC3:SPTLC2	0.26	-1.22	-0.96	-0.85	-0.08	0.11
SRGAP2C:SRGAP2B	-1.66	-0.65	-2.3	-1.33	-0.7	0.98
SRSF9:SRSF1	-0.86	-5.52	-6.38	-5.86	-0.38	0.52
SSTR4:SSTR1	0	-0.15	-0.15	-0.14	-0.01	0.01
ST7L:ST7	-0.2	-0.43	-0.63	-0.3	-0.41	0.33
ST8SIA4:ST8SIA2	-0.09	-0.23	-0.31	0.22	-0.76	0.53
STAG2:STAG1	-1.76	0.05	-1.71	-2.35	0.38	-0.64
STAM2:STAM	0.02	0.25	0.27	-0.01	0.56	-0.28
STAMBPL1:STAMBP	0	-0.16	-0.15	-0.21	0.09	-0.06
STAT5B:STAT5A	-0.3	-0.28	-0.58	-0.57	-0.01	0.01
STEAP1B:STEAP1	-0.21	-0.34	-0.55	-0.05	-0.53	0.51
STEAP3:STEAP2	-0.85	-0.58	-1.43	-0.93	-0.43	0.5
STK3:STK4	-0.14	-0.41	-0.55	-0.45	-0.1	0.1
STOML3:STOM	-0.34	-0.14	-0.48	-0.43	-0.06	0.06
STRIP2:STRIP1	0.01	-0.74	-0.73	-0.99	0.31	-0.27
STX10:STX6	0	0.19	0.19	0.24	-0.08	0.05
STX12:STX7	-0.01	0.06	0.05	-0.57	0.86	-0.62
STXBP2:STXBP1	0.44	-0.76	-0.32	-0.53	0.39	-0.21
STXBP5L:STXBP5	-0.1	-0.34	-0.44	-0.15	-0.39	0.29
SULF2:SULF1	0.22	0.16	0.38	0.25	0.3	-0.13
SUV39H2:SUV39H1	-0.08	-0.37	-0.45	-0.59	0.17	-0.14
SYK:ZAP70	-0.1	-0.17	-0.27	-0.25	-0.03	0.02
SYNGR3:SYNGR1	-0.74	-0.34	-1.09	-0.43	-0.94	0.65
SYP:SYNPR	0.17	-0.06	0.1	0.08	0.03	-0.02
SYT4:SYT11	0.05	-0.33	-0.28	-0.45	0.19	-0.16
TACR3:TACR1	0.22	-0.85	-0.63	-0.36	-0.44	0.27
TAF1L:TAF1	0.34	-1.53	-1.2	-1.37	0.11	-0.17
TAF9B:TAF9	0.17	-0.45	-0.28	-0.05	-0.22	0.24
TANC2:TANC1	0.07	-0.11	-0.05	-0.16	0.13	-0.11
TAOK3:TAOK1	-0.49	-0.27	-0.76	-0.98	0.22	-0.22
TAS2R40:TAS2R39	0.17	0.44	0.62	0.57	0.06	-0.04
TBC1D22B:TBC1D22A	-0.14	-0.28	-0.43	-0.67	0.27	-0.25
TBC1D8B:TBC1D8	0.25	-0.02	0.22	0.07	0.24	-0.16
TBPL2:TBP	0.01	-1.48	-1.48	-1.76	0.11	-0.29
TBX18:TBX15	0.16	0	0.16	-0.12	0.45	-0.28
TBX3:TBX2	0.21	-0.4	-0.19	-0.22	0.05	-0.03
TBX5:TBX4	-0.22	-0.1	-0.32	-0.23	-0.11	0.09
TCAF2:TCAF1	-0.09	-0.86	-0.95	-0.81	-0.17	0.14
TGFB3:TGFB2	-0.23	0.03	-0.2	0.03	-0.29	0.24
TGIF2LY:TGIF2LX	0.53	-0.03	0.5	0.58	-0.11	0.08
THRB:THRA	-0.23	-1.08	-1.31	-0.89	-0.41	0.41
TIAL1:TIA1	-0.53	-0.03	-0.57	-1.96	1.32	-1.4
TIMM17B:TIMM17A	-0.26	0.09	-0.17	-1.72	1.35	-1.55
TIMM23B:TIMM23	0.03	-0.97	-0.95	-0.8	-0.12	0.15
TLK2:TLK1	-0.71	-0.93	-1.64	-3.12	0.85	-1.48
TLN2:TLN1	-0.32	-2.19	-2.51	-2.52	0	0
TLR6:TLR1	-0.11	0.14	0.03	-0.36	0.66	-0.39
TMED1:TMED5	0.34	-0.08	0.26	0.19	0.12	-0.08
TMED3:TMED7	0.1	-0.25	-0.15	-0.73	0.73	-0.59
TMED4:TMED9	-0.75	0.03	-0.72	-1.04	0.45	-0.32
TMEM120B:TMEM120A	-0.15	-0.64	-0.79	-0.59	-0.28	0.2
TMEM184B:TMEM184A	-0.28	-0.06	-0.34	-0.51	0.2	-0.16
TMEM185B:TMEM185A	-0.18	0.29	0.11	0.28	-0.35	0.17
TMEM30B:TMEM30A	-0.39	-0.86	-1.25	-1.24	-0.01	0.01
TMEM39B:TMEM39A	-0.18	0.03	-0.16	0.05	-0.34	0.21
TMEM50B:TMEM50A	-0.25	-0.15	-0.4	0.09	-0.5	0.48
TMEM55B:TMEM55A	-0.24	-0.03	-0.27	0.01	-0.29	0.28
TMEM63B:TMEM63A	-0.3	0.07	-0.23	-0.28	0.08	-0.04
TMEM9B:TMEM9	-0.26	-0.09	-0.35	-0.24	-0.16	0.11
TNFAIP8L2:TNFAIP8L1	-0.32	-0.4	-0.72	-0.33	-0.54	0.4
TNKS2:TNKS	0.05	0.1	0.15	0.46	-0.46	0.31
TNPO2:TNPO1	0.33	-3.17	-2.84	-3.35	0.28	-0.51
TOB2:TOB1	-0.37	-0.67	-1.04	-0.96	-0.08	0.09
TOM1L2:TOM1	-0.36	-0.49	-0.85	-0.76	-0.11	0.1
TOMM40L:TOMM40	-0.29	-1.08	-1.37	-1.37	0	0
TOP1MT:TOP1	-0.7	-2.74	-3.44	-3.62	0.07	-0.18
TOP2B:TOP2A	-0.22	-5.08	-5.3	-4.45	-0.65	0.86
TOR1B:TOR1A	-0.1	-0.66	-0.76	-1.12	0.4	-0.36
TP73:TP63	0.39	-0.21	0.18	0.18	0	0
TPST2:TPST1	0.02	-0.25	-0.23	-0.15	-0.14	0.09
TPTE2:TPTE	-0.39	0.16	-0.23	0.06	-0.39	0.28
TRA2B:TRA2A	-1.08	-0.97	-2.06	-3.46	1.3	-1.41
TRABD2B:TRABD2A	0.05	-0.51	-0.46	-0.5	0.07	-0.04
TRAPPC3L:TRAPPC3	0.23	-2.92	-2.69	-2.45	-0.1	0.24
TRAPPC6B:TRAPPC6A	-0.03	0.04	0.01	-0.62	1.1	-0.63
TRIB2:TRIB1	0.38	0.48	0.86	0.68	0.3	-0.18
TRIM16L:TRIM16	-0.78	-0.18	-0.95	-0.96	0.01	-0.01
TRIM3:TRIM2	0.02	-0.14	-0.12	-0.17	0.1	-0.05
TRIM63:TRIM54	0.57	-0.56	0.02	0.02	0	0
TRIM9:TRIM67	-1.16	0.39	-0.78	0.11	-0.67	0.89
TRPC5:TRPC4	-0.06	0.34	0.28	0.41	-0.18	0.13
TRPM3:TRPM1	-0.71	-0.38	-1.08	-1.33	0.27	-0.25
TRPM7:TRPM6	-1.33	0.02	-1.31	-1.18	-0.14	0.13
TRPV6:TRPV5	-0.33	-0.01	-0.34	0.13	-0.71	0.46
TSPAN31:TSPAN13	-0.4	0.26	-0.14	-0.32	0.24	-0.18
TSPAN4:TSPAN9	-0.28	-0.71	-0.99	-0.6	-0.67	0.39
TSPAN7:TSPAN6	-0.34	-0.46	-0.79	-0.34	-0.56	0.45
TSSK2:TSSK1B	-0.17	-0.21	-0.39	-0.28	-0.17	0.1
TTC21B:TTC21A	0.04	-0.29	-0.25	-0.6	0.39	-0.35
TTC30B:TTC30A	0.15	-0.44	-0.29	0.28	-0.56	0.57
TUBG2:TUBG1	0.08	-3.06	-2.98	-2.87	-0.06	0.12
TWF2:TWF1	-0.16	-0.43	-0.59	-0.91	0.3	-0.32
TYW1B:TYW1	-0.53	-0.83	-1.36	-1.09	-0.38	0.27
UAP1L1:UAP1	-0.65	-0.1	-0.75	-0.89	0.17	-0.15
UBALD2:UBALD1	0.08	-1.11	-1.03	-0.98	-0.04	0.05
UBE2B:UBE2A	0.08	-1.86	-1.78	-2.58	0.68	-0.8
UBTD2:UBTD1	0.37	0.01	0.38	0.2	0.24	-0.17
UCHL3:UCHL1	-1.01	0.06	-0.95	-0.76	-0.19	0.19
UCK2:UCK1	-0.15	-1.31	-1.46	-0.72	-1.07	0.74
UGGT2:UGGT1	-0.19	-0.55	-0.74	-0.76	0.04	-0.02
UGT3A2:UGT3A1	0.04	-0.54	-0.5	-0.46	-0.04	0.04
UHRF2:UHRF1	0.36	-2.81	-2.46	-2.34	-0.11	0.12
ULK2:ULK1	-0.44	-0.15	-0.6	-0.4	-0.29	0.2
UNC119B:UNC119	-0.47	-0.17	-0.64	-0.72	0.1	-0.08
UNC13B:UNC13A	-0.27	0.18	-0.09	0.09	-0.27	0.18
UNC45B:UNC45A	-0.23	-0.8	-1.03	-0.62	-0.42	0.41
UPP2:UPP1	0.2	-0.55	-0.35	-0.33	-0.02	0.02
UQCRHL:UQCRH	-0.97	-1.27	-2.23	-2.08	-0.05	0.15
USP12:USP46	-0.77	0.02	-0.74	-0.74	-0.01	0.01
USP13:USP5	0.3	-1.71	-1.42	-1.45	0.03	-0.04
USP15:USP4	-1.23	-0.71	-1.94	-1.62	-0.33	0.32
USP20:USP33	-0.81	0.15	-0.65	-0.71	0.05	-0.06
USP32:USP6	-0.83	-0.16	-0.98	-1.67	0.67	-0.69
USP44:USP49	-0.41	-0.58	-1	-1.13	0.18	-0.14
USP9Y:USP9X	-0.01	-0.37	-0.38	-0.64	0.31	-0.27
UTP14C:UTP14A	-0.48	-0.78	-1.26	-1	-0.15	0.25
VANGL2:VANGL1	0.04	-0.43	-0.39	0	-0.61	0.39
VAPB:VAPA	-0.36	-0.79	-1.15	-1.91	0.55	-0.76
VASH2:VASH1	-0.21	-0.24	-0.46	-0.12	-0.57	0.34
VAV3:VAV1	-0.57	0.22	-0.35	-0.18	-0.3	0.17
VPS26B:VPS26A	0.35	0.11	0.46	0.27	0.25	-0.19
VPS4B:VPS4A	0.27	-0.64	-0.37	-3.2	1.82	-2.83
WASHC2C:WASHC2A	-0.49	0.17	-0.32	-0.02	-0.32	0.31
WDFY2:WDFY1	0.19	-1.35	-1.17	-1.01	-0.22	0.16
WDR5B:WDR5	0.09	-1.75	-1.66	-1.99	0.14	-0.33
WFIKKN2:WFIKKN1	-0.66	-0.64	-1.3	-1.03	-0.32	0.27
WIPI2:WIPI1	0.49	0	0.5	0.08	0.53	-0.41
WNT10B:WNT10A	-0.52	-0.18	-0.7	-0.61	-0.12	0.09
WNT2B:WNT2	0.07	-0.32	-0.25	-0.3	0.08	-0.04
WNT3A:WNT3	0.35	-0.12	0.22	0.03	0.33	-0.19
WNT5B:WNT5A	-0.2	-0.09	-0.29	-0.28	-0.01	0.01
WNT7B:WNT7A	-0.2	-0.33	-0.53	-0.59	0.08	-0.06
WNT8B:WNT8A	0.4	-0.31	0.09	0.18	-0.15	0.09
WNT9B:WNT9A	-0.64	-0.11	-0.75	-0.07	-1.07	0.69
XCL2:XCL1	-0.05	-0.05	-0.1	-0.27	0.19	-0.18
YBX3:YBX1	-0.45	-1.98	-2.43	-2.36	-0.07	0.06
YIPF7:YIPF5	0.04	-0.49	-0.46	0.03	-0.84	0.49
YY2:YY1	0.02	-0.74	-0.72	-0.58	-0.18	0.14
ZC3H12C:ZC3H12B	0.18	0.4	0.57	0.56	0.04	-0.02
ZCCHC12:ZCCHC18	-0.5	0.05	-0.45	-0.08	-0.9	0.37
ZDHHC7:ZDHHC3	-1.15	-0.08	-1.23	-1.03	-0.19	0.2
ZFAND6:ZFAND5	0.17	-0.87	-0.71	-0.19	-0.68	0.51
ZFHX4:ZFHX3	0.02	-0.32	-0.3	-0.16	-0.2	0.14
ZFP69B:ZFP69	-0.17	-0.27	-0.44	0.28	-0.98	0.71
ZMIZ2:ZMIZ1	-0.17	-0.21	-0.37	-0.51	0.17	-0.14
ZNF143:ZNF76	-0.6	-0.83	-1.43	-1.54	0.09	-0.1
ZNF146:ZNF260	0.36	0.31	0.67	0.95	-0.71	0.28
ZNF175:ZNF81	0.26	-0.18	0.09	0.58	-0.9	0.5
ZNF181:ZNF302	-0.2	0.22	0.01	0.61	-0.86	0.59
ZNF24:ZNF396	0.05	0.11	0.16	0.27	-0.26	0.12
ZNF280B:ZNF280A	-0.29	-0.24	-0.52	0.23	-1.17	0.76
ZNF300:ZNF630	-0.3	0.04	-0.27	-0.2	-0.12	0.07
ZNF324B:ZNF324	-0.08	-0.25	-0.34	0.13	-0.66	0.46
ZNF385D:ZNF385B	-0.31	-0.28	-0.59	-0.2	-0.56	0.39
ZNF419:ZNF773	0.26	0.01	0.26	-0.13	0.39	-0.4
ZNF423:ZNF521	0.21	-0.14	0.08	-0.02	0.14	-0.1
ZNF503:ZNF703	0.33	-0.04	0.29	0.24	0.08	-0.05
ZNF552:ZNF587B	-0.02	0.06	0.04	0.28	-0.23	0.24
ZNF562:ZNF561	-0.01	0.2	0.19	0.73	-0.86	0.54
ZYG11B:ZYG11A	-0.16	-0.06	-0.22	-0.11	-0.17	0.11

## Sheet: Figure 1_Parrish_PC9
	gene1_mean	gene2_mean	exp_mean	obs_mean	CohenD	deltaMean
A2M:PZP	0.18	0.06	0.25	0.46	-0.51	0.22
AADAC:AADACL2	0.11	-0.01	0.1	-0.03	0.26	-0.13
AADACL3:AADACL4	-0.05	-0.05	-0.1	0.01	-0.32	0.12
ABCC1:ABCC3	-0.11	-0.1	-0.21	-0.3	0.23	-0.08
ABCC8:ABCC9	0.22	-0.14	0.08	0.06	0.04	-0.02
ABCD1:ABCD2	-0.04	-0.1	-0.14	-0.1	-0.12	0.04
ABCG1:ABCG4	-0.18	-0.17	-0.34	-0.09	-0.56	0.25
ABHD4:ABHD5	-0.11	0.03	-0.09	-0.37	0.45	-0.28
ABI1:ABI2	-0.67	-0.1	-0.77	-0.33	-0.62	0.44
ABL1:ABL2	-0.13	0.15	0.02	0.05	-0.06	0.04
ABTB2:BTBD11	0.27	-0.32	-0.05	0.21	-0.57	0.26
ACACA:ACACB	-0.85	-0.16	-1	-0.93	-0.09	0.08
ACO1:IREB2	0.04	-0.06	-0.02	-0.46	0.69	-0.44
ACSL3:ACSL4	-0.64	-0.39	-1.03	-1.52	0.71	-0.49
ACTA2:ACTG2	-0.19	-0.08	-0.26	0.21	-1.12	0.48
ACTL6A:ACTL6B	-1.39	0	-1.39	-0.59	-0.61	0.8
ACTL7A:ACTL7B	-0.1	0.07	-0.03	-0.13	0.27	-0.1
ACTRT1:ACTRT2	-0.22	-0.09	-0.32	-0.28	-0.08	0.04
ACVR1:ACVRL1	-0.04	-0.07	-0.12	-0.24	0.24	-0.12
ACVR2A:ACVR2B	0.04	-0.43	-0.39	-0.39	0.01	0
ADAMTS10:ADAMTS6	-0.44	-0.27	-0.7	-0.9	0.27	-0.2
ADAMTS16:ADAMTS18	-0.01	0.13	0.12	0.18	-0.1	0.06
ADAP1:ADAP2	-0.22	-0.62	-0.84	-0.27	-0.71	0.57
ADARB1:ADARB2	0.02	-0.26	-0.24	-0.26	0.04	-0.02
ADCY5:ADCY6	0.02	-0.52	-0.5	-0.39	-0.15	0.11
ADIPOR1:ADIPOR2	0.13	-0.24	-0.12	0.16	-0.36	0.27
ADSS:ADSSL1	-0.89	-0.09	-0.98	-0.89	-0.1	0.09
AGPAT3:AGPAT4	-0.35	-0.12	-0.47	-0.4	-0.22	0.07
AGR2:AGR3	-0.17	0	-0.17	-0.02	-0.28	0.15
AIF1:AIF1L	0.11	-0.23	-0.12	-0.04	-0.16	0.07
AK3:AK4	-0.08	-0.78	-0.85	-0.29	-0.62	0.57
AKIRIN1:AKIRIN2	-0.21	-1.21	-1.41	-1.92	0.68	-0.51
AKR7A2:AKR7A3	-0.39	-0.13	-0.52	-0.21	-1	0.31
ALAS1:ALAS2	-0.75	-0.38	-1.13	-0.69	-0.84	0.44
ALDH1L1:ALDH1L2	0.17	-0.15	0.01	0.1	-0.18	0.09
ALG10:ALG10B	0.04	-0.76	-0.72	-0.75	0.04	-0.03
ALG1L:ALG1L2	-0.64	-1.45	-2.09	-1.52	-0.34	0.57
ALOX12:ALOX15	-0.03	-0.18	-0.21	-0.03	-0.42	0.18
AMELX:AMELY	0.31	-0.11	0.2	0.34	-0.26	0.14
AMMECR1:AMMECR1L	-0.11	-0.37	-0.48	-0.28	-0.55	0.19
AMPD1:AMPD3	-0.35	-0.29	-0.64	-0.65	0.03	-0.01
ANGPT1:ANGPT2	-0.06	0.05	-0.01	0.1	-0.25	0.12
ANGPTL1:ANGPTL2	0.22	0.11	0.34	0.26	0.22	-0.08
ANKRD18A:ANKRD18B	0.03	-0.06	-0.02	0.11	-0.24	0.14
ANO1:ANO2	0.06	-0.24	-0.18	0.03	-0.37	0.2
ANO3:ANO4	-0.28	-0.17	-0.45	-0.28	-0.28	0.18
ANXA1:ANXA2	0.03	-0.22	-0.19	-0.05	-0.29	0.14
AOC2:AOC3	-0.2	-0.19	-0.4	-0.28	-0.19	0.12
AP1B1:AP2B1	-0.09	-0.37	-0.46	-0.71	0.49	-0.25
AP1G1:AP1G2	-0.39	-0.19	-0.58	-0.75	0.28	-0.16
AP1M1:AP1M2	-0.25	-0.3	-0.55	-0.47	-0.1	0.08
AP2A1:AP2A2	-0.61	0.05	-0.56	-1.26	0.79	-0.69
AP3B1:AP3B2	-0.15	-0.21	-0.36	-0.35	-0.02	0.01
AP3M1:AP3M2	-0.26	-0.45	-0.71	-0.67	-0.06	0.04
AP3S1:AP3S2	-0.07	-0.18	-0.26	-0.23	-0.04	0.02
APCS:CRP	-0.06	-0.42	-0.48	-0.2	-0.51	0.28
APH1A:APH1B	-0.13	-0.15	-0.29	-0.21	-0.12	0.08
AQP12A:AQP12B	-0.19	-0.18	-0.37	-0.01	-0.89	0.36
ARAF:RAF1	-0.07	0.17	0.09	0.1	-0.02	0.01
ARFGAP2:ARFGAP3	-0.31	-0.2	-0.51	-0.13	-0.68	0.38
ARFGEF1:ARFGEF2	-0.36	-0.26	-0.63	-1.02	0.55	-0.39
ARFIP1:ARFIP2	0.3	-0.28	0.01	0.11	-0.19	0.1
ARG1:ARG2	0.08	0.36	0.44	0.09	1.08	-0.35
ARHGAP10:ARHGAP26	-0.03	-0.42	-0.45	-0.07	-0.67	0.38
ARHGAP35:ARHGAP5	-0.43	0.19	-0.24	-0.4	0.35	-0.16
ARHGEF3:NET1	0.03	0.2	0.23	0.21	0.04	-0.02
ARHGEF6:ARHGEF7	-0.05	-0.71	-0.75	-0.12	-0.87	0.63
ARID1A:ARID1B	-0.03	-0.09	-0.12	-0.4	0.45	-0.28
ARL8A:ARL8B	-0.27	-0.06	-0.33	-0.66	0.79	-0.33
ARNT:ARNT2	-0.59	0.01	-0.58	-0.53	-0.09	0.05
ARPC1A:ARPC1B	-0.05	-0.07	-0.12	-0.47	0.53	-0.36
ARPC5:ARPC5L	0.28	-0.21	0.08	-0.3	0.8	-0.38
ARPP19:ENSA	0.03	-0.18	-0.15	-0.88	0.92	-0.74
ASAP1:ASAP2	-0.14	0.13	-0.01	-0.02	0.02	-0.01
ASB14:ASB15	-0.28	0.04	-0.24	-0.03	-0.32	0.21
ASF1A:ASF1B	-0.48	-0.58	-1.06	-1.03	-0.05	0.04
ASIC1:ASIC2	-0.26	-0.32	-0.57	-0.24	-0.47	0.33
ATF2:ATF7	-0.21	-0.74	-0.96	-0.58	-0.53	0.37
ATG4A:ATG4B	-0.17	0.17	0	-0.07	0.17	-0.07
ATP13A4:ATP13A5	-0.07	-0.18	-0.25	-0.23	-0.04	0.02
ATP2C1:ATP2C2	-0.33	-0.14	-0.47	-0.51	0.11	-0.04
ATP5L:ATP5L2	-0.16	-0.36	-0.52	-0.57	0.06	-0.05
ATP6V0D1:ATP6V0D2	-1.69	-0.13	-1.82	-1.37	-0.44	0.44
ATP6V1B1:ATP6V1B2	0.41	-2.15	-1.74	-1.47	-0.34	0.27
ATP6V1C1:ATP6V1C2	-1.05	-0.1	-1.15	-1.28	0.26	-0.13
ATP6V1E1:ATP6V1E2	-1.1	-0.05	-1.15	-1.06	-0.1	0.08
ATP8A1:ATP8A2	0.03	-0.43	-0.4	-0.28	-0.25	0.12
ATP8B1:ATP8B4	0.14	-0.29	-0.15	0.13	-0.39	0.28
ATP9A:ATP9B	0.07	0.02	0.09	0.14	-0.12	0.05
ATRN:ATRNL1	-0.18	-0.3	-0.49	-0.06	-0.72	0.42
ATXN3:ATXN3L	-0.04	-0.06	-0.1	0.06	-0.3	0.16
AVIL:VIL1	-0.36	0.02	-0.34	-0.36	0.04	-0.02
AVP:OXT	-0.31	-0.14	-0.45	-0.15	-0.54	0.3
B4GALT2:B4GALT1	-0.5	-0.28	-0.78	-0.45	-0.66	0.33
B4GALT6:B4GALT5	-0.05	-0.18	-0.23	-0.01	-0.5	0.23
BARHL2:BARHL1	-0.29	0.04	-0.25	-0.21	-0.1	0.04
BCAT2:BCAT1	-0.58	-0.29	-0.86	-0.42	-1.09	0.45
BCL11B:BCL11A	0.36	-0.2	0.16	0.42	-0.58	0.26
BECN2:BECN1	0.14	-1.18	-1.04	-0.44	-0.61	0.6
BEST4:BEST2	-0.5	-0.3	-0.8	-0.63	-0.24	0.16
BEX2:BEX1	-0.07	0.05	-0.03	-0.08	0.1	-0.05
BHMT2:BHMT	-0.27	-0.22	-0.48	-0.21	-0.48	0.27
BICD2:BICD1	0.08	0.14	0.22	0.09	0.32	-0.13
BIRC3:BIRC2	0.05	-0.07	-0.02	-0.04	0.04	-0.02
BMP4:BMP2	-0.4	-0.15	-0.55	-0.36	-0.31	0.18
BMP8B:BMP8A	0.33	0.02	0.35	0.01	0.62	-0.34
BOD1L2:BOD1	-0.04	0.03	-0.01	0.21	-0.63	0.22
BRD3:BRD2	0.15	0.13	0.28	-0.27	1.44	-0.55
BRSK2:BRSK1	-0.17	-0.35	-0.52	-0.34	-0.35	0.17
BRWD3:PHIP	0.11	-0.18	-0.08	0.05	-0.26	0.13
BTBD10:KCTD20	-0.01	-0.19	-0.2	0.31	-1.06	0.51
BTBD1:BTBD2	-0.21	-0.18	-0.39	-0.22	-0.29	0.17
BTBD6:BTBD3	-0.03	-0.03	-0.07	0.09	-0.4	0.15
BTF3L4:BTF3	-0.54	-0.35	-0.89	-0.73	-0.22	0.16
BTG2:BTG1	-0.33	-0.26	-0.6	-0.23	-0.86	0.37
BTN2A2:BTN2A1	0.03	-0.03	0	0.15	-0.37	0.15
BTNL8:BTNL3	0.28	0.09	0.36	0.42	-0.15	0.05
BTRC:FBXW11	-0.22	-1.89	-2.11	-1.45	-0.89	0.66
BZW2:BZW1	-0.44	-0.52	-0.96	-0.72	-0.34	0.24
C1GALT1C1L:C1GALT1C1	-0.23	-0.48	-0.72	-0.22	-0.71	0.49
C1QTNF9B:C1QTNF9	-0.11	-0.19	-0.31	-0.14	-0.33	0.16
C2CD4B:C2CD4A	0.16	-0.1	0.06	0.17	-0.23	0.11
CA11:CA10	-0.49	-0.21	-0.69	-0.46	-0.51	0.23
CAB39L:CAB39	0	0.09	0.09	-0.39	0.94	-0.49
CABP5:CABP2	-0.5	-0.27	-0.77	-0.61	-0.36	0.16
CABP7:CALN1	0.25	0.2	0.45	0.25	0.4	-0.21
CACNA2D2:CACNA2D1	-0.21	-0.06	-0.27	-0.07	-0.43	0.21
CACNA2D4:CACNA2D3	0.35	-0.1	0.24	0.22	0.04	-0.02
CACNG7:CACNG5	-0.09	0.01	-0.09	-0.1	0.03	-0.02
CADPS2:CADPS	0.02	-0.29	-0.27	-0.2	-0.14	0.07
CALB2:CALB1	0.23	-0.12	0.12	0.21	-0.21	0.1
CALCRL:CALCR	-0.18	-0.06	-0.24	0.03	-0.51	0.27
CAMK2N2:CAMK2N1	0.17	0.11	0.28	0.28	0.01	0
CAND2:CAND1	-0.4	-0.15	-0.55	-0.37	-0.42	0.18
CANX:CLGN	-0.03	-0.15	-0.18	-0.06	-0.21	0.12
CAP2:CAP1	0.1	-1.42	-1.32	-0.62	-1.34	0.7
CAPNS2:CAPNS1	0.28	-0.67	-0.39	-0.23	-0.23	0.16
CAPZA2:CAPZA1	-0.02	-0.05	-0.07	-0.26	0.38	-0.19
CARHSP1:CSDC2	0.2	-0.09	0.11	-0.14	0.72	-0.25
CASP5:CASP4	0.13	-0.4	-0.27	0.25	-1.36	0.52
CASQ2:CASQ1	-0.38	-0.42	-0.8	-0.33	-0.78	0.47
CAV3:CAV1	-0.07	0.16	0.1	0.04	0.12	-0.06
CBR3:CBR1	-0.03	-0.26	-0.29	0.14	-0.95	0.43
CCDC74B:CCDC74A	-0.59	-0.25	-0.84	-0.24	-0.43	0.59
CCNL2:CCNL1	0.12	0.04	0.15	-1.43	1.74	-1.58
CCNYL1:CCNY	0.06	-0.28	-0.23	0.02	-0.57	0.24
CCT6B:CCT6A	-0.08	-2.14	-2.22	-1.84	-0.32	0.37
CD151:TSPAN11	-0.53	-0.05	-0.58	-0.54	-0.11	0.05
CD200R1L:CD200R1	0.04	0.12	0.16	0.06	0.17	-0.09
CD209:CLEC4M	-0.15	-0.45	-0.6	-0.37	-0.39	0.23
CDC42BPB:CDC42BPA	-0.03	0.14	0.11	0.07	0.11	-0.04
CDH1:CDH3	0.13	-0.08	0.04	0.11	-0.14	0.07
CDH2:CDH4	-0.08	-0.23	-0.3	0.14	-0.82	0.44
CDK11B:CDK11A	-0.17	0.06	-0.12	-0.41	0.56	-0.29
CDK15:CDK14	0	-0.18	-0.18	0.11	-0.65	0.28
CDK2AP2:CDK2AP1	-0.36	-0.22	-0.58	-0.43	-0.31	0.15
CDK6:CDK4	-0.29	-1.53	-1.83	-2.55	0.94	-0.72
CDKN2B:CDKN2A	0.14	0.25	0.39	0.42	-0.1	0.03
CDNF:MANF	0.11	-0.1	0.01	-0.07	0.17	-0.08
CDRT15L2:CDRT15	-0.25	0.04	-0.21	-0.26	0.09	-0.05
CDRT1:FBXW10	0.02	-0.11	-0.09	-0.17	0.22	-0.08
CDS2:CDS1	-0.11	-0.31	-0.42	-0.69	0.6	-0.27
CEACAM4:CEACAM3	-0.28	-0.07	-0.35	-0.37	0.03	-0.02
CELF2:CELF1	0.06	-0.6	-0.53	-0.12	-0.74	0.41
CEPT1:CHPT1	-0.1	-0.17	-0.26	-0.41	0.18	-0.14
CERS3:CERS2	0.11	-0.54	-0.44	-0.29	-0.2	0.15
CERS6:CERS5	0.11	-0.49	-0.37	-0.05	-0.49	0.33
CETN2:CETN1	-0.05	-0.09	-0.13	-0.29	0.39	-0.15
CHD2:CHD1	-0.05	-0.09	-0.14	-0.17	0.06	-0.03
CHI3L2:CHI3L1	-0.24	-0.19	-0.43	-0.25	-0.48	0.18
CHIC2:CHIC1	0.17	-0.19	-0.02	-0.12	0.18	-0.1
CHML:CHM	-0.12	0.18	0.06	-0.43	1.08	-0.49
CHMP1B:CHMP1A	-0.19	-0.26	-0.45	-0.81	0.73	-0.36
CHP2:CHP1	-0.06	-0.38	-0.44	0.05	-1.01	0.49
CHPF2:CHPF	0.2	-0.2	0	0.27	-0.66	0.28
CHRFAM7A:CHRNA7	-0.2	-0.24	-0.44	-0.34	-0.24	0.1
CHRM4:CHRM2	0.11	-0.13	-0.02	0	-0.05	0.03
CHRNA10:CHRNA9	-0.34	-0.24	-0.58	-0.19	-0.86	0.4
CHRNA5:CHRNB3	-0.01	-0.01	-0.02	-0.02	-0.01	0
CHRNB2:CHRNB4	-0.33	-0.18	-0.51	-0.36	-0.31	0.15
CHSY3:CHSY1	-0.38	-0.03	-0.41	-0.34	-0.16	0.07
CHUK:IKBKB	-0.16	-0.13	-0.3	-0.23	-0.13	0.07
CIB3:CIB2	-0.44	-0.22	-0.65	-0.52	-0.27	0.13
CKS2:CKS1B	-0.09	-0.35	-0.44	-0.67	0.45	-0.23
CLASP2:CLASP1	-0.17	-0.6	-0.77	-1.2	0.63	-0.44
CLCA4:CLCA1	-0.14	-0.28	-0.42	-0.28	-0.27	0.14
CLCNKB:CLCNKA	0.23	-0.57	-0.34	0	-0.68	0.34
CLDN8:CLDN17	0.03	0.07	0.1	0.19	-0.23	0.1
CLEC4C:CLEC6A	-0.1	-0.26	-0.36	0.27	-0.95	0.63
CLTB:CLTA	0.01	-0.04	-0.03	-0.17	0.25	-0.13
CLTCL1:CLTC	0.11	-1.58	-1.47	-1.59	0.1	-0.12
CLVS2:CLVS1	-0.2	0.08	-0.12	-0.38	0.41	-0.25
CNBP:ZCCHC13	-0.23	-0.24	-0.47	-0.26	-0.43	0.21
CNNM4:CNNM2	-0.28	-0.16	-0.44	-0.32	-0.26	0.12
CNOT6L:CNOT6	-0.03	-0.02	-0.06	0.09	-0.3	0.15
CNOT8:CNOT7	0.33	0.05	0.38	-0.4	1.43	-0.78
COL4A6:COL4A2	-0.29	-0.01	-0.3	-0.01	-0.49	0.29
COPG2:COPG1	0.11	-1.24	-1.13	-1.5	0.42	-0.37
COPZ2:COPZ1	-0.8	-0.77	-1.57	-1.11	-0.58	0.46
COQ10B:COQ10A	-0.4	-0.39	-0.78	-1.36	1.14	-0.57
CORO2B:CORO2A	-0.06	-0.05	-0.11	-0.23	0.33	-0.12
COX6A2:COX6A1	0.04	-0.25	-0.21	-0.39	0.47	-0.18
COX7B2:COX7B	-0.15	-0.46	-0.61	-0.16	-0.6	0.45
CPEB4:CPEB3	-0.07	-0.47	-0.54	0.01	-1.27	0.55
CPLX2:CPLX1	0.24	0.05	0.28	0.35	-0.21	0.07
CPLX4:CPLX3	-0.17	-0.08	-0.25	-0.09	-0.31	0.16
CRABP2:CRABP1	0.11	-0.3	-0.18	0.05	-0.4	0.24
CREBBP:EP300	-0.2	-0.36	-0.56	-1.07	0.86	-0.52
CRISP3:CRISP2	-0.05	-0.27	-0.31	0.02	-0.63	0.33
CRKL:CRK	-0.2	-0.28	-0.48	-0.63	0.31	-0.16
CRY2:CRY1	-0.15	-0.17	-0.31	-0.07	-0.56	0.24
CRYBB3:CRYBB2	0.11	-0.14	-0.03	0.24	-0.41	0.27
CSAD:GADL1	-0.17	-0.17	-0.34	-0.26	-0.14	0.08
CSGALNACT2:CSGALNACT1	-0.27	0.13	-0.15	-0.12	-0.06	0.03
CSTB:CSTA	0.02	-0.29	-0.26	-0.13	-0.21	0.13
CSTF2T:CSTF2	-0.29	-0.11	-0.4	-0.87	1.08	-0.48
CTNNB1:JUP	-0.04	-0.06	-0.1	0.08	-0.32	0.18
CTPS2:CTPS1	-0.12	-1	-1.12	-0.87	-0.22	0.25
CTXN3:CTXN2	-0.04	0.07	0.03	-0.02	0.12	-0.05
CUL4B:CUL4A	-0.6	-0.63	-1.23	-0.95	-0.4	0.28
CXCL6:CXCL5	-0.14	-0.14	-0.27	-0.22	-0.12	0.05
CXCR2:CXCR1	-0.06	-0.1	-0.16	-0.11	-0.1	0.05
CXorf40B:CXorf40A	-0.27	-0.04	-0.31	-0.47	0.37	-0.16
CYFIP2:CYFIP1	-0.23	-0.44	-0.67	-0.41	-0.36	0.26
CYP11B2:CYP11B1	0.34	-0.02	0.32	0.3	0.06	-0.02
CYP26C1:CYP26B1	-0.22	-0.73	-0.95	-0.28	-1.06	0.68
CYP4Z1:CYP4X1	-0.33	-0.55	-0.88	-0.17	-0.92	0.7
DAAM2:DAAM1	0.16	0.05	0.21	0.17	0.11	-0.04
DCC:NEO1	0.06	-0.21	-0.15	-0.06	-0.18	0.09
DDI2:DDI1	-0.17	-0.27	-0.44	-0.28	-0.26	0.16
DDR2:DDR1	-0.37	-0.25	-0.62	-0.23	-0.91	0.39
DDTL:DDT	-0.27	0.02	-0.25	-0.2	-0.12	0.05
DDX17:DDX5	-0.06	-0.93	-0.99	-0.95	-0.05	0.04
DDX21:DDX50	-1.64	-0.15	-1.79	-1.8	0.01	-0.01
DDX39B:DDX39A	-0.14	-0.47	-0.61	-1.03	0.68	-0.43
DDX3Y:DDX3X	-0.06	-2.25	-2.31	-1.78	-0.49	0.54
DDX43:DDX53	-0.05	-0.22	-0.27	0.09	-0.62	0.36
DDX60L:DDX60	-0.22	0.03	-0.19	0.01	-0.37	0.2
DEFB131B:DEFB131A	0.03	-0.13	-0.1	0.35	-0.77	0.45
DEGS2:DEGS1	0.2	0.01	0.21	0.32	-0.24	0.11
DENND5B:DENND5A	0.38	-0.1	0.28	0.55	-0.29	0.27
DENND6B:DENND6A	-0.59	-0.17	-0.76	-0.31	-0.56	0.45
DERL3:DERL2	0.05	-0.17	-0.12	-0.06	-0.13	0.06
DGKH:DGKD	-0.08	-0.7	-0.78	-0.24	-0.88	0.54
DGKZ:DGKI	-0.25	-0.26	-0.52	-0.23	-0.52	0.29
DHFR2:DHFR	-0.72	-1.53	-2.25	-1.56	-0.53	0.69
DHRS4L2:DHRS4	0.16	-0.11	0.04	0.04	0.02	-0.01
DIRAS2:DIRAS1	-0.03	-0.42	-0.45	0.01	-1.02	0.46
DLX6:DLX1	-0.01	-1.28	-1.29	-0.95	-0.7	0.34
DMWD:WDR20	-0.24	-0.55	-0.79	-0.51	-0.49	0.29
DMXL2:DMXL1	-0.09	0.04	-0.05	-0.53	1	-0.48
DNAH17:DNAH11	-0.2	0.07	-0.12	-0.42	0.85	-0.3
DNAH7:DNAH3	0.28	0.15	0.44	0.13	0.55	-0.3
DNAJC5B:DNAJC5	0.16	0.23	0.39	0.09	0.69	-0.3
DNASE1L2:DNASE1	0.41	-0.12	0.29	0.37	-0.14	0.08
DOC2B:DOC2A	0.11	-0.14	-0.03	0.21	-0.42	0.24
DOCK4:DOCK3	-0.11	-0.12	-0.24	-0.21	-0.04	0.03
DPP4:FAP	0.12	0	0.12	0.42	-0.71	0.3
DPP9:DPP8	-0.12	-0.25	-0.36	-0.05	-0.56	0.32
DPY19L2:DPY19L1	-0.3	-0.48	-0.78	-0.44	-0.63	0.34
DRD5:DRD1	0.19	0	0.19	0.3	-0.21	0.11
DSCAML1:DSCAM	0.26	0.22	0.47	0.38	0.25	-0.1
DST:MACF1	-0.51	-0.53	-1.04	-0.33	-1.37	0.71
DTNB:DTNA	0.05	0.22	0.27	0.07	0.44	-0.2
DTX4:DTX1	0.19	-0.38	-0.19	-0.08	-0.21	0.11
DUOX2:DUOX1	-0.37	-0.65	-1.02	-0.35	-1.07	0.67
DUSP21:DUSP18	0.07	0.12	0.19	0.08	0.27	-0.11
DYNC1I2:DYNC1I1	-0.63	0.2	-0.42	-0.84	0.72	-0.42
DYNC1LI2:DYNC1LI1	0.12	-0.19	-0.07	-0.31	0.38	-0.24
DYNLL2:DYNLL1	-0.1	-1.03	-1.13	-1.17	0.06	-0.04
DYNLRB2:DYNLRB1	0.11	-1.47	-1.36	-1.45	0.08	-0.09
DYNLT3:DYNLT1	0.25	-0.13	0.12	0.26	-0.2	0.14
DYRK1B:DYRK1A	-0.35	0.37	0.01	0.07	-0.12	0.06
DYRK3:DYRK2	0.07	-0.41	-0.33	-0.26	-0.15	0.08
DYSF:MYOF	-0.01	-0.34	-0.35	-0.2	-0.29	0.16
E2F5:E2F4	-0.03	-0.06	-0.09	0	-0.15	0.08
EAF2:EAF1	0.13	-1.35	-1.22	-1.15	-0.07	0.07
EDDM3B:EDDM3A	-0.01	-0.16	-0.18	-0.14	-0.06	0.04
EEF1A2:EEF1A1	0.04	-2.91	-2.87	-2.44	-0.28	0.43
EFHD2:EFHD1	-0.15	-0.37	-0.52	-0.19	-0.83	0.33
EFNB2:EFNB1	0.07	-0.1	-0.02	-0.47	0.71	-0.45
EFR3B:EFR3A	0.05	-0.19	-0.14	0.19	-0.47	0.33
EIF1B:EIF1	-0.04	-0.62	-0.66	-1.14	0.52	-0.48
EIF4E1B:EIF4E	-0.21	-0.95	-1.17	-0.6	-0.48	0.56
ELANE:PRTN3	0.14	-0.11	0.02	0.07	-0.12	0.05
ELMO2:ELMO1	-0.05	-0.15	-0.2	-0.23	0.06	-0.03
ELOVL1:ELOVL7	-0.39	-0.13	-0.52	-0.48	-0.06	0.05
ELOVL5:ELOVL2	0.12	-0.32	-0.2	-0.22	0.03	-0.02
EML6:EML5	0.16	0.24	0.4	0.13	0.78	-0.27
EMX2:EMX1	-0.21	-0.32	-0.53	-0.24	-0.67	0.29
ENC1:KLHL25	0.02	-0.26	-0.24	0.14	-0.51	0.38
ENOX2:ENOX1	0.11	0.01	0.13	0.08	0.08	-0.04
ENTPD7:ENTPD4	-0.15	-0.18	-0.34	-0.01	-0.79	0.33
EPC2:EPC1	-0.82	-0.18	-1	-1.14	0.19	-0.14
ERC2:ERC1	-0.08	-0.09	-0.16	0.1	-0.73	0.27
ERLIN2:ERLIN1	-0.27	-0.33	-0.6	-0.14	-0.66	0.46
ERO1B:ERO1A	-0.09	-0.26	-0.36	0.01	-0.73	0.37
ESRP2:ESRP1	-0.36	-0.32	-0.68	-0.22	-0.83	0.46
ESRRG:ESRRA	-0.01	-0.33	-0.34	-0.21	-0.28	0.13
ETNPPL:PHYKPL	-0.07	0.09	0.02	-0.01	0.06	-0.02
ETS2:ETS1	-0.09	-0.03	-0.12	-0.01	-0.2	0.11
EVI5L:EVI5	-0.05	-0.2	-0.25	-0.33	0.11	-0.08
EXOC6B:EXOC6	-0.06	0.03	-0.03	-0.19	0.35	-0.16
EZH2:EZH1	-0.27	-0.38	-0.64	-0.44	-0.45	0.2
F11:KLKB1	0.09	0.19	0.28	0.02	0.49	-0.26
FAHD2B:FAHD2A	-0.19	-0.23	-0.42	-0.43	0.02	-0.01
FAM102B:FAM102A	-0.49	-0.31	-0.8	-0.26	-0.57	0.54
FAM120C:FAM120A	-0.18	-0.08	-0.27	-0.12	-0.3	0.14
FAM126B:FAM126A	-0.67	0.37	-0.3	-0.88	0.87	-0.58
FAM133B:FAM133A	-0.46	0.05	-0.41	-0.09	-0.65	0.32
FAM160B2:FAM160B1	0.05	-0.1	-0.06	0.14	-0.48	0.2
FAM168B:FAM168A	-0.35	-0.43	-0.78	-0.28	-1.18	0.51
FAM200B:FAM200A	-0.48	-0.14	-0.62	-0.17	-0.81	0.45
FAM209B:FAM209A	-0.01	-0.2	-0.21	-0.19	-0.03	0.01
FAM24B:FAM24A	-0.01	0	-0.01	0	-0.02	0.01
FAM47B:FAM47A	-0.04	-0.31	-0.35	0.01	-0.62	0.36
FAM49B:FAM49A	0.11	0.07	0.18	0.19	-0.02	0.01
FAM50B:FAM50A	-0.03	-0.28	-0.31	-0.78	0.81	-0.48
FAM76B:FAM76A	0.2	-0.42	-0.22	0.19	-0.71	0.41
FAM78B:FAM78A	0.02	-0.17	-0.14	-0.03	-0.25	0.12
FAM9C:FAM9B	-0.09	0.09	0	-0.11	0.13	-0.11
FAR2:FAR1	-0.12	-0.31	-0.43	0.01	-0.7	0.44
FARP2:FARP1	-0.09	-0.29	-0.38	-0.06	-0.8	0.33
FAT3:FAT1	0.01	-0.14	-0.12	-0.1	-0.09	0.03
FBP2:FBP1	0.06	0.04	0.1	0.07	0.06	-0.03
FBXL20:FBXL2	-0.32	-0.41	-0.73	-0.33	-0.53	0.39
FBXO17:FBXO27	-0.21	-0.33	-0.54	-0.6	0.08	-0.06
FBXO25:FBXO32	-0.13	-0.21	-0.34	-0.09	-0.39	0.25
FCGR1B:FCGR1A	-0.68	-0.69	-1.37	-0.9	-0.68	0.47
FCGR3B:FCGR3A	0.3	-0.14	0.16	-0.07	0.48	-0.23
FCN2:FCN1	0.21	-0.08	0.13	0.35	-0.46	0.23
FEM1C:FEM1A	-0.28	-0.38	-0.66	-0.29	-0.62	0.37
FES:FER	-0.12	-0.36	-0.47	-0.28	-0.38	0.2
FEZF2:FEZF1	-0.16	-0.21	-0.38	0.15	-1.26	0.52
FKBP9:FKBP10	-0.3	-0.24	-0.54	-0.49	-0.09	0.05
FLVCR2:FLVCR1	-0.06	-0.09	-0.14	0.01	-0.39	0.16
FN3KRP:FN3K	0.13	-0.07	0.06	0.28	-0.49	0.22
FNDC3B:FNDC3A	-0.47	0.18	-0.29	-0.38	0.16	-0.1
FOLH1:NAALAD2	-0.11	-0.14	-0.25	-0.34	0.19	-0.09
FOXR2:FOXR1	-0.16	-0.11	-0.26	-0.17	-0.17	0.09
FRAT2:FRAT1	-0.22	-0.03	-0.25	-0.39	0.37	-0.14
FRMD5:FRMD3	-0.02	-0.09	-0.12	0.05	-0.39	0.17
FRYL:FRY	0.03	-0.43	-0.39	0.13	-1.1	0.52
FSCN2:FSCN1	0.07	-0.05	0.02	0.05	-0.1	0.03
FSD1L:FSD1	-0.33	-0.31	-0.64	-0.06	-1	0.57
FSTL5:FSTL4	-0.17	-0.36	-0.53	-0.51	-0.03	0.02
FUCA2:FUCA1	-0.17	-0.33	-0.5	-0.57	0.13	-0.07
FURIN:PCSK4	-0.59	-0.23	-0.82	-0.7	-0.33	0.12
FUT2:FUT1	-0.26	-0.06	-0.32	-0.11	-0.28	0.21
FZD6:FZD3	0.08	0.01	0.09	0.17	-0.16	0.07
G3BP2:G3BP1	-0.3	-0.03	-0.32	-1.2	1.29	-0.88
GABPB2:GABPB1	-0.01	-0.9	-0.91	-0.79	-0.12	0.12
GAD2:GAD1	-0.07	-0.56	-0.63	-0.32	-0.63	0.31
GALNT10:GALNTL6	0.2	-0.09	0.11	0.35	-0.74	0.24
GALNT1:GALNT13	-0.05	-0.17	-0.22	0.2	-0.72	0.42
GALNT6:GALNT3	-0.12	0.14	0.02	-0.05	0.17	-0.07
GALR3:GALR2	-0.19	-0.32	-0.51	-0.34	-0.35	0.17
GAPDHS:GAPDH	-0.39	-1.21	-1.6	-1.07	-0.72	0.53
GATA3:GATA2	-0.24	-0.22	-0.46	-0.27	-0.33	0.19
GCA:SRI	0.16	-0.16	0	0.16	-0.34	0.16
GCOM1:MYZAP	0.02	-0.05	-0.03	-0.08	0.12	-0.05
GDF11:MSTN	-0.15	-0.2	-0.35	-0.1	-0.52	0.24
GDI2:GDI1	0.11	-0.05	0.06	-0.37	0.75	-0.43
GFOD2:GFOD1	-0.06	-0.09	-0.15	-0.02	-0.25	0.14
GFPT2:GFPT1	0.02	-1.57	-1.56	-1.33	-0.22	0.23
GIT2:GIT1	-0.22	-0.09	-0.31	-0.31	-0.01	0
GLB1L3:GLB1L2	0.05	-0.07	-0.02	0.13	-0.32	0.14
GLB1L:GLB1	-0.28	-0.24	-0.52	-0.21	-0.54	0.31
GLS2:GLS	-0.28	-0.29	-0.57	-0.46	-0.18	0.11
GLUD2:GLUD1	0	-0.23	-0.22	-0.22	0	0
GMFG:GMFB	-0.62	0.06	-0.56	-0.37	-0.31	0.18
GMPR2:GMPR	-0.1	0.07	-0.03	-0.1	0.15	-0.07
GNA13:GNA12	-0.33	-0.31	-0.64	-0.72	0.11	-0.09
GNPDA2:GNPDA1	-0.25	-0.1	-0.35	-0.25	-0.27	0.1
GOLGA7B:GOLGA7	-0.18	-0.14	-0.32	-0.25	-0.13	0.07
GOLPH3L:GOLPH3	-0.13	-0.02	-0.14	0	-0.25	0.14
GOLT1B:GOLT1A	0.07	-0.2	-0.13	-0.04	-0.16	0.09
GPAT4:GPAT3	-0.14	-0.23	-0.36	-0.53	0.37	-0.17
GPC6:GPC4	0.1	-0.28	-0.18	-0.03	-0.31	0.15
GPD1L:GPD1	0.01	0.12	0.13	0.01	0.29	-0.12
GPR21:GPR52	-0.08	-0.22	-0.3	-0.04	-0.63	0.26
GPSM2:GPSM1	-0.77	-0.06	-0.83	-0.78	-0.07	0.04
GPX2:GPX1	-0.4	-0.1	-0.5	-0.18	-0.44	0.32
GREB1L:GREB1	-0.19	-0.35	-0.54	-0.12	-0.84	0.42
GREM2:GREM1	0.15	-0.34	-0.19	0.07	-0.53	0.26
GRHL2:GRHL1	-0.54	-0.13	-0.67	-0.43	-0.4	0.23
GRID2:GRID1	-0.1	-0.11	-0.21	-0.18	-0.09	0.03
GRIK5:GRIK4	-0.65	0.23	-0.43	-0.39	-0.07	0.04
GRIN2B:GRIN2A	-0.09	-0.03	-0.11	-0.14	0.05	-0.02
GRIP2:GRIP1	-0.08	-0.42	-0.5	-0.32	-0.22	0.18
GRK3:GRK2	-0.16	-0.21	-0.38	-0.36	-0.04	0.02
GRM1:GRM5	0.03	-0.38	-0.36	-0.05	-0.58	0.3
GRM3:GRM2	0.25	-0.35	-0.1	-0.17	0.14	-0.07
GSK3B:GSK3A	0.11	-0.47	-0.36	-1.29	1.67	-0.93
GSN:SCIN	0.05	0.08	0.13	0.24	-0.25	0.11
GSPT2:GSPT1	-0.02	-1.18	-1.2	-1.03	-0.17	0.17
GSTO2:GSTO1	-0.38	-0.11	-0.49	-0.12	-0.71	0.37
GXYLT2:GXYLT1	0.04	-0.35	-0.31	0.08	-0.57	0.4
GYS2:GYS1	-0.21	-0.66	-0.87	-0.17	-0.75	0.69
H2AFZ:H2AFV	-0.1	-0.05	-0.15	-0.28	0.22	-0.13
HACD2:HACD1	-0.14	-0.11	-0.25	-0.24	-0.01	0.01
HAND2:HAND1	0.05	-0.33	-0.28	0.25	-1.41	0.53
HARS2:HARS	-0.97	-1.94	-2.91	-1.8	-0.85	1.11
HCRTR2:HCRTR1	-0.05	-0.43	-0.47	-0.25	-0.48	0.22
HEATR5B:HEATR5A	-0.03	-0.64	-0.67	-0.14	-0.82	0.54
HECW2:HECW1	-0.17	-0.12	-0.3	-0.19	-0.14	0.1
HEXB:HEXA	-0.03	-0.43	-0.46	-0.04	-1	0.42
HEY2:HEY1	-0.02	-0.39	-0.42	-0.3	-0.29	0.12
HIGD1C:HIGD1A	-0.26	-0.16	-0.41	-0.37	-0.07	0.04
HMGCLL1:HMGCL	0.01	-0.03	-0.02	-0.18	0.51	-0.16
HMGCS2:HMGCS1	-0.33	-2.28	-2.6	-2.07	-0.69	0.54
HMGN4:HMGN2	0.27	0.02	0.29	0.3	-0.03	0.01
HNF4G:HNF4A	0.09	-0.23	-0.14	0.03	-0.33	0.16
HNRNPD:HNRNPAB	-0.61	0.06	-0.55	-1.11	1.13	-0.56
HNRNPLL:HNRNPL	0.04	-1.26	-1.22	-1.06	-0.12	0.15
HNRNPR:SYNCRIP	-0.3	-0.51	-0.81	-0.77	-0.06	0.04
HOOK3:HOOK1	-0.01	-0.36	-0.38	-0.13	-0.42	0.25
HOXA5:HOXB5	-0.15	0.09	-0.06	-0.13	0.14	-0.07
HOXA6:HOXB6	-0.26	-0.05	-0.31	-0.01	-0.42	0.29
HOXA7:HOXB7	-0.12	-0.51	-0.63	-0.33	-0.49	0.3
HPR:HP	0.21	-0.18	0.03	-0.08	0.23	-0.11
HPRT1:PRTFDC1	-0.15	-0.17	-0.32	-0.18	-0.29	0.14
HRASLS2:PLA2G16	0.32	-0.23	0.09	0.13	-0.08	0.04
HS6ST3:HS6ST1	-0.18	-0.98	-1.16	-0.77	-0.39	0.39
HSD17B13:HSD17B11	-0.01	-0.14	-0.16	0.11	-0.63	0.27
HSD3B2:HSD3B1	-0.43	-0.45	-0.88	-0.41	-0.83	0.47
HSP90AB1:HSP90AA1	-0.07	-0.6	-0.67	-0.63	-0.05	0.04
HSPA12B:HSPA12A	-0.08	-0.33	-0.41	-0.31	-0.22	0.1
HTN3:HTN1	0.13	0.08	0.21	0.08	0.28	-0.13
HTR1D:HTR1B	-0.19	-0.07	-0.26	-0.22	-0.08	0.05
HTR1F:HTR1E	-0.28	0.01	-0.27	0.04	-0.5	0.31
ICK:MAK	-0.39	-0.44	-0.83	-0.24	-0.77	0.58
IDH2:IDH1	-0.27	0.07	-0.2	-0.41	0.43	-0.21
IDI2:IDI1	0.1	-0.33	-0.22	-0.17	-0.12	0.05
IFFO2:IFFO1	-0.19	-0.17	-0.37	-0.23	-0.44	0.14
IFIT3:IFIT2	-0.22	-0.02	-0.24	-0.12	-0.24	0.12
IGFL3:IGFL2	-0.64	-0.37	-1	-0.58	-0.63	0.42
IL1RAPL2:IL1RAPL1	-0.1	-0.29	-0.39	0.06	-0.65	0.46
IL36G:IL36A	-0.21	-0.24	-0.45	0.06	-0.83	0.51
IMPDH2:IMPDH1	-0.61	-0.07	-0.68	-0.93	0.4	-0.24
INSIG2:INSIG1	-0.23	-0.01	-0.24	-0.09	-0.24	0.15
INTS6L:INTS6	0.28	-1.79	-1.51	-1.58	0.05	-0.07
IPO5:RANBP6	-0.46	0	-0.47	-0.49	0.04	-0.03
IPO8:IPO7	-0.32	-0.83	-1.15	-0.92	-0.27	0.22
ISL2:ISL1	0.06	-0.03	0.02	0.23	-0.53	0.2
ITGB5:ITGB3	-0.09	-0.38	-0.48	-0.24	-0.61	0.24
ITIH3:ITIH1	-0.09	0.02	-0.07	-0.19	0.24	-0.12
ITLN2:ITLN1	0.02	-0.28	-0.26	0.02	-0.88	0.28
ITSN2:ITSN1	0.11	-0.32	-0.21	0	-0.46	0.21
JAG2:JAG1	-0.17	-0.02	-0.19	0.14	-0.69	0.33
JRKL:TIGD2	-0.04	0.18	0.15	0.06	0.28	-0.09
KAT2B:KAT2A	-0.24	-0.82	-1.06	-0.86	-0.32	0.21
KATNAL1:KATNA1	0	0.05	0.05	-0.15	0.38	-0.2
KBTBD7:KBTBD6	-0.16	-0.13	-0.29	-0.11	-0.35	0.18
KCNB2:KCNB1	-0.03	0	-0.03	0.02	-0.12	0.05
KCNH5:KCNH1	0.08	0.19	0.26	0.25	0.03	-0.02
KCNJ10:KCNJ15	-0.01	0.05	0.04	-0.11	0.27	-0.15
KCNJ11:KCNJ8	-0.07	-0.05	-0.12	0.12	-0.57	0.24
KCNK13:KCNK12	0.19	-0.03	0.17	0.19	-0.06	0.02
KCNK9:KCNK3	0.21	-0.04	0.17	0.07	0.33	-0.11
KCNS3:KCNS2	0.06	-0.05	0	-0.03	0.08	-0.03
KCNT2:KCNT1	-0.16	-0.11	-0.27	-0.11	-0.47	0.16
KCTD15:KCTD1	-0.51	-0.2	-0.71	-0.33	-0.72	0.38
KCTD2:KCTD5	-0.32	0.03	-0.3	-0.04	-0.44	0.26
KCTD3:SHKBP1	0.06	-0.38	-0.32	-0.42	0.23	-0.1
KDELC2:KDELC1	0.04	0.05	0.09	0.03	0.1	-0.06
KDM5D:KDM5C	-0.15	-0.23	-0.38	-0.12	-0.52	0.26
KDM6A:UTY	0.39	0.01	0.4	0.51	-0.22	0.11
KHDRBS3:KHDRBS2	-0.72	-0.03	-0.74	-0.11	-0.72	0.63
KIAA1324L:KIAA1324	0.07	-0.33	-0.27	-0.03	-0.54	0.23
KIF13B:KIF13A	0.02	0.06	0.08	0.04	0.15	-0.05
KIF21B:KIF21A	-0.11	-0.22	-0.33	0.14	-1.14	0.47
KIF3C:KIF3B	-0.22	-0.43	-0.65	-0.24	-0.91	0.4
KIF4B:KIF4A	0.06	-1.2	-1.13	-0.55	-1.27	0.58
KLF7:KLF6	0.03	0.32	0.35	0.3	0.1	-0.04
KLHL13:KLHL9	-0.08	-0.01	-0.09	0	-0.21	0.09
KLHL2:KLHL3	-0.11	-0.2	-0.31	0.05	-0.5	0.36
L3MBTL2:MBTD1	-0.18	-0.33	-0.51	-0.3	-0.24	0.2
LANCL2:LANCL1	-0.28	-0.2	-0.48	-0.16	-0.49	0.32
LARGE2:LARGE1	0.01	-0.04	-0.03	-0.34	0.46	-0.31
LARP1B:LARP1	0.02	-0.44	-0.41	-0.4	-0.03	0.01
LCE3E:LCE3D	-0.45	-0.38	-0.83	-0.37	-0.69	0.46
LDB2:LDB1	0.08	-0.04	0.04	0.13	-0.17	0.09
LDLRAD4:PMEPA1	-0.03	-0.25	-0.28	-0.16	-0.33	0.12
LEFTY2:LEFTY1	0.11	0.01	0.12	0.19	-0.23	0.08
LGI2:LGI1	-0.05	-0.1	-0.15	0.07	-0.49	0.22
LGR6:LGR5	0.02	0.1	0.12	-0.08	0.33	-0.2
LHFPL6:LHFPL1	-0.04	-0.18	-0.22	-0.16	-0.12	0.06
LHX1:LHX5	-0.11	-0.1	-0.21	-0.12	-0.15	0.09
LHX2:LHX9	0.01	-0.28	-0.27	0.03	-0.49	0.3
LHX4:LHX3	0.03	0.01	0.04	-0.18	0.37	-0.22
LHX8:LHX6	0.29	-0.2	0.09	0.24	-0.18	0.15
LIN28B:LIN28A	-0.03	-0.39	-0.43	0.08	-1.02	0.51
LLGL2:LLGL1	0.19	-0.63	-0.44	-0.2	-0.59	0.24
LMAN2L:LMAN2	-0.31	0.18	-0.13	-0.19	0.11	-0.05
LMBR1L:LMBR1	-0.23	-0.14	-0.36	-0.02	-0.46	0.35
LMNB2:LMNB1	-0.06	-0.19	-0.25	-0.1	-0.23	0.15
LMO3:LMO1	-0.18	-0.15	-0.34	-0.08	-0.56	0.26
LMX1B:LMX1A	0.3	-0.23	0.07	0.11	-0.09	0.04
LRBA:NBEA	-0.11	-0.13	-0.23	0.07	-0.57	0.31
LRIG3:LRIG2	0.02	-0.16	-0.14	-0.23	0.19	-0.08
LRP1B:LRP1	-0.12	-0.46	-0.58	-0.42	-0.34	0.16
LRP6:LRP5	0.05	-0.01	0.03	-0.14	0.54	-0.17
LRRN3:LRRN1	-0.25	-0.1	-0.35	-0.02	-0.67	0.33
LRRTM4:LRRTM3	-0.07	-0.3	-0.37	-0.1	-0.56	0.27
LTF:TF	-0.58	-0.49	-1.08	-0.52	-0.74	0.56
LYPLA2:LYPLA1	-0.39	-0.31	-0.69	-0.51	-0.23	0.18
LYZL2:LYZL1	-0.03	-0.17	-0.19	-0.11	-0.15	0.08
MAB21L2:MAB21L1	-0.24	-0.45	-0.69	-0.12	-1.12	0.57
MAGOHB:MAGOH	-0.36	-0.43	-0.79	-0.93	0.15	-0.14
MAGT1:TUSC3	-0.02	0.24	0.23	0.18	0.11	-0.05
MAN2A2:MAN2A1	0.09	0.07	0.15	0.39	-0.39	0.23
MANEAL:MANEA	-0.11	-0.06	-0.17	-0.19	0.03	-0.02
MAOB:MAOA	0.06	-0.07	0	0.13	-0.26	0.13
MAP2K2:MAP2K1	-0.34	-0.19	-0.52	-0.88	0.57	-0.36
MAP3K13:MAP3K12	0.25	-0.51	-0.26	-0.04	-0.28	0.23
MAP3K15:MAP3K5	-0.28	0	-0.28	-0.14	-0.24	0.14
MAP3K3:MAP3K2	-0.13	-0.34	-0.47	-0.4	-0.12	0.07
MAPK3:MAPK1	0.17	-0.41	-0.24	-0.8	0.96	-0.56
MAPK8IP3:SPAG9	-0.05	-0.26	-0.31	-0.17	-0.3	0.14
MAPKAPK3:MAPKAPK2	0.15	-0.29	-0.14	-0.3	0.21	-0.16
MAPRE3:MAPRE1	0.08	-0.32	-0.24	-0.4	0.22	-0.16
MAT2A:MAT1A	-1.68	-0.6	-2.28	-2.08	-0.22	0.2
MBOAT2:MBOAT1	0.21	-0.12	0.09	0.28	-0.38	0.19
MDGA2:MDGA1	-0.33	-0.14	-0.47	-0.27	-0.33	0.2
MED12L:MED12	-0.11	-1.11	-1.21	-0.81	-0.46	0.41
MED13L:MED13	0.06	-0.02	0.04	-0.53	1.02	-0.57
MEGF11:MEGF10	-0.17	0.02	-0.15	0.23	-1	0.38
METTL2B:METTL2A	-0.34	-0.42	-0.76	-0.46	-0.59	0.3
METTL7B:METTL7A	-0.46	-0.59	-1.06	-0.53	-0.66	0.52
MFN2:MFN1	-1.15	-0.23	-1.38	-0.91	-0.88	0.47
MGAM:SI	-0.09	-0.03	-0.12	0.07	-0.37	0.19
MGAT4B:MGAT4A	0.18	-0.42	-0.23	0.1	-0.63	0.34
MICB:MICA	-0.02	-0.28	-0.3	-0.32	0.03	-0.02
MID2:MID1	-0.14	-0.13	-0.27	-0.25	-0.04	0.02
MKNK2:MKNK1	0.27	-0.47	-0.2	0.06	-0.56	0.26
MLLT3:MLLT1	0.18	-0.12	0.06	0.09	-0.06	0.03
MMD2:MMD	0.02	-0.54	-0.52	-0.18	-0.63	0.34
MMEL1:MME	-0.05	-0.02	-0.07	0.05	-0.3	0.13
MOAP1:PNMA1	-0.13	-0.39	-0.52	-0.08	-0.96	0.44
MOGAT2:MOGAT1	0.02	-0.33	-0.31	-0.24	-0.15	0.07
MORF4L2:MORF4L1	0.16	0.15	0.31	0.07	0.51	-0.24
MPP2:MPP6	-0.39	0.04	-0.35	-0.35	-0.01	0.01
MPP3:MPP7	-0.32	0.15	-0.17	0.03	-0.59	0.2
MPPED2:MPPED1	-0.29	-0.22	-0.51	-0.35	-0.44	0.16
MPST:TST	-0.38	-0.06	-0.44	-0.19	-0.48	0.25
MRFAP1L1:MRFAP1	0.21	-0.43	-0.22	-0.08	-0.26	0.13
MSC:TCF21	-0.26	-0.07	-0.33	-0.17	-0.36	0.16
MSI2:MSI1	-0.03	-0.43	-0.46	-0.08	-0.8	0.38
MSX2:MSX1	0.36	-0.2	0.16	0.4	-0.37	0.25
MTHFD1L:MTHFD1	0.18	-1.17	-0.99	-0.66	-0.38	0.33
MTHFD2L:MTHFD2	0.08	-0.26	-0.18	-0.08	-0.2	0.1
MTNR1B:MTNR1A	0.02	-0.02	0	0.04	-0.17	0.04
MTSS1L:MTSS1	-0.23	-0.12	-0.35	0.03	-0.74	0.38
MX2:MX1	-0.2	-0.03	-0.23	-0.18	-0.14	0.05
MYO1B:MYO1A	-0.04	-0.2	-0.25	-0.33	0.11	-0.09
MYO1C:MYO1H	-0.34	-0.23	-0.57	-0.33	-0.36	0.23
MYO1D:MYO1G	0	-0.24	-0.24	-0.02	-0.39	0.22
MYO1F:MYO1E	0.17	-0.18	-0.02	0.17	-0.45	0.19
MYO7B:MYO7A	-1.07	0.02	-1.05	-0.85	-0.35	0.2
MZT2B:MZT2A	-0.16	-0.7	-0.86	-0.62	-0.39	0.24
NAA11:NAA10	-0.05	-1.23	-1.27	-1.35	0.08	-0.07
NAA16:NAA15	-0.06	-1.14	-1.2	-0.9	-0.3	0.3
NABP2:NABP1	-0.27	-0.35	-0.62	-1.05	0.43	-0.43
NAP1L4:NAP1L1	-0.34	0.02	-0.32	-0.08	-0.5	0.24
NAPB:NAPA	0.19	-0.92	-0.72	-0.67	-0.07	0.06
NAT2:NAT1	0.01	0.06	0.07	0.17	-0.2	0.1
NAV3:NAV2	-0.18	-0.31	-0.49	-0.44	-0.11	0.05
NBPF3:NBPF15	-0.16	-2.21	-2.37	-1.44	-0.95	0.93
NCK2:NCK1	-0.27	0.16	-0.11	-0.06	-0.09	0.05
NCKAP1L:NCKAP1	-0.24	-0.57	-0.81	-0.49	-0.72	0.33
NDEL1:NDE1	-0.23	-0.13	-0.35	-0.7	0.74	-0.35
NDUFA4L2:NDUFA4	-0.57	-0.13	-0.69	-0.24	-0.69	0.45
NECAP2:NECAP1	-0.27	-0.35	-0.62	-0.09	-0.89	0.53
NEK7:NEK6	-0.14	-0.19	-0.33	-0.18	-0.37	0.16
NELL2:NELL1	-0.23	-0.3	-0.52	-0.52	-0.01	0
NETO2:NETO1	-0.02	-0.1	-0.12	0	-0.24	0.12
NHLH2:NHLH1	-0.01	-0.15	-0.16	0.05	-0.42	0.22
NIPAL1:NIPA2	0.21	-0.44	-0.24	0.19	-0.84	0.43
NIPSNAP2:NIPSNAP1	-0.37	-0.02	-0.39	-0.26	-0.38	0.12
NIPSNAP3B:NIPSNAP3A	-0.12	-0.04	-0.15	-0.2	0.1	-0.05
NKAPL:NKAP	-0.05	-1.32	-1.36	-1.15	-0.27	0.22
NKIRAS2:NKIRAS1	-0.04	0	-0.05	-0.18	0.29	-0.13
NLN:THOP1	0.15	-0.07	0.08	0.08	0.01	0
NLRP7:NLRP2	-0.36	-0.71	-1.07	-0.79	-0.61	0.29
NMT2:NMT1	0	-1.8	-1.81	-1.38	-0.31	0.43
NOL4L:NOL4	-0.02	0.12	0.1	-0.06	0.31	-0.16
NONO:PSPC1	-0.13	-0.36	-0.48	-0.87	0.5	-0.39
NOVA2:NOVA1	-0.19	-0.18	-0.37	-0.24	-0.25	0.13
NPBWR2:NPBWR1	-0.14	-0.16	-0.3	-0.17	-0.22	0.13
NPR2:NPR1	-0.23	-0.27	-0.5	-0.49	-0.02	0.01
NPTX2:NPTX1	0.18	-0.19	-0.01	0.06	-0.13	0.07
NR1H3:NR1H2	-0.13	-0.08	-0.21	-0.38	0.38	-0.16
NR2C2:NR2C1	-0.37	-0.05	-0.42	-0.51	0.13	-0.09
NR5A2:NR5A1	-0.09	-0.11	-0.19	-0.25	0.15	-0.05
NRBP2:NRBP1	-0.32	-0.87	-1.19	-0.78	-0.41	0.4
NSG2:NSG1	0.2	0.06	0.26	0.35	-0.28	0.09
NT5C:NT5M	-0.5	-0.14	-0.63	-0.39	-0.49	0.24
NT5DC3:NT5DC2	-0.31	-0.45	-0.76	-0.46	-0.65	0.3
NTN3:NTN1	-0.29	-0.35	-0.64	-0.29	-1.13	0.35
NTNG2:NTNG1	0.08	-0.12	-0.03	0.09	-0.31	0.12
NUCB2:NUCB1	0.59	-0.63	-0.04	-0.07	0.02	-0.03
NUMBL:NUMB	-0.52	-0.39	-0.91	-0.43	-1.15	0.48
NXPH2:NXPH1	0.04	0.18	0.22	0.09	0.18	-0.12
NXT2:NXT1	-0.31	-0.16	-0.47	-0.44	-0.05	0.04
OBP2B:OBP2A	-0.04	-0.63	-0.67	-0.21	-0.83	0.46
OCM2:OCM	0.38	-0.27	0.1	0.44	-0.63	0.34
OGDHL:OGDH	-0.85	-1.01	-1.85	-1.24	-0.48	0.61
OSBP2:OSBP	0.02	-1	-0.98	-0.88	-0.07	0.1
OSBPL11:OSBPL10	-0.06	-0.14	-0.21	-0.37	0.34	-0.16
OSBPL8:OSBPL5	-0.21	-0.15	-0.36	-0.17	-0.45	0.19
OTUD7B:OTUD7A	-0.16	-0.28	-0.43	-0.21	-0.45	0.23
OXCT2:OXCT1	-0.62	-0.33	-0.95	-0.56	-0.46	0.39
OXSR1:STK39	0.12	-0.23	-0.11	-0.73	1.09	-0.62
P2RY4:P2RY2	0.07	0.12	0.18	0.08	0.21	-0.1
P4HA2:P4HA1	-0.13	-0.36	-0.5	-0.41	-0.13	0.09
PACS2:PACS1	0.14	-0.18	-0.04	0.09	-0.18	0.13
PAFAH1B3:PAFAH1B2	-0.05	0.22	0.16	0.28	-0.19	0.12
PAIP2B:PAIP2	-0.09	0.21	0.13	0.19	-0.13	0.06
PAPSS2:PAPSS1	-0.47	0	-0.47	-0.55	0.09	-0.08
PARVB:PARVA	0.15	-0.1	0.05	0.08	-0.07	0.04
PAX7:PAX3	-0.07	-0.53	-0.6	-0.34	-0.44	0.26
PCK2:PCK1	-0.03	-0.22	-0.25	0.05	-0.53	0.3
PCMTD2:PCMTD1	-0.11	-0.21	-0.32	-0.25	-0.16	0.08
PCYT1B:PCYT1A	0.32	-0.25	0.06	-0.07	0.23	-0.13
PDCL3:PDCL2	0.01	0.05	0.06	0.01	0.1	-0.05
PDE1B:PDE1A	-0.21	-0.44	-0.66	-0.03	-1.15	0.63
PDE6H:PDE6G	0.04	-0.33	-0.29	0.2	-1.12	0.49
PDE7B:PDE7A	0.11	-0.31	-0.2	0.23	-0.75	0.43
PDE8B:PDE8A	-0.35	0.24	-0.11	0.06	-0.34	0.17
PDHA2:PDHA1	-0.56	0.11	-0.46	-0.23	-0.52	0.22
PDS5B:PDS5A	-0.3	-0.59	-0.89	-1.68	1.17	-0.79
PF4V1:PF4	-0.07	-0.29	-0.35	-0.1	-0.53	0.26
PFN2:PFN1	-0.09	-1.09	-1.18	-0.95	-0.26	0.23
PGK2:PGK1	-0.13	-1.16	-1.29	-0.97	-0.29	0.32
PGLYRP4:PGLYRP3	0.06	-0.2	-0.13	0.08	-0.58	0.21
PGM1:PGM5	-0.04	-0.11	-0.15	-0.17	0.02	-0.01
PGM2L1:PGM2	-0.12	-0.34	-0.46	-0.07	-0.66	0.39
PHKA2:PHKA1	-0.13	-0.2	-0.33	-0.22	-0.29	0.11
PHKG2:PHKG1	-0.13	-0.52	-0.65	-0.53	-0.33	0.12
PHOX2B:PHOX2A	0.08	0.15	0.23	0.15	0.21	-0.08
PHTF2:PHTF1	0.22	-0.4	-0.19	-0.3	0.17	-0.12
PHYHIPL:PHYHIP	0.06	-0.19	-0.13	-0.06	-0.16	0.07
PI15:R3HDML	-0.11	-0.17	-0.28	-0.18	-0.19	0.1
PIK3CD:PIK3CB	-0.24	-0.24	-0.47	-0.04	-0.69	0.43
PILRB:PILRA	0.01	-0.09	-0.09	0.11	-0.51	0.2
PITPNB:PITPNA	-0.09	-0.04	-0.13	-0.65	0.81	-0.52
PKM:PKLR	-0.86	-0.17	-1.04	-1.11	0.1	-0.08
PKNOX2:PKNOX1	0.2	-0.25	-0.05	0.19	-0.41	0.24
PLA2G2E:PLA2G2A	0.06	-0.11	-0.05	-0.23	0.41	-0.19
PLAGL2:PLAG1	0.04	0.18	0.22	-0.16	0.83	-0.38
PLCB3:PLCB1	-0.36	-0.02	-0.38	-0.07	-0.58	0.31
PLCL2:PLCL1	-0.03	-0.02	-0.05	-0.32	0.55	-0.27
PLPP5:PLPP4	-0.04	-0.13	-0.18	-0.15	-0.04	0.02
PLPPR5:PLPPR1	-0.55	0.09	-0.46	-0.21	-0.32	0.26
PMM2:PMM1	0.28	-0.36	-0.08	-0.53	0.8	-0.45
PMPCB:UQCRC1	-1.35	-1.17	-2.52	-1.31	-1.35	1.21
PNPLA7:PNPLA6	-0.19	-0.32	-0.51	-0.33	-0.36	0.18
POM121C:POM121	-0.28	-0.32	-0.6	-0.85	0.31	-0.25
PPA2:PPA1	-0.55	-1.05	-1.6	-1.56	-0.04	0.05
PPIP5K2:PPIP5K1	-0.25	-0.34	-0.59	-0.48	-0.14	0.11
PPM1B:PPM1A	0.03	-0.09	-0.06	-0.1	0.12	-0.04
PPP1R14C:PPP1R14B	0.19	-0.51	-0.32	-0.03	-0.31	0.29
PPP2CB:PPP2CA	-0.12	-0.05	-0.17	0.02	-0.43	0.18
PPP2R1B:PPP2R1A	0.1	-0.72	-0.61	-0.85	0.44	-0.24
PPP3R2:PPP3R1	0.02	-0.03	-0.01	0.13	-0.32	0.14
PRELID3B:PRELID3A	-1.5	0.1	-1.4	-1.27	-0.13	0.13
PREX2:PREX1	-0.28	-0.12	-0.4	-0.32	-0.14	0.08
PRICKLE2:PRICKLE1	-0.2	-0.22	-0.42	-0.17	-0.44	0.25
PRKAA2:PRKAA1	-0.36	-0.21	-0.57	-0.14	-0.59	0.42
PRKAB2:PRKAB1	-0.06	-0.08	-0.14	-0.09	-0.13	0.05
PRKAR1B:PRKAR1A	0.11	-0.31	-0.2	0.02	-0.43	0.22
PRKAR2B:PRKAR2A	-0.09	-0.13	-0.22	-0.04	-0.22	0.18
PRKCD:PRKCQ	-0.24	-0.13	-0.36	-0.09	-0.59	0.27
PRKCH:PRKCE	-0.06	-0.04	-0.1	0.1	-0.55	0.21
PRKCI:PRKCZ	-0.26	-0.05	-0.3	-0.11	-0.6	0.19
PRMT8:PRMT1	-0.27	-1.67	-1.94	-1.82	-0.08	0.12
PROKR2:PROKR1	-0.05	0.01	-0.05	-0.1	0.1	-0.05
PRPF40B:PRPF40A	-0.21	-1.13	-1.34	-1.04	-0.27	0.31
PRPSAP2:PRPSAP1	-0.14	-0.07	-0.22	-0.07	-0.33	0.14
PRRX2:PRRX1	-0.07	0.02	-0.05	0.09	-0.22	0.14
PRSS41:PRSS21	0.01	-0.1	-0.09	0.02	-0.27	0.11
PSEN2:PSEN1	0.01	-0.1	-0.1	0.1	-0.34	0.2
PSKH2:PSKH1	0.06	-0.14	-0.07	0.08	-0.29	0.15
PSMA8:PSMA7	0.07	-2.19	-2.12	-1.73	-0.28	0.39
PSMB10:PSMB7	-0.2	-1.46	-1.66	-1.34	-0.28	0.32
PSMB5:PSMB8	-2.31	-0.28	-2.59	-2.29	-0.21	0.3
PSMB6:PSMB9	-1.11	-0.36	-1.47	-1.17	-0.45	0.3
PTGS2:PTGS1	-0.25	0.06	-0.2	-0.28	0.13	-0.08
PTPN11:PTPN6	-1.26	-0.27	-1.53	-1.27	-0.43	0.26
PTPN14:PTPN21	-0.16	-0.13	-0.29	0.04	-0.67	0.32
PTPN1:PTPN2	0.03	0	0.03	0.15	-0.31	0.12
PTPN4:PTPN3	-0.12	-0.03	-0.16	0.1	-0.61	0.26
PTPRE:PTPRA	-0.12	-0.05	-0.17	0.04	-0.56	0.22
PUM2:PUM1	0.12	-0.72	-0.6	-0.5	-0.15	0.1
PURB:PURA	-0.22	-0.19	-0.41	-0.38	-0.05	0.02
PXDNL:PXDN	-0.22	0.13	-0.08	0.08	-0.32	0.16
PYCR2:PYCR1	0.22	-0.15	0.07	0.07	0.01	0
RAB22A:RAB31	-0.09	-0.02	-0.11	0.02	-0.19	0.13
RAB26:RAB37	-0.03	-0.37	-0.4	-0.16	-0.34	0.24
RAB27B:RAB27A	0.05	-0.26	-0.2	0.17	-0.63	0.37
RAB33B:RAB33A	-0.01	-0.16	-0.17	-0.08	-0.16	0.09
RAB39B:RAB39A	0.48	0.19	0.67	0.59	0.18	-0.08
RABL2B:RABL2A	-0.41	-0.06	-0.46	-0.76	0.44	-0.3
RAD23B:RAD23A	-0.06	-0.61	-0.67	-0.22	-0.76	0.45
RALB:RALA	-0.27	-0.28	-0.55	-1.04	0.82	-0.49
RALGPS2:RALGPS1	-0.03	-0.24	-0.27	-0.2	-0.15	0.07
RALYL:RALY	-0.16	-0.49	-0.64	-0.34	-0.67	0.31
RANBP10:RANBP9	-0.03	-0.3	-0.33	-0.23	-0.21	0.1
RANBP17:XPO7	-0.02	-0.32	-0.34	-0.3	-0.1	0.04
RAPGEF6:RAPGEF2	-0.11	-0.07	-0.18	-0.06	-0.21	0.12
RASA3:RASA2	0.1	0.23	0.33	0.1	0.63	-0.23
RASD2:RASD1	-0.22	-0.22	-0.45	-0.29	-0.27	0.15
RASGRF2:RASGRF1	-0.54	-0.12	-0.67	-0.23	-0.85	0.43
RASL10B:RASL10A	-0.08	-0.36	-0.44	-0.24	-0.3	0.2
RASSF4:RASSF2	-0.16	-0.02	-0.18	-0.25	0.14	-0.07
RBBP7:RBBP4	0.1	-0.65	-0.55	-0.55	0	0
RBM38:RBM24	0.29	-0.31	-0.01	0.16	-0.27	0.18
RBPMS2:RBPMS	-0.26	0.18	-0.07	-0.03	-0.08	0.04
RCAN3:RCAN2	-0.12	-0.21	-0.32	0.17	-0.84	0.49
RCBTB2:RCBTB1	-0.54	-0.16	-0.7	-0.31	-0.54	0.39
RDH12:RDH11	-0.07	0.05	-0.01	0.12	-0.38	0.14
REEP6:REEP5	-0.06	0.09	0.04	0	0.1	-0.04
REG1B:REG1A	-0.24	0.17	-0.07	-0.08	0.02	-0.01
RFX3:RFX2	0.25	-0.24	0	-0.13	0.36	-0.14
RGS19:RGS17	-0.11	0	-0.11	0.23	-0.9	0.34
RGS7:RGS6	0.32	-0.19	0.13	0.3	-0.22	0.17
RHBDF2:RHBDF1	-0.1	-0.1	-0.2	-0.19	-0.01	0
RHBDL3:RHBDL1	0.01	-0.25	-0.24	0.02	-0.6	0.26
RHD:RHCE	-0.26	0.2	-0.06	-0.21	0.36	-0.15
RHEBL1:RHEB	0.01	-1.56	-1.55	-1.3	-0.17	0.25
RHOBTB2:RHOBTB1	0.25	-0.32	-0.07	0.14	-0.39	0.21
RHOT2:RHOT1	-0.26	0.19	-0.07	0.03	-0.19	0.1
RIMKLB:RIMKLA	0.11	-0.3	-0.19	-0.15	-0.05	0.03
RING1:RNF2	-0.26	-0.09	-0.35	-0.29	-0.11	0.06
RIT2:RIT1	0.1	-0.25	-0.15	-0.05	-0.16	0.1
RLN2:RLN1	0.16	-0.26	-0.1	0.01	-0.19	0.11
RMND5B:RMND5A	0.22	-0.21	0.01	-0.08	0.16	-0.08
RNASE3:RNASE2	0.14	-0.02	0.12	0.14	-0.08	0.03
RNF113B:RNF113A	0.12	-1.69	-1.57	-1.6	0.02	-0.03
RNF121:RNF175	-0.24	-0.07	-0.31	0.12	-1.25	0.42
RNF144B:RNF144A	0.1	0.29	0.39	0.24	0.44	-0.15
RNF20:RNF40	-0.38	-0.78	-1.16	-0.94	-0.3	0.21
RNF38:RNF44	-0.44	0.03	-0.41	-0.19	-0.31	0.21
ROCK2:ROCK1	-0.12	-0.04	-0.16	-0.76	0.78	-0.59
ROPN1B:ROPN1	0.25	-0.33	-0.08	0.01	-0.15	0.09
ROR2:ROR1	-0.37	0.01	-0.36	-0.18	-0.31	0.18
RPEL1:RPE	-1.2	-1.72	-2.93	-1.98	-1.01	0.95
RPL10L:RPL10	-0.01	-1.71	-1.72	-1.54	-0.24	0.19
RPL22L1:RPL22	-0.07	-0.39	-0.46	-0.74	0.32	-0.29
RPL26L1:RPL26	-0.21	-1.1	-1.31	-0.88	-0.39	0.42
RPL39L:RPL39	-0.38	-0.42	-0.8	-0.39	-0.79	0.42
RPL3:RPL3L	-1.39	-0.24	-1.63	-1.29	-0.26	0.35
RPRD1B:RPRD1A	-1.2	0.05	-1.15	-0.66	-1	0.49
RPRML:RPRM	0.05	-0.09	-0.04	-0.36	0.52	-0.33
RPS27L:RPS27	-0.13	-1.71	-1.84	-1.68	-0.13	0.16
RPS6KA5:RPS6KA4	0.26	-0.18	0.09	0.01	0.12	-0.08
RPS6KB2:RPS6KB1	-0.03	-0.24	-0.27	-0.09	-0.36	0.18
RRAGB:RRAGA	0.07	-0.59	-0.52	-0.85	0.6	-0.33
RRAGD:RRAGC	-0.04	-0.91	-0.95	-0.76	-0.17	0.19
RRM2B:RRM2	-0.16	-1.58	-1.74	-1.5	-0.2	0.24
RTP2:RTP1	0.19	-0.03	0.16	0.18	-0.05	0.02
RUNDC3B:RUNDC3A	-0.14	0	-0.14	-0.22	0.15	-0.08
SAFB2:SAFB	-0.07	-0.66	-0.73	-0.71	-0.02	0.01
SALL3:SALL1	0.43	-0.06	0.37	0.39	-0.03	0.02
SAMD4B:SAMD4A	-0.76	-0.34	-1.1	-0.92	-0.36	0.18
SAMD9L:SAMD9	-0.56	-0.07	-0.64	-0.26	-0.41	0.38
SAP30L:SAP30	0.16	0.11	0.27	0.47	-0.52	0.2
SAR1B:SAR1A	-0.07	-0.24	-0.31	-0.52	0.3	-0.21
SATB2:SATB1	-0.37	-0.61	-0.97	-0.36	-0.72	0.61
SBF2:SBF1	-0.19	-0.34	-0.53	-0.67	0.22	-0.14
SCAMP5:SCAMP4	0.03	-0.18	-0.15	-0.08	-0.16	0.07
SCD5:SCD	-0.57	-1.3	-1.87	-1.51	-0.46	0.37
SCGB1C2:SCGB1C1	-0.08	0.13	0.05	0.1	-0.1	0.05
SCGB2A2:SCGB2A1	0.07	-0.19	-0.12	-0.04	-0.15	0.08
SCX:TCF15	0.09	0.07	0.15	0.23	-0.17	0.08
SDCBP2:SDCBP	-0.03	-0.1	-0.14	-0.15	0.03	-0.02
SDF2L1:SDF2	-0.14	-0.29	-0.43	-0.39	-0.1	0.05
SDK2:SDK1	-0.1	-0.2	-0.3	-0.35	0.11	-0.05
SDSL:SDS	0.02	-0.05	-0.03	0.01	-0.1	0.04
SEC11C:SEC11A	-0.02	-0.19	-0.21	-0.04	-0.3	0.17
SEC14L5:SEC14L1	0.14	-0.28	-0.14	0.08	-0.59	0.21
SEC23B:SEC23A	-0.14	-0.07	-0.22	-0.59	0.53	-0.37
SEC24B:SEC24A	-0.36	0.1	-0.26	-0.98	1.02	-0.72
SEC24D:SEC24C	0.13	-0.35	-0.22	-0.49	0.43	-0.27
SEC61A2:SEC61A1	-0.16	-0.9	-1.05	-0.97	-0.1	0.08
SEMA3F:SEMA3C	-0.04	-0.28	-0.31	-0.14	-0.34	0.18
SEMA5B:SEMA5A	-0.24	-0.02	-0.26	0.12	-0.81	0.38
SEMG2:SEMG1	-0.14	-0.01	-0.15	-0.22	0.11	-0.06
SEPHS2:SEPHS1	-0.37	-0.08	-0.45	-0.96	0.58	-0.5
SEPT3:SEPT12	0.09	-0.34	-0.25	-0.2	-0.09	0.05
SERP2:SERP1	0.16	-0.37	-0.21	0.05	-0.59	0.26
SETSIP:SET	-0.32	-0.48	-0.8	-0.36	-0.61	0.44
SFMBT2:SFMBT1	-0.06	0.03	-0.03	0.11	-0.29	0.14
SFRP5:SFRP1	-0.18	0.01	-0.17	-0.15	-0.04	0.02
SFT2D2:SFT2D1	-0.37	-0.12	-0.48	-0.27	-0.37	0.21
SFTPA2:SFTPA1	-0.68	-0.27	-0.94	-0.71	-0.25	0.23
SGMS2:SGMS1	-0.27	-0.32	-0.59	-0.35	-0.44	0.24
SGSM2:SGSM1	-0.2	-0.08	-0.28	-0.28	-0.01	0.01
SGTB:SGTA	0.03	-0.31	-0.29	-0.29	0.01	0
SH3BGRL2:SH3BGRL	0.08	0.09	0.17	0.42	-0.54	0.25
SH3GLB2:SH3GLB1	0.05	-0.03	0.02	-0.12	0.27	-0.14
SHMT2:SHMT1	-0.11	-0.27	-0.37	-0.64	0.42	-0.26
SHOX2:SHOX	0.02	-0.16	-0.15	0.08	-0.51	0.22
SIAH2:SIAH1	0.43	0.01	0.44	0.27	0.23	-0.18
SIDT2:SIDT1	-0.05	-0.19	-0.24	0.07	-0.82	0.31
SIGLEC11:SIGLEC10	-0.17	-0.51	-0.68	-0.58	-0.16	0.1
SIPA1L2:SIPA1L1	0.04	0.01	0.05	0.23	-0.52	0.19
SIX6:SIX3	-0.01	-0.14	-0.15	-0.03	-0.29	0.12
SLC11A2:SLC11A1	-0.61	-0.21	-0.82	-0.93	0.11	-0.1
SLC16A1:SLC16A7	-0.51	-0.32	-0.83	-0.56	-0.4	0.27
SLC16A3:SLC16A8	0.06	-0.15	-0.09	0.05	-0.37	0.14
SLC18A2:SLC18A1	0.01	0.3	0.3	0.25	0.09	-0.05
SLC1A5:SLC1A4	-1.13	-0.11	-1.24	-0.98	-0.5	0.26
SLC20A2:SLC20A1	0.03	-0.6	-0.57	-0.56	-0.01	0.01
SLC22A12:SLC22A11	-0.13	-0.24	-0.36	-0.21	-0.29	0.15
SLC22A1:SLC22A2	-0.07	-0.08	-0.14	0.01	-0.31	0.15
SLC22A5:SLC22A4	-0.26	-0.27	-0.52	-0.08	-0.66	0.44
SLC23A2:SLC23A1	0.02	-0.01	0.01	-0.13	0.23	-0.15
SLC24A4:SLC24A3	-0.08	0.12	0.04	0.01	0.07	-0.03
SLC25A13:SLC25A12	0.04	-0.53	-0.49	-0.04	-0.75	0.44
SLC25A14:SLC25A30	-0.11	-0.41	-0.53	-0.4	-0.25	0.13
SLC25A15:SLC25A2	-0.03	-0.32	-0.35	-0.2	-0.36	0.14
SLC25A18:SLC25A22	-0.02	-0.28	-0.3	-0.09	-0.39	0.21
SLC25A28:SLC25A37	-0.2	-0.04	-0.24	-0.77	1.11	-0.53
SLC25A36:SLC25A33	-0.61	-0.21	-0.82	-0.21	-0.7	0.61
SLC25A52:SLC25A51	-0.11	-0.1	-0.22	-0.17	-0.1	0.05
SLC27A1:SLC27A4	-0.38	-0.08	-0.46	-0.46	-0.01	0.01
SLC27A2:SLC27A6	-0.3	0.15	-0.14	-0.17	0.07	-0.03
SLC28A2:SLC28A1	-0.12	-0.05	-0.17	-0.13	-0.08	0.03
SLC2A7:SLC2A5	-0.09	-0.06	-0.15	0.13	-0.71	0.28
SLC35D2:SLC35D1	0.04	-0.37	-0.34	-0.51	0.4	-0.18
SLC35E2B:SLC35E2	-0.02	-0.14	-0.16	0.11	-0.52	0.26
SLC37A2:SLC37A1	0.09	-0.3	-0.21	0.13	-0.68	0.34
SLC41A2:SLC41A1	-0.12	-0.19	-0.31	-0.11	-0.36	0.21
SLC43A2:SLC43A1	0.05	-0.15	-0.09	0.02	-0.18	0.11
SLC52A2:SLC52A1	-0.17	0.23	0.06	-0.05	0.22	-0.12
SLC5A8:SLC5A12	0.09	-0.37	-0.28	0.04	-0.68	0.32
SLC6A17:SLC6A15	-0.88	-0.08	-0.96	-0.72	-0.45	0.24
SLC6A19:SLC6A18	-0.05	0.1	0.05	0.33	-0.71	0.28
SLC6A3:SLC6A2	0.07	0.14	0.2	0.18	0.07	-0.03
SLC7A7:SLC7A6	-0.19	0.1	-0.08	0.06	-0.31	0.14
SLC9A4:SLC9A2	0.18	-0.22	-0.04	-0.05	0.04	-0.01
SLC9B2:SLC9B1	0.28	-0.06	0.22	0.27	-0.11	0.05
SLFN12L:SLFN12	-0.44	-0.08	-0.52	-0.16	-0.45	0.35
SMARCA1:SMARCA5	-0.1	-0.91	-1.01	-0.8	-0.34	0.21
SMARCA4:SMARCA2	-0.77	0.13	-0.65	-0.77	0.18	-0.12
SMARCC2:SMARCC1	-0.36	-0.39	-0.75	-0.67	-0.1	0.08
SMOC2:SMOC1	0.09	-0.09	0.01	0.2	-0.47	0.19
SMURF2:SMURF1	-0.26	-0.34	-0.6	-0.44	-0.27	0.16
SNAP25:SNAP23	0.03	-0.61	-0.58	-0.54	-0.05	0.04
SNCB:SNCA	0	0.12	0.12	0.05	0.13	-0.07
SNRPA:SNRPB2	-0.5	0.26	-0.24	-0.55	0.53	-0.31
SNRPB:SNRPN	-0.7	0.05	-0.65	-0.54	-0.2	0.11
SNX12:SNX3	-0.14	-0.23	-0.38	-0.27	-0.18	0.1
SNX1:SNX2	-0.37	0.05	-0.32	-0.21	-0.26	0.11
SORCS3:SORCS1	-0.06	0.11	0.05	0.16	-0.24	0.11
SOS2:SOS1	0.1	-0.2	-0.1	-0.07	-0.06	0.03
SOX14:SOX21	-0.07	-0.23	-0.3	0.1	-0.85	0.4
SOX1:SOX2	-0.18	0.03	-0.15	-0.12	-0.08	0.04
SOX6:SOX5	-0.01	0.01	0	0.1	-0.24	0.1
SP9:SP8	-0.05	-0.18	-0.23	-0.25	0.05	-0.02
SPAG11B:SPAG11A	0.27	-0.03	0.25	-0.22	0.4	-0.47
SPOCK3:SPOCK1	-0.05	-0.15	-0.2	0.09	-0.7	0.29
SPOPL:SPOP	-0.18	-0.05	-0.23	-0.78	0.64	-0.55
SPRED2:SPRED1	0.07	-0.18	-0.12	0.08	-0.45	0.2
SPRR1B:SPRR1A	0.25	0.25	0.5	0.45	0.15	-0.05
SPRR2B:SPRR2A	-0.31	-0.41	-0.72	-0.58	-0.25	0.14
SPRY2:SPRY1	-0.13	-0.1	-0.23	0	-0.66	0.23
SPTAN1:SPTA1	0.1	-0.3	-0.19	0.18	-0.89	0.38
SPTLC3:SPTLC2	0.24	-0.56	-0.32	-0.19	-0.17	0.13
SRGAP2C:SRGAP2B	-0.69	-0.53	-1.21	-0.56	-1.24	0.65
SRSF9:SRSF1	-0.01	-2.03	-2.04	-1.85	-0.29	0.19
SSTR4:SSTR1	0.24	-0.17	0.07	0.07	-0.01	0
ST7L:ST7	-0.23	-0.14	-0.37	-0.14	-0.48	0.23
ST8SIA4:ST8SIA2	0.05	-0.53	-0.48	0	-0.69	0.48
STAG2:STAG1	-0.27	-0.3	-0.57	-1.03	0.85	-0.47
STAM2:STAM	-0.15	0.05	-0.1	-0.4	0.66	-0.3
STAMBPL1:STAMBP	-0.17	-1.19	-1.35	-1.14	-0.15	0.21
STAT5B:STAT5A	-0.31	-0.11	-0.42	-0.49	0.14	-0.06
STEAP1B:STEAP1	-0.02	-0.32	-0.34	-0.11	-0.42	0.23
STEAP3:STEAP2	-0.38	0.05	-0.33	-0.36	0.07	-0.04
STK3:STK4	-0.02	-0.1	-0.12	0.12	-0.38	0.24
STOML3:STOM	-0.24	-0.07	-0.31	-0.44	0.15	-0.13
STRIP2:STRIP1	0.01	-0.62	-0.61	-0.64	0.04	-0.03
STX10:STX6	-0.02	-0.18	-0.21	0.05	-0.45	0.26
STX12:STX7	-0.01	-0.11	-0.12	-0.05	-0.14	0.08
STXBP2:STXBP1	-0.08	-0.25	-0.33	-0.34	0.04	-0.01
STXBP5L:STXBP5	0.02	-0.24	-0.21	0.13	-0.73	0.34
SULF2:SULF1	0.15	-0.08	0.08	0.13	-0.11	0.05
SUV39H2:SUV39H1	-0.04	-0.15	-0.19	-0.32	0.18	-0.13
SYK:ZAP70	-0.17	-0.36	-0.53	-0.3	-0.38	0.24
SYNGR3:SYNGR1	0.07	-0.14	-0.08	0.12	-0.38	0.2
SYP:SYNPR	0.41	-0.17	0.23	0.38	-0.39	0.15
SYT4:SYT11	0.24	-0.17	0.07	-0.07	0.27	-0.14
TACR3:TACR1	0.19	-0.35	-0.16	-0.13	-0.05	0.02
TAF1L:TAF1	0.06	-1.51	-1.45	-0.9	-0.45	0.55
TAF9B:TAF9	0.25	-0.31	-0.05	-0.1	0.08	-0.05
TANC2:TANC1	-0.07	0.08	0.01	0.17	-0.29	0.16
TAOK3:TAOK1	-0.26	0.11	-0.14	-0.08	-0.1	0.06
TAS2R40:TAS2R39	-0.05	0.17	0.12	0.27	-0.25	0.15
TBC1D22B:TBC1D22A	-0.31	-0.29	-0.6	-0.18	-0.96	0.42
TBC1D8B:TBC1D8	0.04	-0.17	-0.12	-0.1	-0.05	0.02
TBPL2:TBP	0.21	-0.69	-0.48	-0.97	0.35	-0.49
TBX18:TBX15	-0.04	-0.38	-0.42	-0.11	-0.69	0.31
TBX3:TBX2	-0.01	-0.28	-0.29	-0.23	-0.14	0.06
TBX5:TBX4	-0.05	-0.39	-0.44	-0.32	-0.21	0.12
TCAF2:TCAF1	-0.04	-0.18	-0.22	0.04	-0.61	0.25
TGFB3:TGFB2	-0.19	-0.34	-0.53	-0.14	-0.97	0.39
TGIF2LY:TGIF2LX	0.53	-0.38	0.15	0.37	-0.42	0.22
THRB:THRA	-0.06	0.1	0.05	-0.11	0.33	-0.15
TIAL1:TIA1	-0.16	-0.06	-0.22	-0.77	1.15	-0.55
TIMM17B:TIMM17A	-0.12	-1.1	-1.23	-1.08	-0.21	0.14
TIMM23B:TIMM23	-0.59	-0.96	-1.55	-1.3	-0.27	0.25
TLK2:TLK1	-0.31	-0.47	-0.78	-1.25	0.67	-0.47
TLN2:TLN1	-0.27	-0.88	-1.15	-1.12	-0.04	0.03
TLR6:TLR1	-0.25	0.08	-0.17	-0.1	-0.16	0.07
TMED1:TMED5	-0.14	-0.45	-0.59	-0.58	-0.03	0.02
TMED3:TMED7	0.15	-0.14	0	0	0	0
TMED4:TMED9	-0.32	-0.05	-0.37	-0.51	0.3	-0.14
TMEM120B:TMEM120A	0.13	0.05	0.19	0.05	0.42	-0.14
TMEM184B:TMEM184A	-0.14	-0.19	-0.33	-0.36	0.05	-0.03
TMEM185B:TMEM185A	-0.39	-0.1	-0.48	-0.18	-0.76	0.31
TMEM30B:TMEM30A	-0.33	-0.38	-0.71	-0.63	-0.1	0.08
TMEM39B:TMEM39A	-0.13	-0.07	-0.2	-0.27	0.2	-0.07
TMEM50B:TMEM50A	-0.25	-0.08	-0.34	-0.2	-0.23	0.14
TMEM55B:TMEM55A	-0.01	0.03	0.02	0.08	-0.19	0.06
TMEM63B:TMEM63A	-0.06	-0.13	-0.19	-0.04	-0.41	0.15
TMEM9B:TMEM9	-0.07	-0.13	-0.21	-0.01	-0.36	0.19
TNFAIP8L2:TNFAIP8L1	-0.16	-0.05	-0.21	-0.24	0.08	-0.03
TNKS2:TNKS	-0.07	-0.04	-0.11	-0.42	0.46	-0.31
TNPO2:TNPO1	0.23	-1.29	-1.06	-1.03	-0.03	0.03
TOB2:TOB1	-0.1	-0.24	-0.34	-0.11	-0.45	0.23
TOM1L2:TOM1	-0.11	0.13	0.02	-0.01	0.04	-0.02
TOMM40L:TOMM40	-0.33	-1	-1.33	-1.24	-0.14	0.09
TOP1MT:TOP1	-0.14	-0.91	-1.05	-0.8	-0.2	0.25
TOP2B:TOP2A	-0.23	-1.81	-2.04	-1.87	-0.24	0.17
TOR1B:TOR1A	-0.06	-0.43	-0.49	-0.09	-0.81	0.4
TP73:TP63	0.2	0.2	0.4	0.16	0.57	-0.24
TPST2:TPST1	0.11	0.06	0.16	0.06	0.19	-0.1
TPTE2:TPTE	-0.43	-0.02	-0.45	-0.01	-0.98	0.44
TRA2B:TRA2A	-0.16	-0.34	-0.5	-0.8	0.45	-0.29
TRABD2B:TRABD2A	-0.23	-0.19	-0.43	-0.37	-0.16	0.06
TRAPPC3L:TRAPPC3	-0.02	-1.02	-1.03	-0.34	-0.62	0.69
TRAPPC6B:TRAPPC6A	-0.02	-0.64	-0.66	-0.26	-0.72	0.39
TRIB2:TRIB1	0.01	-0.19	-0.18	0.06	-0.47	0.24
TRIM16L:TRIM16	0.16	-0.02	0.14	-0.21	0.77	-0.35
TRIM3:TRIM2	-0.26	0.09	-0.17	-0.04	-0.36	0.13
TRIM63:TRIM54	0.29	-0.04	0.25	0.12	0.2	-0.13
TRIM9:TRIM67	-0.12	-0.15	-0.27	0.12	-0.65	0.39
TRPC5:TRPC4	-0.05	0.15	0.11	-0.15	0.51	-0.26
TRPM3:TRPM1	-0.23	-0.21	-0.44	-0.36	-0.18	0.08
TRPM7:TRPM6	-2	-0.23	-2.24	-2.09	-0.12	0.15
TRPV6:TRPV5	-0.11	-0.18	-0.29	-0.06	-0.32	0.24
TSPAN31:TSPAN13	-0.09	0	-0.1	-0.27	0.44	-0.17
TSPAN4:TSPAN9	-0.03	-0.44	-0.48	-0.06	-0.88	0.42
TSPAN7:TSPAN6	0.15	-0.26	-0.11	0.15	-0.48	0.26
TSSK2:TSSK1B	0.13	-0.24	-0.1	-0.01	-0.25	0.09
TTC21B:TTC21A	-0.24	-0.41	-0.65	-0.34	-0.51	0.31
TTC30B:TTC30A	-0.34	-0.44	-0.77	-0.37	-0.63	0.41
TUBG2:TUBG1	-0.29	-1.35	-1.63	-1.42	-0.29	0.21
TWF2:TWF1	-0.28	-0.48	-0.76	-0.2	-0.71	0.56
TYW1B:TYW1	-0.1	-0.19	-0.29	-0.06	-0.33	0.23
UAP1L1:UAP1	-0.19	-0.7	-0.89	-0.96	0.11	-0.07
UBALD2:UBALD1	-0.03	-0.34	-0.38	-0.22	-0.27	0.15
UBE2B:UBE2A	0.27	-0.63	-0.36	-0.81	0.73	-0.45
UBTD2:UBTD1	0.53	-0.25	0.28	0.4	-0.24	0.12
UCHL3:UCHL1	-0.05	0.02	-0.04	-0.1	0.16	-0.07
UCK2:UCK1	-0.07	-0.28	-0.35	-0.2	-0.23	0.15
UGGT2:UGGT1	-0.39	0	-0.39	-0.59	0.29	-0.2
UGT3A2:UGT3A1	0.01	-0.37	-0.36	-0.03	-0.83	0.33
UHRF2:UHRF1	-0.09	-0.98	-1.08	-1.15	0.12	-0.07
ULK2:ULK1	-0.29	0.06	-0.23	-0.14	-0.19	0.09
UNC119B:UNC119	-0.72	0.04	-0.68	-0.44	-0.3	0.24
UNC13B:UNC13A	-0.01	-0.08	-0.09	-0.16	0.14	-0.07
UNC45B:UNC45A	0.08	-0.14	-0.06	-0.25	0.38	-0.2
UPP2:UPP1	0.12	-0.18	-0.06	0.07	-0.3	0.13
UQCRHL:UQCRH	-0.63	-1.24	-1.87	-1.3	-0.34	0.58
USP12:USP46	-0.29	-0.32	-0.62	-0.28	-0.56	0.34
USP13:USP5	-0.02	-1.03	-1.06	-0.43	-0.9	0.63
USP15:USP4	-0.37	-0.25	-0.62	-0.68	0.07	-0.05
USP20:USP33	-0.06	-0.06	-0.12	-0.14	0.03	-0.02
USP32:USP6	-0.76	-0.21	-0.97	-0.78	-0.3	0.19
USP44:USP49	-0.18	-0.06	-0.24	-0.51	0.63	-0.27
USP9Y:USP9X	0.25	-0.38	-0.13	-0.28	0.3	-0.15
UTP14C:UTP14A	-0.05	-0.5	-0.55	-0.22	-0.6	0.33
VANGL2:VANGL1	-0.14	-0.11	-0.26	-0.09	-0.39	0.17
VAPB:VAPA	0.27	-0.51	-0.24	-0.54	0.41	-0.31
VASH2:VASH1	-0.01	-0.2	-0.21	-0.28	0.14	-0.07
VAV3:VAV1	-0.31	-0.15	-0.46	-0.5	0.06	-0.04
VPS26B:VPS26A	0.11	-0.34	-0.24	-0.21	-0.04	0.02
VPS4B:VPS4A	0.12	-0.04	0.08	-0.83	0.93	-0.91
WASHC2C:WASHC2A	-0.58	-0.2	-0.78	-0.86	0.09	-0.09
WDFY2:WDFY1	0.08	-0.54	-0.46	-0.47	0.02	-0.01
WDR5B:WDR5	-0.05	-0.51	-0.56	-0.26	-0.32	0.3
WFIKKN2:WFIKKN1	-0.49	-0.01	-0.5	-0.38	-0.28	0.12
WIPI2:WIPI1	0.45	-0.22	0.23	0.17	0.15	-0.06
WNT10B:WNT10A	0	-0.03	-0.04	-0.05	0.03	-0.01
WNT2B:WNT2	-0.14	-0.19	-0.33	-0.13	-0.4	0.2
WNT3A:WNT3	0.1	-0.19	-0.09	0.13	-0.43	0.22
WNT5B:WNT5A	0.22	-0.18	0.04	0.12	-0.14	0.08
WNT7B:WNT7A	-0.04	-0.44	-0.48	-0.36	-0.24	0.12
WNT8B:WNT8A	0.1	-0.16	-0.06	-0.11	0.1	-0.05
WNT9B:WNT9A	-0.32	-0.26	-0.58	-0.36	-0.47	0.22
XCL2:XCL1	0	-0.19	-0.19	-0.55	0.54	-0.36
YBX3:YBX1	0.01	-0.68	-0.67	-0.5	-0.45	0.16
YIPF7:YIPF5	0.19	-0.2	-0.01	-0.03	0.04	-0.02
YY2:YY1	-0.11	-1.24	-1.34	-0.79	-0.96	0.56
ZC3H12C:ZC3H12B	-0.15	0.01	-0.14	0.03	-0.33	0.17
ZCCHC12:ZCCHC18	-0.29	-0.15	-0.44	-0.15	-0.73	0.3
ZDHHC7:ZDHHC3	-0.23	-0.07	-0.3	-0.14	-0.33	0.17
ZFAND6:ZFAND5	-0.19	-0.89	-1.07	-0.31	-0.97	0.77
ZFHX4:ZFHX3	0.04	-0.04	0	-0.14	0.28	-0.15
ZFP69B:ZFP69	0	-0.24	-0.24	-0.1	-0.21	0.13
ZMIZ2:ZMIZ1	-0.24	-0.43	-0.67	-0.64	-0.05	0.03
ZNF143:ZNF76	0.09	-0.22	-0.14	-0.54	0.78	-0.4
ZNF146:ZNF260	0.08	0.11	0.19	0.39	-0.58	0.21
ZNF175:ZNF81	-0.03	0.06	0.03	0	0.06	-0.03
ZNF181:ZNF302	-0.49	0.04	-0.45	-0.32	-0.22	0.13
ZNF24:ZNF396	0.08	-0.21	-0.12	-0.09	-0.06	0.04
ZNF280B:ZNF280A	0.22	-0.04	0.17	-0.03	0.36	-0.2
ZNF300:ZNF630	-0.57	-0.07	-0.65	-0.11	-1.03	0.53
ZNF324B:ZNF324	-0.16	-0.13	-0.29	-0.32	0.08	-0.03
ZNF385D:ZNF385B	-0.32	-0.15	-0.47	-0.24	-0.56	0.23
ZNF419:ZNF773	-0.49	-0.39	-0.88	-0.53	-0.57	0.35
ZNF423:ZNF521	-0.14	0.15	0.02	-0.02	0.06	-0.04
ZNF503:ZNF703	-0.43	-0.24	-0.67	-0.71	0.07	-0.04
ZNF552:ZNF587B	-0.46	-0.26	-0.72	-0.84	0.21	-0.12
ZNF562:ZNF561	-0.13	0.03	-0.1	-0.09	-0.03	0.01
ZYG11B:ZYG11A	-0.34	-0.38	-0.72	-0.37	-0.87	0.35

## Sheet: Figure 1_Thompson_A375
	gene1_mean	gene2_mean	exp_mean	obs_mean	CohenD	deltaMean
AARS2:AARS	-1.43	-2.28	-3.71	-2.95	-0.33	0.75
ABCB7:ABCB6	-0.12	-0.19	-0.31	-0.62	0.54	-0.32
ABCF1:ABCF3	-1.35	0.06	-1.29	-1.47	0.23	-0.19
ABHD12B:ABHD12	-0.04	-0.18	-0.21	-0.39	0.47	-0.17
ABL1:EGFR	0.01	0.08	0.09	0	0.44	-0.09
ABL2:ABL1	-0.06	0.01	-0.05	-0.43	0.97	-0.38
ABTB2:BTBD11	-0.21	-0.38	-0.59	-0.65	0.11	-0.06
AC007040.11:TEX261	-0.31	-0.43	-0.74	-0.81	0.13	-0.07
ACACA:ACACB	-0.31	-0.13	-0.44	-0.81	0.93	-0.37
ACE:CTD-2501B8.1	-0.47	-0.37	-0.84	-0.75	-0.17	0.09
ACSF3:ACSF2	-0.38	-0.4	-0.79	-1.19	0.62	-0.4
ACSL3:ACSL4	-0.62	-0.34	-0.96	-1.3	0.21	-0.34
ADAM10:ADAM17	-0.01	0.09	0.08	-0.17	0.75	-0.26
ADAMTSL1:ADAMTSL3	-0.15	-0.16	-0.31	-0.57	0.65	-0.26
ADAP1:ADAP2	-0.22	-0.36	-0.58	-0.93	0.74	-0.36
ADIPOR2:ADIPOR1	0.11	-0.08	0.03	-0.53	1.32	-0.56
ADSS:ADSSL1	-0.81	-0.47	-1.27	-1.14	-0.14	0.13
AFG3L2:SPG7	-0.82	-0.15	-0.97	-1.2	0.21	-0.23
AGFG1:AGFG2	-0.01	-0.19	-0.2	-0.49	0.66	-0.29
AHRR:AHR	-0.16	-0.97	-1.13	-1.48	0.3	-0.35
AK2:AK8	0.05	-0.15	-0.1	-0.66	1.38	-0.56
AK4:AK3	-0.97	-0.12	-1.1	-1.32	0.14	-0.22
AKT2:EGFR	-0.26	0.08	-0.18	-0.21	0.09	-0.03
ALAS1:ALAS2	-0.47	-0.18	-0.65	-1	0.5	-0.35
ALK:LTK	-0.19	-0.39	-0.58	-0.62	0.07	-0.04
ALKBH4:ATR	-0.51	-0.7	-1.21	-2.6	1.09	-1.39
ANKRD11:ANKRD12	-0.62	-0.13	-0.75	-0.86	0.19	-0.11
ANKRD55:INVS	-0.04	-0.2	-0.24	-0.44	0.45	-0.2
ANKS4B:USH1G	-0.01	-0.57	-0.58	-0.75	0.47	-0.17
ANKS6:KIDINS220	-0.19	-0.25	-0.44	-0.85	0.7	-0.41
AP000304.12:ATP5O	-1.33	-0.92	-2.25	-2.32	0.05	-0.08
AP2A2:AP2A1	-0.23	-0.09	-0.32	-1.61	1.24	-1.29
APC:APC2	-0.35	0.02	-0.32	-0.38	0.15	-0.06
APH1A:APH1B	-0.95	-0.2	-1.15	-1.49	0.55	-0.34
ARFGEF1:ARFGEF2	-0.01	-0.06	-0.07	-0.46	0.86	-0.39
ARFIP1:ARFIP2	-0.13	-0.13	-0.26	-0.48	0.68	-0.22
ARHGAP5:ARHGAP35	0.01	-0.04	-0.03	-0.19	0.58	-0.16
ARHGEF11:ARHGEF12	-0.82	-0.03	-0.85	-1.03	0.25	-0.18
ARHGEF2:TP53	-0.25	0.22	-0.03	0.15	-0.3	0.18
ARHGEF3:NET1	-0.03	0.06	0.02	-0.17	0.72	-0.2
ARHGEF7:ARHGEF6	-0.36	0.14	-0.22	-0.49	0.61	-0.27
ARID1A:ARID1B	-1.48	-0.18	-1.67	-2.43	0.64	-0.76
ARID4B:ARID4A	-0.33	0.08	-0.26	-0.94	0.77	-0.68
ARL6IP5:ASPM	-0.22	-0.34	-0.56	-1.06	0.69	-0.5
ARL6IP5:PRAF2	-0.22	-0.17	-0.39	-0.63	0.48	-0.24
ARPC1A:ARPC1B	-0.52	-0.59	-1.11	-1.4	0.32	-0.29
ARPC1B:ADAMTS20	-0.59	-0.18	-0.77	-0.8	0.04	-0.03
ARPC5:ARPC5L	-0.33	-0.24	-0.57	-1.31	1.34	-0.75
ARRDC2:IQGAP3	-0.19	-0.37	-0.56	-1.2	1.4	-0.64
ASAH2B:ASAH2	-0.14	0.19	0.05	-0.11	0.41	-0.16
ASF1A:ASF1B	-0.28	-0.34	-0.62	-2.24	1.59	-1.63
ASPM:AMOTL2	-0.34	-0.07	-0.41	-0.75	0.55	-0.34
ASPM:ARHGEF10	-0.34	-0.04	-0.38	-0.64	0.45	-0.25
ASPM:ARPC1B	-0.34	-0.59	-0.93	-1.12	0.25	-0.19
ASXL1:ASXL3	-0.03	0.11	0.08	-0.23	0.88	-0.3
ATAD2B:ATAD2	-0.1	-0.46	-0.56	-0.94	0.86	-0.38
ATF7IP2:ATF7IP	0.03	-0.41	-0.37	-0.71	0.45	-0.33
ATG2A:ATG2B	-0.16	-0.12	-0.28	-0.6	0.63	-0.32
ATM:PARP1	-0.19	-0.54	-0.73	-0.9	0.2	-0.18
ATP6V1B1:ATP6V1B2	-0.44	-1.5	-1.94	-3.19	0.85	-1.25
ATP6V1C2:ATP6V1C1	-0.07	-1.2	-1.28	-2.14	0.69	-0.87
ATP6V1E2:ATP6V1E1	0.03	-0.11	-0.07	-1.2	1.12	-1.13
ATP7B:ATP7A	-0.11	-0.15	-0.26	-0.34	0.21	-0.08
ATR:KRAS	-0.7	-0.06	-0.76	-1.17	0.36	-0.42
ATR:MYC	-0.7	-2.21	-2.92	-3.15	0.19	-0.23
ATR:TP53	-0.7	0.22	-0.48	-0.59	0.1	-0.11
ATXN2:ATXN2L	-0.31	-1.24	-1.55	-2.38	0.69	-0.84
AURKA:EGFR	-1.39	0.08	-1.31	-1.48	0.09	-0.17
AURKB:MYC	-1.9	-2.21	-4.11	-3.69	-0.26	0.42
AXIN1:AXIN2	-0.62	0.05	-0.57	-1.19	0.76	-0.62
B3GALT6:B3GALNT2	-0.12	-0.34	-0.46	-0.68	0.42	-0.22
B9D2:CENPF	-0.14	-0.28	-0.42	-0.73	0.72	-0.31
BACH2:BACH1	0.03	0.02	0.05	-0.23	0.83	-0.28
BAG4:BAG3	-0.07	0.05	-0.02	-0.62	1.91	-0.6
BANF1:BANF2	-0.35	0.05	-0.31	-0.24	-0.12	0.07
BANK1:PIK3AP1	0.04	-0.2	-0.16	-0.41	0.47	-0.25
BAZ2B:BAZ2A	0.01	-0.29	-0.28	-0.91	1.85	-0.63
BCAR1:EGFR	-1.08	0.08	-1	-1.22	0.14	-0.22
BCL11A:BCL11B	-0.04	-0.08	-0.12	-0.46	1.07	-0.33
BET1:BET1L	-0.21	-0.21	-0.42	-0.7	0.35	-0.28
BICD2:BICD1	-0.24	-0.56	-0.79	-0.79	0	0
BIVM-ERCC5:ERCC5	-0.46	-0.51	-0.97	-0.78	-0.33	0.18
BMP3:GDF10	-0.07	-0.37	-0.45	-0.6	0.4	-0.16
BMPER:KCP	-0.04	-0.35	-0.39	-0.69	0.72	-0.3
BRCA1:PARP1	-0.42	-0.54	-0.96	-1.16	0.22	-0.2
BRCA1:PARP2	-0.42	-0.04	-0.46	-0.64	0.3	-0.18
BRCA1:TP53	-0.42	0.22	-0.19	-0.07	-0.17	0.13
BRCA2:PARP1	-0.73	-0.54	-1.27	-1.57	0.27	-0.3
BRCA2:PARP2	-0.73	-0.04	-0.76	-1	0.29	-0.24
BRD9:BRD7	-0.18	-0.21	-0.39	-0.61	0.42	-0.23
BRIP1:ARPC1B	-0.1	-0.59	-0.69	-0.84	0.24	-0.15
BRMS1:BRMS1L	-0.28	-0.17	-0.46	-0.96	0.55	-0.5
BTG3:BTG4	-0.33	0	-0.33	-0.46	0.28	-0.13
BZW1:BZW2	0.14	-0.09	0.05	-0.41	1.09	-0.47
CAB39:CAB39L	-0.44	-0.05	-0.48	-0.67	0.22	-0.19
CAD:CPS1	-1.06	-0.15	-1.22	-1.22	0.01	0
CADPS:CADPS2	0.05	-0.03	0.02	-0.09	0.39	-0.11
CALM1:EGFR	-0.31	0.08	-0.23	-0.52	0.8	-0.29
CAMTA1:CAMTA2	-0.25	-0.56	-0.8	-0.9	0.14	-0.09
CAND2:CAND1	-0.25	-0.28	-0.53	-0.88	0.37	-0.35
CAP1:CAP2	-0.2	-0.28	-0.48	-0.71	0.43	-0.23
CAPRIN1:CAPRIN2	-0.53	0.01	-0.52	-0.52	0.01	0
CARS:CARS2	-1.26	-2.15	-3.41	-3.49	0.05	-0.07
CASKIN1:ASPM	-0.66	-0.34	-1	-1.48	0.65	-0.48
CASKIN1:CASKIN2	-0.66	-0.43	-1.09	-1.13	0.07	-0.04
CBX7:PRDM9	-0.14	-0.19	-0.33	-0.43	0.24	-0.1
CC2D1B:CC2D1A	-0.59	-0.2	-0.79	-1.49	0.87	-0.7
CCDC85A:CCDC85C	-0.62	-2.01	-2.63	-2.68	0.03	-0.05
CCDC94:CCDC130	-2.45	-1.24	-3.69	-3.32	-0.24	0.37
CCNA2:BIRC6	-1.68	-0.59	-2.27	-2.63	0.22	-0.36
CCNA2:BLVRA	-1.68	-0.23	-1.91	-1.95	0.03	-0.04
CCNB1:CACNA1S	-0.93	-0.21	-1.14	-1.37	0.22	-0.23
CCND1:ASPM	-2.18	-0.34	-2.52	-2.78	0.28	-0.26
CCNE2:CCNE1	0.1	0.18	0.28	-0.19	1.47	-0.47
CCNI2:CCNI	-0.24	-0.17	-0.41	-0.64	0.51	-0.23
CCNL2:CCNL1	-0.36	0.04	-0.31	-1.37	1.17	-1.06
CCNT2:CCNT1	-0.1	-0.98	-1.09	-1.76	0.55	-0.67
CCT6A:CCT6B	-1.17	-0.25	-1.43	-1.4	-0.01	0.02
CD2AP:SH3KBP1	-0.08	0.08	0	0	0	0
CD59:EGFR	-0.26	0.08	-0.18	-0.39	0.64	-0.21
CDC14A:CDC14B	-0.06	-0.18	-0.24	-0.47	0.45	-0.22
CDC16:KRAS	-0.51	-0.06	-0.57	-0.97	0.34	-0.41
CDC25C:AMOTL2	-0.01	-0.07	-0.08	-0.31	1.14	-0.23
CDC25C:ARPC1B	-0.01	-0.59	-0.61	-0.76	0.28	-0.15
CDC37L1:CDC37	0.07	-0.59	-0.52	-1.32	0.62	-0.8
CDC42EP3:CDC25C	-0.52	-0.01	-0.53	-0.84	0.46	-0.31
CDC6:KRAS	-0.97	-0.06	-1.03	-1.16	0.11	-0.14
CDK13:CDK12	-0.28	-1.82	-2.1	-2.73	0.33	-0.63
CDK14:CDC25C	-0.34	-0.01	-0.36	-0.64	0.6	-0.28
CDK19:CDK8	-0.07	-0.21	-0.28	-0.47	0.31	-0.19
CDK1:MYC	-0.66	-2.21	-2.87	-3.03	0.13	-0.15
CDK2:MYC	0.14	-2.21	-2.07	-2.72	0.81	-0.65
CDK4:KRAS	-0.39	-0.06	-0.45	-1.01	0.87	-0.57
CDK5R2:CDK5R1	-0.17	-0.17	-0.34	-0.84	0.66	-0.5
CDS1:CDS2	0	-1.3	-1.3	-2.39	1.08	-1.09
CDT1:ARPC1B	-2	-0.59	-2.6	-2.32	-0.33	0.28
CENPE:ARPC1B	-2.44	-0.59	-3.03	-2.85	-0.1	0.18
CENPQ:ARPC1B	-0.02	-0.59	-0.61	-0.68	0.13	-0.07
CERK:CERKL	-0.1	-0.05	-0.16	-0.15	-0.02	0.01
CHEK1:TP53	-1.22	0.22	-0.99	-0.85	-0.07	0.15
CHEK2:TP53	0.18	0.22	0.4	0.13	0.45	-0.27
CHML:CHM	-0.34	-0.23	-0.56	-1.08	0.78	-0.51
CHMP1B:CHMP1A	0.06	-0.07	-0.02	-1.13	1.26	-1.11
CHMP2A:CHMP2B	-1.66	-0.22	-1.88	-2.19	0.25	-0.31
CHMP3:RNF103-CHMP3	-0.61	-0.52	-1.14	-1.35	0.25	-0.21
CHORDC1:ITGB1BP2	-1.25	-0.25	-1.51	-1.41	-0.08	0.1
CHSY3:CHSY1	-0.2	-0.26	-0.46	-0.53	0.16	-0.07
CLASP1:CLASP2	-0.16	-0.4	-0.56	-1.93	1.7	-1.38
CLPTM1:CLPTM1L	-0.17	-0.12	-0.29	-0.29	0	0
CLTC:CLTCL1	-0.01	-0.05	-0.06	-0.5	1.28	-0.45
CNGB1:CNGB3	-0.04	-0.13	-0.17	-0.49	1.15	-0.32
CNKSR1:CNKSR2	-0.23	-0.13	-0.35	-0.41	0.19	-0.06
CNOT8:CNOT7	-0.11	-0.13	-0.25	-1.95	1.6	-1.7
COG8:RP11-343C2.9	-1.44	-0.89	-2.33	-2.49	0.1	-0.16
COPG1:COPG2	-0.67	-0.19	-0.86	-1.07	0.22	-0.21
COPS2:PSMD11	-1.11	-0.58	-1.7	-2.73	0.69	-1.03
COPS6:PSMD7	-2.17	-1.66	-3.83	-3.53	-0.2	0.3
COPS7B:COPS7A	0.09	-0.01	0.09	-0.29	0.82	-0.38
COPZ1:COPZ2	-0.65	0	-0.66	-1.01	0.21	-0.36
COQ10B:COQ10A	-0.21	-0.48	-0.68	-1.09	0.39	-0.4
COX4I1:COX4I2	-0.61	-0.05	-0.65	-0.89	0.34	-0.24
COX6B1:COX6B2	-1.49	-0.44	-1.93	-1.71	-0.22	0.23
CPPED1:ASPM	-0.37	-0.34	-0.71	-1.06	0.41	-0.35
CPSF3L:CPSF3	-0.54	-0.74	-1.28	-2.88	1.01	-1.61
CPSF7:CPSF6	-0.81	-0.74	-1.55	-1.58	0.02	-0.03
CREG1:CREG2	-0.64	-0.12	-0.76	-0.79	0.08	-0.03
CRK:CRKL	-0.73	-0.71	-1.44	-3.04	1.41	-1.6
CSDE1:ADAMTS20	-0.15	-0.18	-0.33	-0.69	0.35	-0.35
CSRP1:CDC25C	-0.19	-0.01	-0.21	-0.52	0.86	-0.32
CSRP1:MKI67	-0.19	-0.18	-0.37	-0.58	0.32	-0.21
CSTF2T:CSTF2	-0.08	-0.75	-0.83	-1.98	1.08	-1.15
CTB-54O9.9:DUS3L	-0.41	-0.45	-0.87	-0.94	0.14	-0.07
CTBP1:CTBP2	-0.06	-0.1	-0.16	-0.87	1.08	-0.71
CTCF:CTCFL	-0.01	-0.07	-0.08	-0.17	0.32	-0.09
CTD-3222D19.2:MED26	-1.09	-1.53	-2.62	-2.96	0.21	-0.33
CTNNB1:JUP	-0.6	0.03	-0.56	-0.8	0.47	-0.23
CTPS1:CTPS2	-0.87	-0.04	-0.91	-1.11	0.18	-0.2
CUX1:CUX2	-0.26	-0.36	-0.62	-0.86	0.56	-0.24
CYB5A:ASPM	0.22	-0.34	-0.12	-1	1.5	-0.88
CYB5B:CYB5A	-0.55	0.22	-0.33	-0.74	0.49	-0.41
CYBRD1:CDC25C	-0.06	-0.01	-0.08	-0.48	0.96	-0.4
CYFIP2:CYFIP1	0	-0.51	-0.51	-0.9	0.45	-0.39
CYP11B1:AKR7A2	-0.01	-0.26	-0.27	-0.71	1.46	-0.44
CYP11B1:ARHGAP10	-0.01	0.04	0.03	-0.14	0.68	-0.17
CYP11B1:CENPQ	-0.01	-0.02	-0.03	-0.62	1.31	-0.6
CYTIP:GRASP	-0.05	-0.1	-0.15	-0.66	1.04	-0.51
DAB1:DAB2	-0.14	0.15	0.01	-0.22	0.42	-0.23
DACH1:DACH2	0.05	-0.14	-0.09	-0.26	0.51	-0.17
DAGLA:DAGLB	-0.4	-0.31	-0.71	-1.11	0.71	-0.4
DBNDD2:ASPM	-0.23	-0.34	-0.57	-0.78	0.3	-0.21
DBNDD2:CDC25C	-0.23	-0.01	-0.24	-0.47	0.55	-0.23
DBNDD2:CENPE	-0.23	-2.44	-2.67	-2.74	0.04	-0.07
DCP1A:DCP1B	-0.26	-0.21	-0.47	-1.11	0.75	-0.64
DCP1B:ASPM	-0.21	-0.34	-0.55	-0.98	0.62	-0.43
DCST2:DCST1	-0.55	-0.33	-0.88	-1.08	0.33	-0.21
DCTPP1:ARNTL2	-0.09	-0.07	-0.16	-0.35	0.46	-0.19
DDB1:SF3B3	-1.54	-1.04	-2.58	-2.62	0.02	-0.04
DDI2:DDI1	-0.56	-0.08	-0.64	-0.9	0.35	-0.25
DDX39B:DDX39A	-1.07	-0.69	-1.77	-2.49	0.53	-0.73
DDX47:DDX28	-1.31	-1.51	-2.82	-3.3	0.34	-0.48
DEGS1:DEGS2	-0.38	0.11	-0.27	-0.58	0.47	-0.31
DFNB31:PDZD7	0.05	-0.58	-0.53	-0.62	0.34	-0.09
DGKZ:DGKI	-0.31	-0.46	-0.77	-1.03	0.39	-0.25
DHX8:KRAS	-1.23	-0.06	-1.29	-1.66	0.22	-0.37
DIMT1:TFB1M	-2.08	-1.42	-3.5	-3.15	-0.16	0.34
DISP1:DISP2	0.04	-0.18	-0.13	-0.4	0.64	-0.27
DMRTB1:DMRTA2	-0.14	-0.26	-0.41	-0.77	0.58	-0.37
DMXL1:DMXL2	-0.17	-0.45	-0.62	-0.7	0.09	-0.07
DNAJC6:GAK	-0.03	-0.07	-0.11	-1.04	0.98	-0.93
DNASE1L3:ASPM	-0.03	-0.34	-0.37	-1.03	0.85	-0.66
DNMT1:CDH9	-0.26	0.13	-0.13	-0.6	0.57	-0.47
DPP7:ASPM	-0.28	-0.34	-0.62	-1.15	0.7	-0.53
DSN1:ADAMTS19	-0.66	0.01	-0.65	-0.67	0.03	-0.02
DSN1:ALKBH3	-0.66	-0.15	-0.81	-0.91	0.11	-0.1
DSN1:ASTN2	-0.66	-0.3	-0.96	-1.11	0.19	-0.16
DSN1:CDC42EP1	-0.66	-0.05	-0.71	-0.9	0.22	-0.18
DSN1:CYBA	-0.66	-0.05	-0.71	-0.96	0.24	-0.25
DSN1:DGKB	-0.66	-0.15	-0.81	-0.94	0.14	-0.13
DSN1:DISP1	-0.66	0.04	-0.62	-0.7	0.1	-0.09
DSN1:DPP7	-0.66	-0.28	-0.94	-1.13	0.21	-0.19
DSN1:FSTL5	-0.66	0.06	-0.6	-0.71	0.12	-0.1
DSN1:HTT	-0.66	-0.23	-0.89	-1.56	0.75	-0.68
DSN1:KCNH7	-0.66	0.11	-0.55	-0.64	0.11	-0.09
DSN1:SRRM2	-0.66	-0.26	-0.92	-2.25	1.44	-1.33
DSP:PLEC	-0.03	-0.35	-0.39	-0.63	0.78	-0.24
DTL:EP300	-1.93	0.19	-1.74	-1.96	0.13	-0.22
DTL:PKD1	-1.93	-0.44	-2.37	-2.87	0.31	-0.5
DTX3L:CYP11B1	-0.05	-0.01	-0.06	-0.61	2.56	-0.55
DUOX2:DUOX1	-0.33	-0.04	-0.37	-0.56	0.41	-0.19
DUOXA2:DUOXA1	-0.42	-0.27	-0.69	-0.88	0.41	-0.19
DUSP7:EGFR	0.02	0.08	0.1	-0.09	0.84	-0.19
DUSP8:DUSP16	0.04	-0.3	-0.26	-0.42	0.44	-0.16
DYNC1I1:DYNC1I2	-0.01	-1.8	-1.8	-2.83	0.68	-1.02
DYNC1LI1:DYNC1LI2	-0.31	-0.18	-0.49	-1.36	1.13	-0.86
DYNLRB1:DYNLRB2	-0.54	0.03	-0.51	-0.64	0.09	-0.13
DYNLT1:DYNLT3	-0.17	0.07	-0.1	-0.88	1.33	-0.78
E2F8:E2F7	0.19	0.29	0.48	0.36	0.44	-0.12
EAF1:ASPM	-0.78	-0.34	-1.12	-1.42	0.37	-0.31
EAF1:CYP11B1	-0.78	-0.01	-0.79	-0.98	0.32	-0.19
EAF1:EAF2	-0.78	-0.06	-0.84	-2.62	1.69	-1.78
ECHDC1:ASPM	0.03	-0.34	-0.31	-0.89	0.74	-0.57
ECT2:RB1	-1.56	0.15	-1.41	-1.8	0.18	-0.38
EEF1A1:EEF1A2	-3.91	-0.19	-4.1	-4.42	0.7	-0.32
EFR3B:EFR3A	-0.26	-0.27	-0.53	-1.06	0.56	-0.53
EFTUD2:EEF2	-0.61	-0.88	-1.49	-2.59	0.64	-1.1
EGFR:ERBB3	0.08	-0.05	0.03	-0.29	0.9	-0.32
EGFR:FGFR2	0.08	-0.29	-0.21	-0.56	0.63	-0.35
EGFR:FLNA	0.08	-0.26	-0.18	-0.39	0.55	-0.21
EGFR:KRAS	0.08	-0.06	0.02	-0.42	1.09	-0.45
EGFR:NEDD9	0.08	0.04	0.12	-0.11	1	-0.24
EGFR:NOTCH1	0.08	-0.27	-0.19	-0.38	0.42	-0.2
EGFR:PARP1	0.08	-0.54	-0.46	-0.81	0.47	-0.35
EGFR:PARP2	0.08	-0.04	0.04	-0.13	0.64	-0.17
EGFR:PIK3R1	0.08	0.12	0.2	0.21	-0.05	0.01
EGFR:PIK3R2	0.08	-0.17	-0.09	-0.47	0.82	-0.38
EGFR:PRKACB	0.08	-0.29	-0.21	-0.42	0.5	-0.21
EGFR:PRKCD	0.08	-0.09	-0.01	-0.27	0.69	-0.26
EGFR:PRKCE	0.08	-0.02	0.06	-0.25	0.95	-0.31
EGFR:PRKCZ	0.08	-0.55	-0.47	-0.89	1.06	-0.42
EGFR:RET	0.08	-0.23	-0.15	-0.34	0.54	-0.19
EGFR:RPS6KA5	0.08	0.03	0.11	-0.33	1.11	-0.43
EGFR:SH2D3C	0.08	-0.19	-0.11	-0.59	1.25	-0.47
EGFR:SHC1	0.08	-0.21	-0.13	-0.65	1.25	-0.51
EGFR:SMAD2	0.08	-0.32	-0.24	-0.1	-0.23	0.15
EGFR:STAT3	0.08	0.12	0.2	0.15	0.19	-0.04
EHBP1:EHBP1L1	-0.13	-0.04	-0.17	-0.76	0.97	-0.59
EHMT2:EHMT1	-0.75	-0.45	-1.19	-1.79	0.85	-0.59
EIF1B:EIF1	-0.16	-1.27	-1.43	-2.49	0.72	-1.06
EIF2S1:CYP11B1	-1.4	-0.01	-1.41	-1.74	0.18	-0.33
EIF3I:STRAP	-1.31	-1.46	-2.77	-2.54	-0.12	0.23
EIF4EBP1:MYC	-0.28	-2.21	-2.5	-2.8	0.33	-0.31
ELL2:ELL	-0.06	-0.72	-0.78	-1.55	0.8	-0.76
ELMOD3:CHRNA5	-0.19	-0.2	-0.39	-0.63	0.45	-0.25
EN1:EN2	-0.05	-0.22	-0.27	-0.44	0.48	-0.17
ENO1:ENO2	-1.39	-0.28	-1.67	-1.89	0.2	-0.22
ENOSF1:ADAMTS20	-0.05	-0.18	-0.23	-0.42	0.36	-0.19
ENOX1:ENOX2	0.08	0.02	0.1	-0.08	0.55	-0.18
EPAS1:ASPM	-0.07	-0.34	-0.41	-0.91	0.67	-0.5
EPAS1:CCNA2	-0.07	-1.68	-1.75	-2.24	0.32	-0.5
EPAS1:CDC25C	-0.07	-0.01	-0.08	-0.41	1.05	-0.33
EPAS1:CDT1	-0.07	-2	-2.07	-2.97	0.98	-0.89
EPC2:EPC1	-0.92	-0.34	-1.26	-1.77	0.53	-0.51
ERC2:ERC1	0.01	0.09	0.11	-0.26	1.09	-0.37
ERLEC1:OS9	0.13	-0.24	-0.11	-0.61	1.07	-0.5
ERO1B:ERO1A	0.02	0.11	0.13	-0.25	0.92	-0.37
ESPN:ESPNL	-1	-0.38	-1.38	-1.54	0.22	-0.16
ESRP1:ESRP2	-0.06	-0.29	-0.35	-0.72	0.71	-0.37
ETFB:ASPM	-0.18	-0.34	-0.52	-0.92	0.64	-0.4
ETV7:ETV6	-0.21	0.07	-0.14	-0.41	0.75	-0.27
EVX2:EVX1	-0.21	-0.25	-0.47	-0.77	0.59	-0.3
EXO1:AHNAK	-0.38	-0.08	-0.47	-0.86	0.43	-0.4
EXO1:ALCAM	-0.38	-0.09	-0.47	-0.83	0.41	-0.36
EXO1:ALKBH3	-0.38	-0.15	-0.54	-0.92	0.43	-0.38
EXO1:ARHGEF10	-0.38	-0.04	-0.43	-0.65	0.28	-0.22
EXO1:ARPC1B	-0.38	-0.59	-0.98	-1.11	0.15	-0.13
EXO1:ATP10D	-0.38	0.04	-0.35	-0.4	0.07	-0.05
EXO1:CAV2	-0.38	-0.31	-0.69	-0.82	0.16	-0.13
EXO1:CCND1	-0.38	-2.18	-2.56	-3.02	0.46	-0.46
EXO1:CD44	-0.38	-0.11	-0.49	-0.76	0.31	-0.27
EXO1:CMTM3	-0.38	-0.26	-0.65	-0.91	0.3	-0.26
EXO1:DCP1B	-0.38	-0.21	-0.59	-0.89	0.37	-0.29
EXO1:DPP7	-0.38	-0.28	-0.67	-0.8	0.16	-0.14
EXOC3L1:EXOC3	-0.34	-0.37	-0.71	-1.56	1.05	-0.86
EXOC6B:EXOC6	-0.22	-0.15	-0.37	-0.52	0.24	-0.15
EXOSC4:EXOSC6	-1.94	-1.32	-3.25	-3.57	0.24	-0.32
EZH1:EZH2	-0.02	0.03	0.01	-0.63	0.64	-0.64
FAH:EXO1	-0.25	-0.38	-0.63	-1.68	1.13	-1.04
FAM111A:ALKBH4	-0.1	-0.51	-0.61	-0.97	0.75	-0.36
FAM111A:CYP11B1	-0.1	-0.01	-0.11	-0.4	1	-0.29
FAM126B:FAM126A	-0.13	0.02	-0.11	-0.59	1.08	-0.48
FAM135A:FAM135B	0.02	-0.02	0	0.02	-0.07	0.02
FAM151A:FAM151B	0.05	-0.19	-0.15	-0.24	0.36	-0.09
FAM213B:FAM213A	-0.19	-0.05	-0.24	-0.46	0.75	-0.22
FAM50B:FAM50A	-0.04	-0.95	-1	-2.15	1.51	-1.15
FAM57B:FAM57A	-0.2	-0.18	-0.38	-0.59	0.49	-0.2
FAM96A:FAM96B	-0.4	-2.99	-3.39	-2.8	-0.46	0.59
FANCI:ACN9	0.09	-0.49	-0.4	-0.22	-0.32	0.17
FANCI:BIN1	0.09	-0.26	-0.17	-0.4	0.49	-0.23
FANCI:CDC42EP3	0.09	-0.52	-0.43	-0.83	0.56	-0.4
FANCI:DBNDD2	0.09	-0.23	-0.13	-0.3	0.41	-0.17
FANCI:DECR1	0.09	0.14	0.23	-0.05	1.22	-0.28
FANCI:EFR3A	0.09	-0.27	-0.18	-0.4	0.37	-0.22
FANCI:EPAS1	0.09	-0.07	0.02	-0.2	0.8	-0.22
FANCM:ASPM	-1.09	-0.34	-1.43	-2.12	0.6	-0.7
FAT4:FAT1	-0.1	-0.24	-0.34	-0.45	0.25	-0.11
FBXW7:FEN1	-0.84	-1.05	-1.89	-3.18	0.84	-1.28
FBXW7:MYC	-0.84	-2.21	-3.06	-3.23	0.15	-0.18
FEN1:RAD54B	-1.05	-0.03	-1.08	-1.21	0.1	-0.13
FERD3L:PTF1A	-0.36	-0.2	-0.56	-0.68	0.18	-0.12
FEZ2:FEZ1	-0.13	-0.14	-0.27	-0.62	0.97	-0.35
FEZF2:FEZF1	-0.01	-0.12	-0.13	-0.38	0.81	-0.25
FGF2:FGF1	0.03	-0.45	-0.42	-0.67	0.6	-0.25
FHOD1:FHOD3	-0.02	-0.04	-0.07	-0.21	0.43	-0.14
FIGN:FIGNL1	-0.05	-0.04	-0.09	-0.35	0.64	-0.26
FITM1:FITM2	-0.4	-0.36	-0.76	-1.25	0.94	-0.5
FKBP5:FKBP4	0.05	-0.28	-0.23	-1	1.13	-0.76
FLOT1:FLOT2	-0.22	-0.28	-0.5	-1.03	1.82	-0.53
FLVCR1:CHCHD5	-0.02	-0.2	-0.21	-0.79	1.1	-0.57
FMN2:FMN1	0.08	0.16	0.24	-0.05	1.04	-0.29
FMNL2:FANCI	0.07	0.09	0.16	-0.35	1.09	-0.51
FNDC3B:FNDC3A	-0.04	0.06	0.02	-0.25	0.71	-0.27
FNIP2:FNIP1	-0.21	0	-0.21	-1.03	1.6	-0.82
FOXK1:FOXK2	-0.05	-0.46	-0.51	-1.22	1.3	-0.71
FOXN3:FOXN2	-0.03	-0.09	-0.12	-0.66	0.89	-0.54
FOXN4:FOXN1	-0.32	-0.35	-0.66	-0.87	0.41	-0.2
FRMD1:FRMD6	-0.21	-0.09	-0.29	-0.56	1.11	-0.27
FRS3:FRS2	-0.18	-0.14	-0.32	-0.65	0.68	-0.34
FRYL:FRY	-0.06	-0.2	-0.26	-0.3	0.08	-0.04
FST:FSTL3	-0.22	-0.13	-0.34	-0.63	0.59	-0.29
FUT10:FUT11	-0.29	-0.55	-0.84	-1.1	0.6	-0.26
FUT5:CAD	-0.28	-1.06	-1.35	-3.45	2.83	-2.1
FXYD5:ASPM	0.32	-0.34	-0.02	-0.48	0.64	-0.46
FXYD5:CDT1	0.32	-2	-1.68	-2.8	1.16	-1.11
FXYD5:EXO1	0.32	-0.38	-0.06	-1.06	1.11	-1
FZD6:CNTNAP4	-0.26	-0.16	-0.42	-0.42	0.01	0
G3BP2:G3BP1	-0.17	-0.53	-0.7	-1.67	1.37	-0.97
G6PD:H6PD	0.02	-0.41	-0.39	-0.62	0.4	-0.23
GABPB2:GABPB1	-0.42	-0.68	-1.1	-2.22	0.65	-1.12
GAS2L2:GAS2L1	-0.3	-0.12	-0.43	-0.53	0.31	-0.1
GCFC2:PAXBP1	-0.18	-0.05	-0.23	-1.56	1.49	-1.33
GDF9:BMP15	-0.23	-0.04	-0.28	-0.35	0.2	-0.08
GIT2:GIT1	-0.09	-0.49	-0.58	-0.77	0.39	-0.2
GJB4:E2F5	-0.09	-0.13	-0.22	-0.52	0.83	-0.3
GLRX2:CHD7	-0.49	-0.44	-0.92	-1.2	0.6	-0.27
GMPPB:GMPPA	-2.33	-0.12	-2.45	-2.25	-0.13	0.19
GNAS:GNAL	-0.47	-0.02	-0.49	-0.84	0.54	-0.35
GNB2L1:WDR31	-2.87	-0.05	-2.92	-2.94	0.02	-0.02
GNB4:CYP11B1	-0.04	-0.01	-0.05	-0.13	0.35	-0.08
GNB5:ASPM	-0.06	-0.34	-0.4	-1.2	1	-0.8
GNL3:GNL3L	-0.81	-2.22	-3.03	-3.46	0.26	-0.43
GNPDA2:DSN1	-0.04	-0.66	-0.7	-1.08	0.32	-0.37
GOLPH3:GOLPH3L	-0.02	-0.22	-0.23	-0.74	1.21	-0.5
GOLT1A:GOLT1B	-0.51	0.07	-0.44	-0.93	0.75	-0.49
GOSR2:RP11-156P1.2	-0.61	-1.55	-2.16	-2.15	-0.01	0.01
GPT:GPT2	-0.25	-0.12	-0.36	-0.57	0.64	-0.21
GRB10:CCNB1	0.08	-0.93	-0.86	-2.22	1.19	-1.36
GRB10:CDC25C	0.08	-0.01	0.06	-0.27	1.2	-0.33
GRB10:FANCI	0.08	0.09	0.17	-0.3	1.19	-0.46
GRIP2:GRIP1	-0.2	0.05	-0.15	-0.59	0.76	-0.44
GRPEL1:GRPEL2	-0.96	-0.07	-1.02	-1.22	0.15	-0.19
GSK3B:MYC	-0.43	-2.21	-2.64	-2.84	0.23	-0.2
GXYLT2:GXYLT1	-0.62	-0.18	-0.8	-1.04	0.3	-0.23
GYS2:GYS1	-0.15	-0.13	-0.28	-0.64	0.94	-0.36
HACL1:ILVBL	-0.08	-0.22	-0.3	-0.64	0.99	-0.35
HADHB:ACAA1	-0.05	-0.63	-0.68	-0.92	0.36	-0.24
HARS:HARS2	-1.48	-0.33	-1.81	-3.03	0.72	-1.22
HCFC2:HCFC1	0.16	-2.33	-2.17	-3.05	0.64	-0.88
HDAC10:HDAC6	-0.28	-0.11	-0.39	-0.57	0.44	-0.18
HEATR5B:HEATR5A	-0.3	-0.07	-0.37	-0.48	0.3	-0.11
HHAT:HHATL	-0.28	-0.03	-0.32	-0.56	0.52	-0.24
HIC1:HIC2	-0.51	0.03	-0.48	-0.91	0.8	-0.43
HLX:DBX1	0.01	-0.07	-0.06	-0.3	0.61	-0.25
HMG20A:HMG20B	-0.14	-0.23	-0.37	-0.45	0.25	-0.08
HMGCL:HMGCLL1	-0.18	-0.11	-0.29	-0.51	0.37	-0.23
HMGCS2:HMGCS1	-0.22	-0.8	-1.02	-1.53	0.29	-0.51
HMOX2:HMOX1	-0.55	-0.25	-0.8	-1.03	0.3	-0.22
HOMER3:DSN1	-0.49	-0.66	-1.15	-1.52	0.36	-0.37
HOMER3:HNRNPA2B1	-0.49	-1.4	-1.88	-2.64	0.82	-0.75
HRH1:EXO1	-0.24	-0.38	-0.62	-1.59	1.17	-0.98
HSPE1-MOB4:MOB4	-0.61	-0.43	-1.04	-1.6	0.56	-0.56
HUS1B:HUS1	-0.12	-1.28	-1.39	-1.59	0.1	-0.2
ICAM3:DSN1	-0.16	-0.66	-0.82	-1.13	0.27	-0.32
IDE:NRDC	-0.13	-0.36	-0.49	-1.28	0.9	-0.79
IDH1:IDH2	-0.16	-0.08	-0.24	-0.69	1.22	-0.45
IDH3B:IDH3G	-0.83	-0.23	-1.06	-2.12	0.94	-1.06
IER3IP1:CDCA7	-0.67	0	-0.67	-1.15	0.88	-0.48
IGF2:TP53	-0.26	0.22	-0.04	-0.03	-0.02	0.01
IKBKB:CHUK	-0.01	-0.36	-0.37	-0.59	0.37	-0.22
IL16:PDZD2	-0.06	-0.17	-0.23	-0.71	0.85	-0.48
INADL:MPDZ	-0.18	0.08	-0.09	-0.29	0.42	-0.2
INF2:DIAPH1	-0.02	-0.16	-0.18	-0.26	0.17	-0.08
INPP5K:ASPM	-0.81	-0.34	-1.16	-1.43	0.27	-0.27
INTS6:DDX26B	-1.3	-0.17	-1.47	-1.58	0.06	-0.12
IPO13:TNPO3	-2.34	-1.96	-4.3	-3.31	-0.6	0.99
IPO7:IPO8	-0.39	-0.01	-0.4	-0.61	0.3	-0.21
ISY1-RAB43:ISY1	-1.07	-0.93	-2.01	-1.74	-0.16	0.26
ITPRIPL2:EXO1	-0.06	-0.38	-0.44	-1.38	1.15	-0.94
ITSN2:ITSN1	-0.26	-0.15	-0.41	-0.55	0.29	-0.14
IVD:ASPM	-0.06	-0.34	-0.41	-0.94	0.75	-0.54
KALRN:TRIO	0	-0.08	-0.08	-0.58	1.55	-0.49
KANSL1L:KANSL1	-0.13	-1.44	-1.57	-2.01	0.55	-0.44
KANSL2:INO80D	-1.06	-0.16	-1.22	-1.27	0.07	-0.05
KAT2B:KAT2A	0.07	-0.25	-0.18	-0.92	0.81	-0.75
KAT6A:KAT6B	0.15	-0.17	-0.02	-0.39	0.63	-0.37
KCNMA1:KCNU1	-0.15	-0.05	-0.2	-0.32	0.26	-0.12
KCNT1:KCNT2	-0.39	-0.3	-0.69	-0.86	0.28	-0.17
KDM6A:KDM6B	-0.15	-0.15	-0.31	-0.62	0.53	-0.31
KDM6A:UTY	-0.15	0.08	-0.07	0	-0.16	0.08
KDM6B:UTY	-0.15	0.08	-0.07	-0.08	0.01	0
KIAA0922:TMEM131	0.08	-0.47	-0.39	-0.54	0.4	-0.15
KIF15:ARPC1B	-0.43	-0.59	-1.02	-1.14	0.16	-0.12
KIF15:GSDMD	-0.43	-0.28	-0.71	-0.84	0.22	-0.13
KIF15:KIF13B	-0.43	-0.03	-0.46	-0.66	0.34	-0.2
KIF1C:DSN1	-0.03	-0.66	-0.69	-1.06	0.35	-0.36
KIF22:CCDC88A	-0.66	-0.05	-0.71	-0.82	0.18	-0.11
KIF22:CCND1	-0.66	-2.18	-2.84	-3.05	0.24	-0.21
KIF9:KIF6	-0.31	-0.06	-0.37	-0.41	0.11	-0.04
KIFC2:KIFC3	-0.07	-0.08	-0.14	-0.61	1.43	-0.47
KLHDC10:KLHDC3	-0.13	0.02	-0.11	-0.5	0.95	-0.38
KMT2A:KMT2B	-0.99	-0.98	-1.97	-2.05	0.06	-0.07
KMT2C:KMT2D	-0.28	-0.54	-0.82	-1.41	0.68	-0.58
KRAS:MAP3K7	-0.06	-0.57	-0.62	-1.01	0.62	-0.39
KRAS:MAPK14	-0.06	-0.16	-0.22	-0.36	0.41	-0.15
KRAS:MIS18A	-0.06	-1.29	-1.34	-1.87	0.27	-0.53
KRAS:SMC4	-0.06	-0.08	-0.13	0.02	-0.38	0.15
KRAS:STK33	-0.06	0.05	0	-0.17	0.48	-0.17
KRAS:TBK1	-0.06	-0.06	-0.11	-0.34	0.49	-0.23
KRAS:TOP1	-0.06	-1.44	-1.49	-2.68	0.72	-1.19
KRAS:VDAC1	-0.06	-0.98	-1.04	-1.42	0.37	-0.38
KSR2:KSR1	-0.27	-0.43	-0.7	-0.7	0	0
L2HGDH:ARPC1B	-0.14	-0.59	-0.74	-0.88	0.24	-0.14
LAMB1:FANCI	-0.25	0.09	-0.16	-0.68	0.84	-0.52
LAMB2:ASPM	-0.3	-0.34	-0.64	-1.11	0.64	-0.47
LAMB2:EXO1	-0.3	-0.38	-0.68	-1.55	0.96	-0.86
LARP1B:LARP1	-0.07	-0.46	-0.53	-1.32	1.46	-0.79
LARP4B:LARP4	-0.02	-0.36	-0.38	-0.66	0.39	-0.28
LATS1:LATS2	-0.08	0.03	-0.05	-0.41	0.92	-0.36
LCMT1:LCMT2	-0.32	-0.55	-0.87	-1.14	0.4	-0.27
LCORL:LCOR	0.13	-0.08	0.05	-0.27	0.83	-0.32
LDB2:LDB1	0.07	-0.5	-0.43	-1.07	1.22	-0.64
LEMD2:LEMD3	-1.81	-0.03	-1.83	-2	0.11	-0.16
LETM1:LETM2	-0.57	-0.15	-0.71	-0.8	0.1	-0.08
LGALS1:FLVCR1	-0.08	-0.02	-0.09	-0.47	0.94	-0.37
LIMK2:LIMK1	-0.25	0.13	-0.12	-0.91	1.75	-0.79
LIN28A:LIN28B	-0.29	-0.29	-0.58	-0.82	0.65	-0.24
LIN54:MTL5	0.01	-0.08	-0.06	-0.28	0.64	-0.22
LIX1L:CDC25C	-0.69	-0.01	-0.7	-1.08	0.83	-0.38
LMAN1L:LMAN1	0.09	0.08	0.17	0.01	0.71	-0.15
LMBR1L:KIF15	-0.43	-0.43	-0.85	-1.11	0.38	-0.26
LONP1:LONP2	-1.29	-0.2	-1.49	-1.56	0.06	-0.07
LPA:PLG	0.06	-0.04	0.01	-0.12	0.46	-0.14
LPP:CCNA2	-0.07	-1.68	-1.75	-2.38	0.38	-0.63
LRBA:NBEA	0.01	-0.16	-0.15	-0.29	0.53	-0.14
LRFN4:POLQ	-0.45	-0.3	-0.75	-1.2	0.74	-0.46
LRP12:FANCI	-0.24	0.09	-0.15	-0.64	1.14	-0.49
LRR1:LRRC58	-1.29	-0.4	-1.69	-1.79	0.05	-0.09
LSG1:GNL1	-0.36	-0.35	-0.71	-1.54	0.93	-0.84
LSM14A:LSM14B	-0.57	-0.56	-1.14	-1.07	-0.09	0.06
LSM6:SNRPF	-1.2	-2.54	-3.74	-3.94	0.11	-0.2
LTV1:RP3-468K18.7	0.01	-0.09	-0.08	-0.49	0.53	-0.41
LYSMD2:ASPM	0.04	-0.34	-0.3	-0.95	1	-0.65
LYSMD2:EXO1	0.04	-0.38	-0.34	-1.22	1	-0.88
MACF1:DST	-0.29	-0.21	-0.49	-0.52	0.05	-0.02
MAGOH:MAGOHB	-0.6	-0.34	-0.94	-1.54	0.5	-0.6
MAK:ICK	0.06	-0.22	-0.16	-0.12	-0.09	0.04
MANF:CDNF	-0.36	-0.17	-0.53	-0.81	0.41	-0.28
MAP1B:MAP1A	-0.76	0.07	-0.69	-1.29	1.47	-0.61
MAP4:TP53	-0.25	0.22	-0.03	0.12	-0.26	0.15
MAPK1:MYC	-1.9	-2.21	-4.11	-3.53	-0.37	0.59
MAPK8IP1:MAPK8IP2	-0.04	-0.07	-0.1	-0.16	0.21	-0.05
MAPK8IP3:SPAG9	-0.43	-0.15	-0.58	-0.84	0.5	-0.26
MAPKAPK2:TP53	-0.38	0.22	-0.16	-0.04	-0.19	0.12
MAPKBP1:WDR62	0	-1.34	-1.34	-1.56	0.86	-0.22
MAPT:MAP2	-0.48	-0.2	-0.67	-0.56	-0.27	0.11
MARVELD1:CYP11B1	-0.09	-0.01	-0.1	-0.38	0.89	-0.28
MAT2A:MAT1A	-0.67	-0.47	-1.15	-1.18	0.03	-0.03
MCCC2:PCCB	0.16	-0.47	-0.31	-0.4	0.18	-0.1
MCM2:AASS	-1.05	0.03	-1.01	-1.14	0.17	-0.12
MCM2:CD44	-1.05	-0.11	-1.15	-1.42	0.32	-0.27
MCM2:CMTM3	-1.05	-0.26	-1.31	-1.53	0.29	-0.22
MCM2:DBNDD2	-1.05	-0.23	-1.27	-1.24	-0.04	0.03
MCM2:FXYD5	-1.05	0.32	-0.72	-0.52	-0.29	0.2
MCM2:GBP3	-1.05	0.07	-0.97	-1.12	0.23	-0.15
MCM2:GLI3	-1.05	-0.18	-1.22	-1.4	0.24	-0.18
MCM2:GRB10	-1.05	0.08	-0.97	-1.15	0.27	-0.18
MCM2:HTATIP2	-1.05	-0.04	-1.08	-1.12	0.05	-0.04
MCM2:LIX1L	-1.05	-0.69	-1.74	-1.81	0.09	-0.07
MCM2:MCM9	-1.05	-0.2	-1.25	-1.58	0.43	-0.33
MCM4:MCM8	-1.76	-0.02	-1.78	-2.21	0.22	-0.43
MCM7:CCND1	-0.08	-2.18	-2.26	-2.95	0.79	-0.69
MCM7:FAM111A	-0.08	-0.1	-0.18	-0.38	0.65	-0.2
MCTP1:MCTP2	0.09	-0.12	-0.03	-0.19	0.38	-0.15
MED12L:MED12	-0.26	-0.57	-0.83	-1.31	0.93	-0.48
MED13L:MED13	0.05	0.17	0.22	-0.3	1.53	-0.52
MEGF9:USH2A	-0.23	-0.12	-0.35	-0.61	0.61	-0.27
MEOX2:MEOX1	0.02	-0.48	-0.47	-0.43	-0.08	0.03
MET:TP53	0.09	0.22	0.31	0.3	0.02	-0.01
MET:VHL	0.09	-0.27	-0.18	-2.06	1.92	-1.88
MGAT1:POMGNT1	-0.58	-0.3	-0.88	-1.07	0.23	-0.19
MIA2:RP11-407N17.3	-0.61	-0.02	-0.64	-0.38	-1.06	0.25
MIB2:MIB1	-0.29	0.02	-0.27	-0.27	0.01	0
MICU1:MICU3	0.06	0.08	0.14	-0.03	0.55	-0.17
MLF1:MLF2	-0.08	-0.08	-0.15	-0.66	1.17	-0.51
MLH1:ASPM	-0.48	-0.34	-0.82	-1.23	0.5	-0.41
MLH1:CYP11B1	-0.48	-0.01	-0.49	-0.66	0.35	-0.17
MLH1:PINK1	-0.48	-0.26	-0.74	-1.11	0.58	-0.37
MLH1:POLG	-0.48	-0.7	-1.17	-1.31	0.11	-0.14
MLH3:CYP11B1	0.03	-0.01	0.02	-0.24	0.93	-0.26
MLKL:ASPM	-0.09	-0.34	-0.43	-0.97	0.79	-0.54
MLKL:EXO1	-0.09	-0.38	-0.47	-1.46	1.11	-0.99
MLKL:MCM2	-0.09	-1.05	-1.13	-2.55	1.72	-1.41
MLLT10:MLLT6	-0.24	-0.18	-0.42	-0.94	1.08	-0.52
MMD2:MMD	-0.42	-0.36	-0.78	-1.43	1.53	-0.65
MND1:ARPC1B	-0.04	-0.59	-0.63	-0.85	0.32	-0.22
MND1:DBNDD2	-0.04	-0.23	-0.26	-0.29	0.06	-0.03
MND1:GLI3	-0.04	-0.18	-0.21	-0.48	0.6	-0.26
MOCS1:ASPM	-0.13	-0.34	-0.48	-0.94	0.66	-0.47
MON1A:MON1B	-0.39	-0.12	-0.51	-0.63	0.32	-0.12
MORF4L1:MORF4L2	-0.25	-0.66	-0.91	-0.56	-0.47	0.35
MOV10L1:MOV10	0	-0.06	-0.06	-0.26	0.37	-0.2
MPRIP:TRIOBP	-0.44	-0.34	-0.78	-1.03	0.27	-0.25
MRPL17:SI	-1.45	0.09	-1.35	-1.61	0.18	-0.26
MSH2:PINK1	-0.42	-0.26	-0.68	-1.09	0.46	-0.41
MSH2:POLB	-0.42	-0.07	-0.49	-0.43	-0.08	0.07
MSH6:PINK1	-0.27	-0.26	-0.53	-0.86	0.51	-0.33
MTCL1:SOGA1	0	-0.31	-0.31	-0.75	1.06	-0.44
MTIF2:DMBT1	-0.91	0.11	-0.8	-1.36	0.45	-0.56
MTMR4:MTMR3	-0.27	-0.02	-0.29	-0.53	0.55	-0.24
MTOR:PTEN	-2.17	1.38	-0.8	-0.86	0.04	-0.06
MTOR:VHL	-2.17	-0.27	-2.44	-3.37	0.73	-0.93
MVP:ASPM	-0.54	-0.34	-0.89	-1.46	0.75	-0.57
MVP:EXO1	-0.54	-0.38	-0.93	-1.91	1.07	-0.99
MVP:FLVCR1	-0.54	-0.02	-0.56	-0.93	0.71	-0.37
MYC:KIF15	-2.21	-0.43	-2.64	-2.72	0.09	-0.08
MYD88:ASPM	-0.56	-0.34	-0.9	-1.24	0.45	-0.34
MYEF2:HNRNPM	-0.01	-0.24	-0.25	-1.9	1.69	-1.65
MYO1B:CDC25C	0.17	-0.01	0.16	-0.31	1.73	-0.46
MYT1:TP53	-0.28	0.22	-0.06	-0.02	-0.06	0.04
NAA11:NAA10	-0.16	0.08	-0.08	-1.68	1.35	-1.61
NAA15:NAA16	-0.18	-0.01	-0.18	-0.39	0.31	-0.21
NAB1:NAB2	0.03	-0.11	-0.08	-0.45	0.63	-0.37
NAGPA:ASPM	-0.17	-0.34	-0.51	-0.98	0.7	-0.47
NAMPT:PARP1	-0.17	-0.54	-0.71	-0.84	0.14	-0.13
NAMPT:PARP2	-0.17	-0.04	-0.21	-0.37	0.32	-0.16
NAPA:NAPB	-0.94	-0.03	-0.96	-1.11	0.11	-0.15
NARFL:NARF	-2.51	-0.07	-2.58	-2.41	-0.11	0.17
NAV1:CCNB1	-0.26	-0.93	-1.2	-2.46	1.05	-1.27
NBEAL1:NBEAL2	-0.19	-0.11	-0.3	-0.31	0.02	-0.01
NCAM1:NCAM2	-0.11	0.01	-0.11	-0.32	0.64	-0.21
NCAPH:AHNAK	-0.8	-0.08	-0.88	-1.11	0.21	-0.23
NCAPH:ALKBH3	-0.8	-0.15	-0.95	-1.03	0.08	-0.08
NCAPH:ATP10D	-0.8	0.04	-0.76	-0.87	0.1	-0.11
NCAPH:ATXN1	-0.8	-0.12	-0.91	-1.12	0.17	-0.2
NCAPH:CAV1	-0.8	-0.18	-0.98	-1.05	0.07	-0.08
NCAPH:CAV2	-0.8	-0.31	-1.1	-1.17	0.06	-0.07
NCAPH:CD44	-0.8	-0.11	-0.9	-1.09	0.17	-0.19
NCAPH:CD9	-0.8	-0.12	-0.91	-0.99	0.07	-0.08
NCAPH:CDK14	-0.8	-0.34	-1.14	-1.24	0.09	-0.1
NCAPH:CMTM3	-0.8	-0.26	-1.06	-1.35	0.26	-0.29
NCAPH:CSRP1	-0.8	-0.19	-0.99	-1.28	0.25	-0.29
NCAPH:CYB5A	-0.8	0.22	-0.58	-1.29	0.64	-0.72
NCAPH:DBNDD2	-0.8	-0.23	-1.02	-1.12	0.08	-0.1
NCAPH:DCP1B	-0.8	-0.21	-1.01	-1.3	0.27	-0.29
NCAPH:DPP7	-0.8	-0.28	-1.08	-1.38	0.25	-0.3
NCAPH:EMP3	-0.8	-0.04	-0.84	-1.14	0.29	-0.31
NCAPH:EPDR1	-0.8	-0.32	-1.12	-1.26	0.13	-0.14
NCAPH:FAH	-0.8	-0.25	-1.04	-1.23	0.16	-0.18
NCAPH:FARP1	-0.8	0.07	-0.73	-0.93	0.18	-0.2
NCAPH:FNBP1	-0.8	-0.1	-0.89	-1.21	0.27	-0.32
NCAPH:FXYD5	-0.8	0.32	-0.47	-0.42	-0.05	0.06
NCAPH:FYN	-0.8	-0.04	-0.84	-1.03	0.17	-0.19
NCAPH:GLI3	-0.8	-0.18	-0.97	-1.24	0.24	-0.27
NCAPH:ICAM3	-0.8	-0.16	-0.95	-1.33	0.33	-0.38
NCAPH:IVD	-0.8	-0.06	-0.86	-1.22	0.32	-0.36
NCAPH:LGALS1	-0.8	-0.08	-0.87	-0.89	0.02	-0.02
NCAPH:LGALS3BP	-0.8	-0.51	-1.31	-1.48	0.14	-0.17
NCAPH:LHFP	-0.8	-0.06	-0.85	-1.11	0.23	-0.25
NCAPH:LIMCH1	-0.8	-0.17	-0.97	-1.2	0.2	-0.24
NCAPH:LRP10	-0.8	-0.08	-0.88	-1.12	0.22	-0.24
NCAPH:LRP12	-0.8	-0.24	-1.04	-1.33	0.25	-0.29
NCAPH:LYSMD2	-0.8	0.04	-0.75	-1.49	0.6	-0.74
NCAPH:MGLL	-0.8	-0.63	-1.42	-1.3	-0.12	0.13
NCAPH:MLKL	-0.8	-0.09	-0.88	-1.23	0.29	-0.34
NCAPH:MVP	-0.8	-0.54	-1.34	-1.51	0.15	-0.17
NCAPH:MYADM	-0.8	-0.16	-0.95	-1.09	0.12	-0.14
NCAPH:MYC	-0.8	-2.21	-3.01	-3.01	0	0
NCAPH:NAP1L5	-0.8	-0.06	-0.85	-1.07	0.18	-0.21
NCAPH:PCDH15	-0.8	0.14	-0.66	-0.96	0.27	-0.3
NCEH1:ASPM	-0.13	-0.34	-0.47	-1.01	0.77	-0.54
NCEH1:CDC25C	-0.13	-0.01	-0.14	-0.56	1.28	-0.41
NCEH1:KIF22	-0.13	-0.66	-0.79	-1.34	1.02	-0.55
NCEH1:MND1	-0.13	-0.04	-0.17	-0.29	0.34	-0.12
NCK2:NCK1	-0.09	-0.05	-0.13	-0.4	0.72	-0.27
NCKAP1:NCKAP1L	-0.79	-0.13	-0.92	-1.31	0.67	-0.38
NCOA7:OXR1	-0.02	-0.1	-0.12	-0.21	0.2	-0.09
NCOR2:NCOR1	-0.01	-0.08	-0.09	-0.72	1.11	-0.63
NDE1:NDEL1	-1.09	0.09	-1.01	-1.51	0.42	-0.51
NDUFA13:CTC-260F20.3	-1.1	-0.25	-1.35	-1.7	0.27	-0.36
NDUFA2:CYP11B1	-0.51	-0.01	-0.52	-0.65	0.24	-0.14
NDUFA9:KIF15	0.13	-0.43	-0.29	-0.59	0.49	-0.3
NEBL:NEB	-0.04	-0.19	-0.23	-0.1	-0.33	0.13
NEK6:ASPM	-0.41	-0.34	-0.75	-1.21	0.64	-0.46
NEK6:CYP11B1	-0.41	-0.01	-0.42	-0.7	0.85	-0.29
NEK6:EXO1	-0.41	-0.38	-0.79	-1.64	0.96	-0.85
NEK6:NCAPH	-0.41	-0.8	-1.2	-1.78	0.53	-0.58
NEK9:CYP11B1	-0.04	-0.01	-0.05	-0.28	0.89	-0.24
NETO1:NETO2	-0.11	-0.02	-0.13	-0.31	0.47	-0.18
NEURL1B:NEURL1	0.13	-0.22	-0.08	-0.52	1.35	-0.43
NFKB1:NFKB2	-0.08	-0.24	-0.32	-0.14	-0.44	0.19
NFX1:NFXL1	-0.25	-0.14	-0.39	-0.56	0.46	-0.17
NIPBL:PARP1	-0.9	-0.54	-1.44	-1.52	0.05	-0.08
NKAPL:NKAP	-0.27	0.1	-0.17	-0.37	0.3	-0.2
NLRX1:CENPF	-0.44	-0.28	-0.72	-1.06	0.68	-0.34
NLRX1:EXO1	-0.44	-0.38	-0.82	-1.67	0.91	-0.84
NME3:ASPM	-0.4	-0.34	-0.74	-1.28	0.75	-0.54
NME7:NME8	0.04	-0.07	-0.02	-0.19	0.46	-0.16
NMT2:NMT1	-0.14	-1.47	-1.61	-1.84	0.16	-0.23
NNT:ASPM	-0.2	-0.34	-0.54	-1.12	0.72	-0.57
NODAL:BMP3	-0.21	-0.07	-0.28	-0.52	0.64	-0.24
NOP56:ABCC12	-0.18	-0.05	-0.23	-0.41	0.3	-0.18
NOVA2:NOVA1	0.08	0.29	0.36	0.02	1.48	-0.34
NPAS2:CLOCK	-0.09	0.15	0.06	-0.48	1.07	-0.55
NPC1:NPC1L1	-0.34	-0.37	-0.71	-0.8	0.19	-0.1
NPDC1:ASPM	-0.37	-0.34	-0.71	-1.15	0.68	-0.44
NPDC1:DSN1	-0.37	-0.66	-1.03	-1.17	0.15	-0.15
NPDC1:EXO1	-0.37	-0.38	-0.75	-1.82	1.25	-1.07
NPDC1:NCAPH	-0.37	-0.8	-1.16	-1.68	0.48	-0.52
NPEPL1:LAP3	-0.29	-0.15	-0.45	-0.93	0.85	-0.48
NPNT:EGFL6	-0.09	0.21	0.11	-0.12	0.79	-0.23
NPTN:BSG	-0.34	-0.79	-1.13	-1.57	0.53	-0.44
NR1D2:CYP11B1	-0.55	-0.01	-0.56	-0.52	-0.09	0.05
NRAP:NEB	-0.14	-0.19	-0.33	-0.32	-0.03	0.01
NUBP1:NUBPL	-1.48	-0.71	-2.19	-2.8	0.4	-0.62
NUDC:NUDCD3	-1.32	-0.76	-2.08	-2.24	0.09	-0.16
NUDT12:MCM7	-0.47	-0.08	-0.56	-0.97	0.87	-0.41
NUMB:NUMBL	-0.3	-0.17	-0.47	-0.5	0.05	-0.03
NUP210L:NUP210	-0.34	-0.11	-0.45	-0.63	0.34	-0.17
NXT1:NXT2	-0.46	-0.04	-0.5	-0.74	0.41	-0.24
OBSL1:OBSCN	-0.1	-0.63	-0.73	-0.83	0.17	-0.1
OCEL1:MARVELD2	-0.11	0.06	-0.05	-0.33	0.83	-0.28
OSBPL10:ASPM	-0.04	-0.34	-0.39	-0.85	0.61	-0.46
OXCT1:ASPM	0.05	-0.34	-0.29	-0.84	0.79	-0.55
P4HTM:EXO1	-0.14	-0.38	-0.53	-1.6	1.1	-1.07
PACS1:PACS2	-0.24	-0.95	-1.19	-1.39	0.13	-0.2
PAK3:TP53	-0.08	0.22	0.14	0.16	-0.02	0.01
PAM:ASPM	-0.18	-0.34	-0.52	-0.9	0.52	-0.38
PAPSS1:PAPSS2	-0.12	-0.21	-0.33	-0.47	0.23	-0.14
PAQR4:PAQR3	-0.19	0.11	-0.08	-0.23	0.41	-0.15
PARD3B:PARD3	-0.1	-0.29	-0.39	-0.65	0.79	-0.26
PARP1:PARP2	-0.54	-0.04	-0.58	-1.06	0.46	-0.48
PARP1:RAD21	-0.54	-0.7	-1.24	-2.96	1.44	-1.72
PARP1:RAD51	-0.54	-1.26	-1.8	-2.69	0.54	-0.88
PARP1:SMC1A	-0.54	-1.75	-2.29	-2.88	0.37	-0.59
PARP1:SMC3	-0.54	-1.15	-1.69	-2.25	0.35	-0.56
PARP1:STAG1	-0.54	-0.4	-0.94	-1.11	0.15	-0.17
PARP1:STAG3	-0.54	-0.22	-0.76	-1.13	0.49	-0.38
PARP2:RAD21	-0.04	-0.7	-0.73	-2.54	1.9	-1.81
PARP2:SMC1A	-0.04	-1.75	-1.79	-2.66	0.57	-0.87
PARP2:SMC3	-0.04	-1.15	-1.19	-1.9	0.49	-0.71
PARP2:STAG1	-0.04	-0.4	-0.44	-0.79	0.45	-0.35
PARP2:STAG3	-0.04	-0.22	-0.25	-0.67	1.66	-0.42
PARP3:ASPM	-0.23	-0.34	-0.57	-1.18	0.88	-0.6
PATL1:PATL2	-0.17	-0.29	-0.47	-0.44	-0.07	0.02
PCBD2:PCBD1	-0.38	0.05	-0.33	-0.61	0.72	-0.28
PCMT1:CYP11B1	-0.06	-0.01	-0.07	-0.27	0.54	-0.19
PCNXL2:CCNA2	-0.09	-1.68	-1.77	-2.09	0.21	-0.32
PCNXL2:MND1	-0.09	-0.04	-0.13	-0.31	0.45	-0.18
PDCD2:PDCD2L	-0.49	-0.33	-0.82	-1.18	0.46	-0.36
PDE3B:PDE3A	0.06	0.02	0.08	-0.32	0.89	-0.4
PDS5A:PDS5B	-0.12	-0.18	-0.3	-0.54	0.42	-0.24
PDZD3:PDZK1	-0.24	-0.13	-0.37	-0.66	0.57	-0.29
PEX5L:PEX5	-0.04	-0.29	-0.34	-0.81	0.94	-0.47
PFDN5:KIF15	-1.72	-0.43	-2.14	-2.25	0.07	-0.11
PFDN5:PRKDC	-1.72	-1.62	-3.33	-3.29	-0.03	0.04
PFN2:CDC25C	-0.25	-0.01	-0.26	-0.66	1.15	-0.4
PGBD1:NCAPH	-0.1	-0.8	-0.89	-1.53	0.55	-0.64
PGK2:PGK1	0.01	-2.53	-2.52	-3.34	0.6	-0.82
PGM1:PGM5	0.02	-0.2	-0.18	-0.14	-0.14	0.04
PHF11:ASPM	-0.03	-0.34	-0.38	-0.85	0.68	-0.47
PHF20L1:PHF20	0.05	-0.05	0	-0.14	0.43	-0.15
PHLDA3:E2F8	-0.75	0.19	-0.56	-0.61	0.13	-0.04
PHLDB2:PHLDB1	0.08	-0.22	-0.13	-0.38	0.66	-0.25
PHLPP2:PHLPP1	-0.03	-0.05	-0.08	-0.38	1.1	-0.3
PIF1:MLF1	-0.5	-0.08	-0.57	-0.75	0.25	-0.18
PIF1:NCEH1	-0.5	-0.13	-0.63	-0.97	0.55	-0.34
PIF1:PFN2	-0.5	-0.25	-0.74	-0.93	0.32	-0.18
PIGK:LGMN	-0.28	-0.04	-0.32	-0.27	-0.1	0.05
PKN3:IQGAP3	-0.32	-0.37	-0.69	-1.18	0.98	-0.49
PLA2G12A:PLA2G12B	-0.61	-0.09	-0.71	-0.67	-0.06	0.04
PLD1:PLD2	-0.11	-0.78	-0.88	-0.67	-0.29	0.22
PLEKHA7:PLEKHA5	-0.06	0.02	-0.04	-0.17	0.35	-0.12
PLEKHG5:PLEKHG6	-0.48	-0.29	-0.77	-0.73	-0.07	0.04
PLEKHO1:CCNB1	-0.39	-0.93	-1.32	-2.48	1.01	-1.16
PLEKHO1:CDC25C	-0.39	-0.01	-0.4	-0.79	0.93	-0.39
PLK1:TP53	-1.32	0.22	-1.1	-1.28	0.1	-0.18
PLPP6:PLPP7	-0.23	-0.36	-0.58	-0.82	0.34	-0.24
PLXDC2:PLXDC1	0.03	-0.14	-0.11	-0.39	1.06	-0.27
PMM2:PMM1	-0.69	-0.15	-0.84	-1.16	0.29	-0.32
PMPCA:UQCRC2	-2.49	-1.68	-4.17	-3.5	-0.38	0.67
PNO1:MFSD10	-0.66	-0.7	-1.36	-1.43	0.07	-0.07
PNO1:OGFR	-0.66	-0.37	-1.03	-1.37	0.34	-0.34
POGZ:ZNF280D	-0.3	-0.26	-0.56	-0.84	0.51	-0.28
POLE2:CSRP1	-3.12	-0.19	-3.31	-3.44	0.07	-0.13
POLE2:DBNDD2	-3.12	-0.23	-3.34	-3.35	0.01	-0.01
POLE2:PCNXL2	-3.12	-0.09	-3.21	-3.12	-0.05	0.09
POLE4:NFYC	-1.51	-1.76	-3.27	-2.57	-0.35	0.7
POLL:ASPM	-0.16	-0.34	-0.5	-1.03	0.78	-0.53
POLL:DSN1	-0.16	-0.66	-0.82	-1.06	0.24	-0.24
POLL:NCAPH	-0.16	-0.8	-0.95	-1.67	0.62	-0.72
POLR2B:POLR3B	-1.4	-1.36	-2.76	-3.05	0.18	-0.29
POLR3A:POLR2A	-0.96	-0.89	-1.85	-2.62	0.41	-0.77
POMT1:POMT2	0.13	-0.06	0.07	-0.34	1.13	-0.41
POP7:CCDC88A	-2.14	-0.05	-2.18	-2	-0.11	0.19
POP7:DDX21	-2.14	-2.21	-4.34	-3.59	-0.4	0.75
POP7:EAF1	-2.14	-0.78	-2.92	-2.96	0.02	-0.04
POP7:ELOVL5	-2.14	-0.2	-2.34	-2.35	0.01	-0.01
POP7:FAM111A	-2.14	-0.1	-2.23	-2.26	0.02	-0.03
POP7:KIAA1586	-2.14	0.09	-2.05	-2.28	0.13	-0.23
POP7:KLHL5	-2.14	-0.02	-2.16	-2.44	0.15	-0.28
POP7:PRKDC	-2.14	-1.62	-3.75	-3.5	-0.15	0.26
POU6F2:POU6F1	-0.08	-0.21	-0.28	-0.31	0.09	-0.02
PPA2:PPA1	-1.5	-0.16	-1.67	-2.79	0.59	-1.12
PPAN-P2RY11:PPAN	-0.47	-1.53	-1.99	-1.9	-0.06	0.09
PPIB:SPTA1	-0.41	-0.57	-0.98	-0.99	0.01	0
PPIL4:CWC27	-1.81	-0.06	-1.87	-2.12	0.18	-0.25
PPM1E:PPM1F	-0.21	-0.23	-0.44	-0.43	-0.02	0.01
PPP1R8:SLC4A1AP	-0.68	-0.7	-1.38	-1.26	-0.1	0.12
PPP2R1B:PPP2R1A	0	-2.3	-2.3	-2.48	0.09	-0.18
PPP4R3B:PPP4R3A	-0.85	-0.35	-1.2	-1.9	0.62	-0.7
PPWD1:PPIL2	-1.38	-1.45	-2.82	-3.04	0.1	-0.22
PRC1:CSMD3	-0.62	-0.15	-0.77	-0.78	0.01	-0.01
PRC1:DBNDD2	-0.62	-0.23	-0.85	-0.9	0.08	-0.06
PRDM16:MECOM	-0.41	-0.07	-0.48	-0.43	-0.09	0.05
PRICKLE4:ASPM	-0.22	-0.34	-0.56	-0.92	0.51	-0.37
PRKAA1:TP53	0.02	0.22	0.25	0.33	-0.14	0.08
PRKAB2:PRKAB1	-0.24	-0.13	-0.38	-0.57	0.36	-0.19
PRKCZ:NCAPH	-0.55	-0.8	-1.34	-1.88	0.46	-0.53
PRNP:KIF15	-0.05	-0.43	-0.47	-0.71	0.37	-0.24
PROX1:PROX2	-0.02	-0.18	-0.2	-0.27	0.23	-0.07
PRPF18:RP11-295P9.13	-0.37	-0.71	-1.08	-1.44	0.24	-0.36
PRPF40A:PRPF40B	-1.13	-0.71	-1.84	-2.14	0.2	-0.3
PRR3:PPP1R10	-0.01	-0.13	-0.14	-0.9	1.06	-0.77
PSEN2:PSEN1	-0.16	-0.33	-0.5	-0.85	0.72	-0.36
PSENEN:AC002398.9	-0.31	-0.26	-0.57	-1.35	1.08	-0.78
PSIP1:CTB-50L17.10	-0.76	-0.35	-1.11	-1.49	0.29	-0.38
PSMB9:PSMB6	0.06	-1.57	-1.51	-3.11	1.34	-1.6
PTCH2:PTCH1	-0.73	-0.07	-0.8	-1.36	1.95	-0.56
PTDSS1:PTDSS2	-0.22	-0.37	-0.59	-1	0.54	-0.41
PTPN21:EXO1	-0.14	-0.38	-0.52	-1.56	1.11	-1.03
PTPN21:NCAPH	-0.14	-0.8	-0.93	-1.49	0.52	-0.56
PTPRA:KIF15	-0.09	-0.43	-0.51	-0.77	0.36	-0.26
PTPRN:PTPRN2	0.01	-0.28	-0.27	-0.53	0.75	-0.26
PTPRS:ASPM	-0.08	-0.34	-0.42	-1.19	0.93	-0.77
PTRF:NCAPH	0.01	-0.8	-0.79	-1.45	0.61	-0.67
PUM1:PUM2	-0.08	-0.17	-0.26	-0.74	1	-0.48
PUS7:PUS7L	-0.47	-0.15	-0.62	-0.65	0.05	-0.03
PXDNL:PXDN	-0.31	-0.12	-0.44	-0.58	0.34	-0.14
PYGO2:PYGO1	-0.33	-0.06	-0.38	-0.5	0.18	-0.12
RAB11FIP3:RAB11FIP4	-0.57	-0.08	-0.65	-0.97	0.63	-0.32
RAB31:EXO1	0.07	-0.38	-0.31	-1.27	1.1	-0.95
RAB31:NCAPH	0.07	-0.8	-0.72	-1.33	0.51	-0.6
RABGGTB:PGGT1B	0	-1.29	-1.29	-2.3	0.63	-1
RAD21:RAD21L1	-0.7	-0.02	-0.71	-0.68	-0.05	0.03
RAD54L:DBNDD2	-0.48	-0.23	-0.71	-0.83	0.19	-0.12
RAD54L:DECR1	-0.48	0.14	-0.34	-0.75	0.7	-0.41
RAD54L:LMBR1L	-0.48	-0.43	-0.91	-1.33	0.73	-0.42
RAD54L:NDUFA9	-0.48	0.13	-0.35	-1.36	1.27	-1.01
RAD54L:PFDN5	-0.48	-1.72	-2.2	-2.58	0.3	-0.38
RAD9A:RAD9B	-0.1	-0.13	-0.24	-0.34	0.21	-0.1
RAE1:BUB3	-1.77	-1.44	-3.22	-3.68	0.27	-0.47
RANBP17:XPO7	0.07	-0.31	-0.24	-1.02	0.97	-0.78
RANBP6:IPO5	-0.01	-0.31	-0.32	-1.1	1.1	-0.78
RANBP9:RANBP10	-0.14	-0.67	-0.81	-1.15	0.71	-0.34
RAPH1:APBB1IP	-0.56	-0.01	-0.57	-0.67	0.11	-0.1
RARS:RARS2	0.02	-0.93	-0.91	-1.06	0.09	-0.15
RB1:SKP2	0.15	-0.43	-0.28	-0.68	0.55	-0.39
RB1:TOP2A	0.15	-0.53	-0.38	-0.79	0.28	-0.42
RBM14:RBM14-RBM4	-1.9	-0.68	-2.58	-3.02	0.3	-0.43
RBMXL3:RBMXL2	-0.12	0.05	-0.07	-0.16	0.21	-0.09
RBPJ:RBPJL	-0.03	-0.06	-0.09	-0.27	0.65	-0.18
RBPMS:RBPMS2	0.01	-0.18	-0.17	-0.39	0.49	-0.22
RC3H1:RC3H2	-0.31	0.11	-0.2	-0.26	0.18	-0.06
RCAN3:ADAMTS20	-0.26	-0.18	-0.44	-0.5	0.09	-0.06
RCC1:RPGR	-2.1	0.12	-1.98	-2.08	0.08	-0.11
RCL1:RTCA	-0.26	-0.17	-0.43	-0.62	0.28	-0.19
RERE:ATN1	-0.17	-0.44	-0.6	-0.91	0.54	-0.3
RFX5:RFX7	0.01	-0.19	-0.18	-0.4	0.55	-0.22
RGS14:RGS12	-0.15	-0.06	-0.2	-0.51	0.96	-0.3
RHBDF1:RHBDF2	-0.31	-0.33	-0.64	-1.08	0.58	-0.44
RHOC:DSN1	-0.32	-0.66	-0.98	-1.2	0.2	-0.22
RHOT2:RHOT1	-0.42	-0.6	-1.02	-1	-0.02	0.02
RHPN1:RHPN2	-0.39	-0.73	-1.12	-1.35	0.14	-0.23
RIC8A:RIC8B	-0.42	-0.05	-0.47	-0.88	0.79	-0.41
RIN2:ASPM	0.05	-0.34	-0.29	-0.97	0.98	-0.68
RIN2:EXO1	0.05	-0.38	-0.33	-1.43	1.26	-1.1
RIOK1:RIOK3	-1.12	-0.2	-1.33	-1.53	0.18	-0.2
RND3:FANCI	-0.09	0.09	0	-0.54	1.29	-0.54
RNF130:POLQ	-0.33	-0.3	-0.63	-1.01	0.59	-0.39
RNF135:ASPM	-0.19	-0.34	-0.53	-1.18	0.91	-0.65
RNF139:RNF145	0.01	-0.16	-0.15	-0.57	0.69	-0.42
RNF2:RING1	-0.01	0.13	0.11	-0.55	1.24	-0.66
ROBO3:CYP11B1	-0.17	-0.01	-0.18	-0.43	0.64	-0.25
RP1-309K20.6:NFS1	-0.79	-1.75	-2.54	-2.56	0.01	-0.02
RP11-111K18.1:PSMA2	-0.74	-1.47	-2.21	-3.61	0.8	-1.4
RP11-140L24.4:PSMA1	-1.73	-0.81	-2.54	-2.91	0.2	-0.37
RP11-20I23.3:AMDHD2	-0.4	-0.13	-0.53	-0.93	0.93	-0.4
RP11-343C2.12:COG8	-0.42	-1.44	-1.86	-1.26	-0.39	0.6
RP11-343C2.7:TMED6	-0.46	-0.42	-0.87	-1.48	0.81	-0.61
RP11-432B6.3:TRIM59	-0.43	-1.03	-1.46	-1.77	0.2	-0.3
RP11-468E2.6:DCAF11	-0.41	0.03	-0.39	-0.44	0.15	-0.06
RP11-49K24.6:IER3IP1	-0.42	-0.67	-1.09	-0.97	-0.2	0.12
RP11-565P22.6:NOS1AP	-0.55	-0.55	-1.1	-1.32	0.31	-0.22
RP11-618P17.4:PDCD2L	-1.19	-0.33	-1.52	-1.55	0.03	-0.02
RP11-977G19.10:CNPY2	-1.09	-0.22	-1.31	-1.86	0.66	-0.55
RP13-512J5.1:RNASEH1	-1.09	0.1	-0.99	-1.32	0.18	-0.34
RP5-1042K10.14:ADSL	-1.31	-0.87	-2.18	-3.8	0.95	-1.62
RPA2:RPA4	-1.38	-0.02	-1.4	-1.54	0.08	-0.14
RPL10L:RPL10	-0.02	-0.9	-0.92	-1.84	0.55	-0.93
RPL17-C18orf32:RPL17	-0.89	-2.66	-3.55	-3.68	0.09	-0.14
RPL3L:RPL3	-0.36	-3.55	-3.9	-3.99	0.09	-0.09
RPL7L1:RPL7	-1.07	-1.82	-2.9	-3.19	0.18	-0.29
RPP25L:RPP25	0	-0.89	-0.88	-1.64	0.85	-0.76
RPS6KA4:E2F5	-0.36	-0.13	-0.5	-0.77	0.55	-0.27
RPS6KA4:FLVCR1	-0.36	-0.02	-0.38	-0.76	0.75	-0.38
RPS6KA4:LYPLAL1	-0.36	-0.07	-0.43	-0.68	0.5	-0.25
RRAGC:RRAGD	-1.12	0.02	-1.1	-1.48	0.31	-0.39
RRAS:ASPM	0.01	-0.34	-0.33	-0.92	0.81	-0.59
RRAS:EXO1	0.01	-0.38	-0.37	-1.42	1.3	-1.05
RRAS:NCAPH	0.01	-0.8	-0.78	-1.44	0.59	-0.66
RRBP1:CNTNAP4	0.05	-0.16	-0.11	-0.37	0.9	-0.26
RRBP1:KIAA1586	0.05	0.09	0.14	-0.29	1.47	-0.44
RRM2:RRM2B	-0.84	-0.18	-1.02	-1.24	0.12	-0.21
RRP1B:RRP1	-0.35	-1.82	-2.17	-3.42	1.09	-1.24
RRP9:TEP1	-2.55	0.01	-2.54	-2.54	0	0
RTN4IP1:TP53I3	-0.32	-0.18	-0.5	-0.65	0.13	-0.14
RUFY4:FYCO1	-0.01	-0.55	-0.56	-0.65	0.24	-0.09
RUSC1:RUSC2	-0.45	-0.22	-0.67	-0.82	0.28	-0.15
S100A10:CENPE	-0.31	-2.44	-2.76	-2.57	-0.11	0.18
S100A10:DNMT1	-0.31	-0.26	-0.57	-1.62	0.93	-1.04
S100A10:MCM2	-0.31	-1.05	-1.36	-2.68	1.48	-1.32
S100A16:FANCI	-0.07	0.09	0.03	-0.45	1.21	-0.48
SAMD12:SAMD10	-0.09	-0.47	-0.56	-1.27	0.68	-0.71
SAMD4A:SAMD4B	-0.13	-1.06	-1.19	-1.45	0.41	-0.26
SAMD7:SAMD11	-0.07	-0.72	-0.79	-1.05	0.56	-0.26
SAR1B:SAR1A	-0.25	-0.16	-0.41	-1.46	1.17	-1.05
SBF2:SBF1	0	-0.34	-0.34	-0.55	0.56	-0.21
SBNO1:SBNO2	-1.52	0.06	-1.46	-1.49	0.02	-0.03
SCAF8:SCAF4	-0.07	-0.66	-0.73	-1.36	0.56	-0.63
SCHIP1:CDC25C	-0.15	-0.01	-0.17	-0.59	1.18	-0.42
SCO1:SCO2	-1.05	-0.11	-1.16	-1.82	0.53	-0.66
SCRIB:LRRC7	-0.52	-0.1	-0.62	-0.92	0.42	-0.29
SCYL1:SCYL3	-0.79	-0.36	-1.16	-1.29	0.17	-0.13
SDC1:SDC3	-0.1	-0.3	-0.4	-0.62	0.57	-0.22
SDSL:CYP11B1	0.1	-0.01	0.09	-0.43	1.41	-0.51
SEC11A:SEC11C	0.06	0.03	0.08	-0.59	1.2	-0.68
SEC23A:SEC23B	-0.18	-0.04	-0.21	-0.95	0.83	-0.74
SEC23IP:DDHD2	-0.21	-0.14	-0.34	-0.49	0.35	-0.15
SEC24B:SEC24A	0.01	0.02	0.03	-0.8	1.52	-0.83
SEC31A:SEC31B	-0.06	-0.15	-0.22	-0.26	0.15	-0.05
SEC61A1:SEC61A2	-0.19	-0.08	-0.27	-0.35	0.17	-0.08
SEPHS1:SEPHS2	-0.42	-1.41	-1.83	-2.4	0.38	-0.57
SERPINB6:ASPM	-0.3	-0.34	-0.64	-1.15	0.68	-0.51
SERPINB6:NCAPH	-0.3	-0.8	-1.09	-1.75	0.55	-0.66
SETDB2:SETDB1	0.02	-0.28	-0.27	-0.72	0.65	-0.45
SFXN3:ASPM	-0.34	-0.34	-0.68	-1.05	0.52	-0.37
SGK2:TP53	-0.14	0.22	0.08	0.16	-0.12	0.07
SHCBP1L:SHCBP1	0	-0.7	-0.7	-1.13	0.59	-0.43
SIKE1:FGFR1OP2	-0.19	-0.09	-0.29	-0.6	0.65	-0.32
SIN3A:SIN3B	-1.21	-0.09	-1.3	-1.82	0.33	-0.53
SIRT2:KIF15	-0.09	-0.43	-0.51	-0.76	0.39	-0.25
SIRT2:SIRT3	-0.09	-0.36	-0.45	-0.64	0.6	-0.19
SIRT6:SIRT7	-0.45	-0.31	-0.76	-1.14	0.77	-0.38
SIX4:SIX5	-0.04	-0.12	-0.16	-0.4	0.54	-0.24
SKAP2:ADAMTS20	-0.15	-0.18	-0.33	-0.58	0.49	-0.25
SKI:SKIL	-0.27	-0.01	-0.28	-0.61	0.6	-0.32
SKIV2L2:SKIV2L	-0.46	-0.59	-1.05	-1.44	0.32	-0.39
SKOR1:SKOR2	-0.09	0.05	-0.04	-0.17	0.46	-0.14
SLBP:OGFR	-0.1	-0.37	-0.47	-0.84	0.86	-0.37
SLC11A1:SLC11A2	-0.12	-0.27	-0.39	-0.72	0.72	-0.33
SLC16A1:CYP11B1	-1.11	-0.01	-1.12	-1.14	0.02	-0.01
SLC25A2:SLC25A15	-0.12	-0.14	-0.26	-0.34	0.18	-0.08
SLC25A37:SLC25A28	-0.31	-0.5	-0.81	-2.01	1.4	-1.2
SLC30A1:SLC30A10	0.06	-0.18	-0.12	-0.27	0.32	-0.14
SLC31A1:SLC31A2	-0.53	0.1	-0.43	-0.65	0.54	-0.22
SLC35B2:SLC35B1	-1.26	-1.09	-2.35	-2.18	-0.09	0.17
SLC35B3:SLC35B1	-0.12	-1.09	-1.21	-1.5	0.15	-0.29
SLC35F3:SLC35F4	-0.81	0.02	-0.8	-0.43	-0.45	0.37
SMAP2:SMAP1	-0.17	0.02	-0.15	-0.52	0.6	-0.37
SMARCA2:SMARCA4	-0.06	-0.43	-0.49	-1.27	0.74	-0.78
SMARCA4:ASPM	-0.43	-0.34	-0.77	-1.3	0.57	-0.52
SMARCA4:DSN1	-0.43	-0.66	-1.09	-1.43	0.28	-0.34
SMARCA4:NCAPH	-0.43	-0.8	-1.23	-1.69	0.39	-0.46
SMARCA5:SMARCA1	-0.65	-0.17	-0.82	-0.96	0.14	-0.14
SMARCC1:SMARCC2	-0.17	-0.7	-0.87	-1.67	0.91	-0.8
SMC1B:SMC1A	-0.01	-1.75	-1.76	-2.8	0.65	-1.03
SMC4:CD320	-0.08	-0.12	-0.2	-0.57	0.8	-0.37
SMC4:CHCHD5	-0.08	-0.2	-0.28	-0.52	0.42	-0.24
SMC4:NAGPA	-0.08	-0.17	-0.25	-0.45	0.46	-0.2
SMUG1:CEP170	-0.32	-0.25	-0.57	-0.72	0.3	-0.15
SMUG1:SMG1	-0.32	-0.97	-1.28	-1.84	0.42	-0.55
SNAP91:PICALM	-0.17	-0.09	-0.26	-0.48	0.45	-0.22
SNRK:MELK	-0.08	-0.36	-0.45	-0.67	0.48	-0.22
SNRNP200:ASCC3	-0.69	-0.9	-1.59	-2.81	0.68	-1.22
SNRNP70:SNRNP35	-2.25	-0.08	-2.33	-2.75	0.47	-0.43
SNRPB2:SNRPA	-0.19	-0.97	-1.16	-2.35	1.42	-1.2
SNRPB:ADAMTS12	-0.62	-0.23	-0.84	-0.94	0.07	-0.1
SNRPB:ATR	-0.62	-0.7	-1.32	-2.78	0.84	-1.46
SNRPB:BBX	-0.62	0.08	-0.54	-0.82	0.18	-0.28
SNRPB:BLVRA	-0.62	-0.23	-0.85	-1.03	0.12	-0.17
SNRPB:CACNA1C	-0.62	-0.25	-0.87	-0.99	0.09	-0.13
SNRPB:CACNA1S	-0.62	-0.21	-0.82	-1.17	0.25	-0.34
SNRPB:CSTF2T	-0.62	-0.08	-0.7	-0.88	0.13	-0.18
SNRPB:DNAH8	-0.62	0.09	-0.53	-0.62	0.07	-0.09
SNRPB:DTX3L	-0.62	-0.05	-0.67	-1.17	0.33	-0.5
SNRPB:GRB10	-0.62	0.08	-0.54	-0.81	0.19	-0.27
SNRPB:HECTD2	-0.62	-0.04	-0.66	-0.88	0.14	-0.21
SNRPB:HIVEP2	-0.62	-0.04	-0.66	-0.76	0.07	-0.1
SNRPB:HIVEP3	-0.62	-0.21	-0.83	-1.1	0.18	-0.27
SNRPB:HLTF	-0.62	-0.03	-0.65	-0.89	0.16	-0.25
SNRPB:MYD88	-0.62	-0.56	-1.18	-1.46	0.2	-0.28
SNRPB:NCEH1	-0.62	-0.13	-0.75	-1.05	0.22	-0.31
SNRPB:NLRP3	-0.62	-0.27	-0.89	-1.17	0.2	-0.28
SNRPB:SLC38A1	-0.62	-0.32	-0.94	-0.97	0.02	-0.03
SNRPN:SNRPB	-0.23	-0.62	-0.85	-1.05	0.14	-0.2
SNX24:MCM7	-0.23	-0.08	-0.31	-0.64	0.73	-0.33
SOAT1:CDT1	-0.62	-2	-2.62	-3.34	0.55	-0.71
SOAT1:FANCI	-0.62	0.09	-0.53	-0.85	0.29	-0.32
SOAT1:MND1	-0.62	-0.04	-0.66	-0.7	0.04	-0.04
SOAT1:POP7	-0.62	-2.14	-2.76	-2.65	-0.05	0.11
SOAT1:SOAT2	-0.62	-0.53	-1.15	-1.22	0.06	-0.07
SOCS5:SOCS4	0.01	-0.28	-0.27	-0.58	0.67	-0.3
SORBS2:SORBS1	-0.03	-0.39	-0.42	-0.68	0.46	-0.26
SOS1:SOS2	0.11	-0.12	-0.01	-0.2	0.58	-0.19
SP110:MCM2	-0.07	-1.05	-1.12	-2.5	1.76	-1.38
SP110:MCM7	-0.07	-0.08	-0.16	-0.61	1.35	-0.45
SP110:POP7	-0.07	-2.14	-2.21	-2.05	-0.09	0.16
SPARCL1:SPARC	-0.11	-0.01	-0.13	-0.45	0.95	-0.33
SPECC1:SPECC1L	-0.14	-0.32	-0.46	-0.56	0.24	-0.1
SPHK1:SPHK2	-0.01	-0.83	-0.84	-0.87	0.02	-0.04
SPIRE1:ASPM	-0.05	-0.34	-0.39	-0.67	0.43	-0.28
SPIRE2:SPIRE1	-0.14	-0.05	-0.19	-0.45	0.85	-0.26
SPON1:THSD7A	-0.07	-0.04	-0.11	-0.25	0.55	-0.14
SPRYD3:RANBP9	-0.11	-0.14	-0.25	-0.35	0.31	-0.11
SPTA1:SPTAN1	-0.57	-0.24	-0.81	-1.25	0.68	-0.44
SPTLC2:SPTLC3	-0.19	-0.07	-0.26	-0.35	0.34	-0.1
SPTY2D1:CYP11B1	-0.19	-0.01	-0.2	-0.46	0.9	-0.26
SREBF1:SREBF2	-0.19	-0.59	-0.78	-1.64	0.84	-0.86
SRP19:CTC-487M23.8	-0.61	-0.45	-1.07	-1.83	0.83	-0.77
SRRM3:SRRM2	-0.16	-0.26	-0.42	-1.95	2.11	-1.53
SRSF11:SREK1	-3.25	-0.05	-3.3	-3.15	-0.24	0.15
SS18:SS18L1	-0.01	-0.47	-0.47	-1.02	1.38	-0.54
STAM2:STAM	-0.14	0.3	0.16	0.14	0.06	-0.02
STAU2:STAU1	0.04	-0.14	-0.1	-0.73	1.08	-0.63
STIM2:STIM1	0.07	-0.13	-0.06	-0.36	0.7	-0.3
STK11:ASPM	-0.24	-0.34	-0.58	-0.99	0.58	-0.41
STK39:OXSR1	0.05	-0.27	-0.21	-0.53	0.44	-0.31
STON1-GTF2A1L:STON1	0.09	-0.06	0.03	-0.23	1.08	-0.26
STRIP1:STRIP2	-0.68	-0.14	-0.82	-1.47	0.87	-0.65
STT3B:STT3A	-0.57	-0.22	-0.8	-1.2	0.38	-0.41
STXBP6:EXOC1	0.08	-0.77	-0.68	-1.18	0.83	-0.5
SUCLA2:SUCLG2	-0.21	-0.29	-0.51	-1.03	0.86	-0.53
SUSD1:ASPM	-0.19	-0.34	-0.54	-1.05	0.64	-0.51
SUSD2:MUC4	-0.04	-0.01	-0.06	-0.37	0.94	-0.31
SYDE1:ASPM	-0.14	-0.34	-0.48	-1.08	0.82	-0.6
SYNJ1:SYNJ2	0	0.03	0.03	-0.37	1.01	-0.4
SYS1:SYS1-DBNDD2	-0.63	-0.11	-0.73	-1.43	0.54	-0.7
SYT13:SYT12	-0.14	-0.31	-0.45	-0.76	0.64	-0.31
TADA2B:TADA2A	-0.27	-0.36	-0.62	-1	0.45	-0.38
TAF1D:ZNF536	-1.32	-0.12	-1.45	-1.52	0.07	-0.08
TAF1L:TAF1	0.14	-1.01	-0.87	-1.77	0.87	-0.9
TAF4B:TAF4	-0.25	-0.41	-0.66	-1	0.39	-0.34
TAF5L:TAF5	-0.62	-0.01	-0.63	-1.65	0.7	-1.02
TAF9:TAF9B	-0.65	-0.23	-0.88	-1	0.09	-0.12
TAGAP:ARHGAP20	-0.03	0.11	0.08	0.09	-0.05	0.02
TANC1:TANC2	-0.05	0.15	0.1	-0.01	0.35	-0.11
TANC2:DSN1	0.15	-0.66	-0.51	-0.89	0.32	-0.37
TANC2:MCM2	0.15	-1.05	-0.9	-2.33	1.85	-1.43
TARDBP:DAZAP1	-0.64	0.02	-0.62	-1.24	0.8	-0.62
TASP1:ASRGL1	0.18	-0.18	0	-0.84	1.93	-0.84
TATDN1:TATDN2	-0.24	-0.22	-0.46	-0.63	0.24	-0.17
TBC1D1:TBC1D4	-0.08	-0.05	-0.13	-0.76	0.81	-0.63
TBC1D24:RP11-20I23.1	0.11	-0.7	-0.59	-1.04	0.26	-0.45
TBC1D2:NCAPH	-0.29	-0.8	-1.09	-1.7	0.53	-0.61
TBL3:ASPM	-1.6	-0.34	-1.94	-2.35	0.27	-0.41
TBPL2:TBP	-0.09	-1.77	-1.86	-2.63	0.43	-0.77
TCEA2:ASPM	-0.47	-0.34	-0.81	-1.22	0.59	-0.41
TCEA2:CCNA2	-0.47	-1.68	-2.15	-2.51	0.23	-0.37
TCEA2:CDC25C	-0.47	-0.01	-0.48	-0.89	0.97	-0.4
TCEA2:FANCI	-0.47	0.09	-0.37	-0.85	1.18	-0.47
TCEA2:MND1	-0.47	-0.04	-0.5	-0.61	0.29	-0.11
TCEA2:NCAPH	-0.47	-0.8	-1.26	-1.9	0.58	-0.64
TCEA2:PRC1	-0.47	-0.62	-1.09	-1.95	0.89	-0.86
TCF7L2:SNRPB	-0.49	-0.62	-1.11	-1.46	0.25	-0.36
TDRD15:TDRD6	0.09	0.02	0.11	-0.09	0.71	-0.2
TECRL:TECR	-0.14	-0.82	-0.96	-1.49	0.74	-0.53
TEX264:ASPM	-0.28	-0.34	-0.62	-1.14	0.68	-0.52
TGFB1:NCAPH	-0.09	-0.8	-0.88	-1.6	0.65	-0.72
TGFB1I1:NCAPH	-0.02	-0.8	-0.82	-1.42	0.56	-0.61
TGFBI:POSTN	0.01	0.07	0.08	-0.14	0.79	-0.22
TGFBR2:ASPM	0.07	-0.34	-0.27	-1	0.97	-0.72
THRAP3:CYP11B1	-0.47	-0.01	-0.48	-0.65	0.26	-0.17
TICAM2:TMED7-TICAM2	-0.2	-0.06	-0.26	-0.62	0.81	-0.36
TIMM23:TIMM23B	-1.99	-0.01	-2	-2.15	0.1	-0.15
TINAG:TINAGL1	0.02	-0.52	-0.5	-0.76	0.44	-0.27
TJP1:TJP2	-0.06	-0.13	-0.19	-0.69	0.99	-0.5
TLK1:TLK2	-0.03	-0.41	-0.44	-1.85	1.12	-1.4
TLN1:TLN2	-0.45	-0.31	-0.76	-1.03	0.47	-0.27
TM2D3:TM2D1	-0.96	-0.36	-1.32	-1.51	0.39	-0.19
TMEM101:DSN1	-0.35	-0.66	-1.01	-1.38	0.32	-0.36
TMEM136:EXO1	-0.02	-0.38	-0.41	-1.45	1.13	-1.04
TMEM136:NCAPH	-0.02	-0.8	-0.82	-1.32	0.47	-0.5
TMEM161B:TMEM161A	-0.35	-0.01	-0.36	-0.93	0.66	-0.57
TMEM185B:TMEM185A	-0.5	-0.23	-0.72	-0.99	0.26	-0.26
TMEM30A:TMEM30B	-0.72	-0.01	-0.73	-0.8	0.09	-0.06
TMEM54:DSN1	-0.6	-0.66	-1.26	-1.32	0.05	-0.06
TMEM64:FANCI	-0.32	0.09	-0.23	-0.63	0.86	-0.4
TMEM9:TMEM9B	-0.65	-0.01	-0.65	-0.79	0.16	-0.14
TNFRSF10B:NCAPH	-0.25	-0.8	-1.05	-1.56	0.45	-0.51
TNFRSF12A:ASPM	-0.06	-0.34	-0.4	-0.9	0.66	-0.5
TNFRSF1A:HNRNPA2B1	-0.16	-1.4	-1.56	-2.48	1.01	-0.92
TNK2:TNK1	-0.23	-0.1	-0.33	-0.87	0.96	-0.54
TNPO1:TNPO2	-1.18	-0.54	-1.72	-1.98	0.16	-0.26
TOB1:TOB2	-0.02	-0.16	-0.18	-0.26	0.32	-0.08
TOMM40L:TOMM40	-0.53	-1.67	-2.2	-2.98	0.48	-0.78
TOP1MT:TOP1	-0.19	-1.44	-1.63	-2.79	0.72	-1.16
TOP2B:TOP2A	-0.08	-0.53	-0.61	-0.81	0.14	-0.2
TOP3A:TOP3B	-0.38	-0.32	-0.7	-0.93	0.22	-0.22
TP53:MCM2	0.22	-1.05	-0.82	-2.09	1.31	-1.27
TP53:WEE1	0.22	-1.19	-0.97	-2.97	1.46	-2
TP53INP1:TP53INP2	-0.24	-0.24	-0.49	-0.65	0.48	-0.16
TPST1:TPST2	-0.25	-0.01	-0.26	-0.61	0.77	-0.34
TRAK2:TRAK1	-0.07	-0.39	-0.46	-0.84	0.86	-0.38
TRAPPC3:TRAPPC3L	-1.92	-0.05	-1.97	-1.98	0.01	-0.01
TRERF1:ELMSAN1	0.07	-0.24	-0.17	-0.3	0.31	-0.13
TRIM14:CYP11B1	-0.26	-0.01	-0.27	-0.51	0.56	-0.23
TRIM14:IQGAP3	-0.26	-0.37	-0.63	-1.21	1.06	-0.58
TRIM21:COL20A1	-0.19	-0.18	-0.38	-0.54	0.46	-0.16
TRIM59:PIGQ	-1.03	-0.45	-1.48	-1.75	0.16	-0.28
TRIP12:HECTD1	-0.06	-0.46	-0.51	-1.13	0.65	-0.62
TSPAN13:EXO1	-0.1	-0.38	-0.49	-1.36	0.98	-0.87
TSPO:NCAPH	-0.11	-0.8	-0.91	-1.49	0.52	-0.58
TTBK1:TTBK2	-0.15	-0.13	-0.27	-0.46	0.42	-0.19
TTC7A:TTC7B	-0.18	-0.25	-0.43	-2.56	2.45	-2.13
TTLL11:TTLL4	-0.04	-0.1	-0.14	-0.57	0.85	-0.43
TUBB6:EXO1	-1.24	-0.38	-1.62	-2.13	0.29	-0.51
TUBG1:KIF21B	-0.93	-0.34	-1.27	-1.2	-0.07	0.07
TUBGCP3:TUBGCP2	-0.8	-0.71	-1.51	-2.55	0.58	-1.04
TUFM:EEFSEC	-2.76	-1.15	-3.91	-3.58	-0.19	0.33
TWF2:TWF1	-0.15	-0.25	-0.4	-0.47	0.15	-0.07
TXNDC9:CYP11B1	-0.38	-0.01	-0.39	-0.75	0.64	-0.36
TXNL4B:TXNL4A	-0.6	-0.61	-1.21	-2.19	0.7	-0.97
TYMS:ARNTL2	-0.53	-0.07	-0.61	-0.84	0.22	-0.24
TYMS:CHD7	-0.53	-0.44	-0.97	-1.28	0.31	-0.31
TYMS:DFNA5	-0.53	-0.03	-0.57	-0.89	0.32	-0.33
TYMS:GLI3	-0.53	-0.18	-0.71	-0.98	0.25	-0.27
TYMS:KCNK1	-0.53	-0.21	-0.75	-0.87	0.11	-0.12
TYMS:LYN	-0.53	-0.2	-0.74	-0.8	0.05	-0.06
TYMS:LYPLAL1	-0.53	-0.07	-0.6	-0.82	0.21	-0.21
TYMS:NCEH1	-0.53	-0.13	-0.66	-0.94	0.29	-0.28
TYMS:PFN2	-0.53	-0.25	-0.78	-1.11	0.31	-0.33
TYMS:SCRN1	-0.53	-0.03	-0.56	-0.68	0.12	-0.12
TYMS:SEMA3C	-0.53	-0.23	-0.76	-0.96	0.18	-0.19
TYMS:SGCE	-0.53	0.02	-0.52	-0.73	0.21	-0.21
TYMS:SKAP2	-0.53	-0.15	-0.68	-0.95	0.24	-0.26
TYMS:TMEM117	-0.53	-0.19	-0.72	-0.9	0.18	-0.18
TYMS:TRIP6	-0.53	-0.29	-0.82	-1.08	0.25	-0.26
TYMS:TSPAN13	-0.53	-0.1	-0.64	-0.67	0.04	-0.04
UAP1:UAP1L1	-0.62	-0.3	-0.92	-1.63	0.75	-0.71
UBA5:MOCS3	-1.55	-1.34	-2.89	-2.73	-0.09	0.16
UBAP2L:UBAP2	-0.5	-0.17	-0.67	-1.06	0.45	-0.39
UBE2E2:EXO1	-0.1	-0.38	-0.48	-1.45	1.11	-0.97
UBE2L6:ASPM	-0.59	-0.34	-0.93	-1.2	0.33	-0.27
UBE2L6:CYP11B1	-0.59	-0.01	-0.6	-0.77	0.32	-0.17
UBE2L6:KIF15	-0.59	-0.43	-1.02	-1.26	0.29	-0.24
UBE2U:UBE2C	-0.06	-0.08	-0.13	-0.86	0.96	-0.73
UBE2V2:UBE2V1	-0.28	-0.39	-0.67	-1.41	1.17	-0.74
UBN2:UBN1	-0.05	-0.23	-0.28	-0.77	0.89	-0.49
UCKL1:UCK2	-0.11	-0.35	-0.46	-0.52	0.11	-0.06
UHMK1:U2AF2	-0.09	-2	-2.09	-3.28	0.66	-1.2
ULK1:ULK2	-0.21	0.1	-0.1	-0.22	0.34	-0.11
UNC119B:UNC119	-0.12	-0.58	-0.7	-0.96	0.45	-0.26
UNC45A:UNC45B	-0.44	-0.28	-0.72	-1.05	0.61	-0.33
UPF3A:UPF3B	-0.77	-0.01	-0.78	-1.65	1	-0.87
UQCRC1:PMPCB	-0.82	-0.17	-0.99	-2.98	1.41	-1.99
USP13:USP5	-0.41	-0.21	-0.62	-1.26	1.03	-0.65
USP38:USP35	-0.04	-0.16	-0.2	-0.59	1.19	-0.39
USP42:USP36	-0.06	-0.32	-0.38	-0.93	0.5	-0.55
USP45:USP16	-0.14	0.05	-0.09	-0.41	1.08	-0.32
USP53:USP54	0.08	-0.13	-0.04	-0.26	0.68	-0.22
USP6NL:USP6	-0.03	-0.11	-0.14	-0.25	0.32	-0.11
UST:HS2ST1	-0.18	-0.06	-0.24	-0.38	0.37	-0.14
UTP14C:UTP14A	-1.72	-0.64	-2.36	-2.53	0.1	-0.17
UTRN:DMD	-0.13	-0.04	-0.17	-0.37	0.64	-0.21
VAMP8:PIF1	-0.46	-0.5	-0.95	-1.8	1.37	-0.84
VANGL1:VANGL2	-0.2	-0.37	-0.57	-0.94	0.76	-0.37
VARS:VARS2	-1.22	-0.49	-1.7	-2.33	0.37	-0.62
VCP:SPATA5L1	-1.76	-0.1	-1.86	-2.73	0.73	-0.87
VIM:NCAPH	-0.34	-0.8	-1.14	-1.66	0.47	-0.53
VPS26A:VPS26B	-0.27	-0.78	-1.05	-1.17	0.12	-0.12
VPS39:TGFBRAP1	-1.86	0.04	-1.82	-1.81	-0.01	0.01
VRK1:ARPC1B	-0.64	-0.59	-1.24	-1.31	0.05	-0.08
WASL:WAS	-0.12	-0.03	-0.15	-0.31	0.37	-0.16
WBSCR16:CCDC109B	-1.16	-0.16	-1.32	-1.21	-0.08	0.11
WDHD1:CHCHD5	-1.58	-0.2	-1.78	-2	0.15	-0.22
WDHD1:MOSPD3	-1.58	-0.15	-1.73	-1.92	0.12	-0.19
WDR12:WDR37	-1.36	-0.09	-1.45	-1.72	0.15	-0.27
WDR72:WDR7	-0.47	-0.97	-1.44	-1.32	-0.15	0.11
WDTC1:DCAF6	-0.29	-0.09	-0.38	-0.57	0.29	-0.19
WEE2:WEE1	-0.02	-1.19	-1.21	-3.37	1.65	-2.15
WIF1:VWDE	-0.24	-0.01	-0.24	-0.46	0.41	-0.22
WSB2:WSB1	-0.47	-0.25	-0.72	-0.71	0	0
WWTR1:YAP1	-1.03	-0.04	-1.07	-1.88	0.93	-0.81
XDH:AOX1	0.01	-0.11	-0.1	-0.3	0.54	-0.2
XPO1:ATP6V0E1	-0.34	-0.18	-0.52	-0.65	0.15	-0.13
XPO1:CHCHD10	-0.34	-0.19	-0.53	-0.9	0.43	-0.36
XPO1:EGLN2	-0.34	-0.12	-0.46	-0.81	0.48	-0.35
XPO1:HOMER3	-0.34	-0.49	-0.83	-0.94	0.16	-0.11
XPO1:ICAM3	-0.34	-0.16	-0.5	-0.84	0.41	-0.34
XPO1:MVD	-0.34	-1.84	-2.18	-2.56	0.21	-0.37
XPO1:MVP	-0.34	-0.54	-0.88	-1.21	0.36	-0.32
XPO1:NME3	-0.34	-0.4	-0.74	-0.99	0.33	-0.25
XPO1:RRP7A	-0.34	-0.83	-1.17	-2.33	1.04	-1.16
XPO1:TRIM47	-0.34	-0.03	-0.37	-0.64	0.38	-0.28
XPO1:TSPO	-0.34	-0.11	-0.45	-0.64	0.27	-0.19
XRCC1:PARG	-0.48	-0.2	-0.68	-1.56	0.75	-0.88
XRN2:POP7	-0.72	-2.14	-2.86	-2.73	-0.06	0.13
XYLT1:XYLT2	-0.16	-0.85	-1	-1.5	0.5	-0.5
XYLT2:XRN2	-0.85	-0.72	-1.56	-2.52	0.57	-0.96
YIF1A:YIF1B	-0.41	-0.32	-0.73	-1.78	0.98	-1.04
YIPF1:YIPF2	-0.22	-0.85	-1.07	-1.41	0.41	-0.34
YIPF7:YIPF5	-0.46	-1.33	-1.79	-1.99	0.22	-0.19
YTHDC2:POP7	-0.06	-2.14	-2.2	-2.42	0.11	-0.22
ZBTB10:ZBTB46	-0.03	-0.06	-0.08	-0.44	0.99	-0.36
ZBTB2:ZBTB25	-0.72	-0.83	-1.54	-1.33	-0.13	0.22
ZBTB44:BACH1	-0.14	0.02	-0.12	-0.4	0.78	-0.27
ZC3H6:ZC3H4	-0.19	-0.24	-0.43	-1.38	1.56	-0.94
ZDHHC13:ZDHHC17	0.03	-0.03	0	-0.51	2	-0.5
ZDHHC2:NCAPH	-0.07	-0.8	-0.87	-1.54	0.6	-0.67
ZEB2:ZEB1	0.04	-0.01	0.03	-0.54	1.06	-0.56
ZFPL1:FLVCR1	-0.18	-0.02	-0.2	-0.58	0.77	-0.38
ZFPL1:SMC4	-0.18	-0.08	-0.26	-0.22	-0.08	0.04
ZFPL1:TRAF5	-0.18	-0.3	-0.48	-0.61	0.25	-0.12
ZFR:ZFR2	-1.31	-0.07	-1.38	-1.48	0.1	-0.1
ZMIZ2:ZMIZ1	-0.06	-0.94	-1.01	-1.61	0.75	-0.6
ZNF175:EXO1	-0.2	-0.38	-0.59	-1.72	1.22	-1.13
ZNF175:MCM2	-0.2	-1.05	-1.25	-2.78	1.74	-1.53
ZNF175:POP7	-0.2	-2.14	-2.34	-2.59	0.13	-0.25
ZNF264:MCM7	0.01	-0.08	-0.07	-0.49	1.42	-0.41
ZNF264:POP7	0.01	-2.14	-2.13	-1.99	-0.08	0.14
ZNF264:RUVBL1	0.01	-2.01	-2	-2.94	0.56	-0.94
ZNF268:SNRPB	0.04	-0.62	-0.58	-1	0.28	-0.42
ZNF488:PRDM8	-0.03	0.05	0.03	-0.45	1.03	-0.48
ZNF512:CYP11B1	-0.08	-0.01	-0.09	-0.31	0.71	-0.21
ZNF513:ZNF142	-0.38	-0.2	-0.58	-0.8	0.33	-0.22
ZNF550:POP7	-0.08	-2.14	-2.22	-2.13	-0.05	0.09
ZNF559:NCAPH	0.04	-0.8	-0.75	-1.59	0.67	-0.84
ZNF597:ASPM	-0.11	-0.34	-0.45	-1.04	0.85	-0.59
ZNF597:NCAPH	-0.11	-0.8	-0.9	-1.51	0.56	-0.6
ZNF683:PRDM1	-0.41	-0.11	-0.52	-0.66	0.3	-0.14
ZNF747:ASPM	-0.14	-0.34	-0.48	-1.05	0.86	-0.57
ZNF75A:SNRPB	-0.3	-0.62	-0.92	-1.33	0.26	-0.41
ZNF766:IQGAP3	-0.14	-0.37	-0.5	-1.11	1.51	-0.6
ZNF785:ASPM	-0.54	-0.34	-0.88	-1.4	0.63	-0.52
ZNF785:GLRX2	-0.54	-0.49	-1.02	-1.47	0.62	-0.44
ZNF83:MCM2	-0.05	-1.05	-1.1	-2.59	1.81	-1.49
ZNRF2:ZNRF1	0.1	0.07	0.16	-0.21	2.56	-0.38
ZSWIM3:CENPF	0.08	-0.28	-0.2	-0.61	1.34	-0.4
ZSWIM3:WDHD1	0.08	-1.58	-1.51	-2.08	0.33	-0.58
ZYX:EXO1	-0.68	-0.38	-1.07	-1.83	0.78	-0.76
ZYX:MKI67	-0.68	-0.18	-0.86	-0.97	0.14	-0.1
ZYX:TYMS	-0.68	-0.53	-1.22	-1.88	0.49	-0.66

## Sheet: Figure 1_Thompson_Mewo
	gene1_mean	gene2_mean	exp_mean	obs_mean	CohenD	deltaMean
AARS2:AARS	-0.51	-1.59	-2.1	-2.18	0.04	-0.07
ABCB7:ABCB6	0.02	-0.05	-0.04	-0.38	1.13	-0.35
ABCF1:ABCF3	-0.45	0.16	-0.29	-0.6	0.55	-0.31
ABHD12B:ABHD12	0.1	0.01	0.11	-0.18	1.62	-0.29
ABL1:EGFR	0	0.09	0.09	-0.3	1.29	-0.39
ABL2:ABL1	0.07	0	0.06	-0.22	1.16	-0.28
ABTB2:BTBD11	0.07	-0.25	-0.18	-0.24	0.25	-0.06
AC007040.11:TEX261	-0.09	-0.05	-0.14	-0.21	0.23	-0.07
ACACA:ACACB	-0.16	0.03	-0.13	-0.41	0.95	-0.28
ACE:CTD-2501B8.1	-0.36	-0.42	-0.78	-1.01	0.42	-0.23
ACSF3:ACSF2	-0.01	-0.37	-0.38	-0.56	0.57	-0.19
ACSL3:ACSL4	0.06	-0.09	-0.03	-0.21	0.69	-0.18
ADAM10:ADAM17	0.01	-0.1	-0.09	-0.33	1.08	-0.23
ADAMTSL1:ADAMTSL3	0.06	-0.02	0.04	-0.11	0.68	-0.15
ADAP1:ADAP2	0.08	-0.03	0.05	-0.21	1.24	-0.27
ADIPOR2:ADIPOR1	0.14	0.03	0.17	-0.22	1.62	-0.39
ADSS:ADSSL1	0	0.12	0.12	-0.38	1.5	-0.5
AFG3L2:SPG7	-0.12	0.03	-0.09	-0.38	0.88	-0.28
AGFG1:AGFG2	0.08	-0.08	0	-0.17	0.71	-0.17
AHRR:AHR	0.11	-0.22	-0.1	-0.57	1.3	-0.47
AK2:AK8	0.16	-0.14	0.02	-0.22	0.89	-0.24
AK4:AK3	-0.23	0	-0.22	-0.36	0.23	-0.14
AKT2:EGFR	0.08	0.09	0.17	-0.3	1.52	-0.47
ALAS1:ALAS2	0.01	-0.09	-0.08	-0.32	0.6	-0.24
ALK:LTK	0.15	-0.1	0.05	-0.09	0.44	-0.14
ALKBH4:ATR	-0.05	-0.39	-0.44	-1	0.56	-0.56
ANKRD11:ANKRD12	0.13	-0.11	0.02	-0.15	0.78	-0.17
ANKRD55:INVS	0.09	-0.24	-0.15	-0.49	0.77	-0.35
ANKS4B:USH1G	0	-0.64	-0.64	-0.95	0.63	-0.31
ANKS6:KIDINS220	0.1	-0.05	0.06	-0.08	0.68	-0.14
AP000304.12:ATP5O	-0.82	-0.43	-1.25	-1.53	0.28	-0.27
AP2A2:AP2A1	0.04	0.16	0.21	-0.38	1.7	-0.59
APC:APC2	-0.01	0.05	0.05	-0.13	0.74	-0.18
APH1A:APH1B	-0.15	0	-0.15	-0.68	1.44	-0.54
ARFGEF1:ARFGEF2	0.08	0	0.08	-0.35	1.93	-0.42
ARFIP1:ARFIP2	0.01	-0.03	-0.02	-0.28	0.8	-0.26
ARHGAP5:ARHGAP35	0.08	-0.04	0.04	0.02	0.07	-0.02
ARHGEF11:ARHGEF12	-0.31	-0.1	-0.41	-0.53	0.32	-0.12
ARHGEF2:TP53	-0.08	0.01	-0.07	-0.34	0.99	-0.27
ARHGEF3:NET1	0.08	0.07	0.16	-0.14	1.33	-0.3
ARHGEF7:ARHGEF6	-0.76	-0.01	-0.77	-0.88	0.15	-0.1
ARID1A:ARID1B	-0.28	0.01	-0.27	-0.87	1.23	-0.6
ARID4B:ARID4A	-0.11	0.08	-0.03	-0.23	0.42	-0.2
ARL6IP5:ASPM	0.11	0	0.1	-0.49	1.81	-0.59
ARL6IP5:PRAF2	0.11	0.19	0.3	-0.23	2.19	-0.53
ARPC1A:ARPC1B	0.03	-0.03	0	-0.39	0.9	-0.39
ARPC1B:ADAMTS20	-0.03	0.11	0.08	0.02	0.27	-0.06
ARPC5:ARPC5L	-0.09	0.12	0.03	-0.63	1.83	-0.67
ARRDC2:IQGAP3	0.09	-0.12	-0.03	-0.36	0.88	-0.33
ASAH2B:ASAH2	0.08	0.16	0.24	-0.12	1.99	-0.37
ASF1A:ASF1B	0.02	-0.21	-0.19	-1.31	1.61	-1.12
ASPM:AMOTL2	0	-0.02	-0.02	-0.28	1.17	-0.26
ASPM:ARHGEF10	0	-0.04	-0.04	-0.33	0.97	-0.29
ASPM:ARPC1B	0	-0.03	-0.03	-0.17	0.5	-0.14
ASXL1:ASXL3	0.06	0.07	0.12	-0.15	1.07	-0.27
ATAD2B:ATAD2	0.04	0.02	0.06	-0.62	1.27	-0.68
ATF7IP2:ATF7IP	0.07	-0.37	-0.3	-0.49	0.42	-0.18
ATG2A:ATG2B	0.11	-0.06	0.06	-0.22	1.04	-0.28
ATM:PARP1	-0.11	-0.04	-0.14	-0.35	0.63	-0.2
ATP6V1B1:ATP6V1B2	0	-0.95	-0.94	-2.15	0.77	-1.2
ATP6V1C2:ATP6V1C1	-0.06	-0.62	-0.68	-1.27	0.81	-0.59
ATP6V1E2:ATP6V1E1	0.05	0.04	0.09	-0.36	1.19	-0.46
ATP7B:ATP7A	0.03	-0.14	-0.11	-0.35	0.68	-0.24
ATR:KRAS	-0.39	0.01	-0.37	-0.94	0.78	-0.57
ATR:MYC	-0.39	-1.44	-1.82	-2.53	0.7	-0.7
ATR:TP53	-0.39	0.01	-0.38	-0.76	0.6	-0.38
ATXN2:ATXN2L	-0.01	-0.33	-0.33	-0.55	0.44	-0.22
AURKA:EGFR	-0.76	0.09	-0.67	-1.19	0.42	-0.52
AURKB:MYC	-0.98	-1.44	-2.41	-2.96	0.38	-0.55
AXIN1:AXIN2	0.16	-0.11	0.05	-0.33	1.35	-0.39
B3GALT6:B3GALNT2	0.16	-0.01	0.15	-0.11	1.07	-0.26
B9D2:CENPF	0.2	-0.2	0	-0.14	0.63	-0.14
BACH2:BACH1	0.08	-0.09	0	-0.37	1.84	-0.36
BAG4:BAG3	0.11	0.07	0.18	-0.35	3.34	-0.54
BANF1:BANF2	-0.11	-0.03	-0.13	-0.23	0.19	-0.09
BANK1:PIK3AP1	0.12	-0.06	0.06	-0.06	0.47	-0.12
BAZ2B:BAZ2A	0.08	-0.2	-0.12	-0.46	1.68	-0.34
BCAR1:EGFR	-0.01	0.09	0.08	-0.35	1.08	-0.44
BCL11A:BCL11B	0.21	-0.04	0.18	-0.14	1.16	-0.32
BET1:BET1L	-0.32	-0.2	-0.52	-0.4	-0.29	0.12
BICD2:BICD1	-0.07	-0.25	-0.32	-0.35	0.09	-0.03
BIVM-ERCC5:ERCC5	-0.12	-0.18	-0.3	-0.29	-0.01	0.01
BMP3:GDF10	0.05	-0.13	-0.08	-0.24	0.65	-0.16
BMPER:KCP	0.1	0.03	0.13	-0.18	1.64	-0.31
BRCA1:PARP1	-0.1	-0.04	-0.14	-0.48	0.82	-0.34
BRCA1:PARP2	-0.1	0.09	-0.01	-0.29	0.76	-0.29
BRCA1:TP53	-0.1	0.01	-0.09	-0.44	0.99	-0.35
BRCA2:PARP1	-0.17	-0.04	-0.21	-0.63	0.94	-0.41
BRCA2:PARP2	-0.17	0.09	-0.08	-0.37	0.85	-0.29
BRD9:BRD7	0.1	-0.02	0.08	-0.17	1.23	-0.25
BRIP1:ARPC1B	-0.15	-0.03	-0.18	-0.33	0.43	-0.15
BRMS1:BRMS1L	-0.05	-0.06	-0.1	-0.43	0.85	-0.33
BTG3:BTG4	-0.26	-0.03	-0.29	-0.57	0.8	-0.28
BZW1:BZW2	0.22	-0.08	0.14	-0.15	0.93	-0.29
CAB39:CAB39L	0.05	0.04	0.08	-0.42	1.98	-0.5
CAD:CPS1	0.02	0.03	0.05	-0.17	0.73	-0.21
CADPS:CADPS2	0.06	0.07	0.12	-0.05	0.86	-0.18
CALM1:EGFR	-0.14	0.09	-0.05	-0.48	1.18	-0.43
CAMTA1:CAMTA2	0.05	0.02	0.07	-0.27	1.66	-0.33
CAND2:CAND1	0.01	-0.15	-0.14	-0.5	0.91	-0.36
CAP1:CAP2	0.02	-0.16	-0.14	-0.24	0.38	-0.1
CAPRIN1:CAPRIN2	-0.36	-0.07	-0.43	-0.41	-0.06	0.02
CARS:CARS2	-0.17	-0.71	-0.88	-1.32	0.74	-0.44
CASKIN1:ASPM	0	0	-0.01	-0.5	1.54	-0.49
CASKIN1:CASKIN2	0	-0.27	-0.27	-0.8	1.44	-0.52
CBX7:PRDM9	0.01	-0.12	-0.11	-0.27	0.62	-0.16
CC2D1B:CC2D1A	-0.11	-0.17	-0.28	-0.77	0.98	-0.48
CCDC85A:CCDC85C	-0.1	-1	-1.1	-1.58	0.51	-0.47
CCDC94:CCDC130	-0.61	-0.26	-0.87	-1.3	0.51	-0.43
CCNA2:BIRC6	-0.55	-0.4	-0.95	-1.16	0.34	-0.21
CCNA2:BLVRA	-0.55	-0.11	-0.66	-0.76	0.18	-0.1
CCNB1:CACNA1S	-0.31	-0.1	-0.41	-0.4	-0.05	0.02
CCND1:ASPM	-1.33	0	-1.33	-1.79	0.85	-0.46
CCNE2:CCNE1	0.06	-0.23	-0.17	-0.53	0.87	-0.36
CCNI2:CCNI	-0.04	-0.07	-0.1	-0.32	0.89	-0.22
CCNL2:CCNL1	-0.44	-0.12	-0.56	-0.77	0.41	-0.21
CCNT2:CCNT1	0.1	-0.25	-0.15	-0.72	1.36	-0.57
CCT6A:CCT6B	-0.56	-0.11	-0.68	-0.79	0.11	-0.12
CD2AP:SH3KBP1	-0.03	0.09	0.06	-0.09	0.55	-0.15
CD59:EGFR	0.08	0.09	0.17	-0.3	1.48	-0.47
CDC14A:CDC14B	0.23	-0.13	0.1	-0.22	1.6	-0.32
CDC16:KRAS	-0.41	0.01	-0.4	-0.91	0.63	-0.52
CDC25C:AMOTL2	0.08	-0.02	0.06	-0.19	1.4	-0.25
CDC25C:ARPC1B	0.08	-0.03	0.05	-0.18	0.83	-0.23
CDC37L1:CDC37	0.13	-0.43	-0.31	-0.88	0.64	-0.57
CDC42EP3:CDC25C	0.04	0.08	0.12	-0.19	0.85	-0.31
CDC6:KRAS	-0.63	0.01	-0.61	-0.98	0.4	-0.36
CDK13:CDK12	-0.13	-0.94	-1.07	-1.89	0.59	-0.83
CDK14:CDC25C	-0.04	0.08	0.04	-0.23	1.39	-0.27
CDK19:CDK8	0.04	-0.06	-0.03	-0.22	0.82	-0.19
CDK1:MYC	-0.1	-1.44	-1.54	-2.38	1.04	-0.84
CDK2:MYC	-0.25	-1.44	-1.69	-2.38	0.77	-0.7
CDK4:KRAS	-0.22	0.01	-0.21	-0.7	1.07	-0.5
CDK5R2:CDK5R1	0.01	-0.03	-0.02	-0.31	0.8	-0.29
CDS1:CDS2	0.07	-0.27	-0.21	-0.56	0.83	-0.36
CDT1:ARPC1B	-0.67	-0.03	-0.7	-0.77	0.11	-0.06
CENPE:ARPC1B	-1.1	-0.03	-1.13	-1.25	0.11	-0.12
CENPQ:ARPC1B	0.03	-0.03	0	-0.27	1.11	-0.27
CERK:CERKL	0.02	-0.09	-0.06	-0.24	0.56	-0.18
CHEK1:TP53	-1.01	0.01	-1.01	-1.24	0.13	-0.24
CHEK2:TP53	0.09	0.01	0.1	-0.37	1.99	-0.47
CHML:CHM	0.02	0.07	0.09	-0.54	1.41	-0.63
CHMP1B:CHMP1A	0.04	-0.07	-0.03	-0.61	1.19	-0.58
CHMP2A:CHMP2B	-0.66	-0.08	-0.75	-1.04	0.43	-0.29
CHMP3:RNF103-CHMP3	-0.29	-0.34	-0.64	-0.76	0.16	-0.12
CHORDC1:ITGB1BP2	-0.77	-0.12	-0.89	-0.8	-0.15	0.09
CHSY3:CHSY1	0.09	0.01	0.1	-0.13	1.13	-0.23
CLASP1:CLASP2	0.02	-0.18	-0.17	-0.76	1.38	-0.6
CLPTM1:CLPTM1L	0.01	-0.19	-0.18	-0.09	-0.28	0.08
CLTC:CLTCL1	-0.28	-0.02	-0.3	-0.18	-0.23	0.12
CNGB1:CNGB3	0.02	-0.12	-0.09	-0.21	0.46	-0.11
CNKSR1:CNKSR2	-0.14	0.06	-0.08	-0.3	0.71	-0.22
CNOT8:CNOT7	0.06	-0.1	-0.04	-0.94	1.58	-0.9
COG8:RP11-343C2.9	-0.8	-0.9	-1.7	-1.84	0.11	-0.14
COPG1:COPG2	-0.49	0	-0.49	-0.64	0.16	-0.14
COPS2:PSMD11	-0.42	-0.53	-0.95	-2.24	1.33	-1.29
COPS6:PSMD7	-1.02	-0.88	-1.91	-2.4	0.45	-0.5
COPS7B:COPS7A	0.04	-0.01	0.03	-0.3	1.26	-0.33
COPZ1:COPZ2	-0.64	-0.07	-0.71	-0.91	0.12	-0.19
COQ10B:COQ10A	-0.09	-0.03	-0.12	-0.42	0.86	-0.31
COX4I1:COX4I2	-0.25	0.04	-0.21	-0.45	0.71	-0.23
COX6B1:COX6B2	-0.36	-0.12	-0.48	-0.71	0.4	-0.22
CPPED1:ASPM	-0.03	0	-0.03	-0.5	1.24	-0.47
CPSF3L:CPSF3	-0.13	-0.34	-0.47	-1.74	1.25	-1.27
CPSF7:CPSF6	-0.24	-0.48	-0.71	-1.1	0.32	-0.38
CREG1:CREG2	-0.07	-0.07	-0.14	-0.36	1.04	-0.22
CRK:CRKL	-0.17	-0.13	-0.31	-1.29	1.41	-0.98
CSDE1:ADAMTS20	-0.18	0.11	-0.06	-0.29	0.57	-0.22
CSRP1:CDC25C	0.11	0.08	0.18	-0.08	1.27	-0.27
CSRP1:MKI67	0.11	0.11	0.22	-0.21	1.83	-0.42
CSTF2T:CSTF2	0	-0.13	-0.14	-1.11	1.01	-0.97
CTB-54O9.9:DUS3L	0.07	-0.09	-0.02	-0.33	1	-0.31
CTBP1:CTBP2	0.05	0	0.05	-0.58	1.67	-0.63
CTCF:CTCFL	0.04	-0.09	-0.04	-0.13	0.54	-0.09
CTD-3222D19.2:MED26	-0.5	-0.8	-1.3	-2.17	0.78	-0.86
CTNNB1:JUP	-0.01	0.04	0.03	-0.25	1.46	-0.28
CTPS1:CTPS2	-0.11	0.05	-0.06	-0.44	1.43	-0.38
CUX1:CUX2	0.07	-0.02	0.05	-0.01	0.33	-0.06
CYB5A:ASPM	0.07	0	0.06	-0.31	1.46	-0.38
CYB5B:CYB5A	0.01	0.07	0.08	-0.19	1.1	-0.26
CYBRD1:CDC25C	-0.05	0.08	0.02	-0.27	1.15	-0.29
CYFIP2:CYFIP1	0.09	-0.1	-0.01	-0.39	1.51	-0.38
CYP11B1:AKR7A2	0.17	-0.14	0.04	-0.17	1.13	-0.2
CYP11B1:ARHGAP10	0.17	0.02	0.19	-0.09	1.5	-0.29
CYP11B1:CENPQ	0.17	0.03	0.2	-0.24	1.49	-0.44
CYTIP:GRASP	0.01	-0.07	-0.06	-0.32	0.99	-0.26
DAB1:DAB2	0.08	-0.15	-0.07	-0.15	0.24	-0.08
DACH1:DACH2	0.26	0.14	0.39	-0.02	1.46	-0.41
DAGLA:DAGLB	-0.27	-0.05	-0.31	-0.59	0.84	-0.28
DBNDD2:ASPM	0.03	0	0.03	-0.22	0.75	-0.25
DBNDD2:CDC25C	0.03	0.08	0.11	-0.05	0.53	-0.16
DBNDD2:CENPE	0.03	-1.1	-1.07	-1.69	0.52	-0.61
DCP1A:DCP1B	-0.16	0.04	-0.12	-0.42	0.72	-0.3
DCP1B:ASPM	0.04	0	0.03	-0.46	1.46	-0.49
DCST2:DCST1	-0.06	-0.15	-0.21	-0.29	0.34	-0.08
DCTPP1:ARNTL2	0.1	0.07	0.17	-0.07	1.05	-0.24
DDB1:SF3B3	-0.99	-0.67	-1.66	-1.8	0.09	-0.14
DDI2:DDI1	-0.36	0	-0.35	-0.45	0.2	-0.1
DDX39B:DDX39A	-0.35	-0.13	-0.48	-1.3	0.82	-0.83
DDX47:DDX28	-0.84	-0.59	-1.44	-2.05	0.72	-0.61
DEGS1:DEGS2	0	0.1	0.1	-0.11	0.82	-0.21
DFNB31:PDZD7	0.17	-0.07	0.11	-0.31	1.9	-0.42
DGKZ:DGKI	-0.01	-0.05	-0.05	-0.16	0.36	-0.1
DHX8:KRAS	-0.83	0.01	-0.82	-1.25	0.31	-0.44
DIMT1:TFB1M	-1.17	-0.45	-1.62	-1.82	0.13	-0.2
DISP1:DISP2	0.11	0.09	0.2	-0.19	1.99	-0.39
DMRTB1:DMRTA2	0.15	0.13	0.28	-0.19	1.67	-0.47
DMXL1:DMXL2	-0.05	-0.23	-0.28	-0.3	0.05	-0.02
DNAJC6:GAK	0.09	-0.02	0.07	-0.44	1.69	-0.51
DNASE1L3:ASPM	0.07	0	0.07	-0.54	1.61	-0.61
DNMT1:CDH9	-0.05	-0.2	-0.25	-0.36	0.2	-0.12
DPP7:ASPM	-0.08	0	-0.09	-0.46	1.13	-0.37
DSN1:ADAMTS19	-0.07	0.06	-0.01	-0.35	1.17	-0.35
DSN1:ALKBH3	-0.07	-0.18	-0.25	-0.28	0.08	-0.03
DSN1:ASTN2	-0.07	0.05	-0.02	-0.36	1.09	-0.34
DSN1:CDC42EP1	-0.07	0.07	0	-0.33	1.03	-0.34
DSN1:CYBA	-0.07	-0.1	-0.17	-0.4	0.65	-0.23
DSN1:DGKB	-0.07	0	-0.07	-0.47	1.15	-0.4
DSN1:DISP1	-0.07	0.11	0.04	-0.34	1.04	-0.38
DSN1:DPP7	-0.07	-0.08	-0.15	-0.42	0.92	-0.26
DSN1:FSTL5	-0.07	0.02	-0.05	-0.36	0.84	-0.31
DSN1:HTT	-0.07	-0.12	-0.19	-0.88	1.64	-0.69
DSN1:KCNH7	-0.07	-0.02	-0.09	-0.42	0.97	-0.33
DSN1:SRRM2	-0.07	-0.24	-0.31	-1.3	1.76	-0.98
DSP:PLEC	0.11	-0.07	0.04	-0.21	0.86	-0.25
DTL:EP300	-0.77	-0.04	-0.82	-0.78	-0.05	0.03
DTL:PKD1	-0.77	-0.02	-0.79	-1.25	0.57	-0.46
DTX3L:CYP11B1	0.03	0.17	0.2	-0.02	1.17	-0.21
DUOX2:DUOX1	-0.17	0.01	-0.16	-0.33	0.53	-0.17
DUOXA2:DUOXA1	-0.11	-0.24	-0.34	-0.42	0.28	-0.08
DUSP7:EGFR	0.24	0.09	0.33	-0.17	1.59	-0.5
DUSP8:DUSP16	0.1	0	0.1	-0.14	0.79	-0.24
DYNC1I1:DYNC1I2	0.26	-1.01	-0.74	-2.11	0.98	-1.37
DYNC1LI1:DYNC1LI2	-0.05	-0.09	-0.14	-0.62	1.4	-0.49
DYNLRB1:DYNLRB2	-0.24	-0.05	-0.29	-0.47	0.24	-0.18
DYNLT1:DYNLT3	-0.04	-0.02	-0.06	-0.27	0.97	-0.22
E2F8:E2F7	0.17	0.11	0.29	-0.1	1.54	-0.39
EAF1:ASPM	-0.31	0	-0.32	-0.78	1.23	-0.46
EAF1:CYP11B1	-0.31	0.17	-0.14	-0.53	1.15	-0.39
EAF1:EAF2	-0.31	0.11	-0.2	-1.42	1.53	-1.22
ECHDC1:ASPM	0.02	0	0.02	-0.46	1.7	-0.48
ECT2:RB1	-0.92	0.15	-0.77	-1.13	0.32	-0.36
EEF1A1:EEF1A2	-2.94	0.08	-2.86	-2.76	-0.07	0.1
EFR3B:EFR3A	0.08	-0.04	0.03	-0.44	1.79	-0.47
EFTUD2:EEF2	0.04	-0.28	-0.24	-1.09	0.85	-0.85
EGFR:ERBB3	0.09	0.03	0.12	-0.22	1.05	-0.34
EGFR:FGFR2	0.09	-0.11	-0.02	-0.24	0.62	-0.22
EGFR:FLNA	0.09	-0.04	0.05	-0.23	0.87	-0.28
EGFR:KRAS	0.09	0.01	0.1	-0.49	1.39	-0.59
EGFR:NEDD9	0.09	-0.04	0.05	-0.48	1.57	-0.53
EGFR:NOTCH1	0.09	-0.04	0.05	-0.32	1.02	-0.37
EGFR:PARP1	0.09	-0.04	0.05	-0.37	1.09	-0.43
EGFR:PARP2	0.09	0.09	0.18	-0.13	1.14	-0.31
EGFR:PIK3R1	0.09	-0.03	0.06	0.06	0	0
EGFR:PIK3R2	0.09	-0.22	-0.13	-0.38	0.75	-0.25
EGFR:PRKACB	0.09	-0.15	-0.06	-0.4	1.09	-0.34
EGFR:PRKCD	0.09	-0.06	0.03	-0.33	1.17	-0.36
EGFR:PRKCE	0.09	0.03	0.12	-0.42	1.74	-0.55
EGFR:PRKCZ	0.09	-0.15	-0.06	-0.47	1.15	-0.41
EGFR:RET	0.09	-0.16	-0.07	-0.4	1.01	-0.33
EGFR:RPS6KA5	0.09	-0.19	-0.1	-0.34	0.61	-0.24
EGFR:SH2D3C	0.09	-0.04	0.05	-0.22	0.58	-0.28
EGFR:SHC1	0.09	0.01	0.1	-0.26	1.19	-0.36
EGFR:SMAD2	0.09	-0.34	-0.25	-0.23	-0.04	0.03
EGFR:STAT3	0.09	-0.06	0.03	-0.09	0.35	-0.12
EHBP1:EHBP1L1	-0.04	0.01	-0.03	-0.44	1.09	-0.41
EHMT2:EHMT1	-1.06	-0.27	-1.33	-1.92	0.74	-0.6
EIF1B:EIF1	0.09	-0.58	-0.49	-1.48	1.1	-0.99
EIF2S1:CYP11B1	-0.78	0.17	-0.61	-0.87	0.23	-0.26
EIF3I:STRAP	-0.97	-1.38	-2.35	-2.39	0.02	-0.04
EIF4EBP1:MYC	0.02	-1.44	-1.41	-2.27	1	-0.85
ELL2:ELL	0.03	-0.22	-0.2	-0.69	0.78	-0.49
ELMOD3:CHRNA5	-0.07	0.02	-0.05	-0.25	0.61	-0.2
EN1:EN2	0.1	-0.03	0.07	0.09	-0.17	0.02
ENO1:ENO2	-0.03	0.03	-0.01	-0.49	1.09	-0.49
ENOSF1:ADAMTS20	0.19	0.11	0.31	0.06	1.2	-0.25
ENOX1:ENOX2	0.08	0.04	0.12	-0.14	1.09	-0.25
EPAS1:ASPM	0.12	0	0.11	-0.38	1.85	-0.49
EPAS1:CCNA2	0.12	-0.55	-0.43	-1.38	1.17	-0.94
EPAS1:CDC25C	0.12	0.08	0.2	-0.11	1.4	-0.31
EPAS1:CDT1	0.12	-0.67	-0.55	-2.05	2.5	-1.5
EPC2:EPC1	-0.06	0.13	0.07	-0.78	1.59	-0.85
ERC2:ERC1	0.11	0.01	0.12	-0.17	1.11	-0.29
ERLEC1:OS9	0.24	-0.2	0.04	-0.26	0.93	-0.3
ERO1B:ERO1A	0.08	-0.05	0.03	-0.26	0.9	-0.29
ESPN:ESPNL	-0.36	-0.02	-0.38	-0.6	0.52	-0.21
ESRP1:ESRP2	0.04	-0.11	-0.07	-0.35	1.06	-0.28
ETFB:ASPM	0.03	0	0.03	-0.42	1.71	-0.44
ETV7:ETV6	-0.03	0.01	-0.02	-0.08	0.23	-0.06
EVX2:EVX1	0.05	-0.08	-0.02	-0.21	0.99	-0.19
EXO1:AHNAK	0.04	0.08	0.12	-0.13	1	-0.25
EXO1:ALCAM	0.04	-0.11	-0.07	-0.28	0.6	-0.21
EXO1:ALKBH3	0.04	-0.18	-0.14	-0.2	0.19	-0.06
EXO1:ARHGEF10	0.04	-0.04	0	-0.16	0.53	-0.16
EXO1:ARPC1B	0.04	-0.03	0.01	-0.24	0.83	-0.25
EXO1:ATP10D	0.04	0.03	0.07	-0.17	0.69	-0.24
EXO1:CAV2	0.04	-0.02	0.02	-0.17	0.7	-0.19
EXO1:CCND1	0.04	-1.33	-1.29	-2.01	1.45	-0.73
EXO1:CD44	0.04	-0.1	-0.06	-0.34	1.01	-0.28
EXO1:CMTM3	0.04	-0.12	-0.08	-0.57	1.56	-0.49
EXO1:DCP1B	0.04	0.04	0.08	-0.38	1.48	-0.45
EXO1:DPP7	0.04	-0.08	-0.04	-0.38	1.09	-0.34
EXOC3L1:EXOC3	-0.09	-0.22	-0.32	-0.73	0.67	-0.42
EXOC6B:EXOC6	0.1	-0.07	0.03	-0.49	1.09	-0.52
EXOSC4:EXOSC6	-1.24	-0.66	-1.9	-3.17	1.18	-1.26
EZH1:EZH2	0.13	-0.06	0.07	-0.26	1.37	-0.32
FAH:EXO1	0.11	0.04	0.15	-0.47	1.67	-0.62
FAM111A:ALKBH4	0.01	-0.05	-0.04	-0.16	0.51	-0.11
FAM111A:CYP11B1	0.01	0.17	0.18	-0.31	2.79	-0.49
FAM126B:FAM126A	0.03	0.07	0.11	-0.32	1.77	-0.43
FAM135A:FAM135B	0.11	0.04	0.15	-0.06	1.01	-0.22
FAM151A:FAM151B	0.08	-0.07	0.01	-0.28	1.18	-0.29
FAM213B:FAM213A	0	0.04	0.04	-0.11	0.71	-0.15
FAM50B:FAM50A	0.13	-0.05	0.08	-0.78	1.79	-0.85
FAM57B:FAM57A	0.06	0.03	0.08	-0.32	1.8	-0.4
FAM96A:FAM96B	-0.17	-1.69	-1.86	-2.38	0.36	-0.52
FANCI:ACN9	0.24	-0.16	0.08	-0.13	0.87	-0.21
FANCI:BIN1	0.24	-0.18	0.06	-0.13	0.61	-0.19
FANCI:CDC42EP3	0.24	0.04	0.27	-0.23	1.72	-0.51
FANCI:DBNDD2	0.24	0.03	0.27	-0.17	1.64	-0.43
FANCI:DECR1	0.24	0.04	0.28	-0.05	1.55	-0.33
FANCI:EFR3A	0.24	-0.04	0.19	-0.18	1.8	-0.38
FANCI:EPAS1	0.24	0.12	0.36	0.06	1.84	-0.3
FANCM:ASPM	-0.33	0	-0.34	-0.78	0.91	-0.44
FAT4:FAT1	0	0	0	-0.19	0.64	-0.18
FBXW7:FEN1	-0.42	-0.3	-0.72	-1.36	0.84	-0.65
FBXW7:MYC	-0.42	-1.44	-1.86	-2.55	0.68	-0.7
FEN1:RAD54B	-0.3	-0.05	-0.35	-0.44	0.26	-0.09
FERD3L:PTF1A	0.02	0.06	0.07	-0.23	0.76	-0.3
FEZ2:FEZ1	0.11	-0.06	0.04	-0.08	0.42	-0.12
FEZF2:FEZF1	0.06	0.07	0.14	-0.04	0.76	-0.17
FGF2:FGF1	0.08	-0.14	-0.06	-0.33	1.16	-0.27
FHOD1:FHOD3	0	0.04	0.04	-0.04	0.26	-0.08
FIGN:FIGNL1	0.02	0.02	0.04	-0.35	1.2	-0.39
FITM1:FITM2	-0.01	0.05	0.04	-0.24	1.4	-0.27
FKBP5:FKBP4	0.03	-0.2	-0.17	-0.55	1.17	-0.38
FLOT1:FLOT2	-0.05	-0.11	-0.16	-0.44	1.19	-0.28
FLVCR1:CHCHD5	-0.13	-0.05	-0.18	-0.32	0.28	-0.14
FMN2:FMN1	0.16	-0.1	0.06	-0.17	0.51	-0.23
FMNL2:FANCI	0.07	0.24	0.31	-0.16	1.94	-0.47
FNDC3B:FNDC3A	0.03	0.07	0.1	-0.1	0.77	-0.19
FNIP2:FNIP1	-0.1	-0.05	-0.15	-0.33	0.63	-0.19
FOXK1:FOXK2	-0.06	-0.06	-0.12	-0.5	1.06	-0.39
FOXN3:FOXN2	0.1	0.11	0.22	-0.2	1.56	-0.41
FOXN4:FOXN1	0.08	-0.29	-0.2	-0.37	0.47	-0.17
FRMD1:FRMD6	0.23	0.11	0.34	0.02	1.09	-0.32
FRS3:FRS2	-0.09	-0.13	-0.22	-0.46	0.61	-0.23
FRYL:FRY	0.06	0.02	0.08	-0.25	1.29	-0.33
FST:FSTL3	-0.02	0	-0.03	-0.39	1.24	-0.36
FUT10:FUT11	0.05	-0.28	-0.23	-0.3	0.37	-0.08
FUT5:CAD	0.05	0.02	0.07	-0.39	1.54	-0.45
FXYD5:ASPM	0.13	0	0.13	-0.42	1.52	-0.55
FXYD5:CDT1	0.13	-0.67	-0.54	-2.09	2.67	-1.55
FXYD5:EXO1	0.13	0.04	0.17	-0.41	1.83	-0.58
FZD6:CNTNAP4	-0.01	-0.12	-0.12	-0.29	0.39	-0.17
G3BP2:G3BP1	0.12	-0.2	-0.08	-0.69	1.3	-0.6
G6PD:H6PD	0.12	-0.14	-0.02	-0.18	0.48	-0.15
GABPB2:GABPB1	-0.06	-0.62	-0.67	-1.29	0.48	-0.62
GAS2L2:GAS2L1	-0.1	0.15	0.05	-0.3	1.47	-0.35
GCFC2:PAXBP1	0.08	0	0.08	-0.81	1.57	-0.89
GDF9:BMP15	-0.06	-0.04	-0.1	-0.27	0.42	-0.17
GIT2:GIT1	0.02	-0.05	-0.03	-0.25	0.74	-0.22
GJB4:E2F5	0.07	-0.04	0.03	-0.18	1.04	-0.21
GLRX2:CHD7	-0.09	-0.06	-0.16	-0.41	1.01	-0.25
GMPPB:GMPPA	-1.19	-0.06	-1.25	-1.32	0.09	-0.07
GNAS:GNAL	0.1	0.02	0.12	-0.09	0.88	-0.21
GNB2L1:WDR31	-1.22	0.05	-1.17	-1.48	0.25	-0.31
GNB4:CYP11B1	0.09	0.17	0.26	-0.06	1.61	-0.32
GNB5:ASPM	0.05	0	0.05	-0.5	1.5	-0.55
GNL3:GNL3L	-0.26	-0.97	-1.23	-2.37	1.03	-1.14
GNPDA2:DSN1	0.09	-0.07	0.02	-0.77	1.09	-0.79
GOLPH3:GOLPH3L	0.06	-0.05	0.01	-0.32	1.52	-0.33
GOLT1A:GOLT1B	-0.02	0.02	0.01	-0.41	1.08	-0.42
GOSR2:RP11-156P1.2	-0.29	-1.08	-1.37	-1.51	0.11	-0.13
GPT:GPT2	0.07	0.03	0.1	-0.04	0.79	-0.14
GRB10:CCNB1	0.18	-0.31	-0.14	-0.9	1.7	-0.76
GRB10:CDC25C	0.18	0.08	0.25	-0.11	1.78	-0.37
GRB10:FANCI	0.18	0.24	0.41	-0.13	2.21	-0.55
GRIP2:GRIP1	0.11	-0.22	-0.11	-0.21	0.32	-0.1
GRPEL1:GRPEL2	-0.33	0.06	-0.27	-0.5	0.33	-0.23
GSK3B:MYC	0.05	-1.44	-1.39	-2.29	1.19	-0.9
GXYLT2:GXYLT1	-0.02	-0.24	-0.26	-0.41	0.44	-0.15
GYS2:GYS1	0.1	0.03	0.13	-0.28	1.57	-0.41
HACL1:ILVBL	0.12	-0.15	-0.03	-0.23	0.96	-0.2
HADHB:ACAA1	0.02	-0.06	-0.04	-0.35	1.14	-0.31
HARS:HARS2	-1.13	-0.16	-1.28	-1.9	0.41	-0.62
HCFC2:HCFC1	0.11	-1.62	-1.51	-1.99	0.38	-0.48
HDAC10:HDAC6	-0.01	-0.03	-0.04	-0.23	0.73	-0.19
HEATR5B:HEATR5A	-0.01	-0.07	-0.09	-0.29	0.89	-0.21
HHAT:HHATL	0.16	0.1	0.25	-0.11	1.41	-0.37
HIC1:HIC2	-0.12	0.08	-0.04	-0.28	0.83	-0.23
HLX:DBX1	0.15	0.04	0.19	0.01	1.16	-0.18
HMG20A:HMG20B	0.04	-0.09	-0.04	-0.48	2.63	-0.44
HMGCL:HMGCLL1	0.01	-0.1	-0.08	-0.31	0.52	-0.22
HMGCS2:HMGCS1	-0.13	-0.92	-1.06	-1.31	0.17	-0.25
HMOX2:HMOX1	-0.05	-0.1	-0.15	-0.33	0.55	-0.17
HOMER3:DSN1	-0.11	-0.07	-0.18	-0.87	1.08	-0.68
HOMER3:HNRNPA2B1	-0.11	0	-0.11	-0.53	1.15	-0.42
HRH1:EXO1	0.08	0.04	0.12	-0.5	2.59	-0.62
HSPE1-MOB4:MOB4	-0.29	-0.09	-0.38	-0.87	0.94	-0.49
HUS1B:HUS1	0	-0.36	-0.35	-0.76	0.6	-0.4
ICAM3:DSN1	0.11	-0.07	0.04	-0.6	0.99	-0.64
IDE:NRDC	0.02	-0.06	-0.05	-0.6	1.29	-0.56
IDH1:IDH2	0.01	-0.01	0	-0.08	0.32	-0.08
IDH3B:IDH3G	0.08	-0.04	0.04	-0.62	1.66	-0.67
IER3IP1:CDCA7	-0.21	0.04	-0.17	-0.58	0.69	-0.41
IGF2:TP53	0.07	0.01	0.08	-0.25	1.48	-0.33
IKBKB:CHUK	0.11	-0.19	-0.08	-0.21	0.44	-0.14
IL16:PDZD2	-0.06	0.06	0	-0.21	0.77	-0.21
INADL:MPDZ	-0.05	0.05	0	-0.28	0.81	-0.28
INF2:DIAPH1	0.13	-0.03	0.1	0.04	0.24	-0.06
INPP5K:ASPM	-0.01	0	-0.02	-0.69	1.6	-0.68
INTS6:DDX26B	-1.19	0.02	-1.18	-1.33	0.09	-0.16
IPO13:TNPO3	-1.41	-0.89	-2.3	-2.32	0.02	-0.02
IPO7:IPO8	-0.03	-0.05	-0.08	-0.17	0.35	-0.1
ISY1-RAB43:ISY1	-0.4	-0.45	-0.85	-0.8	-0.06	0.05
ITPRIPL2:EXO1	0.17	0.04	0.21	-0.42	2.65	-0.64
ITSN2:ITSN1	0.06	0.02	0.08	-0.34	1.68	-0.42
IVD:ASPM	0.07	0	0.07	-0.48	1.75	-0.55
KALRN:TRIO	0.1	-0.01	0.09	-0.37	1.82	-0.46
KANSL1L:KANSL1	0.03	-0.66	-0.63	-1.36	1.39	-0.73
KANSL2:INO80D	-0.72	-0.05	-0.77	-0.86	0.16	-0.09
KAT2B:KAT2A	0.1	0.01	0.12	-0.33	1.93	-0.45
KAT6A:KAT6B	-0.08	0.01	-0.08	-0.55	1.45	-0.47
KCNMA1:KCNU1	-0.07	-0.09	-0.16	-0.23	0.27	-0.07
KCNT1:KCNT2	-0.02	-0.09	-0.11	-0.33	0.8	-0.22
KDM6A:KDM6B	0.07	0.04	0.11	-0.32	1.67	-0.43
KDM6A:UTY	0.07	-0.01	0.06	0.02	0.16	-0.04
KDM6B:UTY	0.04	-0.01	0.02	-0.17	0.61	-0.19
KIAA0922:TMEM131	0.01	-0.15	-0.14	-0.4	0.89	-0.26
KIF15:ARPC1B	-0.03	-0.03	-0.06	-0.25	0.7	-0.19
KIF15:GSDMD	-0.03	-0.08	-0.11	-0.3	0.76	-0.19
KIF15:KIF13B	-0.03	-0.07	-0.1	-0.16	0.21	-0.06
KIF1C:DSN1	0.05	-0.07	-0.02	-0.64	0.94	-0.61
KIF22:CCDC88A	-0.24	-0.12	-0.37	-0.54	0.36	-0.18
KIF22:CCND1	-0.24	-1.33	-1.57	-2.19	0.93	-0.62
KIF9:KIF6	0.13	-0.09	0.04	-0.17	0.85	-0.21
KIFC2:KIFC3	0.22	-0.08	0.14	-0.07	0.91	-0.21
KLHDC10:KLHDC3	0.11	0	0.1	-0.21	0.98	-0.31
KMT2A:KMT2B	-0.25	-0.42	-0.67	-1.07	0.63	-0.4
KMT2C:KMT2D	0.06	-0.08	-0.02	-0.32	0.93	-0.3
KRAS:MAP3K7	0.01	-0.15	-0.13	-0.45	0.84	-0.32
KRAS:MAPK14	0.01	-0.21	-0.19	-0.38	0.68	-0.19
KRAS:MIS18A	0.01	-1.26	-1.25	-1.91	0.28	-0.66
KRAS:SMC4	0.01	-0.09	-0.07	-0.26	0.7	-0.19
KRAS:STK33	0.01	-0.05	-0.03	-0.22	0.77	-0.19
KRAS:TBK1	0.01	-0.03	-0.02	-0.48	1.88	-0.46
KRAS:TOP1	0.01	-1.08	-1.06	-2.33	0.85	-1.27
KRAS:VDAC1	0.01	-0.17	-0.15	-0.43	0.68	-0.28
KSR2:KSR1	0	-0.15	-0.15	-0.21	0.18	-0.06
L2HGDH:ARPC1B	0.03	-0.03	0	-0.18	0.73	-0.18
LAMB1:FANCI	0.14	0.24	0.38	-0.19	2.89	-0.57
LAMB2:ASPM	-0.02	0	-0.02	-0.52	1.45	-0.5
LAMB2:EXO1	-0.02	0.04	0.02	-0.44	1.58	-0.47
LARP1B:LARP1	0.08	-0.36	-0.28	-1.01	1.83	-0.74
LARP4B:LARP4	-0.15	-0.37	-0.52	-0.67	0.31	-0.16
LATS1:LATS2	0.03	0.15	0.18	0.16	0.06	-0.01
LCMT1:LCMT2	0.11	-0.23	-0.12	-0.34	1.22	-0.23
LCORL:LCOR	0.09	-0.09	0	-0.35	1.16	-0.35
LDB2:LDB1	0.16	-0.13	0.03	-0.25	1.38	-0.28
LEMD2:LEMD3	-1.23	-0.01	-1.24	-1.36	0.1	-0.12
LETM1:LETM2	-0.02	-0.03	-0.05	-0.26	0.8	-0.21
LGALS1:FLVCR1	0.12	-0.13	-0.02	-0.18	0.47	-0.16
LIMK2:LIMK1	-0.13	0.09	-0.04	-0.4	1.38	-0.36
LIN28A:LIN28B	0.07	-0.12	-0.05	-0.18	0.53	-0.13
LIN54:MTL5	0.06	0.02	0.09	-0.28	1.92	-0.36
LIX1L:CDC25C	-0.05	0.08	0.03	-0.24	1.12	-0.27
LMAN1L:LMAN1	0.1	-0.03	0.07	0.11	-0.13	0.04
LMBR1L:KIF15	0.06	-0.03	0.03	-0.19	0.88	-0.22
LONP1:LONP2	-0.4	-0.19	-0.59	-0.73	0.17	-0.14
LPA:PLG	-0.02	0.04	0.02	-0.08	0.53	-0.1
LPP:CCNA2	0.03	-0.55	-0.52	-1.33	1.08	-0.81
LRBA:NBEA	0.05	-0.12	-0.08	-0.17	0.46	-0.09
LRFN4:POLQ	-0.1	-0.07	-0.17	-0.5	0.91	-0.33
LRP12:FANCI	-0.12	0.24	0.12	-0.26	1.67	-0.38
LRR1:LRRC58	-0.48	-0.13	-0.61	-0.7	0.13	-0.09
LSG1:GNL1	-0.17	-0.09	-0.26	-0.58	0.59	-0.32
LSM14A:LSM14B	-0.1	-0.04	-0.15	-0.55	1.4	-0.41
LSM6:SNRPF	-0.55	-1.86	-2.41	-3.46	0.59	-1.05
LTV1:RP3-468K18.7	0.03	0.02	0.05	-0.55	1.22	-0.6
LYSMD2:ASPM	0.06	0	0.06	-0.38	1.58	-0.44
LYSMD2:EXO1	0.06	0.04	0.1	-0.23	1.1	-0.33
MACF1:DST	0.04	-0.09	-0.05	-0.2	0.63	-0.16
MAGOH:MAGOHB	-0.35	-0.14	-0.49	-0.67	0.28	-0.19
MAK:ICK	-0.03	-0.19	-0.21	-0.25	0.14	-0.04
MANF:CDNF	-0.08	-0.04	-0.12	-0.43	0.75	-0.31
MAP1B:MAP1A	-0.1	0.02	-0.08	-0.2	0.57	-0.12
MAP4:TP53	0.04	0.01	0.05	-0.26	1.1	-0.31
MAPK1:MYC	-0.34	-1.44	-1.77	-2.56	0.89	-0.79
MAPK8IP1:MAPK8IP2	0.14	-0.04	0.1	-0.05	0.7	-0.15
MAPK8IP3:SPAG9	0.07	-0.02	0.05	-0.28	1.09	-0.33
MAPKAPK2:TP53	-0.04	0.01	-0.03	-0.34	1.25	-0.3
MAPKBP1:WDR62	0.14	-0.16	-0.02	-0.28	1.18	-0.25
MAPT:MAP2	-0.11	-0.05	-0.16	-0.42	0.79	-0.26
MARVELD1:CYP11B1	0.07	0.17	0.24	-0.15	2.03	-0.4
MAT2A:MAT1A	-0.34	-0.1	-0.43	-0.59	0.32	-0.16
MCCC2:PCCB	-0.03	-0.03	-0.06	-0.25	0.63	-0.18
MCM2:AASS	-0.55	-0.08	-0.63	-0.74	0.09	-0.11
MCM2:CD44	-0.55	-0.1	-0.65	-0.83	0.16	-0.18
MCM2:CMTM3	-0.55	-0.12	-0.67	-1	0.3	-0.33
MCM2:DBNDD2	-0.55	0.03	-0.52	-0.81	0.24	-0.29
MCM2:FXYD5	-0.55	0.13	-0.42	-0.63	0.18	-0.21
MCM2:GBP3	-0.55	-0.14	-0.69	-0.5	-0.21	0.19
MCM2:GLI3	-0.55	-0.14	-0.69	-0.75	0.06	-0.06
MCM2:GRB10	-0.55	0.18	-0.37	-0.73	0.3	-0.35
MCM2:HTATIP2	-0.55	-0.08	-0.63	-0.77	0.13	-0.14
MCM2:LIX1L	-0.55	-0.05	-0.6	-0.84	0.2	-0.24
MCM2:MCM9	-0.55	0.04	-0.51	-0.68	0.15	-0.17
MCM4:MCM8	-1.03	-0.07	-1.1	-1.31	0.13	-0.21
MCM7:CCND1	0.19	-1.33	-1.14	-1.88	1.42	-0.75
MCM7:FAM111A	0.19	0.01	0.2	-0.18	1.85	-0.38
MCTP1:MCTP2	0.01	-0.01	0	-0.11	0.47	-0.12
MED12L:MED12	-0.03	-0.71	-0.73	-1.39	1.16	-0.66
MED13L:MED13	-0.02	-0.54	-0.57	-1.23	1.24	-0.66
MEGF9:USH2A	-0.19	0.02	-0.17	-0.39	0.74	-0.22
MEOX2:MEOX1	-0.01	-0.12	-0.14	-0.14	0.01	0
MET:TP53	0.12	0.01	0.13	-0.39	2.51	-0.52
MET:VHL	0.12	0.05	0.17	-1.36	1.85	-1.53
MGAT1:POMGNT1	0.07	-0.08	-0.01	-0.16	0.63	-0.15
MIA2:RP11-407N17.3	-0.29	-0.05	-0.34	-0.27	-0.49	0.07
MIB2:MIB1	0.05	-0.08	-0.04	-0.25	0.72	-0.22
MICU1:MICU3	-0.03	0.02	0	-0.21	0.86	-0.21
MLF1:MLF2	0.07	-0.17	-0.1	-0.14	0.16	-0.04
MLH1:ASPM	0.04	0	0.04	-0.54	1.52	-0.58
MLH1:CYP11B1	0.04	0.17	0.22	-0.14	1.4	-0.36
MLH1:PINK1	0.04	0.01	0.05	-0.31	1.28	-0.36
MLH1:POLG	0.04	-0.12	-0.07	-0.42	0.7	-0.35
MLH3:CYP11B1	0.07	0.17	0.24	-0.14	2.85	-0.38
MLKL:ASPM	0.16	0	0.15	-0.37	1.93	-0.53
MLKL:EXO1	0.16	0.04	0.2	-0.44	2.15	-0.63
MLKL:MCM2	0.16	-0.55	-0.39	-2.06	1.38	-1.67
MLLT10:MLLT6	0.01	-0.1	-0.09	-0.23	0.68	-0.14
MMD2:MMD	-0.04	-0.04	-0.08	-0.52	1.67	-0.44
MND1:ARPC1B	0.05	-0.03	0.02	-0.17	0.72	-0.19
MND1:DBNDD2	0.05	0.03	0.08	-0.19	0.88	-0.27
MND1:GLI3	0.05	-0.14	-0.09	-0.28	0.88	-0.19
MOCS1:ASPM	0.07	0	0.06	-0.38	1.66	-0.44
MON1A:MON1B	0.04	-0.02	0.01	-0.24	0.95	-0.25
MORF4L1:MORF4L2	-0.01	-0.4	-0.41	-0.26	-0.51	0.16
MOV10L1:MOV10	0.16	0.01	0.17	-0.19	1.26	-0.35
MPRIP:TRIOBP	0.03	-0.14	-0.11	-0.51	1.02	-0.4
MRPL17:SI	-0.55	0.01	-0.54	-0.9	0.58	-0.36
MSH2:PINK1	-0.08	0.01	-0.07	-0.44	0.91	-0.37
MSH2:POLB	-0.08	-0.01	-0.09	-0.34	0.66	-0.26
MSH6:PINK1	-0.03	0.01	-0.02	-0.41	1.32	-0.38
MTCL1:SOGA1	0.12	0.05	0.17	-0.15	1.64	-0.32
MTIF2:DMBT1	-0.47	0.06	-0.41	-0.74	0.48	-0.32
MTMR4:MTMR3	-0.18	-0.09	-0.27	-0.32	0.17	-0.06
MTOR:PTEN	-1.25	0.35	-0.9	-0.96	0.05	-0.06
MTOR:VHL	-1.25	0.05	-1.21	-2.07	0.87	-0.87
MVP:ASPM	-0.05	0	-0.05	-0.55	1.57	-0.5
MVP:EXO1	-0.05	0.04	-0.01	-0.53	1.67	-0.52
MVP:FLVCR1	-0.05	-0.13	-0.18	-0.51	0.84	-0.32
MYC:KIF15	-1.44	-0.03	-1.46	-1.53	0.09	-0.06
MYD88:ASPM	0.04	0	0.04	-0.37	1.34	-0.41
MYEF2:HNRNPM	0.06	-0.1	-0.04	-1.14	1.71	-1.1
MYO1B:CDC25C	0.19	0.08	0.27	-0.15	1.95	-0.41
MYT1:TP53	-0.18	0.01	-0.17	-0.51	1.24	-0.35
NAA11:NAA10	0.04	-1.4	-1.36	-2.49	0.65	-1.13
NAA15:NAA16	-0.05	-0.16	-0.21	-0.39	0.48	-0.18
NAB1:NAB2	0.04	0	0.04	-0.22	0.83	-0.26
NAGPA:ASPM	0.08	0	0.08	-0.42	1.78	-0.5
NAMPT:PARP1	0.06	-0.04	0.02	-0.4	1.42	-0.42
NAMPT:PARP2	0.06	0.09	0.15	-0.2	1.15	-0.35
NAPA:NAPB	-0.55	-0.03	-0.58	-0.92	0.4	-0.34
NARFL:NARF	-0.72	0.01	-0.71	-0.78	0.06	-0.06
NAV1:CCNB1	0.02	-0.31	-0.29	-1.04	1.4	-0.75
NBEAL1:NBEAL2	0.07	0.16	0.23	-0.08	1.29	-0.3
NCAM1:NCAM2	0.05	-0.1	-0.04	-0.13	0.31	-0.08
NCAPH:AHNAK	-0.3	0.08	-0.22	-0.45	0.41	-0.23
NCAPH:ALKBH3	-0.3	-0.18	-0.49	-0.49	0	0
NCAPH:ATP10D	-0.3	0.03	-0.28	-0.49	0.32	-0.22
NCAPH:ATXN1	-0.3	-0.08	-0.38	-0.56	0.31	-0.18
NCAPH:CAV1	-0.3	-0.03	-0.34	-0.49	0.26	-0.15
NCAPH:CAV2	-0.3	-0.02	-0.32	-0.5	0.3	-0.17
NCAPH:CD44	-0.3	-0.1	-0.41	-0.68	0.46	-0.27
NCAPH:CD9	-0.3	-0.05	-0.36	-0.57	0.35	-0.21
NCAPH:CDK14	-0.3	-0.04	-0.35	-0.57	0.37	-0.22
NCAPH:CMTM3	-0.3	-0.12	-0.42	-0.81	0.64	-0.38
NCAPH:CSRP1	-0.3	0.11	-0.2	-0.63	0.73	-0.43
NCAPH:CYB5A	-0.3	0.07	-0.24	-0.75	0.81	-0.51
NCAPH:DBNDD2	-0.3	0.03	-0.27	-0.54	0.41	-0.27
NCAPH:DCP1B	-0.3	0.04	-0.27	-0.58	0.52	-0.31
NCAPH:DPP7	-0.3	-0.08	-0.39	-0.68	0.5	-0.29
NCAPH:EMP3	-0.3	-0.18	-0.49	-0.65	0.27	-0.17
NCAPH:EPDR1	-0.3	-0.2	-0.5	-0.63	0.21	-0.12
NCAPH:FAH	-0.3	0.11	-0.19	-0.6	0.63	-0.41
NCAPH:FARP1	-0.3	-0.06	-0.36	-0.53	0.29	-0.17
NCAPH:FNBP1	-0.3	-0.1	-0.41	-0.62	0.36	-0.21
NCAPH:FXYD5	-0.3	0.13	-0.17	-0.41	0.39	-0.24
NCAPH:FYN	-0.3	-0.06	-0.36	-0.55	0.31	-0.19
NCAPH:GLI3	-0.3	-0.14	-0.44	-0.71	0.44	-0.27
NCAPH:ICAM3	-0.3	0.11	-0.2	-0.6	0.64	-0.4
NCAPH:IVD	-0.3	0.07	-0.23	-0.57	0.54	-0.34
NCAPH:LGALS1	-0.3	0.12	-0.19	-0.56	0.6	-0.37
NCAPH:LGALS3BP	-0.3	-0.86	-1.16	-1.25	0.15	-0.09
NCAPH:LHFP	-0.3	0	-0.3	-0.47	0.28	-0.17
NCAPH:LIMCH1	-0.3	-0.02	-0.32	-0.66	0.5	-0.33
NCAPH:LRP10	-0.3	0.07	-0.23	-0.57	0.58	-0.34
NCAPH:LRP12	-0.3	-0.12	-0.42	-0.6	0.3	-0.18
NCAPH:LYSMD2	-0.3	0.06	-0.24	-0.85	0.89	-0.6
NCAPH:MGLL	-0.3	-0.18	-0.48	-0.53	0.08	-0.05
NCAPH:MLKL	-0.3	0.16	-0.15	-0.65	0.8	-0.5
NCAPH:MVP	-0.3	-0.05	-0.35	-0.68	0.54	-0.33
NCAPH:MYADM	-0.3	0.02	-0.29	-0.56	0.45	-0.27
NCAPH:MYC	-0.3	-1.44	-1.74	-2.39	0.73	-0.65
NCAPH:NAP1L5	-0.3	0.17	-0.14	-0.61	0.72	-0.48
NCAPH:PCDH15	-0.3	0.09	-0.22	-0.64	0.65	-0.43
NCEH1:ASPM	0.11	0	0.11	-0.44	1.9	-0.54
NCEH1:CDC25C	0.11	0.08	0.19	-0.2	2.19	-0.39
NCEH1:KIF22	0.11	-0.24	-0.13	-0.74	1.47	-0.61
NCEH1:MND1	0.11	0.05	0.16	-0.25	1.72	-0.41
NCK2:NCK1	-0.03	-0.09	-0.12	-0.39	0.98	-0.27
NCKAP1:NCKAP1L	-0.03	0.01	-0.02	-0.42	1.55	-0.4
NCOA7:OXR1	0.06	0.05	0.11	-0.36	1.76	-0.47
NCOR2:NCOR1	0.13	-0.23	-0.1	-0.23	0.37	-0.13
NDE1:NDEL1	0	-0.1	-0.1	-0.43	0.75	-0.33
NDUFA13:CTC-260F20.3	-0.46	0.01	-0.45	-0.89	0.59	-0.44
NDUFA2:CYP11B1	-0.05	0.17	0.12	-0.17	2.01	-0.29
NDUFA9:KIF15	0.08	-0.03	0.05	-0.05	0.45	-0.1
NEBL:NEB	-0.02	-0.07	-0.09	-0.19	0.37	-0.1
NEK6:ASPM	0.1	0	0.1	-0.47	2.32	-0.57
NEK6:CYP11B1	0.1	0.17	0.27	-0.19	2.58	-0.47
NEK6:EXO1	0.1	0.04	0.14	-0.51	2.28	-0.65
NEK6:NCAPH	0.1	-0.3	-0.2	-0.78	0.71	-0.58
NEK9:CYP11B1	0.03	0.17	0.2	-0.15	1.41	-0.35
NETO1:NETO2	0.02	-0.1	-0.08	-0.25	0.61	-0.17
NEURL1B:NEURL1	0.18	-0.12	0.07	-0.03	0.52	-0.1
NFKB1:NFKB2	-0.04	0.01	-0.03	-0.12	0.31	-0.09
NFX1:NFXL1	-0.1	-0.07	-0.16	-0.29	0.52	-0.13
NIPBL:PARP1	-0.23	-0.04	-0.27	-0.5	0.36	-0.23
NKAPL:NKAP	0.03	-0.09	-0.06	-0.24	0.58	-0.18
NLRX1:CENPF	0.03	-0.2	-0.17	-0.27	0.43	-0.1
NLRX1:EXO1	0.03	0.04	0.08	-0.46	1.9	-0.54
NME3:ASPM	0.02	0	0.01	-0.47	1.78	-0.48
NME7:NME8	0.14	-0.07	0.07	-0.27	1.26	-0.33
NMT2:NMT1	-0.03	-1.15	-1.17	-1.42	0.21	-0.24
NNT:ASPM	-0.09	0	-0.1	-0.53	1.22	-0.43
NODAL:BMP3	-0.04	0.05	0.01	-0.28	0.99	-0.29
NOP56:ABCC12	0.12	0.08	0.2	-0.13	1.26	-0.32
NOVA2:NOVA1	0.18	-0.08	0.1	0.02	0.34	-0.08
NPAS2:CLOCK	0.09	0.16	0.25	-0.15	1.16	-0.4
NPC1:NPC1L1	0.1	-0.07	0.04	-0.22	1.11	-0.26
NPDC1:ASPM	-0.02	0	-0.02	-0.44	1.6	-0.42
NPDC1:DSN1	-0.02	-0.07	-0.08	-0.67	0.96	-0.59
NPDC1:EXO1	-0.02	0.04	0.03	-0.44	1.45	-0.47
NPDC1:NCAPH	-0.02	-0.3	-0.32	-0.93	0.8	-0.61
NPEPL1:LAP3	0.03	-0.03	0	-0.18	0.86	-0.19
NPNT:EGFL6	0.04	0.01	0.05	-0.14	0.98	-0.19
NPTN:BSG	0.02	-0.35	-0.33	-0.85	1.03	-0.52
NR1D2:CYP11B1	0.21	0.17	0.39	-0.11	1.68	-0.49
NRAP:NEB	-0.03	-0.07	-0.1	-0.24	0.61	-0.14
NUBP1:NUBPL	-0.67	-0.31	-0.98	-1.29	0.31	-0.32
NUDC:NUDCD3	-0.69	-0.45	-1.13	-1.13	0	0
NUDT12:MCM7	-0.12	0.19	0.07	-0.32	1.72	-0.39
NUMB:NUMBL	0.04	-0.02	0.02	-0.16	0.93	-0.18
NUP210L:NUP210	-0.06	-0.01	-0.07	-0.25	0.6	-0.18
NXT1:NXT2	-0.11	-0.04	-0.15	-0.33	0.75	-0.19
OBSL1:OBSCN	0.2	-0.18	0.02	-0.13	0.47	-0.15
OCEL1:MARVELD2	0.19	0.11	0.3	-0.12	1.83	-0.42
OSBPL10:ASPM	0.01	0	0.01	-0.36	1.33	-0.37
OXCT1:ASPM	0.07	0	0.06	-0.44	1.55	-0.5
P4HTM:EXO1	0.01	0.04	0.05	-0.48	1.71	-0.54
PACS1:PACS2	0.06	-0.32	-0.26	-0.73	0.45	-0.47
PAK3:TP53	0.1	0.01	0.11	-0.31	1.77	-0.41
PAM:ASPM	0.02	0	0.02	-0.47	1.52	-0.49
PAPSS1:PAPSS2	0.01	-0.12	-0.11	-0.23	0.34	-0.12
PAQR4:PAQR3	0.05	0	0.06	-0.2	0.85	-0.25
PARD3B:PARD3	0.08	0.11	0.19	-0.03	1.04	-0.22
PARP1:PARP2	-0.04	0.09	0.05	-0.26	1	-0.32
PARP1:RAD21	-0.04	-0.18	-0.22	-1.52	1.6	-1.3
PARP1:RAD51	-0.04	-0.84	-0.88	-1.32	0.33	-0.44
PARP1:SMC1A	-0.04	-1.32	-1.36	-2.53	0.84	-1.18
PARP1:SMC3	-0.04	-0.64	-0.67	-1.28	0.81	-0.61
PARP1:STAG1	-0.04	-0.08	-0.12	-0.37	0.71	-0.25
PARP1:STAG3	-0.04	-0.03	-0.07	-0.24	0.54	-0.18
PARP2:RAD21	0.09	-0.18	-0.09	-1.32	1.73	-1.23
PARP2:SMC1A	0.09	-1.32	-1.23	-2.42	0.84	-1.2
PARP2:SMC3	0.09	-0.64	-0.54	-1.39	1.02	-0.84
PARP2:STAG1	0.09	-0.08	0.01	-0.36	1.58	-0.37
PARP2:STAG3	0.09	-0.03	0.06	-0.23	1.67	-0.29
PARP3:ASPM	0.01	0	0	-0.49	1.56	-0.5
PATL1:PATL2	0.11	-0.03	0.08	-0.08	0.7	-0.16
PCBD2:PCBD1	-0.02	-0.17	-0.19	-0.3	0.45	-0.11
PCMT1:CYP11B1	0.07	0.17	0.24	-0.08	2.13	-0.32
PCNXL2:CCNA2	0.16	-0.55	-0.39	-1.18	1.02	-0.79
PCNXL2:MND1	0.16	0.05	0.21	-0.17	1.97	-0.39
PDCD2:PDCD2L	-0.06	-0.18	-0.24	-0.54	0.62	-0.3
PDE3B:PDE3A	0.05	-0.04	0.01	-0.23	0.78	-0.24
PDS5A:PDS5B	-0.21	-0.09	-0.3	-0.54	0.59	-0.24
PDZD3:PDZK1	0.13	-0.15	-0.02	-0.2	0.61	-0.17
PEX5L:PEX5	0.11	0.14	0.26	-0.09	1.42	-0.34
PFDN5:KIF15	-0.78	-0.03	-0.81	-1.03	0.35	-0.22
PFDN5:PRKDC	-0.78	-0.75	-1.53	-2.05	0.51	-0.52
PFN2:CDC25C	0.02	0.08	0.1	-0.13	1.13	-0.23
PGBD1:NCAPH	0.08	-0.3	-0.22	-0.81	0.79	-0.59
PGK2:PGK1	0.02	-1.47	-1.45	-2.73	1.02	-1.29
PGM1:PGM5	0.13	-0.11	0.02	-0.08	0.39	-0.1
PHF11:ASPM	-0.03	0	-0.04	-0.45	1.58	-0.41
PHF20L1:PHF20	0.08	-0.07	0	-0.25	0.88	-0.25
PHLDA3:E2F8	-0.1	0.17	0.08	-0.28	1.42	-0.36
PHLDB2:PHLDB1	0.1	0.07	0.17	-0.13	1.46	-0.3
PHLPP2:PHLPP1	0.12	0.03	0.15	-0.17	1.63	-0.31
PIF1:MLF1	0.1	0.07	0.17	-0.16	1.07	-0.33
PIF1:NCEH1	0.1	0.11	0.21	-0.14	1.37	-0.36
PIF1:PFN2	0.1	0.02	0.12	-0.09	0.81	-0.21
PIGK:LGMN	-0.04	0.13	0.09	-0.11	0.9	-0.2
PKN3:IQGAP3	0.08	-0.12	-0.04	-0.38	0.95	-0.34
PLA2G12A:PLA2G12B	-0.03	-0.08	-0.11	-0.14	0.1	-0.03
PLD1:PLD2	-0.11	-0.24	-0.36	-0.39	0.06	-0.03
PLEKHA7:PLEKHA5	0.17	-0.07	0.1	-0.14	0.82	-0.24
PLEKHG5:PLEKHG6	0	-0.08	-0.08	-0.13	0.22	-0.05
PLEKHO1:CCNB1	0.15	-0.31	-0.16	-0.98	1.54	-0.82
PLEKHO1:CDC25C	0.15	0.08	0.23	-0.17	2.48	-0.41
PLK1:TP53	-1.09	0.01	-1.08	-1.35	0.16	-0.27
PLPP6:PLPP7	0.2	-0.13	0.07	-0.09	0.7	-0.16
PLXDC2:PLXDC1	0.1	-0.1	0	-0.09	0.5	-0.09
PMM2:PMM1	0.1	-0.12	-0.02	-0.45	1	-0.43
PMPCA:UQCRC2	-1.57	-0.52	-2.09	-2.47	0.3	-0.37
PNO1:MFSD10	-0.3	-0.21	-0.52	-0.56	0.08	-0.04
PNO1:OGFR	-0.3	-0.17	-0.47	-0.67	0.34	-0.2
POGZ:ZNF280D	-0.4	-0.14	-0.54	-0.66	0.19	-0.11
POLE2:CSRP1	-1.54	0.11	-1.44	-1.79	0.38	-0.35
POLE2:DBNDD2	-1.54	0.03	-1.51	-1.75	0.25	-0.23
POLE2:PCNXL2	-1.54	0.16	-1.38	-1.71	0.34	-0.33
POLE4:NFYC	-0.28	-1.25	-1.52	-2	0.28	-0.47
POLL:ASPM	0.04	0	0.04	-0.47	1.68	-0.5
POLL:DSN1	0.04	-0.07	-0.03	-0.66	0.84	-0.63
POLL:NCAPH	0.04	-0.3	-0.26	-0.76	0.72	-0.5
POLR2B:POLR3B	-0.27	-0.72	-0.98	-1.92	1.15	-0.94
POLR3A:POLR2A	-0.34	-0.62	-0.96	-1.49	0.36	-0.53
POMT1:POMT2	0.08	-0.15	-0.06	-0.24	0.61	-0.17
POP7:CCDC88A	-0.59	-0.12	-0.72	-0.77	0.06	-0.05
POP7:DDX21	-0.59	-1.41	-2	-2.63	0.44	-0.63
POP7:EAF1	-0.59	-0.31	-0.9	-1.37	0.63	-0.47
POP7:ELOVL5	-0.59	-0.21	-0.8	-0.93	0.16	-0.13
POP7:FAM111A	-0.59	0.01	-0.58	-0.75	0.22	-0.16
POP7:KIAA1586	-0.59	-0.08	-0.67	-1.15	0.57	-0.48
POP7:KLHL5	-0.59	-0.11	-0.7	-0.82	0.15	-0.13
POP7:PRKDC	-0.59	-0.75	-1.34	-2.14	0.77	-0.81
POU6F2:POU6F1	0.02	0.02	0.04	-0.06	0.57	-0.1
PPA2:PPA1	-0.46	-0.29	-0.75	-1.42	0.7	-0.68
PPAN-P2RY11:PPAN	-0.17	-0.34	-0.51	-1.29	0.84	-0.78
PPIB:SPTA1	-0.03	-0.15	-0.18	-0.34	0.6	-0.16
PPIL4:CWC27	-0.65	-0.06	-0.71	-1.08	0.62	-0.36
PPM1E:PPM1F	-0.03	0.37	0.34	0.24	0.25	-0.1
PPP1R8:SLC4A1AP	-0.23	-0.21	-0.43	-0.46	0.04	-0.03
PPP2R1B:PPP2R1A	0.05	-1.15	-1.1	-1.64	0.34	-0.54
PPP4R3B:PPP4R3A	-0.03	-0.23	-0.26	-0.63	0.79	-0.37
PPWD1:PPIL2	-0.79	-0.64	-1.43	-2.64	0.77	-1.21
PRC1:CSMD3	-0.15	-0.21	-0.36	-0.43	0.2	-0.07
PRC1:DBNDD2	-0.15	0.03	-0.13	-0.24	0.28	-0.11
PRDM16:MECOM	0.13	-0.05	0.07	-0.38	1.08	-0.46
PRICKLE4:ASPM	-0.05	0	-0.05	-0.56	1.56	-0.51
PRKAA1:TP53	0.06	0.01	0.06	-0.22	1.38	-0.28
PRKAB2:PRKAB1	-0.07	0.08	0.01	-0.3	0.91	-0.32
PRKCZ:NCAPH	-0.15	-0.3	-0.46	-0.99	0.67	-0.54
PRNP:KIF15	0.1	-0.03	0.07	-0.17	1	-0.25
PROX1:PROX2	0.03	-0.07	-0.04	-0.16	0.53	-0.12
PRPF18:RP11-295P9.13	-0.17	-0.71	-0.88	-1.39	0.35	-0.52
PRPF40A:PRPF40B	-0.5	-0.31	-0.82	-1.05	0.28	-0.23
PRR3:PPP1R10	-0.05	-0.12	-0.18	-0.35	0.49	-0.18
PSEN2:PSEN1	0.03	-0.19	-0.16	-0.29	0.52	-0.13
PSENEN:AC002398.9	-0.08	0.01	-0.07	-0.43	1.1	-0.36
PSIP1:CTB-50L17.10	-0.34	-0.23	-0.57	-0.64	0.08	-0.07
PSMB9:PSMB6	0.14	-0.47	-0.33	-1.18	0.92	-0.85
PTCH2:PTCH1	-0.07	0.1	0.03	-0.25	1.29	-0.29
PTDSS1:PTDSS2	0.04	-0.15	-0.12	-0.41	0.76	-0.29
PTPN21:EXO1	0.04	0.04	0.09	-0.52	1.89	-0.6
PTPN21:NCAPH	0.04	-0.3	-0.26	-0.79	0.7	-0.53
PTPRA:KIF15	-0.01	-0.03	-0.03	-0.16	0.48	-0.13
PTPRN:PTPRN2	0.22	0.1	0.31	-0.04	1.38	-0.35
PTPRS:ASPM	0.04	0	0.04	-0.47	1.44	-0.51
PTRF:NCAPH	0.16	-0.3	-0.15	-0.67	0.69	-0.53
PUM1:PUM2	-0.3	-0.11	-0.41	-0.62	0.66	-0.21
PUS7:PUS7L	-0.03	-0.12	-0.15	-0.21	0.24	-0.06
PXDNL:PXDN	0.11	-0.01	0.1	-0.16	1.28	-0.25
PYGO2:PYGO1	0.05	-0.17	-0.12	-0.28	0.51	-0.15
RAB11FIP3:RAB11FIP4	-0.09	0.14	0.05	-0.33	1.83	-0.37
RAB31:EXO1	0.09	0.04	0.13	-0.41	1.98	-0.54
RAB31:NCAPH	0.09	-0.3	-0.21	-0.79	0.73	-0.57
RABGGTB:PGGT1B	0.02	-1.28	-1.26	-1.74	0.3	-0.48
RAD21:RAD21L1	-0.18	-0.03	-0.21	-0.4	0.43	-0.18
RAD54L:DBNDD2	-0.03	0.03	0	-0.29	0.84	-0.28
RAD54L:DECR1	-0.03	0.04	0.01	-0.47	1.49	-0.48
RAD54L:LMBR1L	-0.03	0.06	0.03	-0.48	1.61	-0.51
RAD54L:NDUFA9	-0.03	0.08	0.05	-0.63	1.86	-0.68
RAD54L:PFDN5	-0.03	-0.78	-0.82	-1.48	0.89	-0.66
RAD9A:RAD9B	0.03	-0.05	-0.02	-0.14	0.47	-0.12
RAE1:BUB3	-0.88	-0.75	-1.63	-2.41	0.57	-0.79
RANBP17:XPO7	0.06	-0.07	-0.01	-0.34	0.86	-0.32
RANBP6:IPO5	0.03	-0.28	-0.25	-0.5	0.89	-0.25
RANBP9:RANBP10	0	-0.2	-0.21	-0.5	1.01	-0.3
RAPH1:APBB1IP	-0.1	-0.01	-0.11	-0.23	0.39	-0.11
RARS:RARS2	0.03	-0.36	-0.33	-0.93	0.54	-0.61
RB1:SKP2	0.15	-0.28	-0.13	-0.61	1.09	-0.48
RB1:TOP2A	0.15	-0.14	0.01	-0.7	0.82	-0.71
RBM14:RBM14-RBM4	-1.31	-0.63	-1.95	-2.82	0.67	-0.87
RBMXL3:RBMXL2	0.1	0.07	0.17	-0.11	1.4	-0.29
RBPJ:RBPJL	0.09	-0.02	0.06	-0.2	1.05	-0.26
RBPMS:RBPMS2	0.05	-0.07	-0.02	-0.14	0.38	-0.12
RC3H1:RC3H2	-0.04	-0.02	-0.06	-0.05	-0.04	0.01
RCAN3:ADAMTS20	-0.01	0.11	0.11	-0.2	0.98	-0.3
RCC1:RPGR	-0.42	-0.01	-0.43	-0.53	0.15	-0.1
RCL1:RTCA	-0.6	-0.07	-0.67	-0.71	0.05	-0.03
RERE:ATN1	0.01	0.03	0.05	-0.14	0.65	-0.19
RFX5:RFX7	0.14	-0.17	-0.04	-0.15	0.6	-0.12
RGS14:RGS12	0.15	0.03	0.18	-0.02	1.05	-0.2
RHBDF1:RHBDF2	-0.02	-0.42	-0.44	-0.69	0.5	-0.25
RHOC:DSN1	0.02	-0.07	-0.05	-0.66	0.91	-0.61
RHOT2:RHOT1	0.1	-0.45	-0.35	-0.39	0.08	-0.04
RHPN1:RHPN2	-0.02	-0.37	-0.39	-0.57	0.21	-0.18
RIC8A:RIC8B	-0.2	-0.12	-0.32	-0.48	0.43	-0.16
RIN2:ASPM	0.13	0	0.13	-0.42	2.05	-0.55
RIN2:EXO1	0.13	0.04	0.17	-0.43	2.2	-0.61
RIOK1:RIOK3	-0.48	-0.01	-0.49	-0.76	0.27	-0.27
RND3:FANCI	0.05	0.24	0.28	-0.19	2.53	-0.48
RNF130:POLQ	-0.01	-0.07	-0.08	-0.36	1.3	-0.28
RNF135:ASPM	0.11	0	0.1	-0.5	1.79	-0.6
RNF139:RNF145	0.01	0.02	0.03	-0.43	1.44	-0.46
RNF2:RING1	-0.02	-0.11	-0.13	-0.56	1.44	-0.43
ROBO3:CYP11B1	0.09	0.17	0.26	-0.16	3.54	-0.42
RP1-309K20.6:NFS1	-0.41	-1.49	-1.9	-2.05	0.07	-0.15
RP11-111K18.1:PSMA2	-0.41	-0.72	-1.13	-2.75	1.27	-1.62
RP11-140L24.4:PSMA1	-1.15	-0.32	-1.47	-2.07	0.41	-0.6
RP11-20I23.3:AMDHD2	0.03	0.01	0.05	-0.33	1.49	-0.37
RP11-343C2.12:COG8	-0.1	-0.8	-0.9	-0.79	-0.09	0.1
RP11-343C2.7:TMED6	-0.13	-0.05	-0.18	-0.93	1.36	-0.74
RP11-432B6.3:TRIM59	-0.13	-0.52	-0.65	-1.13	0.37	-0.48
RP11-468E2.6:DCAF11	-0.13	0.06	-0.07	-0.22	0.58	-0.15
RP11-49K24.6:IER3IP1	-0.47	-0.21	-0.68	-1.02	0.36	-0.34
RP11-565P22.6:NOS1AP	0.1	0.05	0.15	-0.24	1.42	-0.39
RP11-618P17.4:PDCD2L	-0.22	-0.18	-0.4	-0.64	0.63	-0.24
RP11-977G19.10:CNPY2	-0.23	-0.02	-0.25	-0.4	0.46	-0.15
RP13-512J5.1:RNASEH1	-0.3	0.11	-0.19	-0.66	0.69	-0.47
RP5-1042K10.14:ADSL	-0.32	-0.13	-0.46	-0.99	0.91	-0.54
RPA2:RPA4	-1.13	0.03	-1.1	-1.16	0.04	-0.06
RPL10L:RPL10	0.1	-0.57	-0.47	-1.58	0.77	-1.11
RPL17-C18orf32:RPL17	-0.27	-1.61	-1.88	-3.03	0.67	-1.15
RPL3L:RPL3	0.18	-1.85	-1.67	-2.6	0.85	-0.93
RPL7L1:RPL7	-0.29	-0.54	-0.83	-1.74	1.12	-0.91
RPP25L:RPP25	0.12	-0.13	-0.01	-0.94	1.42	-0.93
RPS6KA4:E2F5	-0.03	-0.04	-0.07	-0.28	0.73	-0.21
RPS6KA4:FLVCR1	-0.03	-0.13	-0.16	-0.34	0.54	-0.18
RPS6KA4:LYPLAL1	-0.03	0.04	0.01	-0.33	1.16	-0.34
RRAGC:RRAGD	0.02	0	0.02	-0.58	1.52	-0.6
RRAS:ASPM	0.12	0	0.12	-0.5	1.97	-0.61
RRAS:EXO1	0.12	0.04	0.16	-0.37	1.77	-0.53
RRAS:NCAPH	0.12	-0.3	-0.18	-0.75	0.73	-0.56
RRBP1:CNTNAP4	0.13	-0.12	0.01	-0.2	0.8	-0.21
RRBP1:KIAA1586	0.13	-0.08	0.05	-0.27	0.99	-0.32
RRM2:RRM2B	-0.9	-0.04	-0.94	-1.12	0.09	-0.18
RRP1B:RRP1	-0.03	-0.51	-0.54	-1.72	1.68	-1.18
RRP9:TEP1	-1.16	-0.04	-1.2	-1.32	0.13	-0.12
RTN4IP1:TP53I3	-0.18	0.04	-0.14	-0.17	0.06	-0.03
RUFY4:FYCO1	0.05	-0.14	-0.09	-0.14	0.19	-0.05
RUSC1:RUSC2	0.04	0.02	0.06	-0.08	0.56	-0.15
S100A10:CENPE	0.02	-1.1	-1.09	-1.76	0.6	-0.67
S100A10:DNMT1	0.02	-0.05	-0.04	-0.94	1.2	-0.9
S100A10:MCM2	0.02	-0.55	-0.53	-2.03	1.25	-1.49
S100A16:FANCI	0.1	0.24	0.33	-0.16	2.17	-0.5
SAMD12:SAMD10	0.12	0.01	0.13	-0.23	1.18	-0.36
SAMD4A:SAMD4B	-0.19	-0.54	-0.73	-0.74	0.04	-0.02
SAMD7:SAMD11	-0.02	-0.12	-0.14	-0.31	0.61	-0.17
SAR1B:SAR1A	-0.04	-0.17	-0.21	-0.9	0.91	-0.69
SBF2:SBF1	0.03	0.05	0.07	-0.13	0.83	-0.21
SBNO1:SBNO2	-0.73	0.08	-0.65	-0.82	0.16	-0.17
SCAF8:SCAF4	0.18	-0.42	-0.24	-0.77	0.86	-0.53
SCHIP1:CDC25C	-0.05	0.08	0.03	-0.19	0.78	-0.22
SCO1:SCO2	-0.11	0.04	-0.07	-0.48	1.03	-0.41
SCRIB:LRRC7	-0.1	-0.04	-0.14	-0.27	0.43	-0.13
SCYL1:SCYL3	-0.12	-0.07	-0.19	-0.42	0.79	-0.23
SDC1:SDC3	0.05	-0.13	-0.07	-0.12	0.21	-0.05
SDSL:CYP11B1	0.11	0.17	0.28	-0.15	1.29	-0.43
SEC11A:SEC11C	0.08	0.06	0.14	-0.33	1.44	-0.47
SEC23A:SEC23B	-0.08	-0.14	-0.22	-0.45	0.52	-0.23
SEC23IP:DDHD2	-0.04	0.01	-0.03	-0.18	0.69	-0.15
SEC24B:SEC24A	0.01	-0.02	-0.01	-0.47	1.2	-0.46
SEC31A:SEC31B	0.02	-0.07	-0.06	-0.11	0.25	-0.05
SEC61A1:SEC61A2	-0.01	-0.05	-0.06	-0.14	0.27	-0.08
SEPHS1:SEPHS2	-0.25	-0.41	-0.66	-0.81	0.3	-0.15
SERPINB6:ASPM	0.03	0	0.02	-0.52	1.5	-0.54
SERPINB6:NCAPH	0.03	-0.3	-0.28	-0.89	0.8	-0.61
SETDB2:SETDB1	0.04	0.02	0.06	-0.25	1.12	-0.32
SFXN3:ASPM	0.01	0	0.01	-0.57	1.74	-0.57
SGK2:TP53	0.09	0.01	0.1	-0.24	1.61	-0.34
SHCBP1L:SHCBP1	0.08	-0.01	0.07	-0.19	0.7	-0.26
SIKE1:FGFR1OP2	-0.05	0.1	0.05	-0.22	1.24	-0.27
SIN3A:SIN3B	-0.37	-0.02	-0.39	-0.63	0.37	-0.24
SIRT2:KIF15	0.07	-0.03	0.04	-0.14	0.62	-0.18
SIRT2:SIRT3	0.07	-0.13	-0.06	-0.41	1.63	-0.35
SIRT6:SIRT7	-0.03	-0.09	-0.13	-0.56	1.24	-0.43
SIX4:SIX5	0.22	0.03	0.25	-0.23	2.05	-0.48
SKAP2:ADAMTS20	-0.07	0.11	0.05	-0.11	0.53	-0.16
SKI:SKIL	0.09	0.09	0.17	-0.21	1.2	-0.38
SKIV2L2:SKIV2L	-0.28	-0.1	-0.38	-0.88	0.69	-0.5
SKOR1:SKOR2	0.05	0.15	0.19	-0.1	1.34	-0.29
SLBP:OGFR	-0.01	-0.17	-0.18	-0.36	0.41	-0.18
SLC11A1:SLC11A2	0.05	-0.21	-0.15	-0.28	0.57	-0.13
SLC16A1:CYP11B1	-0.13	0.17	0.04	-0.24	1.52	-0.28
SLC25A2:SLC25A15	0.08	-0.05	0.04	-0.31	1.14	-0.34
SLC25A37:SLC25A28	0.08	-0.29	-0.21	-1.02	1.98	-0.81
SLC30A1:SLC30A10	0.01	-0.12	-0.11	-0.22	0.35	-0.11
SLC31A1:SLC31A2	0.06	-0.02	0.04	-0.23	1.01	-0.27
SLC35B2:SLC35B1	-0.24	-0.18	-0.41	-0.74	0.43	-0.33
SLC35B3:SLC35B1	-0.01	-0.18	-0.19	-0.75	0.61	-0.56
SLC35F3:SLC35F4	-0.15	-0.2	-0.34	-0.27	-0.11	0.07
SMAP2:SMAP1	0.06	-0.16	-0.1	-0.3	0.62	-0.2
SMARCA2:SMARCA4	0.1	-0.02	0.08	-0.8	1.34	-0.88
SMARCA4:ASPM	-0.02	0	-0.03	-0.55	1.37	-0.52
SMARCA4:DSN1	-0.02	-0.07	-0.09	-0.71	0.92	-0.61
SMARCA4:NCAPH	-0.02	-0.3	-0.33	-0.87	0.76	-0.54
SMARCA5:SMARCA1	-0.18	-0.01	-0.19	-0.34	0.45	-0.15
SMARCC1:SMARCC2	-0.02	0.1	0.08	-0.57	1.43	-0.65
SMC1B:SMC1A	0.11	-1.32	-1.21	-2.45	0.91	-1.24
SMC4:CD320	-0.09	-0.03	-0.12	-0.43	1.14	-0.31
SMC4:CHCHD5	-0.09	-0.05	-0.14	-0.44	1.06	-0.31
SMC4:NAGPA	-0.09	0.08	-0.01	-0.24	0.82	-0.23
SMUG1:CEP170	0.02	-0.17	-0.14	-0.32	0.65	-0.17
SMUG1:SMG1	0.02	-0.68	-0.66	-1.38	0.63	-0.72
SNAP91:PICALM	-0.07	0.04	-0.03	-0.24	0.71	-0.21
SNRK:MELK	0.14	-0.24	-0.11	-0.15	0.16	-0.04
SNRNP200:ASCC3	-0.11	-0.31	-0.43	-1.94	1.35	-1.51
SNRNP70:SNRNP35	-1.19	0.06	-1.14	-1.47	0.4	-0.33
SNRPB2:SNRPA	-0.07	-0.31	-0.37	-1.62	1.56	-1.24
SNRPB:ADAMTS12	-0.25	-0.03	-0.28	-0.41	0.15	-0.13
SNRPB:ATR	-0.25	-0.39	-0.64	-1.32	0.56	-0.68
SNRPB:BBX	-0.25	-0.16	-0.41	-0.51	0.11	-0.1
SNRPB:BLVRA	-0.25	-0.11	-0.36	-0.54	0.21	-0.19
SNRPB:CACNA1C	-0.25	-0.01	-0.25	-0.34	0.1	-0.09
SNRPB:CACNA1S	-0.25	-0.1	-0.35	-0.56	0.24	-0.21
SNRPB:CSTF2T	-0.25	0	-0.25	-0.52	0.31	-0.27
SNRPB:DNAH8	-0.25	0.05	-0.2	-0.48	0.36	-0.29
SNRPB:DTX3L	-0.25	0.03	-0.22	-0.64	0.46	-0.42
SNRPB:GRB10	-0.25	0.18	-0.07	-0.58	0.59	-0.5
SNRPB:HECTD2	-0.25	-0.12	-0.37	-0.53	0.18	-0.15
SNRPB:HIVEP2	-0.25	-0.01	-0.26	-0.42	0.18	-0.16
SNRPB:HIVEP3	-0.25	-0.01	-0.26	-0.49	0.27	-0.23
SNRPB:HLTF	-0.25	-0.06	-0.31	-0.58	0.3	-0.26
SNRPB:MYD88	-0.25	0.04	-0.21	-0.45	0.31	-0.25
SNRPB:NCEH1	-0.25	0.11	-0.14	-0.49	0.43	-0.35
SNRPB:NLRP3	-0.25	-0.07	-0.32	-0.43	0.13	-0.11
SNRPB:SLC38A1	-0.25	-0.06	-0.31	-0.79	0.54	-0.48
SNRPN:SNRPB	0.04	-0.25	-0.21	-0.74	0.48	-0.53
SNX24:MCM7	0.02	0.19	0.21	-0.14	1.31	-0.36
SOAT1:CDT1	0.09	-0.67	-0.58	-2	2.18	-1.42
SOAT1:FANCI	0.09	0.24	0.33	-0.22	2.5	-0.55
SOAT1:MND1	0.09	0.05	0.14	-0.28	1.68	-0.42
SOAT1:POP7	0.09	-0.59	-0.5	-1.78	1.07	-1.28
SOAT1:SOAT2	0.09	-0.17	-0.08	-0.37	1.09	-0.29
SOCS5:SOCS4	0.13	-0.16	-0.04	-0.17	0.56	-0.14
SORBS2:SORBS1	0.19	-0.1	0.08	-0.27	1.62	-0.35
SOS1:SOS2	0.04	-0.27	-0.23	-0.71	0.75	-0.48
SP110:MCM2	0.15	-0.55	-0.4	-1.97	1.26	-1.57
SP110:MCM7	0.15	0.19	0.34	-0.12	2.18	-0.47
SP110:POP7	0.15	-0.59	-0.44	-1.5	0.95	-1.06
SPARCL1:SPARC	0.04	0.02	0.06	-0.21	1.24	-0.27
SPECC1:SPECC1L	-0.02	-0.07	-0.09	-0.28	0.77	-0.19
SPHK1:SPHK2	0.06	-0.46	-0.4	-0.77	0.25	-0.37
SPIRE1:ASPM	-0.02	0	-0.02	-0.47	1.68	-0.45
SPIRE2:SPIRE1	0.04	-0.02	0.02	-0.32	1.75	-0.34
SPON1:THSD7A	-0.01	0.05	0.04	-0.17	0.83	-0.21
SPRYD3:RANBP9	0.08	0	0.08	-0.27	1.47	-0.34
SPTA1:SPTAN1	-0.15	0.01	-0.15	-0.41	1.13	-0.26
SPTLC2:SPTLC3	-0.38	-0.09	-0.47	-0.49	0.06	-0.03
SPTY2D1:CYP11B1	-0.09	0.17	0.09	-0.12	1	-0.21
SREBF1:SREBF2	0.04	-0.46	-0.42	-0.86	0.65	-0.43
SRP19:CTC-487M23.8	-0.29	-0.07	-0.36	-1.06	1.17	-0.7
SRRM3:SRRM2	0.06	-0.24	-0.19	-1.14	1.88	-0.95
SRSF11:SREK1	-1.5	-0.1	-1.61	-1.84	0.46	-0.23
SS18:SS18L1	-0.05	-0.08	-0.13	-0.33	0.93	-0.2
STAM2:STAM	-0.08	-0.18	-0.25	-0.58	0.79	-0.33
STAU2:STAU1	0.18	0.07	0.25	-0.23	1.84	-0.48
STIM2:STIM1	0.06	-0.04	0.02	-0.23	1.17	-0.25
STK11:ASPM	-0.18	0	-0.19	-0.65	0.95	-0.46
STK39:OXSR1	0.06	-0.14	-0.08	-0.41	0.86	-0.33
STON1-GTF2A1L:STON1	-0.02	-0.02	-0.04	-0.21	0.61	-0.17
STRIP1:STRIP2	-0.18	0.18	0	-0.43	1.29	-0.42
STT3B:STT3A	-0.16	0	-0.16	-0.56	0.99	-0.4
STXBP6:EXOC1	0.2	-0.54	-0.34	-0.98	0.94	-0.64
SUCLA2:SUCLG2	0	-0.05	-0.05	-0.37	1.07	-0.32
SUSD1:ASPM	0.02	0	0.02	-0.44	1.44	-0.46
SUSD2:MUC4	0.08	0.08	0.16	-0.02	1.08	-0.18
SYDE1:ASPM	0.11	0	0.11	-0.45	1.84	-0.56
SYNJ1:SYNJ2	-0.03	-0.05	-0.08	-0.26	0.58	-0.18
SYS1:SYS1-DBNDD2	-1.01	-0.01	-1.02	-1.56	0.29	-0.54
SYT13:SYT12	0.05	-0.09	-0.04	-0.25	0.76	-0.21
TADA2B:TADA2A	0	-0.18	-0.17	-0.47	0.95	-0.29
TAF1D:ZNF536	-0.38	-0.02	-0.4	-0.58	0.29	-0.18
TAF1L:TAF1	0.17	-0.85	-0.69	-1.87	1.2	-1.19
TAF4B:TAF4	0.01	-0.38	-0.37	-0.63	0.4	-0.26
TAF5L:TAF5	0.01	0.03	0.04	-0.82	1.37	-0.86
TAF9:TAF9B	-0.3	-0.05	-0.35	-0.73	0.52	-0.38
TAGAP:ARHGAP20	-0.03	-0.07	-0.1	-0.25	0.52	-0.15
TANC1:TANC2	-0.05	0.08	0.04	-0.32	1.11	-0.36
TANC2:DSN1	0.08	-0.07	0.02	-0.61	0.77	-0.63
TANC2:MCM2	0.08	-0.55	-0.46	-1.92	1.23	-1.46
TARDBP:DAZAP1	-0.2	0.07	-0.13	-0.4	0.68	-0.27
TASP1:ASRGL1	0.16	-0.02	0.14	-0.28	1.52	-0.42
TATDN1:TATDN2	-0.08	-0.1	-0.18	-0.25	0.22	-0.07
TBC1D1:TBC1D4	0.06	-0.01	0.05	-0.26	1.2	-0.3
TBC1D24:RP11-20I23.1	0.11	-0.68	-0.58	-0.95	0.22	-0.38
TBC1D2:NCAPH	-0.03	-0.3	-0.33	-0.89	0.69	-0.56
TBL3:ASPM	-0.79	0	-0.79	-1.13	0.52	-0.34
TBPL2:TBP	-0.06	-1.2	-1.26	-1.82	0.32	-0.56
TCEA2:ASPM	-0.04	0	-0.04	-0.56	1.45	-0.52
TCEA2:CCNA2	-0.04	-0.55	-0.59	-1.45	1.01	-0.86
TCEA2:CDC25C	-0.04	0.08	0.04	-0.38	1.6	-0.43
TCEA2:FANCI	-0.04	0.24	0.2	-0.22	1.66	-0.43
TCEA2:MND1	-0.04	0.05	0.02	-0.4	1.64	-0.41
TCEA2:NCAPH	-0.04	-0.3	-0.34	-0.97	0.79	-0.63
TCEA2:PRC1	-0.04	-0.15	-0.19	-0.96	1.05	-0.77
TCF7L2:SNRPB	0.15	-0.25	-0.1	-0.88	0.64	-0.78
TDRD15:TDRD6	0.13	-0.08	0.05	-0.09	0.6	-0.14
TECRL:TECR	-0.02	-0.21	-0.23	-0.6	1.09	-0.37
TEX264:ASPM	-0.13	0	-0.13	-0.51	1.13	-0.38
TGFB1:NCAPH	0.15	-0.3	-0.15	-0.86	0.83	-0.71
TGFB1I1:NCAPH	0.07	-0.3	-0.23	-0.9	0.86	-0.67
TGFBI:POSTN	0.04	-0.07	-0.03	-0.16	0.6	-0.13
TGFBR2:ASPM	0	0	0	-0.44	1.24	-0.44
THRAP3:CYP11B1	-0.16	0.17	0.01	-0.22	0.71	-0.23
TICAM2:TMED7-TICAM2	0.07	0.04	0.11	-0.22	1.46	-0.33
TIMM23:TIMM23B	-0.87	-0.07	-0.94	-1.11	0.22	-0.17
TINAG:TINAGL1	0.09	-0.22	-0.14	-0.13	-0.01	0
TJP1:TJP2	-0.09	-0.06	-0.15	-0.34	0.52	-0.19
TLK1:TLK2	0.03	-0.15	-0.13	-0.84	1.13	-0.72
TLN1:TLN2	-0.27	-0.08	-0.35	-0.58	0.38	-0.23
TM2D3:TM2D1	-0.3	-0.2	-0.49	-0.57	0.47	-0.08
TMEM101:DSN1	-0.18	-0.07	-0.25	-0.9	1	-0.64
TMEM136:EXO1	0.16	0.04	0.2	-0.4	2.12	-0.6
TMEM136:NCAPH	0.16	-0.3	-0.14	-0.75	0.87	-0.61
TMEM161B:TMEM161A	-0.01	-0.02	-0.03	-0.26	0.86	-0.23
TMEM185B:TMEM185A	-0.1	-0.1	-0.2	-0.35	0.47	-0.15
TMEM30A:TMEM30B	-0.56	-0.07	-0.64	-0.54	-0.15	0.09
TMEM54:DSN1	-0.09	-0.07	-0.16	-0.71	0.8	-0.55
TMEM64:FANCI	-0.05	0.24	0.19	-0.25	2.07	-0.44
TMEM9:TMEM9B	-0.03	-0.05	-0.08	-0.3	0.75	-0.22
TNFRSF10B:NCAPH	0.1	-0.3	-0.2	-0.8	0.76	-0.6
TNFRSF12A:ASPM	0.15	0	0.15	-0.33	1.49	-0.47
TNFRSF1A:HNRNPA2B1	0.02	0	0.03	-0.41	1.16	-0.44
TNK2:TNK1	0.07	0.07	0.14	-0.19	1.4	-0.33
TNPO1:TNPO2	-0.47	-0.04	-0.51	-0.98	0.53	-0.46
TOB1:TOB2	0	-0.05	-0.05	-0.17	0.53	-0.12
TOMM40L:TOMM40	-0.03	-1.31	-1.34	-2.2	0.8	-0.86
TOP1MT:TOP1	0.1	-1.08	-0.98	-2.19	0.84	-1.21
TOP2B:TOP2A	0.04	-0.14	-0.1	-0.79	0.73	-0.68
TOP3A:TOP3B	-0.02	0	-0.02	-0.33	0.74	-0.31
TP53:MCM2	0.01	-0.55	-0.54	-1.74	1.09	-1.19
TP53:WEE1	0.01	-0.42	-0.41	-1.81	2.37	-1.4
TP53INP1:TP53INP2	0.04	-0.09	-0.05	-0.05	0.04	-0.01
TPST1:TPST2	0.08	0.02	0.09	-0.11	1	-0.21
TRAK2:TRAK1	-0.1	-0.02	-0.12	-0.43	1.07	-0.31
TRAPPC3:TRAPPC3L	-0.68	-0.08	-0.76	-0.84	0.15	-0.09
TRERF1:ELMSAN1	0.03	-0.1	-0.07	-0.1	0.09	-0.03
TRIM14:CYP11B1	0.14	0.17	0.31	-0.04	1.88	-0.35
TRIM14:IQGAP3	0.14	-0.12	0.02	-0.31	0.9	-0.32
TRIM21:COL20A1	0.05	-0.13	-0.08	-0.14	0.28	-0.06
TRIM59:PIGQ	-0.52	-0.01	-0.53	-0.81	0.26	-0.28
TRIP12:HECTD1	-0.21	-0.25	-0.46	-0.91	0.53	-0.45
TSPAN13:EXO1	0.08	0.04	0.12	-0.39	1.65	-0.51
TSPO:NCAPH	0.02	-0.3	-0.28	-0.86	0.78	-0.57
TTBK1:TTBK2	0.04	-0.04	0	-0.26	0.79	-0.26
TTC7A:TTC7B	0.21	0.33	0.55	-0.94	1.94	-1.49
TTLL11:TTLL4	0.02	-0.07	-0.05	-0.32	1.01	-0.27
TUBB6:EXO1	-0.68	0.04	-0.64	-1.13	0.33	-0.5
TUBG1:KIF21B	-0.23	-0.16	-0.39	-0.35	-0.11	0.04
TUBGCP3:TUBGCP2	-0.29	-0.19	-0.48	-1.21	0.74	-0.73
TUFM:EEFSEC	-1.11	-0.6	-1.71	-2.01	0.2	-0.3
TWF2:TWF1	0.12	-0.2	-0.08	-0.22	0.52	-0.15
TXNDC9:CYP11B1	-0.17	0.17	0	-0.22	0.48	-0.22
TXNL4B:TXNL4A	-0.31	-0.23	-0.54	-1.11	0.79	-0.58
TYMS:ARNTL2	0.08	0.07	0.15	-0.3	1.97	-0.45
TYMS:CHD7	0.08	-0.06	0.01	-0.24	1.11	-0.26
TYMS:DFNA5	0.08	0.01	0.09	-0.17	1.28	-0.26
TYMS:GLI3	0.08	-0.14	-0.06	-0.19	0.53	-0.13
TYMS:KCNK1	0.08	0.08	0.15	-0.2	1.15	-0.35
TYMS:LYN	0.08	0.23	0.31	-0.2	1.44	-0.5
TYMS:LYPLAL1	0.08	0.04	0.12	-0.28	1.74	-0.4
TYMS:NCEH1	0.08	0.11	0.19	-0.17	1.66	-0.36
TYMS:PFN2	0.08	0.02	0.1	-0.33	1.8	-0.43
TYMS:SCRN1	0.08	-0.05	0.03	-0.11	0.56	-0.13
TYMS:SEMA3C	0.08	-0.07	0.01	-0.24	1.18	-0.25
TYMS:SGCE	0.08	0	0.08	-0.18	1.15	-0.26
TYMS:SKAP2	0.08	-0.07	0.01	-0.23	0.9	-0.23
TYMS:TMEM117	0.08	-0.07	0.01	-0.41	1.29	-0.41
TYMS:TRIP6	0.08	0.05	0.13	-0.21	1.45	-0.34
TYMS:TSPAN13	0.08	0.08	0.15	-0.15	1.24	-0.3
UAP1:UAP1L1	-0.04	-0.02	-0.06	-1.08	1.44	-1.03
UBA5:MOCS3	-0.85	-0.72	-1.57	-1.77	0.15	-0.2
UBAP2L:UBAP2	-0.04	-0.11	-0.15	-0.18	0.13	-0.03
UBE2E2:EXO1	0.04	0.04	0.08	-0.43	1.81	-0.51
UBE2L6:ASPM	0.01	0	0	-0.53	1.63	-0.53
UBE2L6:CYP11B1	0.01	0.17	0.18	-0.17	1.96	-0.35
UBE2L6:KIF15	0.01	-0.03	-0.02	-0.32	1.08	-0.3
UBE2U:UBE2C	-0.01	-0.31	-0.31	-0.83	0.86	-0.51
UBE2V2:UBE2V1	-0.01	-0.19	-0.2	-0.47	0.7	-0.27
UBN2:UBN1	0.24	-0.06	0.18	-0.22	1.33	-0.4
UCKL1:UCK2	0.08	-0.24	-0.16	-0.12	-0.21	0.04
UHMK1:U2AF2	0.09	-0.98	-0.88	-2.73	1.54	-1.85
ULK1:ULK2	0.15	-0.03	0.12	-0.09	1.08	-0.21
UNC119B:UNC119	0.07	-0.31	-0.24	-0.51	0.77	-0.27
UNC45A:UNC45B	-0.1	-0.11	-0.21	-0.43	0.6	-0.22
UPF3A:UPF3B	-0.15	-0.05	-0.2	-1.03	1.44	-0.84
UQCRC1:PMPCB	-0.24	-0.05	-0.28	-1.51	1.19	-1.23
USP13:USP5	0.06	-0.22	-0.16	-1.17	2.03	-1.01
USP38:USP35	0	-0.27	-0.27	-0.64	1	-0.37
USP42:USP36	0.13	-0.33	-0.2	-0.47	0.46	-0.27
USP45:USP16	-0.05	-0.01	-0.05	-0.39	1.18	-0.34
USP53:USP54	0.04	-0.03	0.01	-0.23	0.96	-0.23
USP6NL:USP6	-0.1	-0.03	-0.13	-0.18	0.22	-0.05
UST:HS2ST1	0.01	-0.07	-0.05	-0.53	1.43	-0.47
UTP14C:UTP14A	-0.92	-0.58	-1.5	-2.1	0.53	-0.6
UTRN:DMD	0.01	0.01	0.03	-0.12	0.76	-0.15
VAMP8:PIF1	-0.07	0.1	0.04	-0.39	2.02	-0.42
VANGL1:VANGL2	0.08	-0.04	0.04	-0.36	1.33	-0.4
VARS:VARS2	-0.16	-0.21	-0.37	-0.91	0.75	-0.54
VCP:SPATA5L1	-1.29	-0.04	-1.33	-1.96	0.64	-0.63
VIM:NCAPH	-0.07	-0.3	-0.37	-0.83	0.58	-0.45
VPS26A:VPS26B	-0.21	-0.24	-0.45	-0.45	0	0
VPS39:TGFBRAP1	-0.52	0	-0.52	-0.6	0.24	-0.08
VRK1:ARPC1B	-0.18	-0.03	-0.21	-0.32	0.18	-0.11
WASL:WAS	-0.03	0.11	0.08	-0.12	0.67	-0.2
WBSCR16:CCDC109B	-0.58	-0.09	-0.66	-0.77	0.12	-0.1
WDHD1:CHCHD5	-0.95	-0.05	-1	-1.13	0.12	-0.13
WDHD1:MOSPD3	-0.95	0.02	-0.93	-1.49	0.42	-0.57
WDR12:WDR37	-0.93	0.1	-0.83	-1.24	0.27	-0.41
WDR72:WDR7	-0.03	-0.13	-0.16	-0.2	0.17	-0.04
WDTC1:DCAF6	-0.02	0.02	0	-0.22	0.87	-0.22
WEE2:WEE1	0.11	-0.42	-0.31	-1.84	2.4	-1.53
WIF1:VWDE	0	0.04	0.04	-0.16	0.58	-0.2
WSB2:WSB1	-0.11	-0.15	-0.25	-0.48	0.65	-0.23
WWTR1:YAP1	-1.4	-0.11	-1.51	-2.09	0.39	-0.58
XDH:AOX1	0.17	0.01	0.18	-0.19	1.52	-0.36
XPO1:ATP6V0E1	0.07	0.06	0.13	-0.45	1.65	-0.58
XPO1:CHCHD10	0.07	0	0.06	-0.36	1.31	-0.42
XPO1:EGLN2	0.07	0.03	0.1	-0.37	1.81	-0.46
XPO1:HOMER3	0.07	-0.11	-0.05	-0.47	1.79	-0.42
XPO1:ICAM3	0.07	0.11	0.17	-0.32	1.65	-0.49
XPO1:MVD	0.07	-1.03	-0.97	-2.11	0.73	-1.14
XPO1:MVP	0.07	-0.05	0.02	-0.52	1.7	-0.53
XPO1:NME3	0.07	0.02	0.08	-0.41	1.91	-0.5
XPO1:RRP7A	0.07	-0.23	-0.16	-1.08	1.4	-0.92
XPO1:TRIM47	0.07	-0.21	-0.14	-0.84	1.44	-0.7
XPO1:TSPO	0.07	0.02	0.09	-0.23	1.24	-0.32
XRCC1:PARG	0	-0.07	-0.07	-0.33	0.78	-0.26
XRN2:POP7	-0.52	-0.59	-1.11	-1.69	0.49	-0.58
XYLT1:XYLT2	0.04	-0.39	-0.35	-0.72	0.8	-0.37
XYLT2:XRN2	-0.39	-0.52	-0.91	-1.88	0.9	-0.98
YIF1A:YIF1B	-0.06	-0.24	-0.31	-1.09	1.05	-0.79
YIPF1:YIPF2	-0.11	-0.35	-0.46	-0.58	0.34	-0.12
YIPF7:YIPF5	-0.06	-0.6	-0.67	-0.95	0.52	-0.29
YTHDC2:POP7	-0.02	-0.59	-0.61	-1.57	0.82	-0.95
ZBTB10:ZBTB46	0.06	0.1	0.16	-0.19	1.5	-0.35
ZBTB2:ZBTB25	-0.45	-0.15	-0.6	-0.7	0.15	-0.1
ZBTB44:BACH1	0.04	-0.09	-0.05	-0.39	1.32	-0.34
ZC3H6:ZC3H4	-0.03	0.05	0.02	-0.51	1.93	-0.54
ZDHHC13:ZDHHC17	-0.03	-0.02	-0.05	-0.27	0.68	-0.22
ZDHHC2:NCAPH	0.03	-0.3	-0.27	-0.84	0.71	-0.57
ZEB2:ZEB1	-0.32	-0.05	-0.37	-0.47	0.11	-0.1
ZFPL1:FLVCR1	-0.12	-0.13	-0.25	-0.42	0.48	-0.17
ZFPL1:SMC4	-0.12	-0.09	-0.2	-0.24	0.12	-0.04
ZFPL1:TRAF5	-0.12	-0.1	-0.22	-0.37	0.53	-0.15
ZFR:ZFR2	-0.87	-0.1	-0.97	-1.03	0.09	-0.05
ZMIZ2:ZMIZ1	0.2	-0.27	-0.08	-0.49	1.28	-0.42
ZNF175:EXO1	0.05	0.04	0.09	-0.42	1.37	-0.51
ZNF175:MCM2	0.05	-0.55	-0.5	-1.97	1.25	-1.47
ZNF175:POP7	0.05	-0.59	-0.54	-1.59	0.94	-1.05
ZNF264:MCM7	0.11	0.19	0.3	-0.12	2.1	-0.42
ZNF264:POP7	0.11	-0.59	-0.48	-1.39	0.8	-0.91
ZNF264:RUVBL1	0.11	-1.03	-0.92	-1.97	0.63	-1.05
ZNF268:SNRPB	0.04	-0.25	-0.21	-0.88	0.54	-0.67
ZNF488:PRDM8	0.04	0.31	0.36	-0.21	1.32	-0.57
ZNF512:CYP11B1	0.06	0.17	0.24	-0.14	2.15	-0.37
ZNF513:ZNF142	0.04	-0.02	0.02	-0.29	0.99	-0.32
ZNF550:POP7	0.22	-0.59	-0.37	-1.63	1.01	-1.26
ZNF559:NCAPH	0.01	-0.3	-0.29	-0.84	0.74	-0.55
ZNF597:ASPM	-0.02	0	-0.03	-0.53	1.4	-0.5
ZNF597:NCAPH	-0.02	-0.3	-0.33	-0.88	0.7	-0.55
ZNF683:PRDM1	-0.34	-0.1	-0.44	-0.34	-0.3	0.1
ZNF747:ASPM	-0.09	0	-0.1	-0.54	1.32	-0.44
ZNF75A:SNRPB	-0.04	-0.25	-0.29	-0.95	0.54	-0.65
ZNF766:IQGAP3	0.05	-0.12	-0.07	-0.42	1.02	-0.34
ZNF785:ASPM	0.07	0	0.07	-0.4	1.44	-0.47
ZNF785:GLRX2	0.07	-0.09	-0.02	-0.44	1.36	-0.42
ZNF83:MCM2	0.08	-0.55	-0.47	-1.79	1.21	-1.33
ZNRF2:ZNRF1	0.03	0.04	0.07	-0.15	0.69	-0.23
ZSWIM3:CENPF	0.12	-0.2	-0.09	-0.23	0.62	-0.15
ZSWIM3:WDHD1	0.12	-0.95	-0.83	-1.72	0.68	-0.89
ZYX:EXO1	0.12	0.04	0.17	-0.36	2.07	-0.53
ZYX:MKI67	0.12	0.11	0.24	-0.17	1.88	-0.41
ZYX:TYMS	0.12	0.08	0.2	-0.35	2.15	-0.55

## Sheet: Figure 1_Thompson_RPE
	gene1_mean	gene2_mean	exp_mean	obs_mean	CohenD	deltaMean
AARS2:AARS	-0.22	-1.42	-1.64	-2.11	0.29	-0.47
ABCB7:ABCB6	0.09	-0.4	-0.31	-0.98	1.19	-0.67
ABCF1:ABCF3	-0.71	0.14	-0.58	-1.21	0.94	-0.64
ABHD12B:ABHD12	-0.11	-0.38	-0.49	-1.12	0.94	-0.63
ABL1:EGFR	0.11	0.05	0.16	-0.38	1.48	-0.55
ABL2:ABL1	0.15	0.11	0.26	-0.21	1.02	-0.46
ABTB2:BTBD11	-0.42	-0.56	-0.99	-1.4	0.53	-0.41
AC007040.11:TEX261	-0.2	-0.29	-0.49	-0.91	0.79	-0.42
ACACA:ACACB	-0.29	-0.09	-0.38	-1.26	1.73	-0.88
ACE:CTD-2501B8.1	-0.5	-0.5	-1.01	-1.36	0.51	-0.35
ACSF3:ACSF2	-0.45	-0.56	-1.01	-1.65	0.69	-0.64
ACSL3:ACSL4	-0.09	-0.58	-0.68	-1.24	0.71	-0.57
ADAM10:ADAM17	-0.08	0.08	0	-0.44	1.12	-0.44
ADAMTSL1:ADAMTSL3	-0.19	-0.19	-0.37	-0.85	1.08	-0.48
ADAP1:ADAP2	-0.35	-0.41	-0.77	-1.4	0.97	-0.64
ADIPOR2:ADIPOR1	0.11	0.07	0.17	-0.47	2.15	-0.64
ADSS:ADSSL1	-0.04	-0.53	-0.57	-1.08	0.61	-0.51
AFG3L2:SPG7	-0.24	-0.14	-0.38	-1.21	1.34	-0.83
AGFG1:AGFG2	-0.03	-0.45	-0.48	-0.99	0.76	-0.51
AHRR:AHR	-0.14	0.34	0.19	0.09	0.2	-0.1
AK2:AK8	-0.03	-0.25	-0.28	-0.91	1.31	-0.63
AK4:AK3	-1.13	-0.23	-1.35	-1.43	0.05	-0.08
AKT2:EGFR	-0.17	0.05	-0.12	-0.64	1.01	-0.52
ALAS1:ALAS2	-0.38	-0.43	-0.81	-1.68	0.96	-0.87
ALK:LTK	-0.11	-0.53	-0.63	-0.92	0.4	-0.28
ALKBH4:ATR	-0.41	-0.17	-0.58	-1.79	1.56	-1.21
ANKRD11:ANKRD12	-0.06	-0.37	-0.43	-0.85	0.84	-0.43
ANKRD55:INVS	-0.16	-0.17	-0.33	-0.82	0.9	-0.49
ANKS4B:USH1G	-0.07	-0.61	-0.68	-1.44	1.3	-0.75
ANKS6:KIDINS220	-0.02	-0.16	-0.18	-0.74	1.17	-0.56
AP000304.12:ATP5O	-0.72	-0.27	-0.99	-1.25	0.35	-0.26
AP2A2:AP2A1	-0.43	0.04	-0.38	-1.08	0.99	-0.7
APC:APC2	-0.01	-0.06	-0.07	-0.48	1.61	-0.4
APH1A:APH1B	-0.97	-0.21	-1.18	-1.75	0.65	-0.57
ARFGEF1:ARFGEF2	0.03	-0.22	-0.19	-1.19	1.89	-1
ARFIP1:ARFIP2	-0.13	-0.48	-0.62	-1.21	1.1	-0.59
ARHGAP5:ARHGAP35	-0.08	0.42	0.34	0.36	-0.04	0.02
ARHGEF11:ARHGEF12	-0.66	-0.37	-1.04	-1.67	0.66	-0.63
ARHGEF2:TP53	-0.32	1.1	0.79	1.92	-1.54	1.13
ARHGEF3:NET1	-0.07	0.05	-0.02	-0.5	1.32	-0.48
ARHGEF7:ARHGEF6	-0.83	0.1	-0.73	-1.34	0.81	-0.61
ARID1A:ARID1B	-0.54	-0.4	-0.94	-1.5	0.84	-0.56
ARID4B:ARID4A	-0.01	-0.23	-0.24	-0.89	0.84	-0.65
ARL6IP5:ASPM	-0.13	0.02	-0.11	-0.63	0.93	-0.51
ARL6IP5:PRAF2	-0.13	-0.18	-0.31	-0.84	0.84	-0.53
ARPC1A:ARPC1B	-0.55	-0.41	-0.96	-1.65	0.66	-0.69
ARPC1B:ADAMTS20	-0.41	-0.07	-0.48	-0.98	0.66	-0.5
ARPC5:ARPC5L	-0.66	0.09	-0.57	-1.82	1.48	-1.25
ARRDC2:IQGAP3	-0.2	-0.38	-0.57	-1.28	1.27	-0.7
ASAH2B:ASAH2	-0.12	0.2	0.08	-0.45	1.22	-0.54
ASF1A:ASF1B	-0.54	-0.46	-1	-1.93	1.01	-0.93
ASPM:AMOTL2	0.02	0.96	0.98	0.72	0.64	-0.27
ASPM:ARHGEF10	0.02	-0.48	-0.46	-0.82	0.84	-0.36
ASPM:ARPC1B	0.02	-0.41	-0.39	-1.01	1.03	-0.62
ASXL1:ASXL3	-0.26	0.08	-0.18	-0.7	1.13	-0.51
ATAD2B:ATAD2	-0.64	-0.73	-1.38	-1.22	-0.15	0.16
ATF7IP2:ATF7IP	0.18	-0.23	-0.05	-0.61	1.01	-0.56
ATG2A:ATG2B	-0.25	-0.24	-0.49	-0.97	0.73	-0.48
ATM:PARP1	-0.06	-0.46	-0.51	-0.93	0.51	-0.42
ATP6V1B1:ATP6V1B2	-0.35	-0.23	-0.58	-2.4	2.25	-1.81
ATP6V1C2:ATP6V1C1	-0.03	-0.84	-0.87	-1.86	1.24	-0.99
ATP6V1E2:ATP6V1E1	-0.13	-0.04	-0.17	-0.86	1.11	-0.7
ATP7B:ATP7A	-0.25	-0.14	-0.39	-0.88	1.02	-0.49
ATR:KRAS	-0.17	-0.14	-0.31	-1.49	1.48	-1.18
ATR:MYC	-0.17	-1.68	-1.86	-2.67	0.91	-0.81
ATR:TP53	-0.17	1.1	0.93	1.66	-0.88	0.73
ATXN2:ATXN2L	-0.46	-0.63	-1.09	-1.47	0.35	-0.38
AURKA:EGFR	-1.38	0.05	-1.33	-1.59	0.18	-0.26
AURKB:MYC	-1.35	-1.68	-3.03	-2.91	-0.09	0.12
AXIN1:AXIN2	-0.3	0.02	-0.28	-0.94	1.4	-0.66
B3GALT6:B3GALNT2	0.19	-0.19	0	-0.6	1.48	-0.6
B9D2:CENPF	-0.06	-0.59	-0.65	-1.41	0.95	-0.76
BACH2:BACH1	-0.02	-0.15	-0.17	-0.54	0.9	-0.37
BAG4:BAG3	-0.26	0.07	-0.2	-1.49	2.23	-1.29
BANF1:BANF2	-0.21	0.02	-0.18	-0.58	0.61	-0.4
BANK1:PIK3AP1	0.14	-0.42	-0.28	-0.93	0.7	-0.65
BAZ2B:BAZ2A	-0.04	-0.33	-0.37	-1.29	1.95	-0.93
BCAR1:EGFR	-0.68	0.05	-0.63	-1.1	0.45	-0.47
BCL11A:BCL11B	0.07	-0.22	-0.15	-0.68	0.92	-0.53
BET1:BET1L	-0.01	-0.34	-0.36	-0.88	0.99	-0.52
BICD2:BICD1	-0.29	-0.98	-1.27	-1.78	0.87	-0.51
BIVM-ERCC5:ERCC5	-0.46	-0.53	-0.99	-1.05	0.09	-0.06
BMP3:GDF10	-0.04	-0.48	-0.51	-1.1	0.99	-0.58
BMPER:KCP	0	-0.55	-0.55	-1.46	1.23	-0.91
BRCA1:PARP1	-0.16	-0.46	-0.61	-0.99	0.46	-0.37
BRCA1:PARP2	-0.16	-0.1	-0.25	-0.82	1.3	-0.57
BRCA1:TP53	-0.16	1.1	0.95	2.08	-1.67	1.13
BRCA2:PARP1	-0.44	-0.46	-0.9	-1.29	0.43	-0.39
BRCA2:PARP2	-0.44	-0.1	-0.54	-0.96	0.58	-0.41
BRD9:BRD7	-0.24	-0.25	-0.49	-0.76	0.51	-0.27
BRIP1:ARPC1B	-0.33	-0.41	-0.74	-1.18	0.58	-0.45
BRMS1:BRMS1L	-0.33	-0.35	-0.67	-0.99	0.36	-0.31
BTG3:BTG4	-0.6	-0.12	-0.72	-1.26	0.67	-0.54
BZW1:BZW2	0.16	-0.14	0.03	-0.49	1.12	-0.51
CAB39:CAB39L	0.29	0.04	0.33	-0.22	1.07	-0.55
CAD:CPS1	-0.16	-0.3	-0.46	-0.85	0.96	-0.39
CADPS:CADPS2	-0.08	0.07	-0.01	-0.3	0.77	-0.29
CALM1:EGFR	-0.6	0.05	-0.55	-1.1	0.99	-0.56
CAMTA1:CAMTA2	-0.36	-0.35	-0.71	-1.04	0.44	-0.33
CAND2:CAND1	-0.36	0.21	-0.15	-0.17	0.03	-0.02
CAP1:CAP2	0.05	-0.57	-0.53	-1.51	1.38	-0.98
CAPRIN1:CAPRIN2	-0.63	0.06	-0.57	-0.79	0.28	-0.22
CARS:CARS2	-0.42	-0.59	-1.01	-1.72	1.07	-0.71
CASKIN1:ASPM	-0.84	0.02	-0.82	-1.11	0.46	-0.29
CASKIN1:CASKIN2	-0.84	-0.34	-1.17	-1.69	0.71	-0.52
CBX7:PRDM9	-0.19	-0.37	-0.56	-0.77	0.27	-0.21
CC2D1B:CC2D1A	-0.81	-0.22	-1.03	-1.47	0.57	-0.44
CCDC85A:CCDC85C	-0.92	-1.13	-2.05	-2.57	0.6	-0.52
CCDC94:CCDC130	-1.48	-0.64	-2.11	-2.38	0.27	-0.26
CCNA2:BIRC6	-1.35	-0.93	-2.28	-2.47	0.13	-0.19
CCNA2:BLVRA	-1.35	-0.34	-1.69	-1.87	0.15	-0.17
CCNB1:CACNA1S	-0.16	-0.19	-0.35	-1.05	1.16	-0.7
CCND1:ASPM	-2.18	0.02	-2.16	-2.33	0.17	-0.17
CCNE2:CCNE1	-0.02	0.06	0.04	-0.37	1.04	-0.42
CCNI2:CCNI	-0.53	0.02	-0.52	-1.44	1.18	-0.93
CCNL2:CCNL1	-0.28	0.04	-0.25	-1.06	1.31	-0.81
CCNT2:CCNT1	-0.21	-0.69	-0.91	-1.46	0.57	-0.56
CCT6A:CCT6B	-0.42	-0.16	-0.58	-0.91	0.52	-0.33
CD2AP:SH3KBP1	-0.18	0.1	-0.08	-0.41	0.8	-0.33
CD59:EGFR	-0.25	0.05	-0.2	-0.92	1.4	-0.72
CDC14A:CDC14B	0.07	-0.3	-0.23	-0.7	0.7	-0.47
CDC16:KRAS	-0.6	-0.14	-0.74	-1.75	1.08	-1.02
CDC25C:AMOTL2	0	0.96	0.96	0.97	-0.03	0.01
CDC25C:ARPC1B	0	-0.41	-0.41	-0.95	0.97	-0.54
CDC37L1:CDC37	0.17	-0.15	0.02	-1.18	1.16	-1.2
CDC42EP3:CDC25C	-0.48	0	-0.49	-1.14	0.69	-0.65
CDC6:KRAS	-0.56	-0.14	-0.7	-1.75	1.13	-1.06
CDK13:CDK12	0.13	-0.64	-0.51	-1.57	0.96	-1.05
CDK14:CDC25C	-0.41	0	-0.41	-1.05	1.11	-0.64
CDK19:CDK8	-0.09	-0.15	-0.24	-0.3	0.16	-0.06
CDK1:MYC	-0.22	-1.68	-1.91	-2.77	0.98	-0.86
CDK2:MYC	-0.29	-1.68	-1.97	-2.88	1.09	-0.91
CDK4:KRAS	-1.34	-0.14	-1.47	-2.33	0.58	-0.86
CDK5R2:CDK5R1	-0.27	-0.06	-0.33	-1.04	0.87	-0.71
CDS1:CDS2	0.08	-0.74	-0.65	-1.89	1.5	-1.24
CDT1:ARPC1B	-0.81	-0.41	-1.21	-1.59	0.51	-0.37
CENPE:ARPC1B	-2.1	-0.41	-2.51	-2.49	-0.01	0.02
CENPQ:ARPC1B	0.01	-0.41	-0.39	-0.93	0.97	-0.53
CERK:CERKL	-0.05	-0.18	-0.24	-0.54	0.45	-0.3
CHEK1:TP53	-0.54	1.1	0.57	1.08	-0.33	0.51
CHEK2:TP53	0.05	1.1	1.15	1.88	-0.93	0.73
CHML:CHM	-0.45	-0.3	-0.75	-1.44	1.02	-0.69
CHMP1B:CHMP1A	-0.03	-0.32	-0.36	-1.09	0.92	-0.73
CHMP2A:CHMP2B	-0.9	-0.18	-1.08	-1.64	0.56	-0.56
CHMP3:RNF103-CHMP3	-0.55	-0.41	-0.96	-0.98	0.03	-0.02
CHORDC1:ITGB1BP2	-0.53	-0.52	-1.05	-1.28	0.26	-0.23
CHSY3:CHSY1	-0.12	-0.24	-0.36	-0.84	0.68	-0.48
CLASP1:CLASP2	-0.15	-0.32	-0.47	-1.31	1.65	-0.84
CLPTM1:CLPTM1L	-0.12	-0.21	-0.33	-0.55	0.34	-0.22
CLTC:CLTCL1	0.11	-0.14	-0.03	-0.63	1.66	-0.6
CNGB1:CNGB3	-0.19	-0.2	-0.38	-0.84	0.75	-0.46
CNKSR1:CNKSR2	-0.23	-0.1	-0.33	-0.88	1.19	-0.55
CNOT8:CNOT7	-0.53	-0.64	-1.17	-2.35	1.35	-1.18
COG8:RP11-343C2.9	-1.01	-0.85	-1.86	-2.19	0.21	-0.34
COPG1:COPG2	-0.57	-0.19	-0.77	-1.19	0.41	-0.42
COPS2:PSMD11	-0.31	-0.3	-0.61	-2.1	1.56	-1.48
COPS6:PSMD7	-0.9	-0.9	-1.8	-2.67	0.83	-0.87
COPS7B:COPS7A	0.03	-0.12	-0.09	-0.38	0.48	-0.29
COPZ1:COPZ2	-0.52	0.01	-0.51	-1.01	0.33	-0.5
COQ10B:COQ10A	0.03	-0.35	-0.32	-1.01	0.79	-0.69
COX4I1:COX4I2	-0.48	-0.18	-0.66	-1.62	1.5	-0.97
COX6B1:COX6B2	-0.69	-0.67	-1.36	-1.42	0.07	-0.06
CPPED1:ASPM	-0.19	0.02	-0.17	-0.77	1.12	-0.59
CPSF3L:CPSF3	-0.16	-0.51	-0.67	-2.17	1.48	-1.5
CPSF7:CPSF6	-0.37	-0.57	-0.94	-1.68	0.51	-0.74
CREG1:CREG2	-0.34	-0.17	-0.51	-0.81	0.66	-0.3
CRK:CRKL	-1.04	-0.67	-1.71	-2.76	0.88	-1.05
CSDE1:ADAMTS20	-0.34	-0.07	-0.41	-0.84	0.49	-0.43
CSRP1:CDC25C	-0.09	0	-0.1	-0.8	1.84	-0.7
CSRP1:MKI67	-0.09	-0.18	-0.27	-0.76	0.59	-0.49
CSTF2T:CSTF2	-0.2	-0.59	-0.8	-1.72	0.99	-0.92
CTB-54O9.9:DUS3L	-0.26	-0.46	-0.72	-1.34	0.86	-0.62
CTBP1:CTBP2	-0.19	-0.13	-0.32	-1.37	1.4	-1.05
CTCF:CTCFL	0.08	-0.02	0.07	-0.52	1.47	-0.59
CTD-3222D19.2:MED26	-0.99	-0.77	-1.75	-2.59	0.64	-0.84
CTNNB1:JUP	-0.52	0.04	-0.48	-0.86	0.75	-0.38
CTPS1:CTPS2	-0.19	-0.21	-0.41	-1.12	1.68	-0.72
CUX1:CUX2	-0.28	-0.39	-0.67	-1.19	0.82	-0.52
CYB5A:ASPM	0.16	0.02	0.18	-0.55	2.64	-0.73
CYB5B:CYB5A	-0.35	0.16	-0.19	-0.52	0.78	-0.33
CYBRD1:CDC25C	-0.2	0	-0.2	-0.88	1.43	-0.68
CYFIP2:CYFIP1	-0.02	-0.42	-0.44	-1.01	0.61	-0.57
CYP11B1:AKR7A2	0.13	-0.47	-0.35	-0.97	1.7	-0.63
CYP11B1:ARHGAP10	0.13	0.23	0.35	-0.38	2.27	-0.74
CYP11B1:CENPQ	0.13	0.01	0.14	-0.7	2.11	-0.84
CYTIP:GRASP	-0.2	-0.07	-0.27	-1.18	1.39	-0.91
DAB1:DAB2	-0.02	-0.09	-0.11	-0.25	0.27	-0.15
DACH1:DACH2	0.05	-0.03	0.02	-0.48	1.43	-0.51
DAGLA:DAGLB	-0.65	-0.38	-1.04	-1.99	1.2	-0.95
DBNDD2:ASPM	-0.14	0.02	-0.12	-0.52	0.83	-0.4
DBNDD2:CDC25C	-0.14	0	-0.14	-0.83	1.22	-0.68
DBNDD2:CENPE	-0.14	-2.1	-2.24	-2.6	0.27	-0.36
DCP1A:DCP1B	-0.22	-0.32	-0.53	-1.43	1.03	-0.9
DCP1B:ASPM	-0.32	0.02	-0.3	-0.82	1.05	-0.52
DCST2:DCST1	-0.38	-0.32	-0.7	-1.09	0.67	-0.4
DCTPP1:ARNTL2	-0.15	-0.4	-0.56	-1.01	0.61	-0.45
DDB1:SF3B3	-0.88	-0.71	-1.59	-2.49	0.61	-0.9
DDI2:DDI1	-0.44	-0.11	-0.55	-1.01	0.72	-0.45
DDX39B:DDX39A	-1.16	-0.55	-1.71	-2.17	0.35	-0.45
DDX47:DDX28	-0.98	-0.69	-1.66	-2.01	0.39	-0.35
DEGS1:DEGS2	-0.41	0.05	-0.36	-0.84	0.69	-0.48
DFNB31:PDZD7	0.16	-1.07	-0.91	-1.35	1.03	-0.44
DGKZ:DGKI	-0.67	-0.74	-1.41	-1.8	0.35	-0.39
DHX8:KRAS	-0.74	-0.14	-0.88	-1.82	0.73	-0.94
DIMT1:TFB1M	-1.4	-0.35	-1.75	-1.87	0.08	-0.12
DISP1:DISP2	0.12	-0.05	0.07	-0.63	1.79	-0.7
DMRTB1:DMRTA2	0.06	-0.04	0.02	-0.68	1.31	-0.69
DMXL1:DMXL2	-0.23	-0.2	-0.44	-1.03	0.73	-0.59
DNAJC6:GAK	-0.04	0.03	-0.01	-0.66	1.35	-0.65
DNASE1L3:ASPM	-0.16	0.02	-0.14	-0.66	0.96	-0.52
DNMT1:CDH9	-0.04	-0.13	-0.17	-0.43	0.43	-0.27
DPP7:ASPM	-0.11	0.02	-0.09	-0.7	1.54	-0.62
DSN1:ADAMTS19	-0.2	0.03	-0.17	-0.55	1.01	-0.37
DSN1:ALKBH3	-0.2	-0.31	-0.51	-0.89	0.69	-0.38
DSN1:ASTN2	-0.2	-0.23	-0.43	-1.02	1.36	-0.58
DSN1:CDC42EP1	-0.2	0.07	-0.13	-0.48	0.98	-0.35
DSN1:CYBA	-0.2	-0.13	-0.33	-0.81	0.7	-0.48
DSN1:DGKB	-0.2	-0.32	-0.52	-1.03	0.99	-0.51
DSN1:DISP1	-0.2	0.12	-0.08	-0.42	1	-0.34
DSN1:DPP7	-0.2	-0.11	-0.31	-1.03	1.55	-0.72
DSN1:FSTL5	-0.2	-0.18	-0.38	-0.76	0.74	-0.38
DSN1:HTT	-0.2	-0.21	-0.41	-1.22	1.44	-0.81
DSN1:KCNH7	-0.2	0.06	-0.14	-0.51	0.92	-0.37
DSN1:SRRM2	-0.2	-0.12	-0.32	-1.16	1.35	-0.84
DSP:PLEC	-0.08	-0.52	-0.6	-1.13	0.97	-0.53
DTL:EP300	-1.13	0.53	-0.6	-0.74	0.13	-0.14
DTL:PKD1	-1.13	-0.33	-1.47	-2.27	0.74	-0.8
DTX3L:CYP11B1	-0.09	0.13	0.03	-0.6	2.31	-0.64
DUOX2:DUOX1	-0.39	-0.15	-0.54	-0.84	0.48	-0.3
DUOXA2:DUOXA1	-0.39	-0.31	-0.7	-1.27	1.12	-0.58
DUSP7:EGFR	0.2	0.05	0.25	-0.44	1.81	-0.7
DUSP8:DUSP16	0.09	-0.45	-0.36	-1.11	1.46	-0.75
DYNC1I1:DYNC1I2	0.03	-0.94	-0.91	-2.32	1.04	-1.41
DYNC1LI1:DYNC1LI2	-0.8	-0.56	-1.35	-2.02	0.82	-0.67
DYNLRB1:DYNLRB2	-0.24	-0.19	-0.44	-0.93	0.54	-0.49
DYNLT1:DYNLT3	-0.31	-0.02	-0.32	-1.11	1	-0.78
E2F8:E2F7	0.14	0	0.14	-0.6	1.35	-0.74
EAF1:ASPM	-1.94	0.02	-1.92	-2.15	0.16	-0.24
EAF1:CYP11B1	-1.94	0.13	-1.81	-2.18	0.25	-0.38
EAF1:EAF2	-1.94	-0.1	-2.03	-2.51	0.31	-0.47
ECHDC1:ASPM	0.02	0.02	0.04	-0.42	1.23	-0.46
ECT2:RB1	-1.23	0.04	-1.19	-1.52	0.24	-0.33
EEF1A1:EEF1A2	-2.34	-0.18	-2.52	-2.56	0.03	-0.04
EFR3B:EFR3A	-0.43	-0.1	-0.52	-0.95	0.64	-0.43
EFTUD2:EEF2	-0.07	0.1	0.03	-1.06	1.37	-1.09
EGFR:ERBB3	0.05	-0.05	0.01	-0.62	1.11	-0.63
EGFR:FGFR2	0.05	-0.33	-0.28	-1.03	0.84	-0.75
EGFR:FLNA	0.05	-0.47	-0.41	-0.87	0.67	-0.45
EGFR:KRAS	0.05	-0.14	-0.08	-1.24	1.74	-1.15
EGFR:NEDD9	0.05	0.03	0.08	-0.53	1.65	-0.61
EGFR:NOTCH1	0.05	-0.5	-0.45	-0.82	0.49	-0.37
EGFR:PARP1	0.05	-0.46	-0.4	-0.87	0.59	-0.47
EGFR:PARP2	0.05	-0.1	-0.04	-0.64	1.4	-0.6
EGFR:PIK3R1	0.05	-0.11	-0.06	-0.2	0.37	-0.15
EGFR:PIK3R2	0.05	-0.31	-0.26	-0.78	0.64	-0.52
EGFR:PRKACB	0.05	-0.56	-0.51	-0.81	0.55	-0.3
EGFR:PRKCD	0.05	-0.37	-0.32	-0.73	0.68	-0.41
EGFR:PRKCE	0.05	-0.17	-0.12	-0.94	1.48	-0.82
EGFR:PRKCZ	0.05	-0.61	-0.56	-1.25	1.39	-0.69
EGFR:RET	0.05	-0.25	-0.19	-0.41	0.58	-0.22
EGFR:RPS6KA5	0.05	-0.29	-0.24	-0.73	0.72	-0.49
EGFR:SH2D3C	0.05	-0.22	-0.16	-0.96	1.46	-0.8
EGFR:SHC1	0.05	-0.15	-0.1	-0.82	1.44	-0.72
EGFR:SMAD2	0.05	-0.21	-0.15	-0.38	0.39	-0.23
EGFR:STAT3	0.05	-0.09	-0.03	-0.48	1.05	-0.44
EHBP1:EHBP1L1	-0.11	-0.04	-0.15	-0.89	1.12	-0.74
EHMT2:EHMT1	-0.57	-0.2	-0.76	-1.65	1.01	-0.89
EIF1B:EIF1	-0.07	-0.61	-0.69	-1.69	1.07	-1
EIF2S1:CYP11B1	-0.94	0.13	-0.81	-1.2	0.29	-0.39
EIF3I:STRAP	-0.86	-1.41	-2.26	-2.47	0.12	-0.21
EIF4EBP1:MYC	-0.63	-1.68	-2.32	-2.78	0.54	-0.46
ELL2:ELL	-0.06	-0.48	-0.54	-1.53	1.18	-0.99
ELMOD3:CHRNA5	-0.14	-0.32	-0.46	-0.8	0.53	-0.34
EN1:EN2	0.03	-0.31	-0.28	-1.09	1.54	-0.81
ENO1:ENO2	-0.2	-0.27	-0.47	-1.38	1.6	-0.9
ENOSF1:ADAMTS20	0.04	-0.07	-0.04	-0.7	1.05	-0.66
ENOX1:ENOX2	0.1	-0.11	-0.01	-0.33	0.77	-0.32
EPAS1:ASPM	0.04	0.02	0.05	-0.47	1.21	-0.52
EPAS1:CCNA2	0.04	-1.35	-1.31	-2.46	0.97	-1.15
EPAS1:CDC25C	0.04	0	0.03	-0.65	1.83	-0.68
EPAS1:CDT1	0.04	-0.81	-0.77	-2.76	3.16	-1.99
EPC2:EPC1	-1.07	-0.4	-1.46	-2.11	0.66	-0.64
ERC2:ERC1	0.02	-0.25	-0.24	-0.78	0.98	-0.54
ERLEC1:OS9	0.06	-0.38	-0.32	-0.72	0.62	-0.4
ERO1B:ERO1A	-0.04	0.05	0.01	-0.54	1.04	-0.54
ESPN:ESPNL	-1.03	-0.53	-1.56	-2	0.4	-0.44
ESRP1:ESRP2	-0.29	-0.57	-0.86	-1.34	0.63	-0.49
ETFB:ASPM	-0.1	0.02	-0.08	-0.43	0.86	-0.35
ETV7:ETV6	-0.4	-0.06	-0.46	-0.89	0.53	-0.43
EVX2:EVX1	-0.32	-0.42	-0.74	-1.25	0.83	-0.51
EXO1:AHNAK	-0.07	-0.38	-0.45	-0.98	0.89	-0.53
EXO1:ALCAM	-0.07	-0.06	-0.13	-0.59	0.76	-0.46
EXO1:ALKBH3	-0.07	-0.31	-0.38	-0.89	0.84	-0.5
EXO1:ARHGEF10	-0.07	-0.48	-0.55	-0.87	0.56	-0.32
EXO1:ARPC1B	-0.07	-0.41	-0.48	-1.11	0.84	-0.64
EXO1:ATP10D	-0.07	0.05	-0.02	-0.26	0.55	-0.24
EXO1:CAV2	-0.07	-0.48	-0.55	-0.97	0.7	-0.42
EXO1:CCND1	-0.07	-2.18	-2.25	-3.31	1.05	-1.06
EXO1:CD44	-0.07	-0.48	-0.56	-1.32	1.11	-0.76
EXO1:CMTM3	-0.07	-0.51	-0.58	-1.24	1.08	-0.66
EXO1:DCP1B	-0.07	-0.32	-0.39	-1.1	1.1	-0.71
EXO1:DPP7	-0.07	-0.11	-0.18	-0.92	1.46	-0.74
EXOC3L1:EXOC3	-0.6	-0.3	-0.9	-1.56	0.69	-0.66
EXOC6B:EXOC6	-0.24	-0.21	-0.45	-1.08	0.79	-0.63
EXOSC4:EXOSC6	-1.19	-0.63	-1.82	-2.89	1.14	-1.06
EZH1:EZH2	0.02	-0.14	-0.11	-0.46	0.54	-0.34
FAH:EXO1	-0.32	-0.07	-0.39	-0.98	0.99	-0.59
FAM111A:ALKBH4	-0.27	-0.41	-0.68	-1.42	1.14	-0.73
FAM111A:CYP11B1	-0.27	0.13	-0.15	-0.57	1.34	-0.43
FAM126B:FAM126A	-0.2	0.04	-0.16	-0.85	1.36	-0.69
FAM135A:FAM135B	0.06	0.04	0.1	-0.22	0.98	-0.32
FAM151A:FAM151B	-0.07	-0.25	-0.32	-0.58	0.51	-0.27
FAM213B:FAM213A	-0.2	-0.21	-0.41	-1.02	1.16	-0.61
FAM50B:FAM50A	-0.15	-0.22	-0.37	-1.58	2.62	-1.21
FAM57B:FAM57A	-0.37	-0.09	-0.46	-1.02	0.99	-0.56
FAM96A:FAM96B	-0.69	-1.54	-2.23	-2.35	0.11	-0.13
FANCI:ACN9	0.16	-0.57	-0.41	-0.64	0.27	-0.23
FANCI:BIN1	0.16	-0.43	-0.27	-0.8	0.73	-0.53
FANCI:CDC42EP3	0.16	-0.48	-0.32	-1.29	0.98	-0.97
FANCI:DBNDD2	0.16	-0.14	0.02	-0.79	1.36	-0.81
FANCI:DECR1	0.16	-0.03	0.13	-0.32	1.73	-0.45
FANCI:EFR3A	0.16	-0.1	0.06	-0.41	0.86	-0.48
FANCI:EPAS1	0.16	0.04	0.2	-0.33	1.58	-0.53
FANCM:ASPM	-0.63	0.02	-0.61	-0.97	0.51	-0.36
FAT4:FAT1	-0.04	-0.4	-0.44	-0.72	0.45	-0.27
FBXW7:FEN1	-0.28	-0.37	-0.65	-1.71	1.47	-1.05
FBXW7:MYC	-0.28	-1.68	-1.97	-2.79	0.91	-0.82
FEN1:RAD54B	-0.37	0.03	-0.34	-0.57	0.49	-0.23
FERD3L:PTF1A	-0.36	-0.07	-0.43	-0.64	0.25	-0.21
FEZ2:FEZ1	-0.21	-0.23	-0.44	-1.03	1.33	-0.6
FEZF2:FEZF1	0.11	-0.13	-0.02	-0.56	1.24	-0.54
FGF2:FGF1	-0.15	-0.94	-1.1	-1.57	0.82	-0.47
FHOD1:FHOD3	-0.08	-0.25	-0.33	-0.76	0.76	-0.43
FIGN:FIGNL1	-0.13	-0.09	-0.22	-0.55	0.54	-0.34
FITM1:FITM2	-0.55	-0.37	-0.92	-1.69	1.15	-0.77
FKBP5:FKBP4	-0.09	-0.58	-0.67	-1.72	1.32	-1.05
FLOT1:FLOT2	-0.33	-0.24	-0.57	-1.39	1.79	-0.82
FLVCR1:CHCHD5	-0.05	0.02	-0.02	-0.65	1.19	-0.63
FMN2:FMN1	0.16	0.07	0.23	-0.22	1.47	-0.45
FMNL2:FANCI	-0.03	0.16	0.13	-0.52	1.56	-0.64
FNDC3B:FNDC3A	0.19	-0.19	0	-0.92	1.56	-0.92
FNIP2:FNIP1	-0.34	-0.06	-0.4	-1.14	1.51	-0.74
FOXK1:FOXK2	-0.06	-0.87	-0.93	-1.58	0.96	-0.65
FOXN3:FOXN2	0.02	-0.17	-0.14	-0.9	1.09	-0.75
FOXN4:FOXN1	-0.47	-0.39	-0.86	-1.3	0.5	-0.43
FRMD1:FRMD6	-0.17	0.46	0.29	0.1	0.29	-0.2
FRS3:FRS2	-0.45	-0.51	-0.95	-1.3	0.42	-0.35
FRYL:FRY	0.22	-0.37	-0.16	-0.53	0.7	-0.37
FST:FSTL3	-0.19	-0.11	-0.29	-1.14	1.4	-0.85
FUT10:FUT11	-0.62	-1.52	-2.14	-2.34	0.29	-0.2
FUT5:CAD	-0.3	-0.16	-0.46	-1.27	1.28	-0.81
FXYD5:ASPM	-0.41	0.02	-0.39	-0.86	0.78	-0.48
FXYD5:CDT1	-0.41	-0.81	-1.21	-2.73	2.1	-1.52
FXYD5:EXO1	-0.41	-0.07	-0.48	-1.11	0.91	-0.63
FZD6:CNTNAP4	-0.19	-0.38	-0.57	-1.03	0.78	-0.46
G3BP2:G3BP1	-0.02	-0.24	-0.26	-1.2	1.67	-0.93
G6PD:H6PD	0.06	-0.58	-0.51	-0.89	0.57	-0.38
GABPB2:GABPB1	-0.14	-0.68	-0.82	-1.72	0.66	-0.9
GAS2L2:GAS2L1	-0.45	-0.02	-0.47	-0.89	0.85	-0.42
GCFC2:PAXBP1	-0.07	0.01	-0.06	-1.14	1.3	-1.09
GDF9:BMP15	-0.1	0.06	-0.04	-0.55	1.39	-0.51
GIT2:GIT1	-0.17	-0.74	-0.9	-1.27	0.53	-0.37
GJB4:E2F5	-0.07	-0.22	-0.29	-0.46	0.46	-0.18
GLRX2:CHD7	-0.39	-0.16	-0.54	-1	1.26	-0.46
GMPPB:GMPPA	-0.52	-0.24	-0.76	-1.25	0.6	-0.49
GNAS:GNAL	0.14	-0.14	0	-0.65	1.16	-0.65
GNB2L1:WDR31	-1.61	-0.13	-1.74	-2.08	0.31	-0.34
GNB4:CYP11B1	0.11	0.13	0.23	-0.34	2.07	-0.58
GNB5:ASPM	-0.12	0.02	-0.1	-0.63	0.97	-0.54
GNL3:GNL3L	-0.84	-1.11	-1.95	-2.95	0.68	-1
GNPDA2:DSN1	-0.11	-0.2	-0.31	-0.94	0.9	-0.63
GOLPH3:GOLPH3L	-0.05	-0.3	-0.35	-0.7	0.75	-0.35
GOLT1A:GOLT1B	-0.53	0.03	-0.5	-0.92	0.55	-0.42
GOSR2:RP11-156P1.2	-0.55	-1.07	-1.62	-1.8	0.15	-0.18
GPT:GPT2	-0.14	-0.21	-0.35	-0.91	1.7	-0.56
GRB10:CCNB1	0.1	-0.16	-0.06	-1.21	1.74	-1.15
GRB10:CDC25C	0.1	0	0.1	-0.6	2.24	-0.69
GRB10:FANCI	0.1	0.16	0.26	-0.44	2.17	-0.7
GRIP2:GRIP1	-0.08	-0.23	-0.3	-0.9	0.87	-0.59
GRPEL1:GRPEL2	-0.24	-0.06	-0.3	-0.86	0.8	-0.56
GSK3B:MYC	-0.29	-1.68	-1.98	-2.78	0.97	-0.8
GXYLT2:GXYLT1	-0.61	-0.49	-1.1	-1.45	0.38	-0.35
GYS2:GYS1	-0.32	-0.15	-0.46	-1.23	1.12	-0.77
HACL1:ILVBL	-0.1	-0.35	-0.45	-0.95	0.93	-0.51
HADHB:ACAA1	-0.29	-0.85	-1.13	-1.78	0.64	-0.65
HARS:HARS2	-0.93	-0.35	-1.28	-1.93	0.54	-0.66
HCFC2:HCFC1	0.1	-1.49	-1.39	-2.09	0.57	-0.7
HDAC10:HDAC6	-0.3	-0.04	-0.35	-0.94	0.96	-0.59
HEATR5B:HEATR5A	-0.3	-0.27	-0.56	-0.83	0.53	-0.27
HHAT:HHATL	-0.25	-0.1	-0.35	-0.9	1.03	-0.55
HIC1:HIC2	-0.57	-0.13	-0.7	-1.24	1.09	-0.54
HLX:DBX1	0.09	-0.25	-0.15	-0.63	0.88	-0.48
HMG20A:HMG20B	0.01	-0.15	-0.14	-0.82	1.63	-0.68
HMGCL:HMGCLL1	-0.23	-0.15	-0.38	-0.83	0.53	-0.45
HMGCS2:HMGCS1	-0.3	-0.33	-0.63	-1.03	0.38	-0.4
HMOX2:HMOX1	-0.34	-0.28	-0.62	-1.02	0.49	-0.4
HOMER3:DSN1	-0.44	-0.2	-0.64	-1.42	1.06	-0.78
HOMER3:HNRNPA2B1	-0.44	-0.37	-0.81	-1.67	1.47	-0.85
HRH1:EXO1	-0.23	-0.07	-0.31	-0.83	0.92	-0.52
HSPE1-MOB4:MOB4	-0.55	-0.35	-0.9	-1.38	0.59	-0.48
HUS1B:HUS1	-0.28	-0.29	-0.58	-0.95	0.43	-0.38
ICAM3:DSN1	-0.03	-0.2	-0.23	-1.01	0.98	-0.78
IDE:NRDC	-0.6	-0.02	-0.62	-1.43	0.88	-0.81
IDH1:IDH2	-0.16	-0.1	-0.25	-1.05	1.47	-0.79
IDH3B:IDH3G	-0.58	-0.34	-0.93	-1.2	0.38	-0.28
IER3IP1:CDCA7	-0.48	-0.13	-0.61	-1.07	0.98	-0.46
IGF2:TP53	-0.38	1.1	0.73	1.73	-1.14	1
IKBKB:CHUK	-0.11	-0.5	-0.61	-1.11	0.64	-0.51
IL16:PDZD2	-0.25	-0.18	-0.43	-1.2	1.13	-0.77
INADL:MPDZ	-0.31	0.19	-0.12	-0.3	0.33	-0.19
INF2:DIAPH1	-0.03	-0.19	-0.22	-0.19	-0.05	0.03
INPP5K:ASPM	-0.42	0.02	-0.41	-0.81	0.75	-0.41
INTS6:DDX26B	-0.77	-0.17	-0.94	-1.56	0.49	-0.62
IPO13:TNPO3	-1.15	-1.21	-2.36	-2.41	0.04	-0.05
IPO7:IPO8	-0.17	-0.32	-0.49	-0.81	0.55	-0.32
ISY1-RAB43:ISY1	-0.67	-0.66	-1.33	-1.5	0.16	-0.17
ITPRIPL2:EXO1	-0.12	-0.07	-0.19	-0.77	1.03	-0.58
ITSN2:ITSN1	-0.38	-0.37	-0.74	-1.1	0.43	-0.36
IVD:ASPM	-0.08	0.02	-0.06	-0.58	1.4	-0.51
KALRN:TRIO	0.13	-0.4	-0.27	-1.37	1.78	-1.11
KANSL1L:KANSL1	-0.21	-0.47	-0.69	-1.45	1.63	-0.77
KANSL2:INO80D	-0.91	-0.09	-0.99	-1.35	0.79	-0.36
KAT2B:KAT2A	-0.16	-0.19	-0.35	-0.74	0.63	-0.4
KAT6A:KAT6B	-0.23	-0.6	-0.83	-1.34	0.53	-0.51
KCNMA1:KCNU1	-0.61	-0.23	-0.84	-1.26	0.43	-0.42
KCNT1:KCNT2	-0.36	-0.19	-0.55	-1.1	0.67	-0.54
KDM6A:KDM6B	-0.09	-0.1	-0.19	-0.81	1.12	-0.62
KDM6A:UTY	-0.09	0.11	0.03	-0.09	0.4	-0.12
KDM6B:UTY	-0.1	0.11	0.01	-0.2	0.5	-0.21
KIAA0922:TMEM131	0.01	-0.5	-0.5	-1	1.05	-0.5
KIF15:ARPC1B	-0.35	-0.41	-0.75	-1.23	0.59	-0.48
KIF15:GSDMD	-0.35	-0.32	-0.67	-1.18	0.8	-0.52
KIF15:KIF13B	-0.35	-0.35	-0.69	-1.12	0.58	-0.43
KIF1C:DSN1	-0.05	-0.2	-0.25	-1.02	1.05	-0.77
KIF22:CCDC88A	-0.54	-0.1	-0.64	-0.96	0.43	-0.32
KIF22:CCND1	-0.54	-2.18	-2.72	-3.45	0.72	-0.73
KIF9:KIF6	-0.27	-0.07	-0.34	-0.48	0.34	-0.14
KIFC2:KIFC3	-0.04	-0.03	-0.06	-0.78	1.96	-0.72
KLHDC10:KLHDC3	-0.22	0.03	-0.19	-0.95	1.35	-0.75
KMT2A:KMT2B	-1.1	-0.52	-1.62	-1.5	-0.08	0.12
KMT2C:KMT2D	-0.18	-0.25	-0.43	-0.81	0.58	-0.37
KRAS:MAP3K7	-0.14	-0.17	-0.31	-0.86	1.28	-0.56
KRAS:MAPK14	-0.14	-0.41	-0.54	-0.96	0.69	-0.41
KRAS:MIS18A	-0.14	-0.52	-0.65	-1.39	0.45	-0.73
KRAS:SMC4	-0.14	-0.03	-0.17	-0.31	0.3	-0.14
KRAS:STK33	-0.14	-0.23	-0.37	-0.77	0.6	-0.4
KRAS:TBK1	-0.14	-0.03	-0.17	-0.41	0.38	-0.24
KRAS:TOP1	-0.14	-0.67	-0.81	-2.28	1.39	-1.47
KRAS:VDAC1	-0.14	-0.99	-1.12	-1.66	0.4	-0.53
KSR2:KSR1	-0.49	-0.38	-0.88	-1.04	0.15	-0.16
L2HGDH:ARPC1B	-0.07	-0.41	-0.48	-1.14	1.05	-0.66
LAMB1:FANCI	-0.07	0.16	0.09	-0.63	1.45	-0.72
LAMB2:ASPM	-0.33	0.02	-0.31	-0.82	0.94	-0.51
LAMB2:EXO1	-0.33	-0.07	-0.4	-1.01	1.02	-0.61
LARP1B:LARP1	-0.03	-0.2	-0.23	-1.15	1.78	-0.91
LARP4B:LARP4	0.05	-0.4	-0.35	-0.94	0.63	-0.59
LATS1:LATS2	0.12	0.3	0.42	1.48	-1.2	1.06
LCMT1:LCMT2	-0.01	-0.4	-0.41	-0.99	1.51	-0.58
LCORL:LCOR	0	-0.54	-0.54	-1.04	0.92	-0.5
LDB2:LDB1	0	-0.22	-0.23	-1.22	2.17	-0.99
LEMD2:LEMD3	-1.35	0.08	-1.27	-1.49	0.21	-0.22
LETM1:LETM2	-0.19	-0.45	-0.63	-1.01	0.68	-0.37
LGALS1:FLVCR1	-0.11	-0.05	-0.16	-0.38	0.56	-0.22
LIMK2:LIMK1	-0.68	0.18	-0.5	-1.85	1.86	-1.35
LIN28A:LIN28B	-0.28	-0.14	-0.41	-0.93	0.99	-0.51
LIN54:MTL5	0	-0.02	-0.01	-0.53	1.01	-0.52
LIX1L:CDC25C	-0.55	0	-0.56	-1.21	1.18	-0.65
LMAN1L:LMAN1	0.11	-0.13	-0.02	-0.17	0.37	-0.16
LMBR1L:KIF15	-0.41	-0.35	-0.76	-1.18	0.57	-0.42
LONP1:LONP2	-0.35	-0.14	-0.49	-0.74	0.37	-0.25
LPA:PLG	0.01	0.05	0.06	-0.59	1.69	-0.65
LPP:CCNA2	-0.2	-1.35	-1.55	-2.56	0.82	-1.01
LRBA:NBEA	-0.06	-0.45	-0.52	-0.86	0.69	-0.35
LRFN4:POLQ	-0.67	-0.2	-0.87	-1.66	1.01	-0.8
LRP12:FANCI	-0.32	0.16	-0.16	-0.8	1.42	-0.64
LRR1:LRRC58	-0.88	-0.64	-1.52	-1.73	0.17	-0.21
LSG1:GNL1	-0.18	-0.37	-0.55	-1.62	1.4	-1.07
LSM14A:LSM14B	-1.08	-0.62	-1.7	-2.14	0.42	-0.44
LSM6:SNRPF	-0.48	-1.75	-2.23	-3.55	0.91	-1.32
LTV1:RP3-468K18.7	0.03	0.01	0.04	-0.79	0.89	-0.83
LYSMD2:ASPM	0.02	0.02	0.03	-0.66	1.85	-0.7
LYSMD2:EXO1	0.02	-0.07	-0.06	-0.61	0.95	-0.56
MACF1:DST	-0.32	-0.25	-0.57	-1.07	1.07	-0.49
MAGOH:MAGOHB	-0.43	-1.07	-1.51	-1.91	0.28	-0.4
MAK:ICK	0.07	-0.4	-0.33	-0.52	0.28	-0.18
MANF:CDNF	-0.31	-0.29	-0.6	-0.77	0.26	-0.17
MAP1B:MAP1A	-1.35	0.13	-1.22	-1.91	1.96	-0.7
MAP4:TP53	-0.09	1.1	1.02	1.98	-1.28	0.96
MAPK1:MYC	-0.45	-1.68	-2.14	-2.8	0.76	-0.66
MAPK8IP1:MAPK8IP2	0.02	0	0.03	-0.37	0.83	-0.4
MAPK8IP3:SPAG9	-0.38	-0.2	-0.58	-0.82	0.52	-0.23
MAPKAPK2:TP53	-0.28	1.1	0.82	1.86	-1.38	1.04
MAPKBP1:WDR62	-0.02	-0.96	-0.98	-1.42	1.11	-0.44
MAPT:MAP2	-0.7	-0.27	-0.97	-1.31	0.54	-0.34
MARVELD1:CYP11B1	-0.47	0.13	-0.34	-0.8	0.81	-0.46
MAT2A:MAT1A	-0.22	-0.54	-0.75	-1.17	0.53	-0.41
MCCC2:PCCB	0.02	-0.36	-0.33	-0.55	0.31	-0.22
MCM2:AASS	-0.15	-0.1	-0.26	-0.5	0.6	-0.24
MCM2:CD44	-0.15	-0.48	-0.64	-1.35	1.16	-0.71
MCM2:CMTM3	-0.15	-0.51	-0.66	-1.25	1.13	-0.58
MCM2:DBNDD2	-0.15	-0.14	-0.29	-1.09	1.37	-0.8
MCM2:FXYD5	-0.15	-0.41	-0.56	-1.13	1.05	-0.57
MCM2:GBP3	-0.15	-0.26	-0.41	-1.09	1.54	-0.68
MCM2:GLI3	-0.15	-0.37	-0.53	-1.17	1	-0.64
MCM2:GRB10	-0.15	0.1	-0.05	-0.74	1.78	-0.69
MCM2:HTATIP2	-0.15	-0.11	-0.26	-0.59	0.44	-0.33
MCM2:LIX1L	-0.15	-0.55	-0.71	-1.08	1	-0.38
MCM2:MCM9	-0.15	-0.37	-0.53	-1.02	0.79	-0.5
MCM4:MCM8	-0.95	-0.16	-1.11	-1.81	0.66	-0.71
MCM7:CCND1	-0.07	-2.18	-2.25	-3.28	1.14	-1.03
MCM7:FAM111A	-0.07	-0.27	-0.34	-0.69	0.83	-0.35
MCTP1:MCTP2	0.21	-0.05	0.16	-0.29	1.17	-0.45
MED12L:MED12	-0.33	-0.21	-0.54	-1.22	1.2	-0.68
MED13L:MED13	-0.02	-0.19	-0.21	-0.8	0.92	-0.59
MEGF9:USH2A	-0.56	-0.38	-0.94	-0.9	-0.05	0.04
MEOX2:MEOX1	0.18	-0.41	-0.24	-0.85	1.05	-0.61
MET:TP53	0.12	1.1	1.23	2.06	-1.13	0.83
MET:VHL	0.12	-0.02	0.11	-0.98	2.84	-1.09
MGAT1:POMGNT1	-0.55	-0.28	-0.83	-1.3	0.56	-0.47
MIA2:RP11-407N17.3	-0.55	-0.21	-0.76	-0.54	-0.55	0.22
MIB2:MIB1	-0.21	-0.01	-0.22	-0.51	0.42	-0.29
MICU1:MICU3	-0.24	-0.04	-0.27	-0.58	0.35	-0.31
MLF1:MLF2	-0.02	-0.26	-0.28	-1.23	1.75	-0.94
MLH1:ASPM	-0.4	0.02	-0.38	-0.93	0.81	-0.55
MLH1:CYP11B1	-0.4	0.13	-0.27	-0.76	0.75	-0.49
MLH1:PINK1	-0.4	-0.34	-0.74	-1.45	0.89	-0.71
MLH1:POLG	-0.4	-0.26	-0.66	-1.04	0.42	-0.38
MLH3:CYP11B1	-0.1	0.13	0.03	-0.44	1.25	-0.47
MLKL:ASPM	-0.05	0.02	-0.03	-0.54	1.45	-0.51
MLKL:EXO1	-0.05	-0.07	-0.12	-0.71	1.27	-0.59
MLKL:MCM2	-0.05	-0.15	-0.2	-2.26	3.61	-2.06
MLLT10:MLLT6	-0.02	-0.37	-0.38	-0.78	0.94	-0.39
MMD2:MMD	-0.7	-0.06	-0.76	-1.41	1	-0.64
MND1:ARPC1B	-0.08	-0.41	-0.49	-1.1	0.91	-0.61
MND1:DBNDD2	-0.08	-0.14	-0.22	-1	1.21	-0.78
MND1:GLI3	-0.08	-0.37	-0.45	-1.05	0.86	-0.59
MOCS1:ASPM	-0.15	0.02	-0.13	-0.58	0.72	-0.44
MON1A:MON1B	-0.08	-0.14	-0.22	-0.81	1.33	-0.59
MORF4L1:MORF4L2	-0.14	-0.49	-0.63	-0.7	0.13	-0.07
MOV10L1:MOV10	0.1	-0.11	-0.01	-0.28	0.61	-0.27
MPRIP:TRIOBP	-0.56	-0.27	-0.83	-1.3	0.41	-0.48
MRPL17:SI	-0.28	-0.01	-0.29	-0.74	1.02	-0.45
MSH2:PINK1	-0.57	-0.34	-0.91	-1.52	0.5	-0.61
MSH2:POLB	-0.57	-0.2	-0.77	-0.97	0.16	-0.21
MSH6:PINK1	-0.47	-0.34	-0.82	-1.41	0.85	-0.6
MTCL1:SOGA1	-0.11	-0.41	-0.51	-1.22	1.28	-0.71
MTIF2:DMBT1	-0.39	0.01	-0.37	-1.37	1.66	-0.99
MTMR4:MTMR3	-0.16	-0.11	-0.27	-0.71	0.93	-0.44
MTOR:PTEN	-1.22	-0.13	-1.35	-1.24	-0.09	0.1
MTOR:VHL	-1.22	-0.02	-1.23	-1.92	0.74	-0.69
MVP:ASPM	-0.78	0.02	-0.76	-1.22	0.57	-0.47
MVP:EXO1	-0.78	-0.07	-0.85	-1.44	0.61	-0.59
MVP:FLVCR1	-0.78	-0.05	-0.82	-1.27	0.52	-0.45
MYC:KIF15	-1.68	-0.35	-2.03	-2.07	0.04	-0.03
MYD88:ASPM	-0.52	0.02	-0.5	-0.87	0.71	-0.37
MYEF2:HNRNPM	-0.21	0.16	-0.05	-0.76	0.9	-0.7
MYO1B:CDC25C	0.23	0	0.23	-0.49	2.32	-0.72
MYT1:TP53	-0.36	1.1	0.74	1.75	-1.21	1.01
NAA11:NAA10	-0.12	-0.7	-0.82	-2.29	1.07	-1.48
NAA15:NAA16	-0.18	-0.24	-0.42	-0.59	0.24	-0.17
NAB1:NAB2	-0.16	0.01	-0.15	-0.99	1	-0.83
NAGPA:ASPM	-0.24	0.02	-0.22	-0.7	0.9	-0.48
NAMPT:PARP1	-0.07	-0.46	-0.53	-0.91	0.42	-0.38
NAMPT:PARP2	-0.07	-0.1	-0.17	-0.86	1.24	-0.69
NAPA:NAPB	-0.21	-0.53	-0.74	-1.15	0.63	-0.41
NARFL:NARF	-1.39	-0.09	-1.48	-1.78	0.27	-0.31
NAV1:CCNB1	-0.22	-0.16	-0.38	-1.39	1.58	-1.02
NBEAL1:NBEAL2	-0.24	-0.11	-0.35	-0.67	0.92	-0.32
NCAM1:NCAM2	-0.11	-0.08	-0.19	-0.56	0.96	-0.37
NCAPH:AHNAK	-0.27	-0.38	-0.64	-1.06	0.66	-0.42
NCAPH:ALKBH3	-0.27	-0.31	-0.58	-1.03	0.62	-0.45
NCAPH:ATP10D	-0.27	0.05	-0.21	-0.47	0.45	-0.26
NCAPH:ATXN1	-0.27	-0.31	-0.57	-1.06	0.62	-0.48
NCAPH:CAV1	-0.27	-0.41	-0.67	-0.98	0.39	-0.31
NCAPH:CAV2	-0.27	-0.48	-0.75	-1.28	0.75	-0.54
NCAPH:CD44	-0.27	-0.48	-0.75	-1.38	0.82	-0.63
NCAPH:CD9	-0.27	-0.31	-0.58	-0.95	0.45	-0.37
NCAPH:CDK14	-0.27	-0.41	-0.67	-1.18	0.61	-0.51
NCAPH:CMTM3	-0.27	-0.51	-0.77	-1.49	1.04	-0.72
NCAPH:CSRP1	-0.27	-0.09	-0.36	-0.86	0.86	-0.5
NCAPH:CYB5A	-0.27	0.16	-0.11	-0.67	1.03	-0.56
NCAPH:DBNDD2	-0.27	-0.14	-0.41	-1.05	0.88	-0.64
NCAPH:DCP1B	-0.27	-0.32	-0.58	-1.21	0.87	-0.62
NCAPH:DPP7	-0.27	-0.11	-0.37	-1.11	1.16	-0.74
NCAPH:EMP3	-0.27	-0.16	-0.43	-0.97	0.92	-0.54
NCAPH:EPDR1	-0.27	-0.51	-0.77	-1.41	0.94	-0.64
NCAPH:FAH	-0.27	-0.32	-0.58	-1.17	0.86	-0.58
NCAPH:FARP1	-0.27	-0.2	-0.46	-0.88	0.65	-0.42
NCAPH:FNBP1	-0.27	-0.12	-0.38	-1	0.88	-0.61
NCAPH:FXYD5	-0.27	-0.41	-0.67	-1.24	0.83	-0.57
NCAPH:FYN	-0.27	-0.29	-0.55	-1.12	0.73	-0.57
NCAPH:GLI3	-0.27	-0.37	-0.64	-1.33	0.85	-0.69
NCAPH:ICAM3	-0.27	-0.03	-0.3	-1.01	1.05	-0.71
NCAPH:IVD	-0.27	-0.08	-0.35	-1.02	1.17	-0.67
NCAPH:LGALS1	-0.27	-0.11	-0.38	-0.77	0.67	-0.39
NCAPH:LGALS3BP	-0.27	-0.52	-0.78	-1.21	0.63	-0.42
NCAPH:LHFP	-0.27	-0.34	-0.61	-1.07	0.74	-0.47
NCAPH:LIMCH1	-0.27	-0.4	-0.66	-1	0.48	-0.34
NCAPH:LRP10	-0.27	0.02	-0.24	-1.04	1.38	-0.8
NCAPH:LRP12	-0.27	-0.32	-0.58	-1.09	0.8	-0.51
NCAPH:LYSMD2	-0.27	0.02	-0.25	-1.06	1.46	-0.81
NCAPH:MGLL	-0.27	-0.76	-1.02	-1.23	0.3	-0.21
NCAPH:MLKL	-0.27	-0.05	-0.31	-0.97	0.96	-0.66
NCAPH:MVP	-0.27	-0.78	-1.04	-1.92	0.89	-0.88
NCAPH:MYADM	-0.27	-0.07	-0.33	-0.77	0.68	-0.44
NCAPH:MYC	-0.27	-1.68	-1.95	-2.69	0.85	-0.74
NCAPH:NAP1L5	-0.27	0.09	-0.17	-0.9	1.08	-0.73
NCAPH:PCDH15	-0.27	0.16	-0.11	-0.61	0.86	-0.5
NCEH1:ASPM	-0.37	0.02	-0.35	-0.78	0.89	-0.43
NCEH1:CDC25C	-0.37	0	-0.37	-1.07	1.6	-0.7
NCEH1:KIF22	-0.37	-0.54	-0.91	-1.7	1.28	-0.79
NCEH1:MND1	-0.37	-0.08	-0.45	-0.64	0.39	-0.19
NCK2:NCK1	-0.06	-0.34	-0.39	-1.17	1.08	-0.78
NCKAP1:NCKAP1L	-0.66	-0.28	-0.94	-1.85	1.06	-0.91
NCOA7:OXR1	-0.03	-0.3	-0.32	-0.64	0.43	-0.32
NCOR2:NCOR1	-0.3	-0.1	-0.4	-0.9	0.76	-0.5
NDE1:NDEL1	-0.95	-0.07	-1.02	-1.45	0.39	-0.43
NDUFA13:CTC-260F20.3	-0.59	-0.08	-0.66	-1.11	0.56	-0.45
NDUFA2:CYP11B1	-0.19	0.13	-0.06	-0.57	1.36	-0.5
NDUFA9:KIF15	0.2	-0.35	-0.15	-0.57	0.6	-0.42
NEBL:NEB	0.05	-0.25	-0.2	-0.28	0.14	-0.08
NEK6:ASPM	-0.42	0.02	-0.4	-0.77	0.8	-0.37
NEK6:CYP11B1	-0.42	0.13	-0.29	-0.85	1.24	-0.56
NEK6:EXO1	-0.42	-0.07	-0.49	-1.18	1.25	-0.69
NEK6:NCAPH	-0.42	-0.27	-0.68	-1.57	1.15	-0.89
NEK9:CYP11B1	-0.13	0.13	0	-0.6	2.15	-0.6
NETO1:NETO2	0.04	-0.33	-0.29	-0.68	0.64	-0.39
NEURL1B:NEURL1	0.17	-0.4	-0.22	-0.83	0.79	-0.61
NFKB1:NFKB2	-0.09	-0.38	-0.47	-0.68	0.28	-0.2
NFX1:NFXL1	-0.2	-0.37	-0.57	-0.93	0.76	-0.36
NIPBL:PARP1	0.18	-0.46	-0.28	-0.81	0.63	-0.53
NKAPL:NKAP	-0.27	-0.09	-0.37	-0.56	0.27	-0.2
NLRX1:CENPF	-0.55	-0.59	-1.14	-1.78	0.75	-0.64
NLRX1:EXO1	-0.55	-0.07	-0.62	-1.2	0.67	-0.57
NME3:ASPM	-0.59	0.02	-0.57	-1.01	0.75	-0.44
NME7:NME8	0.13	0.02	0.16	-0.19	1.16	-0.34
NMT2:NMT1	-0.05	-0.17	-0.22	-0.63	0.65	-0.41
NNT:ASPM	-0.55	0.02	-0.53	-0.87	0.49	-0.34
NODAL:BMP3	-0.46	-0.04	-0.49	-1.05	0.82	-0.55
NOP56:ABCC12	0.06	0.05	0.11	-0.42	1.33	-0.52
NOVA2:NOVA1	0.04	0.05	0.09	-0.09	0.56	-0.18
NPAS2:CLOCK	-0.2	0.14	-0.06	-0.7	1.06	-0.64
NPC1:NPC1L1	-0.4	-0.63	-1.02	-1.41	0.5	-0.38
NPDC1:ASPM	-0.19	0.02	-0.17	-0.61	1.22	-0.45
NPDC1:DSN1	-0.19	-0.2	-0.39	-1.15	1.11	-0.76
NPDC1:EXO1	-0.19	-0.07	-0.26	-0.97	1.49	-0.71
NPDC1:NCAPH	-0.19	-0.27	-0.45	-1.39	1.28	-0.93
NPEPL1:LAP3	-0.53	-0.39	-0.92	-1.55	0.73	-0.63
NPNT:EGFL6	-0.07	0.06	-0.01	-0.4	1.39	-0.39
NPTN:BSG	-0.4	-0.62	-1.02	-1.66	0.72	-0.63
NR1D2:CYP11B1	-0.29	0.13	-0.17	-0.56	0.98	-0.39
NRAP:NEB	-0.26	-0.25	-0.52	-0.67	0.22	-0.16
NUBP1:NUBPL	-0.75	-0.14	-0.89	-1.6	0.66	-0.71
NUDC:NUDCD3	-0.7	-0.46	-1.16	-1.14	-0.02	0.03
NUDT12:MCM7	-0.47	-0.07	-0.54	-1.36	1.33	-0.83
NUMB:NUMBL	-0.35	-0.2	-0.55	-0.68	0.18	-0.13
NUP210L:NUP210	-0.31	-0.21	-0.52	-1.02	0.96	-0.51
NXT1:NXT2	-0.15	-0.02	-0.16	-0.61	0.79	-0.45
OBSL1:OBSCN	-0.04	-0.31	-0.36	-0.94	0.79	-0.58
OCEL1:MARVELD2	0.04	0.12	0.15	-0.47	1.62	-0.62
OSBPL10:ASPM	0.07	0.02	0.09	-0.43	1.31	-0.52
OXCT1:ASPM	0.05	0.02	0.07	-0.4	1.25	-0.47
P4HTM:EXO1	-0.27	-0.07	-0.34	-1.01	0.93	-0.67
PACS1:PACS2	-0.08	-0.89	-0.97	-1.61	0.52	-0.64
PAK3:TP53	-0.09	1.1	1.02	1.94	-1.28	0.92
PAM:ASPM	-0.24	0.02	-0.22	-0.55	0.62	-0.33
PAPSS1:PAPSS2	-0.19	-0.43	-0.62	-0.97	0.45	-0.35
PAQR4:PAQR3	-0.22	0.06	-0.16	-0.4	0.42	-0.24
PARD3B:PARD3	-0.14	-0.07	-0.21	-0.61	0.72	-0.4
PARP1:PARP2	-0.46	-0.1	-0.55	-1.1	0.58	-0.55
PARP1:RAD21	-0.46	0.07	-0.38	-1.93	1.55	-1.55
PARP1:RAD51	-0.46	-0.99	-1.45	-2.32	0.54	-0.87
PARP1:SMC1A	-0.46	-0.8	-1.26	-2.29	0.9	-1.03
PARP1:SMC3	-0.46	-0.73	-1.19	-1.69	0.43	-0.5
PARP1:STAG1	-0.46	0	-0.46	-0.65	0.22	-0.19
PARP1:STAG3	-0.46	-0.31	-0.77	-1.61	1.05	-0.85
PARP2:RAD21	-0.1	0.07	-0.02	-1.72	2.21	-1.7
PARP2:SMC1A	-0.1	-0.8	-0.9	-2.03	1.16	-1.12
PARP2:SMC3	-0.1	-0.73	-0.83	-1.5	0.71	-0.67
PARP2:STAG1	-0.1	0	-0.1	-0.48	1.1	-0.38
PARP2:STAG3	-0.1	-0.31	-0.41	-1.37	2.51	-0.96
PARP3:ASPM	-0.19	0.02	-0.17	-0.75	1.51	-0.58
PATL1:PATL2	-0.23	-0.17	-0.4	-0.58	0.37	-0.18
PCBD2:PCBD1	-0.35	-0.11	-0.46	-1.21	1.08	-0.76
PCMT1:CYP11B1	-0.03	0.13	0.1	-0.35	1	-0.44
PCNXL2:CCNA2	-0.01	-1.35	-1.36	-2.44	0.88	-1.08
PCNXL2:MND1	-0.01	-0.08	-0.09	-0.37	0.51	-0.28
PDCD2:PDCD2L	-0.29	-0.41	-0.69	-1.62	1.1	-0.93
PDE3B:PDE3A	-0.16	-0.05	-0.22	-0.87	1.13	-0.65
PDS5A:PDS5B	-0.47	-0.6	-1.06	-1.14	0.07	-0.08
PDZD3:PDZK1	-0.25	-0.11	-0.36	-0.8	0.58	-0.44
PEX5L:PEX5	-0.11	-0.25	-0.36	-1.46	1.23	-1.1
PFDN5:KIF15	-1.15	-0.35	-1.5	-1.8	0.3	-0.3
PFDN5:PRKDC	-1.15	-0.69	-1.84	-2.64	0.91	-0.81
PFN2:CDC25C	-0.33	0	-0.34	-1.03	1.48	-0.69
PGBD1:NCAPH	-0.02	-0.27	-0.29	-1.33	1.36	-1.05
PGK2:PGK1	0.07	-0.85	-0.79	-1.75	1.22	-0.97
PGM1:PGM5	0.02	-0.22	-0.19	-0.66	1	-0.47
PHF11:ASPM	-0.09	0.02	-0.07	-0.54	1.06	-0.47
PHF20L1:PHF20	0.05	-0.32	-0.27	-0.88	0.9	-0.61
PHLDA3:E2F8	-0.6	0.14	-0.46	-0.85	0.92	-0.38
PHLDB2:PHLDB1	0.12	-0.18	-0.06	-0.8	1.51	-0.75
PHLPP2:PHLPP1	0.05	-0.37	-0.32	-0.8	0.84	-0.48
PIF1:MLF1	-0.08	-0.02	-0.11	-0.63	0.74	-0.52
PIF1:NCEH1	-0.08	-0.37	-0.45	-1.24	1.49	-0.79
PIF1:PFN2	-0.08	-0.33	-0.42	-1.17	1.53	-0.76
PIGK:LGMN	-0.31	-0.07	-0.37	-0.51	0.22	-0.13
PKN3:IQGAP3	-0.29	-0.38	-0.67	-1.37	1.22	-0.71
PLA2G12A:PLA2G12B	-0.66	-0.25	-0.92	-1.24	0.34	-0.32
PLD1:PLD2	-0.16	-1.2	-1.37	-1.4	0.03	-0.03
PLEKHA7:PLEKHA5	-0.16	-0.09	-0.25	-0.69	0.61	-0.44
PLEKHG5:PLEKHG6	-0.3	-0.38	-0.68	-0.95	0.35	-0.27
PLEKHO1:CCNB1	-0.3	-0.16	-0.46	-1.43	1.53	-0.97
PLEKHO1:CDC25C	-0.3	0	-0.3	-1.04	2.09	-0.74
PLK1:TP53	-0.78	1.1	0.33	0.74	-0.21	0.41
PLPP6:PLPP7	-0.13	-0.5	-0.64	-1.1	0.48	-0.47
PLXDC2:PLXDC1	0.04	-0.35	-0.32	-0.77	1.37	-0.45
PMM2:PMM1	-0.17	-0.14	-0.31	-0.6	0.75	-0.29
PMPCA:UQCRC2	-1.49	-0.29	-1.78	-2.11	0.31	-0.33
PNO1:MFSD10	-0.48	-0.66	-1.14	-1.67	0.67	-0.53
PNO1:OGFR	-0.48	-0.66	-1.14	-1.82	0.73	-0.68
POGZ:ZNF280D	-0.2	-0.26	-0.46	-1.16	1.16	-0.7
POLE2:CSRP1	-2.06	-0.09	-2.15	-2.3	0.13	-0.15
POLE2:DBNDD2	-2.06	-0.14	-2.2	-2.52	0.27	-0.32
POLE2:PCNXL2	-2.06	-0.01	-2.07	-2.14	0.05	-0.06
POLE4:NFYC	-0.56	-1.36	-1.92	-1.97	0.03	-0.05
POLL:ASPM	-0.39	0.02	-0.37	-0.87	0.93	-0.5
POLL:DSN1	-0.39	-0.2	-0.59	-1.33	0.93	-0.74
POLL:NCAPH	-0.39	-0.27	-0.66	-1.49	1.03	-0.84
POLR2B:POLR3B	-0.5	-0.66	-1.16	-2.31	1.39	-1.15
POLR3A:POLR2A	-0.49	-0.6	-1.09	-1.97	0.54	-0.88
POMT1:POMT2	0.12	-0.16	-0.04	-0.53	1.11	-0.49
POP7:CCDC88A	-1.08	-0.1	-1.18	-1.36	0.14	-0.18
POP7:DDX21	-1.08	-1.37	-2.44	-3.17	0.48	-0.73
POP7:EAF1	-1.08	-1.94	-3.01	-3.7	0.46	-0.69
POP7:ELOVL5	-1.08	-0.82	-1.89	-2.03	0.12	-0.14
POP7:FAM111A	-1.08	-0.27	-1.35	-1.29	-0.04	0.05
POP7:KIAA1586	-1.08	-0.19	-1.27	-1.04	-0.16	0.22
POP7:KLHL5	-1.08	-0.13	-1.21	-1.55	0.28	-0.34
POP7:PRKDC	-1.08	-0.69	-1.76	-2.44	0.55	-0.68
POU6F2:POU6F1	-0.21	-0.27	-0.47	-0.73	0.51	-0.26
PPA2:PPA1	-0.27	-0.07	-0.34	-1.11	0.91	-0.77
PPAN-P2RY11:PPAN	-0.33	-0.74	-1.07	-1.5	0.37	-0.43
PPIB:SPTA1	-0.48	-0.39	-0.87	-1.29	0.52	-0.43
PPIL4:CWC27	-0.61	-0.03	-0.64	-1.17	0.75	-0.53
PPM1E:PPM1F	-0.2	0.63	0.43	0.38	0.07	-0.05
PPP1R8:SLC4A1AP	-0.03	-0.94	-0.98	-1.1	0.24	-0.12
PPP2R1B:PPP2R1A	-0.13	-0.78	-0.9	-1.79	0.66	-0.89
PPP4R3B:PPP4R3A	-0.52	-0.37	-0.9	-1.34	0.53	-0.45
PPWD1:PPIL2	-1.04	-0.75	-1.79	-2.93	0.72	-1.15
PRC1:CSMD3	-0.18	-0.17	-0.36	-0.55	0.51	-0.2
PRC1:DBNDD2	-0.18	-0.14	-0.32	-0.98	1.06	-0.66
PRDM16:MECOM	-0.56	0.02	-0.53	-1.03	0.58	-0.49
PRICKLE4:ASPM	-0.22	0.02	-0.2	-0.59	0.67	-0.39
PRKAA1:TP53	-0.03	1.1	1.08	1.99	-1.19	0.91
PRKAB2:PRKAB1	-0.17	-0.16	-0.33	-0.68	0.58	-0.35
PRKCZ:NCAPH	-0.61	-0.27	-0.88	-1.78	1.04	-0.9
PRNP:KIF15	-0.06	-0.35	-0.4	-0.94	0.7	-0.54
PROX1:PROX2	-0.03	-0.13	-0.16	-0.62	1.82	-0.47
PRPF18:RP11-295P9.13	-0.23	-0.56	-0.78	-1.13	0.24	-0.34
PRPF40A:PRPF40B	-0.68	-0.88	-1.56	-2.09	0.49	-0.53
PRR3:PPP1R10	0.01	-0.01	0	-0.66	1.33	-0.66
PSEN2:PSEN1	-0.05	-0.81	-0.86	-1.18	0.46	-0.32
PSENEN:AC002398.9	-0.36	-0.27	-0.63	-1.49	1.15	-0.86
PSIP1:CTB-50L17.10	-0.33	-0.41	-0.74	-1.33	0.62	-0.59
PSMB9:PSMB6	-0.05	-0.61	-0.66	-2.46	2.15	-1.8
PTCH2:PTCH1	-0.69	0	-0.69	-1.7	3.1	-1.01
PTDSS1:PTDSS2	-0.14	-0.49	-0.63	-1.31	0.84	-0.69
PTPN21:EXO1	-0.39	-0.07	-0.47	-1.09	0.99	-0.63
PTPN21:NCAPH	-0.39	-0.27	-0.66	-1.59	1.02	-0.93
PTPRA:KIF15	-0.3	-0.35	-0.65	-1.09	0.54	-0.44
PTPRN:PTPRN2	-0.04	-0.24	-0.29	-1	1.43	-0.71
PTPRS:ASPM	-0.05	0.02	-0.03	-0.54	1.01	-0.51
PTRF:NCAPH	0.13	-0.27	-0.14	-1.17	1.32	-1.03
PUM1:PUM2	-0.35	-0.07	-0.42	-0.78	0.72	-0.36
PUS7:PUS7L	-0.05	-0.28	-0.33	-0.71	0.86	-0.38
PXDNL:PXDN	-0.22	-0.3	-0.52	-0.9	0.87	-0.39
PYGO2:PYGO1	-0.07	-0.11	-0.19	-0.69	0.89	-0.5
RAB11FIP3:RAB11FIP4	-0.84	-0.11	-0.95	-1.51	0.91	-0.56
RAB31:EXO1	0.07	-0.07	0	-0.67	1.29	-0.67
RAB31:NCAPH	0.07	-0.27	-0.19	-1.2	1.31	-1.01
RABGGTB:PGGT1B	0.1	-1.28	-1.18	-2.01	0.52	-0.83
RAD21:RAD21L1	0.07	-0.38	-0.3	-0.98	0.84	-0.67
RAD54L:DBNDD2	-0.43	-0.14	-0.57	-1.24	0.74	-0.67
RAD54L:DECR1	-0.43	-0.03	-0.46	-0.92	0.56	-0.46
RAD54L:LMBR1L	-0.43	-0.41	-0.85	-1.85	1.18	-1.01
RAD54L:NDUFA9	-0.43	0.2	-0.24	-0.91	0.83	-0.67
RAD54L:PFDN5	-0.43	-1.15	-1.58	-2.5	0.82	-0.91
RAD9A:RAD9B	0.04	-0.29	-0.25	-0.67	0.69	-0.42
RAE1:BUB3	-0.95	-0.54	-1.49	-2.42	1.07	-0.93
RANBP17:XPO7	0.13	-0.08	0.05	-0.36	1.1	-0.41
RANBP6:IPO5	-0.04	-0.33	-0.37	-1.45	1.59	-1.08
RANBP9:RANBP10	-0.2	-0.97	-1.17	-1.73	0.9	-0.57
RAPH1:APBB1IP	-0.57	0.03	-0.54	-0.94	0.44	-0.41
RARS:RARS2	0.13	-0.1	0.03	-0.4	0.68	-0.44
RB1:SKP2	0.04	-0.53	-0.49	-1.42	0.82	-0.94
RB1:TOP2A	0.04	-0.39	-0.35	-0.92	0.52	-0.58
RBM14:RBM14-RBM4	-1.06	-0.48	-1.54	-2.04	0.52	-0.51
RBMXL3:RBMXL2	0.01	0.16	0.17	-0.26	0.77	-0.43
RBPJ:RBPJL	-0.07	-0.19	-0.26	-0.82	1.29	-0.56
RBPMS:RBPMS2	-0.11	-0.24	-0.35	-0.72	0.53	-0.37
RC3H1:RC3H2	-0.44	-0.04	-0.48	-0.52	0.08	-0.04
RCAN3:ADAMTS20	-0.32	-0.07	-0.39	-0.88	0.6	-0.49
RCC1:RPGR	-0.67	0.04	-0.63	-1.07	0.53	-0.44
RCL1:RTCA	-0.52	-0.19	-0.71	-1.24	0.58	-0.53
RERE:ATN1	-0.36	-0.62	-0.97	-1.54	0.82	-0.57
RFX5:RFX7	0.14	-0.26	-0.11	-0.57	1.1	-0.46
RGS14:RGS12	-0.25	-0.1	-0.35	-0.74	0.77	-0.39
RHBDF1:RHBDF2	-0.44	-0.6	-1.04	-1.4	0.37	-0.36
RHOC:DSN1	-0.41	-0.2	-0.61	-1.18	0.62	-0.57
RHOT2:RHOT1	-0.24	-0.7	-0.94	-1.05	0.12	-0.1
RHPN1:RHPN2	-0.4	-0.65	-1.05	-1.68	0.37	-0.63
RIC8A:RIC8B	-0.52	-0.15	-0.66	-1.19	0.67	-0.52
RIN2:ASPM	-0.09	0.02	-0.07	-0.56	1.09	-0.49
RIN2:EXO1	-0.09	-0.07	-0.16	-0.81	1.23	-0.65
RIOK1:RIOK3	-0.58	-0.21	-0.79	-1.47	0.71	-0.68
RND3:FANCI	-0.27	0.16	-0.11	-0.79	1.24	-0.68
RNF130:POLQ	-0.54	-0.2	-0.74	-1.48	1.05	-0.74
RNF135:ASPM	-0.22	0.02	-0.2	-0.64	0.82	-0.44
RNF139:RNF145	0.1	-0.33	-0.22	-1.06	1.05	-0.84
RNF2:RING1	-0.12	-0.05	-0.17	-0.72	1.24	-0.56
ROBO3:CYP11B1	-0.35	0.13	-0.22	-0.64	1.03	-0.42
RP1-309K20.6:NFS1	-0.37	-1.07	-1.44	-1.82	0.22	-0.38
RP11-111K18.1:PSMA2	-0.78	-0.84	-1.62	-3.22	1.56	-1.6
RP11-140L24.4:PSMA1	-1.45	-0.75	-2.2	-2.52	0.19	-0.32
RP11-20I23.3:AMDHD2	-0.52	-0.16	-0.68	-1.42	1.07	-0.74
RP11-343C2.12:COG8	-0.24	-1.01	-1.25	-1.04	-0.16	0.21
RP11-343C2.7:TMED6	-0.33	-0.65	-0.98	-1.54	0.84	-0.57
RP11-432B6.3:TRIM59	-0.57	-0.89	-1.45	-2.15	0.53	-0.69
RP11-468E2.6:DCAF11	-0.43	-0.03	-0.45	-0.84	0.99	-0.39
RP11-49K24.6:IER3IP1	0.03	-0.48	-0.45	-0.43	-0.07	0.03
RP11-565P22.6:NOS1AP	-0.29	-0.3	-0.59	-1.31	0.98	-0.72
RP11-618P17.4:PDCD2L	-0.93	-0.41	-1.34	-1.94	0.84	-0.61
RP11-977G19.10:CNPY2	-1.09	-0.1	-1.19	-1.53	0.4	-0.34
RP13-512J5.1:RNASEH1	-0.41	0.21	-0.2	-0.34	0.18	-0.14
RP5-1042K10.14:ADSL	-0.43	-0.07	-0.5	-1.01	0.92	-0.51
RPA2:RPA4	-0.74	-0.13	-0.87	-1.32	0.35	-0.45
RPL10L:RPL10	0.06	-0.97	-0.91	-1.94	0.79	-1.03
RPL17-C18orf32:RPL17	-0.75	-2.13	-2.89	-3.12	0.14	-0.23
RPL3L:RPL3	-0.47	-2.65	-3.11	-3.75	0.48	-0.63
RPL7L1:RPL7	-0.48	-0.77	-1.25	-2.42	1.34	-1.18
RPP25L:RPP25	-0.15	-0.28	-0.43	-1.2	0.98	-0.77
RPS6KA4:E2F5	-0.59	-0.22	-0.81	-0.99	0.22	-0.18
RPS6KA4:FLVCR1	-0.59	-0.05	-0.63	-1.02	0.45	-0.38
RPS6KA4:LYPLAL1	-0.59	0.05	-0.54	-0.99	0.56	-0.45
RRAGC:RRAGD	-0.9	-0.12	-1.02	-1.25	0.21	-0.23
RRAS:ASPM	0.03	0.02	0.04	-0.49	1.18	-0.54
RRAS:EXO1	0.03	-0.07	-0.05	-0.73	1.38	-0.69
RRAS:NCAPH	0.03	-0.27	-0.24	-1.1	1.21	-0.86
RRBP1:CNTNAP4	-0.24	-0.38	-0.62	-1.14	0.79	-0.52
RRBP1:KIAA1586	-0.24	-0.19	-0.43	-0.83	0.57	-0.4
RRM2:RRM2B	-0.72	-0.31	-1.03	-1.46	0.24	-0.43
RRP1B:RRP1	-0.3	-0.5	-0.8	-2.2	1.21	-1.4
RRP9:TEP1	-1.44	-0.13	-1.57	-1.82	0.23	-0.25
RTN4IP1:TP53I3	0.04	-0.37	-0.33	-0.73	0.96	-0.41
RUFY4:FYCO1	-0.14	-0.37	-0.5	-1.05	1.01	-0.54
RUSC1:RUSC2	-0.22	-0.17	-0.39	-0.95	1.02	-0.57
S100A10:CENPE	-0.15	-2.1	-2.25	-2.68	0.3	-0.43
S100A10:DNMT1	-0.15	-0.04	-0.18	-1.1	1.1	-0.92
S100A10:MCM2	-0.15	-0.15	-0.3	-2.26	2.83	-1.96
S100A16:FANCI	-0.03	0.16	0.13	-0.56	1.56	-0.69
SAMD12:SAMD10	-0.33	-0.65	-0.98	-1.71	0.61	-0.73
SAMD4A:SAMD4B	-0.39	-0.82	-1.21	-1.54	0.36	-0.33
SAMD7:SAMD11	-0.25	-0.74	-0.98	-1.49	0.72	-0.5
SAR1B:SAR1A	-0.33	-0.3	-0.63	-1.27	1.01	-0.64
SBF2:SBF1	-0.02	-0.11	-0.13	-0.69	1.51	-0.56
SBNO1:SBNO2	-0.86	0.05	-0.8	-1.26	0.38	-0.46
SCAF8:SCAF4	-0.21	-0.18	-0.39	-0.45	0.11	-0.06
SCHIP1:CDC25C	-0.39	0	-0.4	-1.07	1.36	-0.67
SCO1:SCO2	-0.04	-0.13	-0.17	-0.54	0.83	-0.37
SCRIB:LRRC7	-0.52	-0.19	-0.71	-1.04	0.4	-0.33
SCYL1:SCYL3	-0.65	-0.2	-0.85	-1.23	0.64	-0.38
SDC1:SDC3	-0.1	-0.27	-0.37	-0.89	0.84	-0.52
SDSL:CYP11B1	0.38	0.13	0.5	-0.46	1.86	-0.96
SEC11A:SEC11C	-0.05	-0.11	-0.15	-0.48	0.7	-0.33
SEC23A:SEC23B	-0.41	-0.13	-0.54	-1.04	0.63	-0.5
SEC23IP:DDHD2	-0.23	-0.2	-0.42	-0.99	0.94	-0.57
SEC24B:SEC24A	-0.01	-0.1	-0.11	-0.77	1.4	-0.66
SEC31A:SEC31B	-0.04	-0.24	-0.28	-1.01	1.74	-0.73
SEC61A1:SEC61A2	-0.07	-0.06	-0.12	-0.61	0.89	-0.49
SEPHS1:SEPHS2	-0.23	-0.66	-0.89	-1.26	0.37	-0.37
SERPINB6:ASPM	-0.09	0.02	-0.07	-0.53	0.96	-0.46
SERPINB6:NCAPH	-0.09	-0.27	-0.36	-1.28	1.15	-0.92
SETDB2:SETDB1	-0.14	0.03	-0.11	-0.37	0.57	-0.26
SFXN3:ASPM	-0.4	0.02	-0.38	-0.8	0.67	-0.42
SGK2:TP53	-0.36	1.1	0.75	1.79	-1.35	1.05
SHCBP1L:SHCBP1	0.02	-1.16	-1.14	-1.61	0.58	-0.47
SIKE1:FGFR1OP2	-0.1	-0.05	-0.15	-0.88	1.16	-0.73
SIN3A:SIN3B	-0.65	-0.02	-0.67	-0.95	0.33	-0.28
SIRT2:KIF15	-0.38	-0.35	-0.72	-1.07	0.45	-0.34
SIRT2:SIRT3	-0.38	-0.73	-1.1	-1.4	0.51	-0.3
SIRT6:SIRT7	-0.31	-0.19	-0.51	-1.23	1.26	-0.73
SIX4:SIX5	-0.11	-0.19	-0.3	-0.76	0.85	-0.46
SKAP2:ADAMTS20	-0.22	-0.07	-0.29	-0.97	0.9	-0.68
SKI:SKIL	-0.11	-0.02	-0.13	-0.82	1.47	-0.69
SKIV2L2:SKIV2L	-0.34	-0.33	-0.67	-1.43	0.66	-0.76
SKOR1:SKOR2	-0.09	0.16	0.08	-0.25	0.84	-0.32
SLBP:OGFR	-0.17	-0.66	-0.83	-1.07	0.42	-0.24
SLC11A1:SLC11A2	-0.28	-0.34	-0.61	-1.4	1	-0.78
SLC16A1:CYP11B1	-0.31	0.13	-0.18	-0.49	0.75	-0.31
SLC25A2:SLC25A15	-0.01	-0.29	-0.3	-0.67	0.66	-0.37
SLC25A37:SLC25A28	-0.34	-0.98	-1.32	-2.37	1.29	-1.05
SLC30A1:SLC30A10	-0.01	-0.13	-0.15	-0.17	0.07	-0.02
SLC31A1:SLC31A2	-0.16	0.16	-0.01	-0.47	1.28	-0.46
SLC35B2:SLC35B1	-0.45	-0.36	-0.81	-1.52	0.59	-0.71
SLC35B3:SLC35B1	-0.27	-0.36	-0.63	-1.42	0.62	-0.79
SLC35F3:SLC35F4	-0.45	-0.47	-0.92	-0.82	-0.12	0.1
SMAP2:SMAP1	-0.21	-0.1	-0.31	-0.9	0.72	-0.59
SMARCA2:SMARCA4	0	-0.15	-0.15	-0.84	1.05	-0.69
SMARCA4:ASPM	-0.15	0.02	-0.13	-0.67	0.94	-0.54
SMARCA4:DSN1	-0.15	-0.2	-0.35	-1.12	0.99	-0.77
SMARCA4:NCAPH	-0.15	-0.27	-0.42	-1.34	1.15	-0.92
SMARCA5:SMARCA1	-0.43	-0.18	-0.61	-0.98	0.51	-0.37
SMARCC1:SMARCC2	-0.07	-0.77	-0.84	-1.81	0.96	-0.97
SMC1B:SMC1A	-0.15	-0.8	-0.96	-2.13	1.11	-1.18
SMC4:CD320	-0.03	-0.22	-0.25	-0.85	0.95	-0.6
SMC4:CHCHD5	-0.03	0.02	-0.01	-0.92	1.66	-0.91
SMC4:NAGPA	-0.03	-0.24	-0.27	-0.63	0.7	-0.36
SMUG1:CEP170	-0.32	-0.4	-0.72	-1.33	0.74	-0.6
SMUG1:SMG1	-0.32	-0.63	-0.96	-1.75	0.71	-0.8
SNAP91:PICALM	-0.27	-0.12	-0.4	-0.75	0.56	-0.35
SNRK:MELK	-0.32	-0.54	-0.86	-1.23	0.6	-0.37
SNRNP200:ASCC3	-0.21	-0.23	-0.44	-1.47	1.01	-1.02
SNRNP70:SNRNP35	-0.76	0.02	-0.74	-1.32	0.61	-0.58
SNRPB2:SNRPA	-0.59	-0.41	-0.99	-1.68	0.62	-0.69
SNRPB:ADAMTS12	-0.31	-0.27	-0.59	-0.96	0.36	-0.38
SNRPB:ATR	-0.31	-0.17	-0.49	-1.82	1.32	-1.33
SNRPB:BBX	-0.31	-0.04	-0.36	-0.25	-0.1	0.1
SNRPB:BLVRA	-0.31	-0.34	-0.66	-1.1	0.45	-0.44
SNRPB:CACNA1C	-0.31	-0.18	-0.5	-1.29	0.83	-0.79
SNRPB:CACNA1S	-0.31	-0.19	-0.5	-1.1	0.67	-0.6
SNRPB:CSTF2T	-0.31	-0.2	-0.52	-0.76	0.26	-0.25
SNRPB:DNAH8	-0.31	-0.07	-0.38	-0.68	0.31	-0.3
SNRPB:DTX3L	-0.31	-0.09	-0.41	-1.13	0.76	-0.72
SNRPB:GRB10	-0.31	0.1	-0.21	-0.87	0.73	-0.66
SNRPB:HECTD2	-0.31	0.12	-0.2	-0.59	0.39	-0.39
SNRPB:HIVEP2	-0.31	-0.13	-0.44	-0.88	0.44	-0.44
SNRPB:HIVEP3	-0.31	-0.09	-0.4	-0.94	0.58	-0.54
SNRPB:HLTF	-0.31	-0.11	-0.43	-0.61	0.18	-0.18
SNRPB:MYD88	-0.31	-0.52	-0.84	-1.38	0.54	-0.54
SNRPB:NCEH1	-0.31	-0.37	-0.68	-1.4	0.84	-0.72
SNRPB:NLRP3	-0.31	-0.32	-0.63	-0.99	0.38	-0.36
SNRPB:SLC38A1	-0.31	-0.42	-0.74	-1.01	0.25	-0.27
SNRPN:SNRPB	-0.15	-0.31	-0.46	-1.15	0.57	-0.69
SNX24:MCM7	-0.35	-0.07	-0.42	-1.16	1.03	-0.74
SOAT1:CDT1	-0.11	-0.81	-0.91	-2.64	2.8	-1.73
SOAT1:FANCI	-0.11	0.16	0.05	-0.65	1.37	-0.7
SOAT1:MND1	-0.11	-0.08	-0.19	-0.45	0.45	-0.26
SOAT1:POP7	-0.11	-1.08	-1.18	-1.96	0.54	-0.78
SOAT1:SOAT2	-0.11	-0.55	-0.65	-1.35	0.93	-0.7
SOCS5:SOCS4	0.04	-0.43	-0.39	-1	1.02	-0.61
SORBS2:SORBS1	-0.05	-0.8	-0.85	-1.24	0.46	-0.39
SOS1:SOS2	0.05	-0.46	-0.41	-0.85	0.6	-0.44
SP110:MCM2	-0.12	-0.15	-0.27	-2.19	3.43	-1.91
SP110:MCM7	-0.12	-0.07	-0.19	-1.07	1.89	-0.89
SP110:POP7	-0.12	-1.08	-1.19	-1.9	0.49	-0.7
SPARCL1:SPARC	-0.31	-0.11	-0.41	-0.97	1.12	-0.56
SPECC1:SPECC1L	-0.14	-0.47	-0.62	-1.15	1.06	-0.53
SPHK1:SPHK2	0.1	-0.69	-0.59	-1.01	0.29	-0.41
SPIRE1:ASPM	-0.33	0.02	-0.32	-0.8	0.85	-0.48
SPIRE2:SPIRE1	-0.2	-0.33	-0.54	-1.21	1.23	-0.68
SPON1:THSD7A	-0.38	-0.09	-0.47	-0.75	0.63	-0.28
SPRYD3:RANBP9	-0.02	-0.2	-0.22	-0.67	1.29	-0.45
SPTA1:SPTAN1	-0.39	-0.28	-0.67	-1.18	0.74	-0.52
SPTLC2:SPTLC3	-0.62	-0.11	-0.74	-1.22	0.57	-0.49
SPTY2D1:CYP11B1	-0.28	0.13	-0.15	-0.64	0.9	-0.48
SREBF1:SREBF2	-0.07	-0.66	-0.73	-1.36	0.61	-0.63
SRP19:CTC-487M23.8	-0.55	-0.16	-0.71	-1.34	1.03	-0.64
SRRM3:SRRM2	-0.26	-0.12	-0.38	-1.29	1.11	-0.9
SRSF11:SREK1	-1.91	0	-1.92	-2.46	0.69	-0.54
SS18:SS18L1	-0.21	-0.9	-1.1	-1.71	0.79	-0.6
STAM2:STAM	-0.37	-0.39	-0.75	-0.95	0.26	-0.2
STAU2:STAU1	0.15	-0.08	0.08	-0.62	1.37	-0.69
STIM2:STIM1	0.1	-0.43	-0.33	-1	0.99	-0.67
STK11:ASPM	-0.4	0.02	-0.38	-0.78	0.51	-0.4
STK39:OXSR1	-0.06	-0.21	-0.27	-0.65	0.61	-0.38
STON1-GTF2A1L:STON1	0.08	-0.06	0.01	-0.41	1.64	-0.42
STRIP1:STRIP2	-0.4	-0.13	-0.52	-1.05	0.92	-0.53
STT3B:STT3A	-0.63	-0.01	-0.64	-1.12	0.48	-0.47
STXBP6:EXOC1	-0.01	-0.72	-0.72	-1.56	1.19	-0.83
SUCLA2:SUCLG2	0.03	-0.28	-0.24	-1.1	1.49	-0.85
SUSD1:ASPM	-0.3	0.02	-0.28	-0.7	0.69	-0.41
SUSD2:MUC4	-0.06	-0.24	-0.3	-0.63	0.65	-0.33
SYDE1:ASPM	-0.18	0.02	-0.16	-0.67	1.05	-0.5
SYNJ1:SYNJ2	-0.1	-0.11	-0.21	-0.93	1.07	-0.71
SYS1:SYS1-DBNDD2	-0.84	-0.31	-1.15	-1.76	0.4	-0.61
SYT13:SYT12	-0.23	-0.49	-0.72	-1.41	0.84	-0.69
TADA2B:TADA2A	-0.02	-0.23	-0.25	-0.74	0.89	-0.5
TAF1D:ZNF536	-0.87	0.05	-0.81	-1.21	0.52	-0.39
TAF1L:TAF1	0.15	-0.75	-0.6	-1.54	1.07	-0.94
TAF4B:TAF4	-0.29	-0.54	-0.83	-1.2	0.36	-0.36
TAF5L:TAF5	-0.14	0.1	-0.05	-0.94	1.08	-0.89
TAF9:TAF9B	-0.43	-0.22	-0.65	-1.02	0.41	-0.37
TAGAP:ARHGAP20	-0.28	0	-0.28	-0.42	0.33	-0.13
TANC1:TANC2	-0.02	0.16	0.14	-0.2	0.83	-0.34
TANC2:DSN1	0.16	-0.2	-0.04	-0.88	1.14	-0.84
TANC2:MCM2	0.16	-0.15	0	-2.03	3.97	-2.03
TARDBP:DAZAP1	-0.12	0.07	-0.05	-1.06	1.81	-1.01
TASP1:ASRGL1	-0.02	-0.18	-0.2	-1.24	2.14	-1.03
TATDN1:TATDN2	-0.08	-0.36	-0.44	-0.77	0.49	-0.33
TBC1D1:TBC1D4	-0.12	-0.23	-0.34	-0.88	0.74	-0.54
TBC1D24:RP11-20I23.1	0.03	-0.74	-0.71	-1.48	0.78	-0.77
TBC1D2:NCAPH	-0.27	-0.27	-0.53	-1.6	1.1	-1.07
TBL3:ASPM	-0.51	0.02	-0.49	-0.88	0.84	-0.39
TBPL2:TBP	-0.39	-0.57	-0.96	-1.85	0.84	-0.89
TCEA2:ASPM	-0.66	0.02	-0.64	-1.1	0.93	-0.47
TCEA2:CCNA2	-0.66	-1.35	-2	-2.69	0.62	-0.68
TCEA2:CDC25C	-0.66	0	-0.66	-1.33	1.27	-0.67
TCEA2:FANCI	-0.66	0.16	-0.5	-1.08	1.14	-0.58
TCEA2:MND1	-0.66	-0.08	-0.74	-1.05	0.55	-0.31
TCEA2:NCAPH	-0.66	-0.27	-0.92	-1.75	1.11	-0.83
TCEA2:PRC1	-0.66	-0.18	-0.84	-1.82	1.27	-0.98
TCF7L2:SNRPB	-0.63	-0.31	-0.94	-1.6	0.57	-0.66
TDRD15:TDRD6	0.13	-0.07	0.07	-0.24	1.04	-0.31
TECRL:TECR	-0.31	-0.82	-1.13	-1.82	0.78	-0.69
TEX264:ASPM	-0.37	0.02	-0.35	-0.8	0.73	-0.46
TGFB1:NCAPH	-0.11	-0.27	-0.38	-1.24	1.15	-0.86
TGFB1I1:NCAPH	-0.07	-0.27	-0.34	-1.3	1.23	-0.96
TGFBI:POSTN	-0.06	0.02	-0.04	-0.58	1.28	-0.54
TGFBR2:ASPM	0.02	0.02	0.04	-0.47	1.19	-0.51
THRAP3:CYP11B1	-0.22	0.13	-0.1	-0.55	1.1	-0.46
TICAM2:TMED7-TICAM2	-0.15	-0.1	-0.26	-0.87	1.39	-0.62
TIMM23:TIMM23B	-0.77	0	-0.77	-1.29	0.72	-0.52
TINAG:TINAGL1	0.04	-0.77	-0.72	-1.1	0.53	-0.38
TJP1:TJP2	-0.03	-0.26	-0.29	-1.15	1.53	-0.86
TLK1:TLK2	-0.15	-0.19	-0.34	-1.26	1.08	-0.91
TLN1:TLN2	-0.39	-0.52	-0.92	-1.1	0.25	-0.18
TM2D3:TM2D1	-0.72	-0.24	-0.96	-1.26	0.61	-0.31
TMEM101:DSN1	-0.57	-0.2	-0.77	-1.37	0.71	-0.6
TMEM136:EXO1	-0.01	-0.07	-0.08	-0.79	1.34	-0.71
TMEM136:NCAPH	-0.01	-0.27	-0.27	-1.33	1.38	-1.06
TMEM161B:TMEM161A	-0.11	0.02	-0.09	-0.61	1.05	-0.52
TMEM185B:TMEM185A	-0.86	-0.25	-1.11	-1.73	0.52	-0.63
TMEM30A:TMEM30B	-0.67	0.09	-0.57	-0.9	0.35	-0.33
TMEM54:DSN1	-0.51	-0.2	-0.71	-1.35	0.71	-0.63
TMEM64:FANCI	-0.44	0.16	-0.28	-0.88	1.16	-0.6
TMEM9:TMEM9B	-0.45	-0.13	-0.59	-1.03	0.58	-0.44
TNFRSF10B:NCAPH	-0.43	-0.27	-0.69	-1.6	1.14	-0.9
TNFRSF12A:ASPM	-0.08	0.02	-0.06	-0.46	0.78	-0.39
TNFRSF1A:HNRNPA2B1	-0.41	-0.37	-0.78	-1.68	1.23	-0.9
TNK2:TNK1	-0.33	-0.11	-0.44	-1.31	1.23	-0.87
TNPO1:TNPO2	-0.93	-0.15	-1.07	-1.52	0.36	-0.45
TOB1:TOB2	0.02	-0.26	-0.24	-0.43	0.45	-0.19
TOMM40L:TOMM40	-0.54	-1.42	-1.96	-2.38	0.35	-0.42
TOP1MT:TOP1	-0.15	-0.67	-0.82	-2.28	1.4	-1.47
TOP2B:TOP2A	-0.06	-0.39	-0.45	-0.84	0.36	-0.39
TOP3A:TOP3B	-0.11	-0.28	-0.39	-0.86	0.77	-0.47
TP53:MCM2	1.1	-0.15	0.95	-0.6	1.99	-1.55
TP53:WEE1	1.1	-0.26	0.85	-1.35	2.5	-2.2
TP53INP1:TP53INP2	-0.19	-0.48	-0.67	-1	0.6	-0.33
TPST1:TPST2	-0.36	-0.12	-0.48	-0.88	0.87	-0.4
TRAK2:TRAK1	-0.25	-0.43	-0.68	-1.43	1.28	-0.75
TRAPPC3:TRAPPC3L	-0.69	-0.16	-0.85	-1.39	0.83	-0.54
TRERF1:ELMSAN1	0.07	-0.41	-0.34	-0.79	0.61	-0.44
TRIM14:CYP11B1	-0.26	0.13	-0.14	-0.61	0.86	-0.48
TRIM14:IQGAP3	-0.26	-0.38	-0.64	-1.42	1.12	-0.78
TRIM21:COL20A1	-0.54	-0.3	-0.85	-1.37	0.67	-0.53
TRIM59:PIGQ	-0.89	-0.42	-1.31	-1.76	0.32	-0.45
TRIP12:HECTD1	-0.17	-0.25	-0.42	-0.98	0.65	-0.56
TSPAN13:EXO1	-0.07	-0.07	-0.14	-0.81	1.03	-0.67
TSPO:NCAPH	-0.07	-0.27	-0.33	-1.28	1.21	-0.95
TTBK1:TTBK2	-0.39	-0.12	-0.51	-1.03	0.63	-0.52
TTC7A:TTC7B	-0.05	-0.31	-0.36	-1.7	2.06	-1.33
TTLL11:TTLL4	-0.02	-0.22	-0.25	-1.06	1.28	-0.81
TUBB6:EXO1	-0.89	-0.07	-0.97	-1.19	0.21	-0.23
TUBG1:KIF21B	-0.31	-0.31	-0.62	-0.87	0.4	-0.25
TUBGCP3:TUBGCP2	-0.61	-0.29	-0.9	-1.68	0.59	-0.79
TUFM:EEFSEC	-0.98	-0.29	-1.27	-1.92	0.55	-0.65
TWF2:TWF1	-0.03	-0.36	-0.38	-0.76	0.63	-0.38
TXNDC9:CYP11B1	-0.3	0.13	-0.17	-1.01	1.22	-0.84
TXNL4B:TXNL4A	-0.18	-0.42	-0.6	-1.23	0.79	-0.63
TYMS:ARNTL2	0.1	-0.4	-0.31	-0.75	0.59	-0.44
TYMS:CHD7	0.1	-0.16	-0.06	-0.61	2.05	-0.55
TYMS:DFNA5	0.1	-0.06	0.04	-0.76	2.26	-0.8
TYMS:GLI3	0.1	-0.37	-0.27	-1	1.1	-0.72
TYMS:KCNK1	0.1	-0.16	-0.06	-0.42	0.94	-0.36
TYMS:LYN	0.1	-0.34	-0.24	-0.37	0.21	-0.13
TYMS:LYPLAL1	0.1	0.05	0.15	-0.52	2.42	-0.67
TYMS:NCEH1	0.1	-0.37	-0.27	-1.1	2.37	-0.83
TYMS:PFN2	0.1	-0.33	-0.23	-1.01	2.63	-0.77
TYMS:SCRN1	0.1	-0.12	-0.02	-0.46	0.82	-0.44
TYMS:SEMA3C	0.1	-0.45	-0.35	-1.09	1.26	-0.74
TYMS:SGCE	0.1	-0.18	-0.08	-0.69	1.3	-0.61
TYMS:SKAP2	0.1	-0.22	-0.12	-0.96	1.51	-0.84
TYMS:TMEM117	0.1	-0.19	-0.09	-0.93	1.85	-0.84
TYMS:TRIP6	0.1	-0.35	-0.26	-1.02	1.61	-0.77
TYMS:TSPAN13	0.1	-0.07	0.03	-0.42	0.91	-0.45
UAP1:UAP1L1	-0.41	-0.49	-0.89	-1.39	0.68	-0.5
UBA5:MOCS3	-0.78	-0.67	-1.45	-1.76	0.26	-0.32
UBAP2L:UBAP2	-0.26	-0.19	-0.45	-1.21	1.31	-0.75
UBE2E2:EXO1	-0.16	-0.07	-0.23	-0.83	0.92	-0.6
UBE2L6:ASPM	-0.57	0.02	-0.55	-0.99	0.63	-0.43
UBE2L6:CYP11B1	-0.57	0.13	-0.44	-0.84	0.62	-0.4
UBE2L6:KIF15	-0.57	-0.35	-0.92	-1.4	0.56	-0.48
UBE2U:UBE2C	-0.13	-0.01	-0.15	-1.39	1.45	-1.24
UBE2V2:UBE2V1	-0.29	-0.86	-1.15	-1.79	0.73	-0.64
UBN2:UBN1	-0.42	-0.47	-0.89	-1.73	0.81	-0.84
UCKL1:UCK2	-0.07	-0.3	-0.37	-0.57	0.41	-0.2
UHMK1:U2AF2	-0.03	-1.04	-1.07	-2.67	1.33	-1.6
ULK1:ULK2	-0.26	0.05	-0.21	-0.49	0.55	-0.28
UNC119B:UNC119	-0.14	-0.47	-0.61	-1.22	0.85	-0.61
UNC45A:UNC45B	-0.73	-0.3	-1.03	-1.5	0.63	-0.47
UPF3A:UPF3B	-1.13	-0.06	-1.19	-1.47	0.28	-0.28
UQCRC1:PMPCB	-0.06	-0.01	-0.08	-1.81	2.55	-1.74
USP13:USP5	-0.41	-0.12	-0.53	-1.76	1.45	-1.24
USP38:USP35	-0.24	-0.17	-0.41	-1.36	1.35	-0.95
USP42:USP36	-0.13	-0.3	-0.43	-1.03	0.57	-0.61
USP45:USP16	-0.31	-0.08	-0.39	-0.82	0.77	-0.43
USP53:USP54	0	-0.3	-0.29	-1	1.07	-0.7
USP6NL:USP6	-0.15	-0.09	-0.24	-0.66	0.89	-0.42
UST:HS2ST1	-0.34	-0.1	-0.44	-1	0.78	-0.56
UTP14C:UTP14A	-1.27	-0.56	-1.82	-2.32	0.4	-0.5
UTRN:DMD	-0.41	-0.01	-0.41	-1	1.27	-0.58
VAMP8:PIF1	-0.42	-0.08	-0.5	-1.36	1.48	-0.86
VANGL1:VANGL2	-0.3	-0.18	-0.48	-0.83	0.76	-0.35
VARS:VARS2	-0.35	0	-0.35	-0.98	0.98	-0.64
VCP:SPATA5L1	-1.07	-0.06	-1.13	-1.91	0.84	-0.78
VIM:NCAPH	-0.24	-0.27	-0.51	-1.42	1.08	-0.91
VPS26A:VPS26B	-0.49	-0.49	-0.99	-1.55	0.71	-0.57
VPS39:TGFBRAP1	-1.14	0.01	-1.12	-1.77	0.89	-0.65
VRK1:ARPC1B	-0.08	-0.41	-0.48	-1.05	0.64	-0.56
WASL:WAS	-0.21	0.03	-0.18	-0.69	0.76	-0.51
WBSCR16:CCDC109B	-0.31	-0.15	-0.46	-0.88	0.7	-0.42
WDHD1:CHCHD5	-1.02	0.02	-0.99	-1.58	0.56	-0.59
WDHD1:MOSPD3	-1.02	-0.52	-1.54	-2.07	0.49	-0.53
WDR12:WDR37	-0.96	-0.11	-1.07	-1.46	0.28	-0.39
WDR72:WDR7	-0.14	-0.38	-0.52	-0.96	0.85	-0.44
WDTC1:DCAF6	-0.38	-0.33	-0.71	-0.7	-0.01	0.01
WEE2:WEE1	-0.03	-0.26	-0.28	-2.03	2.45	-1.75
WIF1:VWDE	-0.25	-0.02	-0.27	-1.07	1.05	-0.8
WSB2:WSB1	-0.71	-0.24	-0.95	-1.23	0.28	-0.28
WWTR1:YAP1	-1.78	-0.77	-2.55	-3.36	0.76	-0.82
XDH:AOX1	0.08	-0.29	-0.21	-0.95	1.39	-0.75
XPO1:ATP6V0E1	-0.23	-0.47	-0.7	-1.14	0.37	-0.44
XPO1:CHCHD10	-0.23	-0.21	-0.44	-1.16	0.68	-0.72
XPO1:EGLN2	-0.23	-0.06	-0.29	-0.78	0.67	-0.49
XPO1:HOMER3	-0.23	-0.44	-0.67	-1.29	0.8	-0.62
XPO1:ICAM3	-0.23	-0.03	-0.26	-1	0.87	-0.74
XPO1:MVD	-0.23	-0.57	-0.8	-1.41	0.54	-0.61
XPO1:MVP	-0.23	-0.78	-1.01	-1.96	0.83	-0.95
XPO1:NME3	-0.23	-0.59	-0.82	-1.41	0.69	-0.59
XPO1:RRP7A	-0.23	-0.33	-0.56	-1.74	1.09	-1.19
XPO1:TRIM47	-0.23	-0.09	-0.32	-1.16	0.94	-0.83
XPO1:TSPO	-0.23	-0.07	-0.3	-0.91	0.79	-0.62
XRCC1:PARG	-0.21	-0.09	-0.3	-0.62	0.68	-0.32
XRN2:POP7	-0.35	-1.08	-1.42	-1.89	0.32	-0.47
XYLT1:XYLT2	-0.11	-0.76	-0.87	-1.69	0.77	-0.82
XYLT2:XRN2	-0.76	-0.35	-1.1	-2.43	1	-1.32
YIF1A:YIF1B	-0.65	-0.44	-1.09	-1.99	0.72	-0.9
YIPF1:YIPF2	-0.38	-0.66	-1.05	-1.85	0.9	-0.8
YIPF7:YIPF5	-0.42	-0.51	-0.93	-1.49	0.85	-0.56
YTHDC2:POP7	-0.1	-1.08	-1.18	-2.11	0.68	-0.94
ZBTB10:ZBTB46	-0.09	-0.03	-0.13	-0.85	1.49	-0.72
ZBTB2:ZBTB25	-0.8	-0.31	-1.11	-1.32	0.15	-0.2
ZBTB44:BACH1	-0.24	-0.15	-0.39	-0.81	0.95	-0.42
ZC3H6:ZC3H4	-0.53	-0.06	-0.59	-1.28	1.25	-0.69
ZDHHC13:ZDHHC17	-0.12	-0.11	-0.24	-1.33	2.49	-1.1
ZDHHC2:NCAPH	-0.3	-0.27	-0.56	-1.63	1.21	-1.06
ZEB2:ZEB1	-0.04	0.06	0.02	-0.32	0.75	-0.34
ZFPL1:FLVCR1	-0.27	-0.05	-0.32	-0.67	0.49	-0.34
ZFPL1:SMC4	-0.27	-0.03	-0.3	-0.48	0.25	-0.17
ZFPL1:TRAF5	-0.27	-0.19	-0.46	-1.11	0.85	-0.65
ZFR:ZFR2	-0.93	-0.28	-1.21	-1.53	0.4	-0.32
ZMIZ2:ZMIZ1	0	-0.66	-0.66	-1.18	0.63	-0.52
ZNF175:EXO1	-0.32	-0.07	-0.39	-1.15	1.2	-0.75
ZNF175:MCM2	-0.32	-0.15	-0.48	-2.32	2.77	-1.84
ZNF175:POP7	-0.32	-1.08	-1.4	-2.2	0.57	-0.8
ZNF264:MCM7	0.05	-0.07	-0.02	-0.88	1.9	-0.85
ZNF264:POP7	0.05	-1.08	-1.03	-1.74	0.53	-0.71
ZNF264:RUVBL1	0.05	-0.92	-0.88	-2.2	1	-1.33
ZNF268:SNRPB	0.14	-0.31	-0.17	-0.99	0.66	-0.82
ZNF488:PRDM8	-0.02	-0.09	-0.11	-0.66	1.13	-0.55
ZNF512:CYP11B1	-0.05	0.13	0.08	-0.45	1.3	-0.53
ZNF513:ZNF142	-0.32	-0.52	-0.84	-1.26	0.48	-0.42
ZNF550:POP7	-0.01	-1.08	-1.08	-1.95	0.64	-0.87
ZNF559:NCAPH	-0.03	-0.27	-0.29	-1.31	1.3	-1.02
ZNF597:ASPM	-0.28	0.02	-0.26	-0.9	0.74	-0.63
ZNF597:NCAPH	-0.28	-0.27	-0.55	-1.54	0.99	-0.99
ZNF683:PRDM1	-0.3	0.07	-0.23	-1.08	1.68	-0.85
ZNF747:ASPM	-0.14	0.02	-0.12	-0.63	1.14	-0.51
ZNF75A:SNRPB	-0.53	-0.31	-0.85	-1.62	0.64	-0.77
ZNF766:IQGAP3	-0.33	-0.38	-0.71	-1.18	0.75	-0.47
ZNF785:ASPM	-0.77	0.02	-0.75	-1.19	0.46	-0.44
ZNF785:GLRX2	-0.77	-0.39	-1.16	-1.56	0.52	-0.4
ZNF83:MCM2	-0.05	-0.15	-0.2	-2.14	3.56	-1.94
ZNRF2:ZNRF1	-0.04	-0.13	-0.16	-0.56	1.09	-0.4
ZSWIM3:CENPF	0.16	-0.59	-0.44	-1.25	1.37	-0.81
ZSWIM3:WDHD1	0.16	-1.02	-0.86	-1.53	0.54	-0.67
ZYX:EXO1	-0.46	-0.07	-0.53	-1.13	0.94	-0.6
ZYX:MKI67	-0.46	-0.18	-0.64	-1.09	0.54	-0.46
ZYX:TYMS	-0.46	0.1	-0.36	-0.84	1	-0.48

[truncated: 12 more sheets: Figure 1_Ito_A549, Figure 1_Ito_Hs936, Figure 1_Ito_HS944, Figure 1_Ito_HSC5, Figure 1_Ito_IPC298, Figure 1_Ito_Meljuso, Figure 1_Ito_MeWo, Figure 1_Ito_PATU8988s, Figure 1_Ito_TIGI1, Figure 1_Ito_TIMEL_202, Figure 1_Ito_TIPK1, Figure 4_H]
